# Supplementary material for: Optimization and application of non-native Phragmites australis transcriptome assemblies
Source: PLoS One. 2023 Jan 23;18(1):e0280354. doi: 10.1371/journal.pone.0280354 (PMC9870158; doi:10.1371/journal.pone.0280354)
Supplement: S1 Data — Transcripts are generated from the pairwise comparisons among tissues. (XLSX) [file pone.0280354.s009.xlsx]

## Sheet: PFvsPL_PF_up
transcript_id	sprot_Top_BLASTX_hit	prot_id	prot_coords	sprot_Top_BLASTP_hit	Sitablastx_BLASTX	cogblastx_BLASTX	nrblastx_BLASTX	Sitablastp_BLASTP	cogblastp_BLASTP	nrblastp_BLASTP	Pfam	SignalP	TmHMM	gene_ontology_Pfam	kegg
Transcript_9184	sp|P93530|C71D6_SOLCH^sp|P93530|C71D6_SOLCH^Q:182-517,H:34-144^53.097%ID^E:7.95e-33^.^.	.	.	.	Seita.9G241100.1.p^Seita.9G241100.1.p^Q:182-520,H:10-122^69.027%ID^E:5.56e-53^.^.	.	TVU30576.1^TVU30576.1^Q:77-520,H:1-148^75.7%ID^E:3.9e-66^.^.	.	.	.	.	.	.	.	.
Transcript_16886	sp|P93147|C81E1_GLYEC^sp|P93147|C81E1_GLYEC^Q:228-1694,H:33-499^39.877%ID^E:2.05e-115^.^.	Transcript_16886.p1	135-1700[+]	sp|P93147|C81E1_GLYEC^sp|P93147|C81E1_GLYEC^Q:10-520,H:11-499^40.117%ID^E:5.99e-137^.^.	Seita.5G386800.1.p^Seita.5G386800.1.p^Q:150-1694,H:5-520^83.366%ID^E:0^.^.	WP_015248175_1^WP_015248175_1^Q:228-1571,H:12-420^28.1%ID^E:3.2e-27^.^.	XP_004970623.1^XP_004970623.1^Q:150-1694,H:5-520^84.5%ID^E:1.30000000000245e-312^.^.	Seita.5G386800.1.p^Seita.5G386800.1.p^Q:6-520,H:5-520^83.752%ID^E:0^.^.	WP_015248175_1^WP_015248175_1^Q:32-479,H:12-420^28.1%ID^E:1.8e-27^.^.	XP_004970623.1^XP_004970623.1^Q:6-520,H:5-520^84.5%ID^E:7.89999999986288e-314^.^.	PF00067.23^p450^Cytochrome P450^32-494^E:4.5e-89	.	ExpAA=19.32^PredHel=1^Topology=i5-22o	GO:0005506^molecular_function^iron ion binding`GO:0016705^molecular_function^oxidoreductase activity, acting on paired donors, with incorporation or reduction of molecular oxygen`GO:0020037^molecular_function^heme binding`GO:0055114^biological_process^obsolete oxidation-reduction process	.
Transcript_25625	.	.	.	.	.	.	BAK05064.1^BAK05064.1^Q:939-859,H:39-66^82.1%ID^E:0.00081^.^.	.	.	.	.	.	.	.	.
Transcript_25832	sp|Q84K47|AB2A_ARATH^sp|Q84K47|AB2A_ARATH^Q:1-1839,H:318-925^68.019%ID^E:0^.^.	Transcript_25832.p1	1-1929[+]	sp|Q84K47|AB2A_ARATH^sp|Q84K47|AB2A_ARATH^Q:1-639,H:318-956^66%ID^E:0^.^.	Seita.6G135900.1.p^Seita.6G135900.1.p^Q:1-1926,H:318-960^92.379%ID^E:0^.^.	WP_013777969_1^WP_013777969_1^Q:586-1308,H:2-226^41.1%ID^E:7.3e-48^.^.	XP_015650255.1^XP_015650255.1^Q:1-1926,H:321-964^93.9%ID^E:0^.^.	Seita.6G135900.1.p^Seita.6G135900.1.p^Q:1-642,H:318-960^92.379%ID^E:0^.^.	WP_013777969_1^WP_013777969_1^Q:196-436,H:2-226^41.1%ID^E:3.3e-48^.^.	XP_015650255.1^XP_015650255.1^Q:1-642,H:321-964^93.9%ID^E:0^.^.	PF00005.28^ABC_tran^ABC transporter^229-372^E:3.7e-23`PF13304.7^AAA_21^AAA domain, putative AbiEii toxin, Type IV TA system^331-404^E:3.8e-09	sigP:1^18^0.514^YES	ExpAA=44.28^PredHel=2^Topology=o20-42i107-129o	GO:0005524^molecular_function^ATP binding`GO:0016887^molecular_function^ATPase activity	.
Transcript_28810	sp|P93604|LRK10_WHEAT^sp|P93604|LRK10_WHEAT^Q:139-1962,H:15-635^69.304%ID^E:0^.^.	Transcript_28810.p1	100-2004[+]	sp|P93604|LRK10_WHEAT^sp|P93604|LRK10_WHEAT^Q:14-621,H:15-635^69.304%ID^E:0^.^.	Seita.5G203700.1.p^Seita.5G203700.1.p^Q:100-1962,H:1-623^74.643%ID^E:0^.^.	WP_006928392_1^WP_006928392_1^Q:1075-1908,H:10-268^31.9%ID^E:1.9e-23^.^.	TVU34165.1^TVU34165.1^Q:100-1950,H:1-617^76.7%ID^E:0^.^.	Seita.5G203700.1.p^Seita.5G203700.1.p^Q:1-621,H:1-623^76.07%ID^E:0^.^.	WP_006928392_1^WP_006928392_1^Q:326-603,H:10-268^31.9%ID^E:1.3e-23^.^.	TVU34165.1^TVU34165.1^Q:1-617,H:1-617^76.7%ID^E:0^.^.	PF13947.7^GUB_WAK_bind^Wall-associated receptor kinase galacturonan-binding^33-98^E:3.9e-10`PF07714.18^PK_Tyr_Ser-Thr^Protein tyrosine and serine/threonine kinase^329-599^E:7e-46`PF00069.26^Pkinase^Protein kinase domain^330-597^E:3.3e-46	sigP:1^23^0.721^YES	ExpAA=21.63^PredHel=1^Topology=o265-287i	GO:0030247^molecular_function^polysaccharide binding`GO:0004672^molecular_function^protein kinase activity`GO:0006468^biological_process^protein phosphorylation`GO:0005524^molecular_function^ATP binding	.
Transcript_29010	.	Transcript_29010.p1	35-1078[+]	.	Seita.1G297000.1.p^Seita.1G297000.1.p^Q:35-1078,H:1-359^91.365%ID^E:0^.^.	.	PUZ77365.1^PUZ77365.1^Q:35-1075,H:1-355^92.4%ID^E:4.4e-238^.^.	Seita.1G297000.1.p^Seita.1G297000.1.p^Q:1-348,H:1-359^91.365%ID^E:0^.^.	.	PUZ77365.1^PUZ77365.1^Q:1-347,H:1-355^92.4%ID^E:2.9e-239^.^.	PF14226.7^DIOX_N^non-haem dioxygenase in morphine synthesis N-terminal^3-110^E:5.3e-06	.	.	.	.
Transcript_33828	.	.	.	.	.	.	KAG2596836.1^KAG2596836.1^Q:224-298,H:8-32^96%ID^E:8e-06^.^.	.	.	.	.	.	.	.	.
Transcript_33858	.	.	.	.	Seita.2G103600.1.p^Seita.2G103600.1.p^Q:306-491,H:35-96^67.742%ID^E:7.42e-32^.^.`Seita.2G103600.1.p^Seita.2G103600.1.p^Q:205-303,H:1-34^88.235%ID^E:7.42e-32^.^.	.	XP_020198776.1^XP_020198776.1^Q:306-488,H:36-96^83.6%ID^E:7.5e-28^.^.	.	.	.	.	.	.	.	.
Transcript_33976	sp|P93788|REMO_SOLTU^sp|P93788|REMO_SOLTU^Q:236-655,H:53-195^60.14%ID^E:6.47e-29^.^.	Transcript_33976.p1	113-739[+]	sp|P93788|REMO_SOLTU^sp|P93788|REMO_SOLTU^Q:1-181,H:1-195^57.143%ID^E:1.78e-57^.^.	Seita.9G571000.1.p^Seita.9G571000.1.p^Q:236-655,H:42-182^91.489%ID^E:5.76e-57^.^.	.	TVU48643.1^TVU48643.1^Q:116-397,H:3-96^87.5%ID^E:2.1e-38^.^.	Seita.9G571000.1.p^Seita.9G571000.1.p^Q:2-181,H:3-182^89.011%ID^E:8.83e-90^.^.	.	TVU48643.1^TVU48643.1^Q:2-95,H:3-96^87.5%ID^E:7.1e-39^.^.	PF03766.14^Remorin_N^Remorin, N-terminal region^15-67^E:2.1e-12`PF03763.14^Remorin_C^Remorin, C-terminal region^74-179^E:2.1e-28	.	.	.	.
Transcript_34319	.	.	.	.	.	.	.	.	.	.	.	.	.	.	.
Transcript_35677	.	Transcript_35677.p1	827-1663[+]	.	Seita.3G315400.1.p^Seita.3G315400.1.p^Q:536-643,H:69-104^75%ID^E:4.98e-21^.^.`Seita.3G315400.1.p^Seita.3G315400.1.p^Q:306-377,H:5-28^79.167%ID^E:4.98e-21^.^.`Seita.3G315400.1.p^Seita.3G315400.1.p^Q:418-492,H:30-54^72%ID^E:4.98e-21^.^.	.	YP_009316008.1^YP_009316008.1^Q:1016-1660,H:41-255^95.3%ID^E:1.4e-147^.^.	.	.	YP_009316008.1^YP_009316008.1^Q:64-278,H:41-255^95.3%ID^E:4.5e-153^.^.	.	.	.	.	.
Transcript_38086	.	.	.	.	.	.	RHZ43586.1^RHZ43586.1^Q:425-871,H:1-104^43%ID^E:2.3e-18^.^.	.	.	.	.	.	.	.	.
Transcript_41666	.	.	.	.	Seita.8G102000.1.p^Seita.8G102000.1.p^Q:812-564,H:1-70^77.108%ID^E:3.44e-32^.^.	.	KAG4211951.1^KAG4211951.1^Q:514-1578,H:291-546^57.3%ID^E:2.7e-105^.^.	.	.	.	.	.	.	.	.
Transcript_42397	sp|P17093|RS11_SOYBN^sp|P17093|RS11_SOYBN^Q:978-1454,H:1-158^91.195%ID^E:5.27e-89^.^.	Transcript_42397.p3	302-664[+]	.	Seita.1G231100.1.p^Seita.1G231100.1.p^Q:978-1460,H:1-161^93.168%ID^E:3.72e-93^.^.	WP_012608833_1^WP_012608833_1^Q:1143-1418,H:23-114^57.6%ID^E:4e-28^.^.	KAF0923991.1^KAF0923991.1^Q:978-1457,H:1-160^93.1%ID^E:7.1e-99^.^.	.	.	.	.	.	.	.	.
Transcript_42397	sp|P17093|RS11_SOYBN^sp|P17093|RS11_SOYBN^Q:978-1454,H:1-158^91.195%ID^E:5.27e-89^.^.	Transcript_42397.p2	978-1460[+]	sp|P17093|RS11_SOYBN^sp|P17093|RS11_SOYBN^Q:1-157,H:1-156^92.357%ID^E:3e-95^.^.	Seita.1G231100.1.p^Seita.1G231100.1.p^Q:978-1460,H:1-161^93.168%ID^E:3.72e-93^.^.	WP_012608833_1^WP_012608833_1^Q:1143-1418,H:23-114^57.6%ID^E:4e-28^.^.	KAF0923991.1^KAF0923991.1^Q:978-1457,H:1-160^93.1%ID^E:7.1e-99^.^.	Seita.7G157100.1.p^Seita.7G157100.1.p^Q:1-161,H:1-161^92.547%ID^E:9.72e-109^.^.	WP_012608833_1^WP_012608833_1^Q:56-147,H:23-114^57.6%ID^E:2.2e-31^.^.	KAF0923991.1^KAF0923991.1^Q:1-160,H:1-160^93.1%ID^E:9e-105^.^.	PF16205.6^Ribosomal_S17_N^Ribosomal_S17 N-terminal^4-72^E:1.6e-31`PF00366.21^Ribosomal_S17^Ribosomal protein S17^74-142^E:7.9e-25	.	.	GO:0003735^molecular_function^structural constituent of ribosome`GO:0006412^biological_process^translation`GO:0005622^cellular_component^intracellular anatomical structure`GO:0005840^cellular_component^ribosome	K02949
Transcript_44766	.	.	.	.	.	.	CAA7614454.1^CAA7614454.1^Q:148-324,H:1-59^78%ID^E:1.9e-23^.^.	.	.	.	.	.	.	.	.
Transcript_44892	sp|F4JS25|SRFR1_ARATH^sp|F4JS25|SRFR1_ARATH^Q:4004-6241,H:297-1051^64.418%ID^E:0^.^.`sp|F4JS25|SRFR1_ARATH^sp|F4JS25|SRFR1_ARATH^Q:3212-3529,H:8-112^61.321%ID^E:4.36e-25^.^.	Transcript_44892.p2	427-3309[-]	sp|P78316|NOP14_HUMAN^sp|P78316|NOP14_HUMAN^Q:39-945,H:2-847^30.686%ID^E:3.7e-90^.^.	Seita.2G001700.1.p^Seita.2G001700.1.p^Q:3206-6247,H:1-1014^92.808%ID^E:0^.^.	.	PUZ68202.1^PUZ68202.1^Q:3206-6244,H:1-1013^93.4%ID^E:0^.^.	Seita.9G174300.1.p^Seita.9G174300.1.p^Q:70-950,H:46-921^86.833%ID^E:0^.^.	.	OEL29726.1^OEL29726.1^Q:30-960,H:2-929^85.7%ID^E:0^.^.	PF04147.13^Nop14^Nop14-like family^67-943^E:1.2e-246	.	.	GO:0032040^cellular_component^small-subunit processome	K14766
Transcript_44892	sp|F4JS25|SRFR1_ARATH^sp|F4JS25|SRFR1_ARATH^Q:4004-6241,H:297-1051^64.418%ID^E:0^.^.`sp|F4JS25|SRFR1_ARATH^sp|F4JS25|SRFR1_ARATH^Q:3212-3529,H:8-112^61.321%ID^E:4.36e-25^.^.	Transcript_44892.p4	3337-3714[-]	.	Seita.2G001700.1.p^Seita.2G001700.1.p^Q:3206-6247,H:1-1014^92.808%ID^E:0^.^.	.	PUZ68202.1^PUZ68202.1^Q:3206-6244,H:1-1013^93.4%ID^E:0^.^.	.	.	.	.	.	.	.	.
Transcript_44943	.	.	.	.	Seita.3G315400.1.p^Seita.3G315400.1.p^Q:343-236,H:69-104^80.556%ID^E:1.26e-17^.^.`Seita.3G315400.1.p^Seita.3G315400.1.p^Q:461-387,H:30-54^76%ID^E:1.26e-17^.^.	.	TKW38947.1^TKW38947.1^Q:230-3,H:10-85^97.4%ID^E:2.2e-41^.^.	.	.	.	.	.	.	.	.
Transcript_45322	sp|F2VYU4|PIK1_ORYSJ^sp|F2VYU4|PIK1_ORYSJ^Q:367-567,H:190-259^44.286%ID^E:1.68e-08^.^.	Transcript_45322.p1	325-825[+]	sp|Q9SSF0|HIP16_ARATH^sp|Q9SSF0|HIP16_ARATH^Q:13-166,H:1-157^30.864%ID^E:5.4e-11^.^.	Seita.2G159000.1.p^Seita.2G159000.1.p^Q:364-825,H:3-159^67.516%ID^E:6.8e-47^.^.	.	TVU11093.1^TVU11093.1^Q:364-822,H:3-166^68.3%ID^E:5.4e-47^.^.	Seita.2G159000.1.p^Seita.2G159000.1.p^Q:14-167,H:3-159^67.516%ID^E:4.85e-56^.^.	.	TVU11093.1^TVU11093.1^Q:14-166,H:3-166^68.3%ID^E:2.2e-50^.^.	.	.	.	.	.
Transcript_45602	sp|Q9LSE7|B561C_ARATH^sp|Q9LSE7|B561C_ARATH^Q:242-1267,H:26-380^49.86%ID^E:1.49e-111^.^.	Transcript_45602.p3	755-1327[-]	.	Seita.9G506700.1.p^Seita.9G506700.1.p^Q:167-1336,H:1-387^79.592%ID^E:0^.^.	.	PAN51087.1^PAN51087.1^Q:2-1333,H:19-478^75.1%ID^E:2e-231^.^.	.	.	RAL41867.1^RAL41867.1^Q:27-153,H:38-164^42.5%ID^E:5.3e-18^.^.	.	.	.	.	.
Transcript_47312	.	.	.	.	.	.	KAF1856645.1^KAF1856645.1^Q:1105-899,H:21-84^85.5%ID^E:1.2e-26^.^.	.	.	.	.	.	.	.	.
Transcript_48504	sp|Q8LPJ3|MANA2_ARATH^sp|Q8LPJ3|MANA2_ARATH^Q:125-3082,H:20-1008^67.907%ID^E:0^.^.	Transcript_48504.p4	3099-3434[-]	.	Seita.8G136500.1.p^Seita.8G136500.1.p^Q:56-3121,H:1-1017^92.564%ID^E:0^.^.	.	PUZ45047.1^PUZ45047.1^Q:71-3118,H:1-1016^92.7%ID^E:0^.^.	.	.	.	.	.	.	.	.
Transcript_48504	sp|Q8LPJ3|MANA2_ARATH^sp|Q8LPJ3|MANA2_ARATH^Q:125-3082,H:20-1008^67.907%ID^E:0^.^.	Transcript_48504.p1	56-3121[+]	sp|Q8LPJ3|MANA2_ARATH^sp|Q8LPJ3|MANA2_ARATH^Q:9-1009,H:11-1008^67.493%ID^E:0^.^.	Seita.8G136500.1.p^Seita.8G136500.1.p^Q:56-3121,H:1-1017^92.564%ID^E:0^.^.	.	PUZ45047.1^PUZ45047.1^Q:71-3118,H:1-1016^92.7%ID^E:0^.^.	Seita.8G136500.1.p^Seita.8G136500.1.p^Q:1-1022,H:1-1017^92.564%ID^E:0^.^.	.	PUZ45047.1^PUZ45047.1^Q:6-1021,H:1-1016^92.7%ID^E:0^.^.	PF01074.23^Glyco_hydro_38N^Glycosyl hydrolases family 38 N-terminal domain^42-354^E:6e-93`PF09261.12^Alpha-mann_mid^Alpha mannosidase middle domain^359-450^E:5.4e-21`PF07748.14^Glyco_hydro_38C^Glycosyl hydrolases family 38 C-terminal domain^606-820^E:3.3e-44`PF17677.2^Glyco_hydro38C2^Glycosyl hydrolases family 38 C-terminal beta sandwich domain^902-1008^E:2.1e-12	sigP:1^25^0.802^YES	.	GO:0004559^molecular_function^alpha-mannosidase activity`GO:0006013^biological_process^mannose metabolic process	K01191
Transcript_48824	.	.	.	.	.	.	.	.	.	.	.	.	.	.	.
Transcript_48912	.	.	.	.	Seita.8G102000.1.p^Seita.8G102000.1.p^Q:257-9,H:1-70^69.88%ID^E:3.27e-27^.^.	.	PLY86165.1^PLY86165.1^Q:4-318,H:48-152^93.3%ID^E:3.6e-63^.^.	.	.	.	.	.	.	.	.
Transcript_49282	sp|Q84VQ1|KINB1_ARATH^sp|Q84VQ1|KINB1_ARATH^Q:422-1099,H:61-283^60.619%ID^E:8.05e-93^.^.	Transcript_49282.p1	257-1102[+]	sp|Q84VQ1|KINB1_ARATH^sp|Q84VQ1|KINB1_ARATH^Q:1-281,H:1-283^52.448%ID^E:4.06e-96^.^.	Seita.3G196200.1.p^Seita.3G196200.1.p^Q:263-1102,H:3-280^84.452%ID^E:1.66e-149^.^.	.	XP_039837762.1^XP_039837762.1^Q:257-1099,H:1-283^83.4%ID^E:1.8e-162^.^.	Seita.3G196200.1.p^Seita.3G196200.1.p^Q:1-282,H:1-280^84.561%ID^E:7.54e-164^.^.	.	XP_039837762.1^XP_039837762.1^Q:1-281,H:1-283^83.4%ID^E:3.2e-165^.^.	PF16561.6^AMPK1_CBM^Glycogen recognition site of AMP-activated protein kinase^97-177^E:3.9e-27`PF04739.16^AMPKBI^5'-AMP-activated protein kinase beta subunit, interaction domain^210-278^E:4.9e-19	.	.	GO:0005515^molecular_function^protein binding	K07199
Transcript_49354	sp|Q9XQV1|PSBA_HETTR^sp|Q9XQV1|PSBA_HETTR^Q:3-176,H:254-312^61.017%ID^E:5.23e-14^.^.	.	.	.	Seita.J017900.1.p^Seita.J017900.1.p^Q:3-176,H:250-308^61.017%ID^E:1.11e-14^.^.	WP_041622412_1^WP_041622412_1^Q:6-176,H:35-92^60.3%ID^E:1.4e-13^.^.	TXG46219.1^TXG46219.1^Q:197-688,H:303-418^67.1%ID^E:4.8e-60^.^.	.	.	.	.	.	.	.	.
Transcript_49774	sp|Q0DEB8|MADS5_ORYSJ^sp|Q0DEB8|MADS5_ORYSJ^Q:1451-1936,H:63-224^78.182%ID^E:2.39e-81^.^.	Transcript_49774.p1	1238-1945[+]	sp|Q0DEB8|MADS5_ORYSJ^sp|Q0DEB8|MADS5_ORYSJ^Q:72-233,H:63-224^78.182%ID^E:7.23e-88^.^.	Seita.4G062600.1.p^Seita.4G062600.1.p^Q:1451-1945,H:63-228^83.133%ID^E:1.91e-92^.^.	.	AHM92065.1^AHM92065.1^Q:1451-1942,H:63-228^81.3%ID^E:8e-72^.^.	Seita.4G062600.1.p^Seita.4G062600.1.p^Q:72-236,H:63-228^83.133%ID^E:2.05e-99^.^.	.	AHM92065.1^AHM92065.1^Q:72-235,H:63-228^81.3%ID^E:7.6e-78^.^.	PF01486.18^K-box^K-box region^97-179^E:3.3e-26	.	.	GO:0003700^molecular_function^DNA-binding transcription factor activity`GO:0006355^biological_process^regulation of transcription, DNA-templated`GO:0005634^cellular_component^nucleus	K09264
Transcript_49937	sp|Q7X8B5|ACA5_ORYSJ^sp|Q7X8B5|ACA5_ORYSJ^Q:318-3440,H:33-1074^89.358%ID^E:0^.^.	Transcript_49937.p1	243-3482[+]	sp|Q7X8B5|ACA5_ORYSJ^sp|Q7X8B5|ACA5_ORYSJ^Q:25-1066,H:32-1074^89.272%ID^E:0^.^.	Seita.7G228200.1.p^Seita.7G228200.1.p^Q:318-3479,H:32-1092^90.952%ID^E:0^.^.	WP_014185932_1^WP_014185932_1^Q:672-3377,H:15-883^35.2%ID^E:1.9e-157^.^.	XP_014661052.1^XP_014661052.1^Q:291-3479,H:21-1092^90.5%ID^E:0^.^.	Seita.7G228200.1.p^Seita.7G228200.1.p^Q:26-1079,H:32-1092^90.952%ID^E:0^.^.	WP_014185932_1^WP_014185932_1^Q:144-1045,H:15-883^35.2%ID^E:4.3e-160^.^.	XP_014661052.1^XP_014661052.1^Q:17-1079,H:21-1092^90.5%ID^E:0^.^.	PF12515.9^CaATP_NAI^Ca2+-ATPase N terminal autoinhibitory domain^24-67^E:4e-17`PF00690.27^Cation_ATPase_N^Cation transporter/ATPase, N-terminus^135-202^E:2.7e-12`PF00122.21^E1-E2_ATPase^E1-E2 ATPase^255-456^E:5.8e-39`PF00702.27^Hydrolase^haloacid dehalogenase-like hydrolase^474-798^E:6.2e-16`PF13246.7^Cation_ATPase^Cation transport ATPase (P-type)^531-612^E:4.6e-15`PF00689.22^Cation_ATPase_C^Cati…	.	ExpAA=202.97^PredHel=10^Topology=i190-212o216-235i331-353o368-390i423-445o847-869i876-893o921-943i993-1012o1022-1041i	GO:0005516^molecular_function^calmodulin binding	K01537
Transcript_50268	sp|Q9FT97|AGAL1_ARATH^sp|Q9FT97|AGAL1_ARATH^Q:294-1400,H:42-408^67.48%ID^E:0^.^.	Transcript_50268.p1	171-1412[+]	sp|Q9FT97|AGAL1_ARATH^sp|Q9FT97|AGAL1_ARATH^Q:13-410,H:11-408^63.366%ID^E:0^.^.	Seita.9G208200.1.p^Seita.9G208200.1.p^Q:282-1412,H:36-412^90.716%ID^E:0^.^.	WP_088873791_1^WP_088873791_1^Q:309-1406,H:37-404^53.9%ID^E:1.9e-125^.^.	RLN15588.1^RLN15588.1^Q:192-1409,H:10-416^89.2%ID^E:7.1e-276^.^.	Seita.9G208200.1.p^Seita.9G208200.1.p^Q:38-414,H:36-412^90.716%ID^E:0^.^.	WP_088873791_1^WP_088873791_1^Q:47-412,H:37-404^53.9%ID^E:4.7e-128^.^.	RLN15588.1^RLN15588.1^Q:8-413,H:10-416^89.2%ID^E:5.1e-279^.^.	PF16499.6^Melibiase_2^Alpha galactosidase A^54-318^E:7.5e-78`PF17801.2^Melibiase_C^Alpha galactosidase C-terminal beta sandwich domain^331-408^E:1.2e-15	sigP:1^32^0.778^YES	ExpAA=15.78^PredHel=1^Topology=i13-35o	GO:0004553^molecular_function^hydrolase activity, hydrolyzing O-glycosyl compounds`GO:0005975^biological_process^carbohydrate metabolic process	K07407
Transcript_51552	.	.	.	.	.	.	TVU33729.1^TVU33729.1^Q:391-218,H:102-156^62.1%ID^E:1.5e-05^.^.	.	.	.	.	.	.	.	.
Transcript_52300	sp|Q02166|TRPD_ARATH^sp|Q02166|TRPD_ARATH^Q:105-1085,H:112-438^73.089%ID^E:1.89e-115^.^.	Transcript_52300.p1	267-1358[+]	sp|Q02166|TRPD_ARATH^sp|Q02166|TRPD_ARATH^Q:1-273,H:166-438^73.993%ID^E:6.25e-136^.^.	Seita.9G558400.1.p^Seita.9G558400.1.p^Q:3-1085,H:56-391^87.535%ID^E:1.53e-159^.^.	WP_079891540_1^WP_079891540_1^Q:96-1070,H:5-329^46.8%ID^E:4.6e-94^.^.	RLN42509.1^RLN42509.1^Q:30-1088,H:41-389^90.7%ID^E:1.4e-212^.^.	Seita.9G558400.1.p^Seita.9G558400.1.p^Q:1-273,H:119-391^94.505%ID^E:4.37e-180^.^.	WP_079891540_1^WP_079891540_1^Q:15-268,H:76-329^49.2%ID^E:1.6e-78^.^.	OQU93341.1^OQU93341.1^Q:1-273,H:1-273^96%ID^E:2.7e-179^.^.	PF00591.22^Glycos_transf_3^Glycosyl transferase family, a/b domain^12-261^E:1.5e-96	.	.	GO:0016757^molecular_function^transferase activity, transferring glycosyl groups	K00766
Transcript_52759	.	.	.	.	.	.	OCL14724.1^OCL14724.1^Q:128-307,H:4-63^95%ID^E:3.1e-27^.^.	.	.	.	.	.	.	.	.
Transcript_53338	.	.	.	.	.	.	ACA30301.1^ACA30301.1^Q:211-74,H:11-56^82.6%ID^E:2.4e-19^.^.	.	.	.	.	.	.	.	.
Transcript_53591	sp|Q9C5S1|MKP1_ARATH^sp|Q9C5S1|MKP1_ARATH^Q:103-1350,H:71-486^64.45%ID^E:0^.^.`sp|Q9C5S1|MKP1_ARATH^sp|Q9C5S1|MKP1_ARATH^Q:1558-2166,H:551-768^26.667%ID^E:0.00029^.^.	Transcript_53591.p1	1-2262[+]	sp|Q9C5S1|MKP1_ARATH^sp|Q9C5S1|MKP1_ARATH^Q:2-722,H:36-768^48.387%ID^E:0^.^.	Seita.3G061100.1.p^Seita.3G061100.1.p^Q:94-2175,H:58-748^86.167%ID^E:0^.^.	.	OEL15528.1^OEL15528.1^Q:82-2178,H:59-754^91%ID^E:0^.^.	Seita.3G061100.1.p^Seita.3G061100.1.p^Q:5-725,H:31-748^90.291%ID^E:0^.^.	.	OEL15528.1^OEL15528.1^Q:28-726,H:59-754^91%ID^E:0^.^.	PF00782.21^DSPc^Dual specificity phosphatase, catalytic domain^122-252^E:6.7e-27	.	.	GO:0008138^molecular_function^protein tyrosine/serine/threonine phosphatase activity`GO:0016311^biological_process^dephosphorylation	.
Transcript_53769	.	.	.	.	.	.	.	.	.	.	.	.	.	.	.
Transcript_53988	sp|Q8M9Z4|CYB6_CHAGL^sp|Q8M9Z4|CYB6_CHAGL^Q:7-123,H:177-215^92.308%ID^E:5.23e-14^.^.	.	.	.	.	WP_011131016_1^WP_011131016_1^Q:7-123,H:180-218^87.2%ID^E:2.4e-11^.^.	AGV54793.1^AGV54793.1^Q:1379-1098,H:191-285^72.6%ID^E:6.5e-35^.^.	.	.	.	.	.	.	.	.
Transcript_54004	sp|Q8TGM7|ART2_YEAST^sp|Q8TGM7|ART2_YEAST^Q:368-538,H:1-57^75.439%ID^E:3.92e-19^.^.	.	.	.	.	.	XP_022739109.1^XP_022739109.1^Q:128-793,H:8-229^94.1%ID^E:4.7e-153^.^.	.	.	.	.	.	.	.	.
Transcript_54085	.	.	.	.	Seita.3G315400.1.p^Seita.3G315400.1.p^Q:712-783,H:5-28^83.333%ID^E:8.57e-07^.^.`Seita.3G315400.1.p^Seita.3G315400.1.p^Q:824-880,H:30-48^73.684%ID^E:8.57e-07^.^.	.	KAF7564293.1^KAF7564293.1^Q:84-308,H:103-177^85.3%ID^E:2.6e-37^.^.	.	.	.	.	.	.	.	.
Transcript_55225	.	Transcript_55225.p1	828-1826[+]	.	Seita.5G357600.1.p^Seita.5G357600.1.p^Q:828-1379,H:1-182^69.11%ID^E:9.79e-59^.^.`Seita.5G357600.1.p^Seita.5G357600.1.p^Q:1560-1826,H:242-329^75.281%ID^E:2.3e-31^.^.	.	TVU36593.1^TVU36593.1^Q:423-1823,H:1-390^51.8%ID^E:1.4e-120^.^.	Seita.5G357600.1.p^Seita.5G357600.1.p^Q:1-333,H:1-329^67.353%ID^E:6.84e-120^.^.	.	KAF8751263.1^KAF8751263.1^Q:1-332,H:1-337^66.1%ID^E:2e-121^.^.	.	.	.	.	.
Transcript_55612	.	.	.	.	.	.	BAB33421.1^BAB33421.1^Q:181-432,H:7-90^86.9%ID^E:3.2e-44^.^.	.	.	.	.	.	.	.	.
Transcript_55737	.	.	.	.	.	.	KAF7564293.1^KAF7564293.1^Q:415-203,H:107-177^88.7%ID^E:2.3e-37^.^.	.	.	.	.	.	.	.	.
Transcript_55742	.	.	.	.	.	.	KRH17769.1^KRH17769.1^Q:4-333,H:91-184^76.4%ID^E:1.6e-50^.^.	.	.	.	.	.	.	.	.
Transcript_55807	.	.	.	.	.	.	KGG51869.1^KGG51869.1^Q:532-194,H:19-117^66.4%ID^E:6.8e-40^.^.	.	.	.	.	.	.	.	.
Transcript_55823	.	.	.	.	Seita.8G102000.1.p^Seita.8G102000.1.p^Q:1063-815,H:1-70^74.699%ID^E:8.06e-31^.^.	.	PLY86165.1^PLY86165.1^Q:558-1121,H:1-151^72.9%ID^E:5.9e-81^.^.	.	.	.	.	.	.	.	.
Transcript_55912	sp|Q8TGM7|ART2_YEAST^sp|Q8TGM7|ART2_YEAST^Q:188-346,H:2-54^69.811%ID^E:4.85e-14^.^.	.	.	.	.	.	CAA7015659.1^CAA7015659.1^Q:8-346,H:122-234^92.9%ID^E:4.6e-67^.^.	.	.	.	.	.	.	.	.
Transcript_56504	.	.	.	.	.	.	OBQ36815.1^OBQ36815.1^Q:717-376,H:8-118^61.7%ID^E:4.6e-35^.^.	.	.	.	.	.	.	.	.
Transcript_56569	.	.	.	.	.	.	ACA30301.1^ACA30301.1^Q:131-3,H:11-53^93%ID^E:1.4e-22^.^.	.	.	.	.	.	.	.	.
Transcript_56970	sp|Q6Z351|ALDOL_ORYSJ^sp|Q6Z351|ALDOL_ORYSJ^Q:285-4190,H:40-1341^82.209%ID^E:0^.^.	Transcript_56970.p1	105-4196[+]	sp|Q6Z351|ALDOL_ORYSJ^sp|Q6Z351|ALDOL_ORYSJ^Q:44-1362,H:22-1341^81.694%ID^E:0^.^.	Seita.2G105100.1.p^Seita.2G105100.1.p^Q:96-4196,H:2-1371^88.686%ID^E:0^.^.	WP_015243887_1^WP_015243887_1^Q:117-4133,H:10-1377^30.2%ID^E:1.8e-157^.^.	XP_004955958.1^XP_004955958.1^Q:96-4193,H:2-1370^88.7%ID^E:0^.^.	Seita.2G105100.1.p^Seita.2G105100.1.p^Q:1-1364,H:5-1371^88.734%ID^E:0^.^.	WP_015243887_1^WP_015243887_1^Q:5-1343,H:10-1377^30.2%ID^E:1.9e-158^.^.	XP_004955958.1^XP_004955958.1^Q:1-1363,H:5-1370^88.7%ID^E:0^.^.	PF01799.21^Fer2_2^[2Fe-2S] binding domain^96-181^E:1.4e-24`PF00941.22^FAD_binding_5^FAD binding domain in molybdopterin dehydrogenase^249-427^E:5.2e-39`PF03450.18^CO_deh_flav_C^CO dehydrogenase flavoprotein C-terminal domain^441-546^E:7.7e-19`PF01315.23^Ald_Xan_dh_C^Aldehyde oxidase and xanthine dehydrogenase, a/b hammerhead domain^606-715^E:1.2e-30`PF02738.19^Ald_Xan_dh_C2^Molybdopterin-binding …	.	.	GO:0016491^molecular_function^oxidoreductase activity`GO:0046872^molecular_function^metal ion binding`GO:0055114^biological_process^obsolete oxidation-reduction process	K09842
Transcript_57260	sp|Q3BAI2|YCX91_PHAAO^sp|Q3BAI2|YCX91_PHAAO^Q:384-545,H:1-54^94.444%ID^E:1.5e-29^.^.	.	.	.	Seita.J016900.1.p^Seita.J016900.1.p^Q:118-216,H:1-33^93.939%ID^E:1.03e-12^.^.	.	AGV54820.1^AGV54820.1^Q:10-498,H:136-295^68.7%ID^E:2.7e-62^.^.	.	.	.	.	.	.	.	.
Transcript_57417	sp|Q6CQE5|TAR1_KLULA^sp|Q6CQE5|TAR1_KLULA^Q:119-307,H:30-92^58.73%ID^E:8.05e-19^.^.	.	.	.	.	.	CAA7043717.1^CAA7043717.1^Q:2-445,H:49-196^95.9%ID^E:1.8e-94^.^.	.	.	.	.	.	.	.	.
Transcript_57537	.	.	.	.	.	.	XP_009161805.1^XP_009161805.1^Q:1405-1620,H:6-77^79.2%ID^E:4.7e-24^.^.	.	.	.	.	.	.	.	.
Transcript_57632	sp|Q3BAI2|YCX91_PHAAO^sp|Q3BAI2|YCX91_PHAAO^Q:966-1223,H:6-91^84.884%ID^E:3.36e-41^.^.	.	.	.	Seita.J016900.1.p^Seita.J016900.1.p^Q:1457-1600,H:110-157^97.917%ID^E:6.87e-48^.^.`Seita.J016900.1.p^Seita.J016900.1.p^Q:1074-1220,H:34-82^85.714%ID^E:6.87e-48^.^.`Seita.J016900.1.p^Seita.J016900.1.p^Q:1201-1455,H:76-109^38.824%ID^E:6.87e-48^.^.	.	VDN00566.1^VDN00566.1^Q:321-1124,H:1-214^74.3%ID^E:2.5e-123^.^.	.	.	.	.	.	.	.	.
Transcript_59323	sp|Q3BAI2|YCX91_PHAAO^sp|Q3BAI2|YCX91_PHAAO^Q:902-630,H:1-91^96.703%ID^E:4.78e-56^.^.`sp|Q3BAI2|YCX91_PHAAO^sp|Q3BAI2|YCX91_PHAAO^Q:49-222,H:6-63^74.138%ID^E:2.04e-18^.^.	.	.	.	Seita.J016900.1.p^Seita.J016900.1.p^Q:779-633,H:34-82^85.714%ID^E:6.54e-29^.^.`Seita.J016900.1.p^Seita.J016900.1.p^Q:420-322,H:125-157^78.788%ID^E:6.54e-29^.^.`Seita.J016900.1.p^Seita.J016900.1.p^Q:652-416,H:76-103^31.646%ID^E:6.54e-29^.^.`Seita.J016900.1.p^Seita.J016900.1.p^Q:1168-1070,H:1-33^93.939%ID^E:1.44e-11^.^.`Seita.J016900.1.p^Seita.J016900.1.p^Q:157-219,H:34-54^95.238%ID^E:0.000113^.^.	.	KZN08865.1^KZN08865.1^Q:1303-299,H:87-338^71.3%ID^E:4.5e-160^.^.	.	.	.	.	.	.	.	.
Transcript_59640	sp|Q8TGM7|ART2_YEAST^sp|Q8TGM7|ART2_YEAST^Q:605-775,H:1-57^75.439%ID^E:9.15e-19^.^.	.	.	.	.	.	CAA7024911.1^CAA7024911.1^Q:182-916,H:72-284^81.3%ID^E:7.4e-133^.^.	.	.	.	.	.	.	.	.
Transcript_60002	.	.	.	.	.	.	VMP19955.1^VMP19955.1^Q:240-587,H:11-126^88.8%ID^E:1.8e-66^.^.	.	.	.	.	.	.	.	.
Transcript_60740	sp|O64937|EF1A_ORYSJ^sp|O64937|EF1A_ORYSJ^Q:111-1430,H:1-440^99.091%ID^E:0^.^.	Transcript_60740.p1	111-1454[+]	sp|O64937|EF1A_ORYSJ^sp|O64937|EF1A_ORYSJ^Q:1-447,H:1-447^99.105%ID^E:0^.^.	Seita.3G265400.1.p^Seita.3G265400.1.p^Q:111-1430,H:1-440^98.182%ID^E:0^.^.	WP_014025778_1^WP_014025778_1^Q:111-1400,H:1-429^56.3%ID^E:7.2e-182^.^.	AGY80449.1^AGY80449.1^Q:111-1451,H:1-447^99.1%ID^E:0^.^.	Seita.3G265700.1.p^Seita.3G265700.1.p^Q:1-448,H:1-448^98.438%ID^E:0^.^.	WP_014025778_1^WP_014025778_1^Q:1-430,H:1-429^56.3%ID^E:2.1e-183^.^.	AGY80449.1^AGY80449.1^Q:1-447,H:1-447^99.1%ID^E:0^.^.	PF00009.28^GTP_EFTU^Elongation factor Tu GTP binding domain^5-222^E:9e-54`PF03144.26^GTP_EFTU_D2^Elongation factor Tu domain 2^248-313^E:1.3e-14`PF03143.18^GTP_EFTU_D3^Elongation factor Tu C-terminal domain^321-429^E:4.1e-31	.	.	GO:0003924^molecular_function^GTPase activity`GO:0005525^molecular_function^GTP binding	K03231
Transcript_60811	sp|Q8S528|AL2B7_ARATH^sp|Q8S528|AL2B7_ARATH^Q:350-1855,H:32-534^81.71%ID^E:0^.^.	Transcript_60811.p1	2-1858[+]	sp|Q8S528|AL2B7_ARATH^sp|Q8S528|AL2B7_ARATH^Q:117-618,H:32-534^81.71%ID^E:0^.^.	Seita.4G120100.1.p^Seita.4G120100.1.p^Q:224-1858,H:3-550^90.146%ID^E:0^.^.	WP_011612157_1^WP_011612157_1^Q:398-1825,H:11-486^60.9%ID^E:3.7e-221^.^.	KAG2611443.1^KAG2611443.1^Q:143-1855,H:86-667^88.5%ID^E:0^.^.	Seita.4G120100.1.p^Seita.4G120100.1.p^Q:75-619,H:3-550^90.146%ID^E:0^.^.	WP_011612157_1^WP_011612157_1^Q:133-608,H:11-486^60.9%ID^E:2.4e-222^.^.	KAG2611443.1^KAG2611443.1^Q:48-618,H:86-667^88.5%ID^E:0^.^.	PF00171.23^Aldedh^Aldehyde dehydrogenase family^146-608^E:8.5e-180	.	.	GO:0016491^molecular_function^oxidoreductase activity`GO:0055114^biological_process^obsolete oxidation-reduction process	K00128
Transcript_60966	.	.	.	.	.	.	KAA0047137.1^KAA0047137.1^Q:534-1223,H:1-160^63%ID^E:1.3e-86^.^.	.	.	.	.	.	.	.	.
Transcript_61095	.	.	.	.	.	.	PHT29099.1^PHT29099.1^Q:664-116,H:109-246^60.7%ID^E:1.6e-58^.^.	.	.	.	.	.	.	.	.
Transcript_61147	sp|Q9FPT1|UBP12_ARATH^sp|Q9FPT1|UBP12_ARATH^Q:1231-4494,H:29-1116^81.743%ID^E:0^.^.	Transcript_61147.p1	958-4497[+]	sp|Q9FPT1|UBP12_ARATH^sp|Q9FPT1|UBP12_ARATH^Q:75-1179,H:11-1116^81.227%ID^E:0^.^.	Seita.3G361900.1.p^Seita.3G361900.1.p^Q:1234-4497,H:35-1123^91.644%ID^E:0^.^.	WP_023792299_1^WP_023792299_1^Q:1738-2574,H:25-315^25%ID^E:2.7e-08^.^.	XP_039801942.1^XP_039801942.1^Q:1198-4494,H:17-1121^90.8%ID^E:0^.^.	Seita.3G361900.1.p^Seita.3G361900.1.p^Q:69-1180,H:6-1123^90.608%ID^E:0^.^.	WP_023792299_1^WP_023792299_1^Q:261-539,H:25-315^25%ID^E:2e-08^.^.	XP_039801942.1^XP_039801942.1^Q:81-1179,H:17-1121^90.8%ID^E:0^.^.	PF00917.27^MATH^MATH domain^123-243^E:6.7e-18`PF00443.30^UCH^Ubiquitin carboxyl-terminal hydrolase^261-582^E:2.3e-46`PF13423.7^UCH_1^Ubiquitin carboxyl-terminal hydrolase^261-537^E:1.5e-20`PF12436.9^USP7_ICP0_bdg^ICP0-binding domain of Ubiquitin-specific protease 7^686-938^E:2.5e-77`PF14533.7^USP7_C2^Ubiquitin-specific protease C-terminal^948-1157^E:6.2e-55	.	.	GO:0005515^molecular_function^protein binding`GO:0016579^biological_process^protein deubiquitination	K11838
Transcript_61150	sp|Q9M8Y0|SEC_ARATH^sp|Q9M8Y0|SEC_ARATH^Q:44-472,H:52-194^76.224%ID^E:9.93e-73^.^.`sp|Q9M8Y0|SEC_ARATH^sp|Q9M8Y0|SEC_ARATH^Q:65-472,H:229-364^34.559%ID^E:7.34e-15^.^.`sp|Q9M8Y0|SEC_ARATH^sp|Q9M8Y0|SEC_ARATH^Q:167-472,H:399-500^41.176%ID^E:2.85e-12^.^.`sp|Q9M8Y0|SEC_ARATH^sp|Q9M8Y0|SEC_ARATH^Q:224-472,H:214-296^39.759%ID^E:9.68e-12^.^.`sp|Q9M8Y0|SEC_ARATH^sp|Q9M8Y0|SEC_ARATH^Q:167-472,H:297-398^33…	Transcript_61150.p1	2-472[+]	sp|Q9M8Y0|SEC_ARATH^sp|Q9M8Y0|SEC_ARATH^Q:15-157,H:52-194^76.224%ID^E:8.94e-73^.^.`sp|Q9M8Y0|SEC_ARATH^sp|Q9M8Y0|SEC_ARATH^Q:22-157,H:229-364^34.559%ID^E:6.6e-15^.^.`sp|Q9M8Y0|SEC_ARATH^sp|Q9M8Y0|SEC_ARATH^Q:56-157,H:399-500^41.176%ID^E:2.57e-12^.^.`sp|Q9M8Y0|SEC_ARATH^sp|Q9M8Y0|SEC_ARATH^Q:75-157,H:214-296^39.759%ID^E:8.71e-12^.^.`sp|Q9M8Y0|SEC_ARATH^sp|Q9M8Y0|SEC_ARATH^Q:56-157,H:297-398^33.333…	Seita.1G162000.1.p^Seita.1G162000.1.p^Q:2-472,H:73-228^93.631%ID^E:6.9e-100^.^.`Seita.1G162000.1.p^Seita.1G162000.1.p^Q:65-472,H:195-330^33.824%ID^E:2.58e-14^.^.`Seita.1G162000.1.p^Seita.1G162000.1.p^Q:167-472,H:263-364^33.333%ID^E:1.09e-13^.^.`Seita.1G162000.1.p^Seita.1G162000.1.p^Q:167-472,H:433-534^41.176%ID^E:2.78e-13^.^.`Seita.1G162000.1.p^Seita.1G162000.1.p^Q:56-442,H:255-388^32.09%ID^E:2.4…	.	AQK70966.1^AQK70966.1^Q:2-328,H:70-178^94.5%ID^E:1.7e-64^.^.	Seita.1G162000.1.p^Seita.1G162000.1.p^Q:1-157,H:73-228^93.631%ID^E:6.21e-100^.^.`Seita.1G162000.1.p^Seita.1G162000.1.p^Q:22-157,H:195-330^33.824%ID^E:2.32e-14^.^.`Seita.1G162000.1.p^Seita.1G162000.1.p^Q:56-157,H:263-364^33.333%ID^E:9.84e-14^.^.`Seita.1G162000.1.p^Seita.1G162000.1.p^Q:56-157,H:433-534^41.176%ID^E:2.5e-13^.^.`Seita.1G162000.1.p^Seita.1G162000.1.p^Q:19-147,H:255-388^32.09%ID^E:2.16e…	.	AQK70966.1^AQK70966.1^Q:1-109,H:70-178^94.5%ID^E:1.7e-64^.^.	PF13432.7^TPR_16^Tetratricopeptide repeat^20-67^E:0.011`PF00515.29^TPR_1^Tetratricopeptide repeat^84-117^E:2.1e-07`PF07719.18^TPR_2^Tetratricopeptide repeat^84-116^E:4.1e-05`PF13181.7^TPR_8^Tetratricopeptide repeat^84-116^E:0.00032`PF13176.7^TPR_7^Tetratricopeptide repeat^86-114^E:0.00026`PF13414.7^TPR_11^TPR repeat^92-132^E:1.4e-07`PF13432.7^TPR_16^Tetratricopeptide repeat^96-149^E:0.00036`PF145…	.	.	GO:0005515^molecular_function^protein binding	K09667
Transcript_61151	sp|F4K410|SVR3_ARATH^sp|F4K410|SVR3_ARATH^Q:1732-3495,H:85-672^84.014%ID^E:0^.^.	Transcript_61151.p1	400-3501[+]	sp|F4K410|SVR3_ARATH^sp|F4K410|SVR3_ARATH^Q:426-1032,H:72-672^82.537%ID^E:0^.^.	Seita.1G380500.1.p^Seita.1G380500.1.p^Q:400-2151,H:1-578^74.915%ID^E:0^.^.	WP_011954901_1^WP_011954901_1^Q:1732-3474,H:10-590^56.2%ID^E:6.1e-218^.^.	TVU32481.1^TVU32481.1^Q:1732-3498,H:78-666^96.6%ID^E:0^.^.	Seita.1G380500.1.p^Seita.1G380500.1.p^Q:1-584,H:1-578^75.254%ID^E:0^.^.	WP_011954901_1^WP_011954901_1^Q:445-1025,H:10-590^56.2%ID^E:1.3e-222^.^.	TVU32481.1^TVU32481.1^Q:445-1033,H:78-666^96.6%ID^E:0^.^.	PF00009.28^GTP_EFTU^Elongation factor Tu GTP binding domain^445-632^E:1.1e-49`PF01926.24^MMR_HSR1^50S ribosome-binding GTPase^445-566^E:7.5e-07`PF03144.26^GTP_EFTU_D2^Elongation factor Tu domain 2^656-725^E:3.4e-09`PF00679.25^EFG_C^Elongation factor G C-terminus^833-918^E:5.1e-21	.	.	GO:0003924^molecular_function^GTPase activity`GO:0005525^molecular_function^GTP binding	K06207
Transcript_61212	sp|O22769|NDUV2_ARATH^sp|O22769|NDUV2_ARATH^Q:410-1009,H:56-255^81%ID^E:9.43e-121^.^.	Transcript_61212.p1	134-1012[+]	sp|O22769|NDUV2_ARATH^sp|O22769|NDUV2_ARATH^Q:93-292,H:56-255^81%ID^E:4.96e-123^.^.	Seita.3G184800.1.p^Seita.3G184800.1.p^Q:389-1012,H:74-281^95.192%ID^E:7.05e-148^.^.	WP_046023168_1^WP_046023168_1^Q:410-964,H:19-192^48.1%ID^E:4.2e-54^.^.	CAB3461025.1^CAB3461025.1^Q:404-1009,H:66-267^97.5%ID^E:1.1e-140^.^.	Seita.3G184800.1.p^Seita.3G184800.1.p^Q:86-293,H:74-281^95.192%ID^E:1.9e-150^.^.	WP_046023168_1^WP_046023168_1^Q:93-277,H:19-192^48.1%ID^E:5.6e-56^.^.	CAB3461025.1^CAB3461025.1^Q:91-292,H:66-267^97.5%ID^E:2.3e-143^.^.	PF00838.18^TCTP^Translationally controlled tumour protein^1-100^E:5.9e-35`PF01257.20^2Fe-2S_thioredx^Thioredoxin-like [2Fe-2S] ferredoxin^94-250^E:1.1e-53	.	.	.	K03943
Transcript_61231	sp|P81295|PRR3_JUNAS^sp|P81295|PRR3_JUNAS^Q:1556-2128,H:33-225^61.224%ID^E:1.57e-75^.^.	Transcript_61231.p2	391-1635[-]	.	Seita.9G282800.1.p^Seita.9G282800.1.p^Q:1467-463,H:22-356^85.97%ID^E:0^.^.	.	TVU31230.1^TVU31230.1^Q:1521-394,H:9-381^86.4%ID^E:1.1e-223^.^.	Seita.9G282800.1.p^Seita.9G282800.1.p^Q:45-415,H:10-380^84.636%ID^E:0^.^.	.	TVU31230.1^TVU31230.1^Q:39-414,H:9-381^86.4%ID^E:1.1e-228^.^.	PF13499.7^EF-hand_7^EF-hand domain pair^73-141^E:7.5e-08`PF13202.7^EF-hand_5^EF hand^75-93^E:3.5e-05	.	.	GO:0005509^molecular_function^calcium ion binding	.
Transcript_61872	.	Transcript_61872.p1	2-1084[+]	.	.	WP_013225201_1^WP_013225201_1^Q:98-1054,H:110-440^38.2%ID^E:2.9e-55^.^.	XP_018388062.1^XP_018388062.1^Q:47-1063,H:1-339^100%ID^E:5e-251^.^.	.	WP_013225201_1^WP_013225201_1^Q:33-351,H:110-440^38.2%ID^E:7.4e-56^.^.	XP_018388062.1^XP_018388062.1^Q:16-354,H:1-339^100%ID^E:6.8e-252^.^.	.	sigP:1^30^0.708^YES	.	.	.
Transcript_71662	sp|Q9FVZ7|MSBP1_ORYSJ^sp|Q9FVZ7|MSBP1_ORYSJ^Q:727-1026,H:79-178^84%ID^E:3.53e-54^.^.	Transcript_71662.p1	355-1554[+]	sp|Q9XFM6|MSBP1_ARATH^sp|Q9XFM6|MSBP1_ARATH^Q:59-216,H:4-171^61.905%ID^E:1.74e-67^.^.	Seita.1G249700.1.p^Seita.1G249700.1.p^Q:811-1473,H:1-224^64.035%ID^E:1.78e-78^.^.	.	XP_002452863.1^XP_002452863.1^Q:517-1551,H:2-361^56.2%ID^E:6.4e-106^.^.	Seita.9G201400.1.p^Seita.9G201400.1.p^Q:1-224,H:1-223^72.768%ID^E:1.13e-95^.^.	.	XP_002452863.1^XP_002452863.1^Q:55-399,H:2-361^56.2%ID^E:2e-109^.^.	PF00173.29^Cyt-b5^Cytochrome b5-like Heme/Steroid binding domain^121-203^E:1e-13	.	.	.	K17278
Transcript_71715	sp|Q8GYB1|NUD15_ARATH^sp|Q8GYB1|NUD15_ARATH^Q:261-824,H:97-284^65.426%ID^E:2e-76^.^.	Transcript_71715.p1	129-854[+]	sp|Q8GYB1|NUD15_ARATH^sp|Q8GYB1|NUD15_ARATH^Q:11-232,H:43-284^55.372%ID^E:1.24e-87^.^.	Seita.6G129900.1.p^Seita.6G129900.1.p^Q:129-839,H:1-236^86.076%ID^E:4.58e-125^.^.	WP_053099422_1^WP_053099422_1^Q:159-809,H:2-194^35.5%ID^E:1.6e-27^.^.	XP_039855491.1^XP_039855491.1^Q:129-884,H:1-249^85.8%ID^E:1.7e-145^.^.	Seita.6G129900.1.p^Seita.6G129900.1.p^Q:1-242,H:1-241^86.364%ID^E:1.93e-152^.^.	WP_053099422_1^WP_053099422_1^Q:11-227,H:2-194^35.5%ID^E:1.1e-28^.^.	XP_039855491.1^XP_039855491.1^Q:1-241,H:1-242^88%ID^E:4.2e-147^.^.	PF00293.29^NUDIX^NUDIX domain^48-127^E:1.8e-13	.	.	GO:0016787^molecular_function^hydrolase activity	.
Transcript_82863	sp|Q05968|PR1_HORVU^sp|Q05968|PR1_HORVU^Q:167-577,H:25-161^74.453%ID^E:7.87e-64^.^.	.	.	.	Seita.2G024900.1.p^Seita.2G024900.1.p^Q:167-577,H:29-167^78.417%ID^E:2.05e-68^.^.	WP_088178219_1^WP_088178219_1^Q:173-586,H:19-162^48.3%ID^E:7.2e-38^.^.	ABA34063.1^ABA34063.1^Q:110-586,H:4-163^85%ID^E:1e-96^.^.	.	.	.	.	.	.	.	.
Transcript_82891	sp|Q0JLC5|AB36G_ORYSJ^sp|Q0JLC5|AB36G_ORYSJ^Q:132-4487,H:1-1457^87.594%ID^E:0^.^.	Transcript_82891.p1	132-4490[+]	sp|Q0JLC5|AB36G_ORYSJ^sp|Q0JLC5|AB36G_ORYSJ^Q:1-1452,H:1-1457^87.594%ID^E:0^.^.	Seita.5G221600.1.p^Seita.5G221600.1.p^Q:132-4490,H:1-1457^92.397%ID^E:0^.^.	WP_083457755_1^WP_083457755_1^Q:2529-3776,H:407-794^30.7%ID^E:5.4e-34^.^.	XP_025814757.1^XP_025814757.1^Q:132-4487,H:1-1454^93.2%ID^E:0^.^.	Seita.5G221600.1.p^Seita.5G221600.1.p^Q:1-1453,H:1-1457^92.397%ID^E:0^.^.	WP_083457755_1^WP_083457755_1^Q:800-1215,H:407-794^30.7%ID^E:4.5e-34^.^.	XP_025814757.1^XP_025814757.1^Q:1-1452,H:1-1454^93.2%ID^E:0^.^.	PF14510.7^ABC_trans_N^ABC-transporter N-terminal^100-149^E:5.9e-08`PF00005.28^ABC_tran^ABC transporter^175-357^E:6.9e-16`PF19055.1^ABC2_membrane_7^ABC-2 type transporter^390-443^E:6.4e-07`PF01061.25^ABC2_membrane^ABC-2 type transporter^511-722^E:7.4e-40`PF08370.12^PDR_assoc^Plant PDR ABC transporter associated^728-792^E:3.4e-29`PF00005.28^ABC_tran^ABC transporter^883-1035^E:1.6e-20`PF01061.25^ABC…	.	ExpAA=292.63^PredHel=13^Topology=o529-551i558-580o612-634i647-666o671-693i757-779o1201-1223i1236-1258o1280-1302i1315-1337o1342-1364i1371-1393o1422-1444i	GO:0005524^molecular_function^ATP binding`GO:0016887^molecular_function^ATPase activity`GO:0016020^cellular_component^membrane	.
Transcript_83081	sp|Q5EA50|RABEK_BOVIN^sp|Q5EA50|RABEK_BOVIN^Q:454-1293,H:14-301^33.219%ID^E:1.47e-38^.^.`sp|Q5EA50|RABEK_BOVIN^sp|Q5EA50|RABEK_BOVIN^Q:613-1416,H:17-301^28.767%ID^E:9.51e-29^.^.	Transcript_83081.p3	212-592[+]	.	Seita.5G027400.1.p^Seita.5G027400.1.p^Q:454-1983,H:5-525^90.996%ID^E:0^.^.	.	PUZ57068.1^PUZ57068.1^Q:442-1983,H:1-524^92%ID^E:9.6e-221^.^.	.	.	.	.	.	.	.	.
Transcript_88434	sp|Q9ZPB7|AL7A1_MALDO^sp|Q9ZPB7|AL7A1_MALDO^Q:186-1703,H:3-508^79.842%ID^E:0^.^.	Transcript_88434.p1	177-1706[+]	sp|Q9ZPB7|AL7A1_MALDO^sp|Q9ZPB7|AL7A1_MALDO^Q:4-509,H:3-508^79.842%ID^E:0^.^.	Seita.2G218400.1.p^Seita.2G218400.1.p^Q:177-1706,H:1-510^94.51%ID^E:0^.^.	WP_015245789_1^WP_015245789_1^Q:210-1700,H:6-503^54%ID^E:2e-178^.^.	KAG2635258.1^KAG2635258.1^Q:42-1703,H:46-600^88.9%ID^E:0^.^.	Seita.2G218400.1.p^Seita.2G218400.1.p^Q:1-510,H:1-510^94.51%ID^E:0^.^.	WP_015245789_1^WP_015245789_1^Q:12-508,H:6-503^54%ID^E:1.2e-179^.^.	AHM26655.1^AHM26655.1^Q:1-509,H:1-509^95.1%ID^E:0^.^.	PF00171.23^Aldedh^Aldehyde dehydrogenase family^37-489^E:1.7e-128	.	.	GO:0016491^molecular_function^oxidoreductase activity`GO:0055114^biological_process^obsolete oxidation-reduction process	K14085
Transcript_92411	sp|Q98TX3|PDCD4_CHICK^sp|Q98TX3|PDCD4_CHICK^Q:94-1041,H:124-437^34.783%ID^E:1.01e-36^.^.`sp|Q98TX3|PDCD4_CHICK^sp|Q98TX3|PDCD4_CHICK^Q:1108-2046,H:162-460^30.189%ID^E:5.78e-30^.^.`sp|Q98TX3|PDCD4_CHICK^sp|Q98TX3|PDCD4_CHICK^Q:712-1380,H:163-417^23.137%ID^E:1.78e-09^.^.	Transcript_92411.p1	1-1956[+]	sp|Q98TX3|PDCD4_CHICK^sp|Q98TX3|PDCD4_CHICK^Q:32-347,H:124-437^34.783%ID^E:2.53e-41^.^.`sp|Q98TX3|PDCD4_CHICK^sp|Q98TX3|PDCD4_CHICK^Q:370-641,H:162-437^32.491%ID^E:3.83e-30^.^.`sp|Q98TX3|PDCD4_CHICK^sp|Q98TX3|PDCD4_CHICK^Q:238-460,H:163-417^23.137%ID^E:1.39e-09^.^.	Seita.6G081700.1.p^Seita.6G081700.1.p^Q:22-1935,H:85-723^93.584%ID^E:0^.^.	.	XP_025822019.1^XP_025822019.1^Q:16-1950,H:78-723^92.7%ID^E:0^.^.	Seita.6G081700.1.p^Seita.6G081700.1.p^Q:8-648,H:85-726^93.302%ID^E:0^.^.	.	XP_025822019.1^XP_025822019.1^Q:6-650,H:78-723^92.7%ID^E:0^.^.	PF02847.18^MA3^MA3 domain^74-184^E:6.1e-25`PF02847.18^MA3^MA3 domain^238-348^E:5.7e-27`PF02847.18^MA3^MA3 domain^371-480^E:2e-25`PF02847.18^MA3^MA3 domain^534-641^E:6.1e-28	.	.	.	.
Transcript_93641	sp|Q6NPT8|PP2B1_ARATH^sp|Q6NPT8|PP2B1_ARATH^Q:15-860,H:35-334^41.254%ID^E:2.13e-63^.^.	Transcript_93641.p1	3-863[+]	sp|Q6NPT8|PP2B1_ARATH^sp|Q6NPT8|PP2B1_ARATH^Q:5-283,H:35-331^41.667%ID^E:9.97e-72^.^.	Seita.1G361700.1.p^Seita.1G361700.1.p^Q:3-863,H:16-303^73.288%ID^E:2.03e-141^.^.	.	PUZ78185.1^PUZ78185.1^Q:3-860,H:12-297^77.5%ID^E:1.1e-157^.^.	Seita.1G361700.1.p^Seita.1G361700.1.p^Q:1-287,H:16-303^73.288%ID^E:4.22e-152^.^.	.	PUZ78185.1^PUZ78185.1^Q:1-286,H:12-297^77.5%ID^E:9.3e-158^.^.	PF14299.7^PP2^Phloem protein 2^94-283^E:2.4e-60	.	.	.	.
Transcript_94591	sp|F4HXL0|PLIP2_ARATH^sp|F4HXL0|PLIP2_ARATH^Q:289-1884,H:101-620^50.091%ID^E:5.34e-149^.^.	Transcript_94591.p1	82-2082[+]	sp|F4HXL0|PLIP2_ARATH^sp|F4HXL0|PLIP2_ARATH^Q:43-663,H:69-710^47.024%ID^E:8.42e-177^.^.	Seita.5G058800.1.p^Seita.5G058800.1.p^Q:289-1884,H:95-629^67.772%ID^E:0^.^.	.	NP_001148192.1^NP_001148192.1^Q:217-2073,H:60-688^78%ID^E:0^.^.	Seita.5G058800.1.p^Seita.5G058800.1.p^Q:70-604,H:95-632^68.007%ID^E:0^.^.	.	NP_001148192.1^NP_001148192.1^Q:46-664,H:60-688^78%ID^E:0^.^.	PF01764.26^Lipase_3^Lipase (class 3)^345-481^E:8e-26	.	ExpAA=33.06^PredHel=1^Topology=o641-663i	GO:0006629^biological_process^lipid metabolic process	.
Transcript_94839	sp|O80738|TPS10_ARATH^sp|O80738|TPS10_ARATH^Q:221-2800,H:1-861^62.369%ID^E:0^.^.	Transcript_94839.p1	221-2830[+]	sp|O80738|TPS10_ARATH^sp|O80738|TPS10_ARATH^Q:1-860,H:1-861^62.369%ID^E:0^.^.	Seita.2G192600.1.p^Seita.2G192600.1.p^Q:221-2812,H:1-864^86.921%ID^E:0^.^.	WP_025391590_1^WP_025391590_1^Q:398-2731,H:2-725^32.6%ID^E:1.6e-121^.^.	OEL25507.1^OEL25507.1^Q:221-2812,H:1-864^88.1%ID^E:0^.^.	Seita.2G192600.1.p^Seita.2G192600.1.p^Q:1-864,H:1-864^86.921%ID^E:0^.^.	WP_025391590_1^WP_025391590_1^Q:60-837,H:2-725^32.6%ID^E:1e-123^.^.	OEL25507.1^OEL25507.1^Q:1-864,H:1-864^88.1%ID^E:0^.^.	PF00982.22^Glyco_transf_20^Glycosyltransferase family 20^60-545^E:1.2e-173`PF02358.17^Trehalose_PPase^Trehalose-phosphatase^595-827^E:1.8e-76	.	.	GO:0003824^molecular_function^catalytic activity`GO:0005992^biological_process^trehalose biosynthetic process	K16055
Transcript_96878	sp|P43284|TRPB2_MAIZE^sp|P43284|TRPB2_MAIZE^Q:215-1438,H:36-443^94.608%ID^E:0^.^.	Transcript_96878.p1	164-1441[+]	sp|P43284|TRPB2_MAIZE^sp|P43284|TRPB2_MAIZE^Q:18-425,H:36-443^94.608%ID^E:0^.^.	Seita.6G072900.1.p^Seita.6G072900.1.p^Q:221-1441,H:69-475^96.069%ID^E:0^.^.	WP_015177088_1^WP_015177088_1^Q:248-1438,H:16-412^79.3%ID^E:1.7e-237^.^.	XP_025821093.1^XP_025821093.1^Q:26-1438,H:2-473^90.9%ID^E:1.8e-302^.^.	Seita.6G072900.1.p^Seita.6G072900.1.p^Q:20-426,H:69-475^96.069%ID^E:0^.^.	WP_015177088_1^WP_015177088_1^Q:29-425,H:16-412^79.3%ID^E:1.1e-239^.^.	RLM61531.1^RLM61531.1^Q:1-425,H:1-424^95.3%ID^E:8.1e-297^.^.	PF00291.26^PALP^Pyridoxal-phosphate dependent enzyme^80-410^E:2.3e-47	.	.	.	K01696
Transcript_96892	sp|Q10G56|OAT_ORYSJ^sp|Q10G56|OAT_ORYSJ^Q:210-1511,H:40-473^93.318%ID^E:0^.^.	Transcript_96892.p1	108-1517[+]	sp|Q10G56|OAT_ORYSJ^sp|Q10G56|OAT_ORYSJ^Q:1-468,H:1-473^90.909%ID^E:0^.^.	Seita.9G157700.1.p^Seita.9G157700.1.p^Q:210-1517,H:43-478^96.33%ID^E:0^.^.	WP_045090489_1^WP_045090489_1^Q:207-1418,H:7-405^57.9%ID^E:1.4e-163^.^.	XP_002464174.1^XP_002464174.1^Q:165-1514,H:17-469^95.6%ID^E:0^.^.	Seita.9G157700.1.p^Seita.9G157700.1.p^Q:35-470,H:43-478^96.33%ID^E:0^.^.	WP_045090489_1^WP_045090489_1^Q:34-437,H:7-405^57.9%ID^E:1.4e-165^.^.	XP_002464174.1^XP_002464174.1^Q:1-469,H:1-469^94.5%ID^E:0^.^.	PF00202.22^Aminotran_3^Aminotransferase class-III^45-437^E:1e-118`PF00155.22^Aminotran_1_2^Aminotransferase class I and II^199-430^E:1.6e-05	.	.	GO:0008483^molecular_function^transaminase activity`GO:0030170^molecular_function^pyridoxal phosphate binding`GO:0009058^biological_process^biosynthetic process	K00819
Transcript_98016	.	.	.	.	.	.	PZA81073.1^PZA81073.1^Q:146-301,H:3-54^57.7%ID^E:5e-06^.^.	.	.	.	.	.	.	.	.
Transcript_98050	sp|Q8GU89|AB37G_ORYSJ^sp|Q8GU89|AB37G_ORYSJ^Q:17-4159,H:71-1449^91.6%ID^E:0^.^.	Transcript_98050.p1	2-4165[+]	sp|Q8GU89|AB37G_ORYSJ^sp|Q8GU89|AB37G_ORYSJ^Q:6-1387,H:71-1450^91.606%ID^E:0^.^.	Seita.5G221700.1.p^Seita.5G221700.1.p^Q:2-4159,H:61-1446^90.863%ID^E:0^.^.	AKV03857_1^AKV03857_1^Q:2441-3976,H:356-915^27.4%ID^E:3.4e-35^.^.	KAF0898593.1^KAF0898593.1^Q:2-4162,H:61-1445^91.6%ID^E:0^.^.	Seita.5G221700.1.p^Seita.5G221700.1.p^Q:1-1388,H:61-1448^90.876%ID^E:0^.^.	AKV03857_1^AKV03857_1^Q:814-1325,H:356-915^27.4%ID^E:3.1e-35^.^.	KAF0898593.1^KAF0898593.1^Q:1-1387,H:61-1445^91.6%ID^E:0^.^.	PF14510.7^ABC_trans_N^ABC-transporter N-terminal^34-83^E:9.1e-10`PF00005.28^ABC_tran^ABC transporter^109-291^E:2.3e-16`PF19055.1^ABC2_membrane_7^ABC-2 type transporter^324-376^E:1.5e-05`PF01061.25^ABC2_membrane^ABC-2 type transporter^445-656^E:5.1e-38`PF08370.12^PDR_assoc^Plant PDR ABC transporter associated^661-721^E:1.5e-25`PF00005.28^ABC_tran^ABC transporter^815-967^E:2.8e-20`PF19055.1^ABC2_me…	.	ExpAA=284.60^PredHel=13^Topology=o461-483i496-518o545-567i580-599o604-626i688-710o1131-1153i1174-1196o1211-1233i1246-1268o1278-1297i1304-1326o1357-1379i	GO:0005524^molecular_function^ATP binding`GO:0016887^molecular_function^ATPase activity`GO:0016020^cellular_component^membrane	.
Transcript_98444	.	Transcript_98444.p1	1-426[+]	.	.	.	.	.	.	.	.	.	.	.	.
Transcript_98532	sp|Q6CQE5|TAR1_KLULA^sp|Q6CQE5|TAR1_KLULA^Q:1284-1469,H:2-63^72.581%ID^E:4.01e-19^.^.	.	.	.	.	.	RMI95402.1^RMI95402.1^Q:826-1326,H:1-167^90.4%ID^E:2.2e-99^.^.	.	.	.	.	.	.	.	.
Transcript_98785	.	.	.	.	Seita.J017100.1.p^Seita.J017100.1.p^Q:498-575,H:1-26^92.308%ID^E:2.57e-08^.^.	.	XP_020979640.1^XP_020979640.1^Q:449-15,H:2-135^70.3%ID^E:1.2e-59^.^.	.	.	.	.	.	.	.	.
Transcript_98800	sp|Q3BAI2|YCX91_PHAAO^sp|Q3BAI2|YCX91_PHAAO^Q:496-690,H:3-64^67.692%ID^E:1.72e-18^.^.	.	.	.	.	.	CDY45505.1^CDY45505.1^Q:25-975,H:122-374^55.7%ID^E:2.4e-88^.^.	.	.	.	.	.	.	.	.
Transcript_100177	sp|P05022|ATPA_MAIZE^sp|P05022|ATPA_MAIZE^Q:625-2,H:67-274^99.038%ID^E:3.02e-146^.^.	Transcript_100177.p1	2-625[-]	sp|P05022|ATPA_MAIZE^sp|P05022|ATPA_MAIZE^Q:1-208,H:67-274^99.038%ID^E:2.72e-146^.^.	Seita.J019700.1.p^Seita.J019700.1.p^Q:625-152,H:67-224^99.367%ID^E:1.88e-107^.^.	WP_015175645_1^WP_015175645_1^Q:625-2,H:67-274^76%ID^E:3e-105^.^.	PAN24580.1^PAN24580.1^Q:625-2,H:19-226^99%ID^E:1.2e-136^.^.	Seita.J019700.1.p^Seita.J019700.1.p^Q:1-158,H:67-224^99.367%ID^E:1.7e-107^.^.	WP_015175645_1^WP_015175645_1^Q:1-208,H:67-274^76%ID^E:3e-105^.^.	PAN24580.1^PAN24580.1^Q:1-208,H:19-226^99%ID^E:1.2e-136^.^.	PF00006.26^ATP-synt_ab^ATP synthase alpha/beta family, nucleotide-binding domain^84-208^E:1.7e-37	.	.	GO:0005524^molecular_function^ATP binding	K02111
Transcript_101899	.	.	.	.	.	.	.	.	.	.	.	.	.	.	.
Transcript_102467	sp|Q9SLK2|ALIS3_ARATH^sp|Q9SLK2|ALIS3_ARATH^Q:381-1400,H:22-349^67.544%ID^E:8.85e-154^.^.	Transcript_102467.p1	324-1403[+]	sp|Q9SLK2|ALIS3_ARATH^sp|Q9SLK2|ALIS3_ARATH^Q:20-359,H:22-349^67.544%ID^E:2.81e-168^.^.	Seita.1G069600.1.p^Seita.1G069600.1.p^Q:378-1403,H:20-349^85.714%ID^E:0^.^.	.	RLN08948.1^RLN08948.1^Q:324-1391,H:1-344^87.4%ID^E:7e-221^.^.	Seita.1G069600.1.p^Seita.1G069600.1.p^Q:1-360,H:1-349^86.188%ID^E:0^.^.	.	RLN08948.1^RLN08948.1^Q:1-356,H:1-344^87.4%ID^E:6.3e-224^.^.	PF03381.16^CDC50^LEM3 (ligand-effect modulator 3) family / CDC50 family^67-344^E:9.1e-92	.	ExpAA=46.22^PredHel=2^Topology=o47-69i318-340o	GO:0016020^cellular_component^membrane	.
Transcript_104548	sp|O81032|GGLO6_ARATH^sp|O81032|GGLO6_ARATH^Q:151-1794,H:40-589^54.545%ID^E:0^.^.	Transcript_104548.p1	58-1830[+]	sp|Q6NQ66|GGLO2_ARATH^sp|Q6NQ66|GGLO2_ARATH^Q:3-580,H:2-582^52.324%ID^E:0^.^.	Seita.6G087600.1.p^Seita.6G087600.1.p^Q:151-1830,H:26-585^88.571%ID^E:0^.^.	WP_094060001_1^WP_094060001_1^Q:370-1794,H:85-534^30.4%ID^E:3.6e-54^.^.	RLN05445.1^RLN05445.1^Q:58-1824,H:1-593^86.8%ID^E:0^.^.	Seita.6G087600.1.p^Seita.6G087600.1.p^Q:23-591,H:17-585^88.401%ID^E:0^.^.	WP_094060001_1^WP_094060001_1^Q:105-579,H:85-534^30.4%ID^E:7.1e-55^.^.	RLN05445.1^RLN05445.1^Q:1-589,H:1-593^86.8%ID^E:0^.^.	PF01565.24^FAD_binding_4^FAD binding domain^64-193^E:1.8e-18`PF04030.15^ALO^D-arabinono-1,4-lactone oxidase^393-530^E:4.7e-13	sigP:1^27^0.923^YES	.	GO:0016491^molecular_function^oxidoreductase activity`GO:0050660^molecular_function^flavin adenine dinucleotide binding`GO:0055114^biological_process^obsolete oxidation-reduction process`GO:0003885^molecular_function^D-arabinono-1,4-lactone oxidase activity`GO:0016020^cellular_component^membrane	K00103
Transcript_105042	.	.	.	.	.	.	.	.	.	.	.	.	.	.	.
Transcript_105546	sp|Q6ZJ08|MDAR4_ORYSJ^sp|Q6ZJ08|MDAR4_ORYSJ^Q:38-1330,H:5-435^89.791%ID^E:0^.^.	Transcript_105546.p1	23-1333[+]	sp|Q6ZJ08|MDAR4_ORYSJ^sp|Q6ZJ08|MDAR4_ORYSJ^Q:6-436,H:5-435^89.791%ID^E:0^.^.	Seita.6G244300.1.p^Seita.6G244300.1.p^Q:23-1333,H:1-437^92.677%ID^E:0^.^.	WP_068135144_1^WP_068135144_1^Q:23-1111,H:1-340^36.9%ID^E:1.3e-52^.^.	OEL19425.1^OEL19425.1^Q:23-1330,H:1-436^93.3%ID^E:9.9e-292^.^.	Seita.6G244300.1.p^Seita.6G244300.1.p^Q:1-437,H:1-437^92.677%ID^E:0^.^.	WP_068135144_1^WP_068135144_1^Q:1-363,H:1-340^36.9%ID^E:9.1e-54^.^.	OEL19425.1^OEL19425.1^Q:1-436,H:1-436^93.3%ID^E:1.1e-293^.^.	PF07992.15^Pyr_redox_2^Pyridine nucleotide-disulphide oxidoreductase^9-324^E:2.9e-53`PF00070.28^Pyr_redox^Pyridine nucleotide-disulphide oxidoreductase^167-249^E:9.1e-12	.	.	GO:0016491^molecular_function^oxidoreductase activity`GO:0055114^biological_process^obsolete oxidation-reduction process	K08232
Transcript_107896	sp|Q8GT20|BEBT_TOBAC^sp|Q8GT20|BEBT_TOBAC^Q:98-841,H:6-248^52.016%ID^E:7.91e-78^.^.	Transcript_107896.p1	2-841[+]	sp|Q8GT20|BEBT_TOBAC^sp|Q8GT20|BEBT_TOBAC^Q:33-280,H:6-248^52.016%ID^E:7.12e-78^.^.	Seita.4G275800.1.p^Seita.4G275800.1.p^Q:92-841,H:1-250^89.6%ID^E:6.19e-167^.^.	.	RLM55770.1^RLM55770.1^Q:92-841,H:1-250^91.2%ID^E:9.6e-170^.^.	Seita.4G275800.1.p^Seita.4G275800.1.p^Q:31-280,H:1-250^89.6%ID^E:5.57e-167^.^.	.	RLM55770.1^RLM55770.1^Q:31-280,H:1-250^91.2%ID^E:9.6e-170^.^.	PF02458.16^Transferase^Transferase family^47-250^E:2.5e-38	.	.	GO:0016747^molecular_function^transferase activity, transferring acyl groups other than amino-acyl groups	K19861
Transcript_119366	.	.	.	.	.	.	.	.	.	.	.	.	.	.	.
Transcript_124504	sp|Q949P3|Y2734_ARATH^sp|Q949P3|Y2734_ARATH^Q:73-1143,H:8-364^76.751%ID^E:0^.^.	Transcript_124504.p1	52-1149[+]	sp|Q949P3|Y2734_ARATH^sp|Q949P3|Y2734_ARATH^Q:1-364,H:1-364^76.374%ID^E:0^.^.	Seita.4G140800.2.p^Seita.4G140800.2.p^Q:73-1149,H:8-366^96.379%ID^E:0^.^.	.	RLM56071.1^RLM56071.1^Q:52-1146,H:1-365^97%ID^E:2.5e-257^.^.	Seita.4G140800.2.p^Seita.4G140800.2.p^Q:1-366,H:1-366^96.448%ID^E:0^.^.	.	RLM56071.1^RLM56071.1^Q:1-365,H:1-365^97%ID^E:1.4e-258^.^.	PF01937.20^DUF89^Protein of unknown function DUF89^52-356^E:1.1e-57	.	.	.	K24854
Transcript_132510	.	.	.	.	.	.	PVH62334.1^PVH62334.1^Q:657-538,H:8-46^77.5%ID^E:7.6e-07^.^.	.	.	.	.	.	.	.	.
Transcript_139426	sp|Q8RWQ8|FBX14_ARATH^sp|Q8RWQ8|FBX14_ARATH^Q:502-2223,H:51-623^65.858%ID^E:0^.^.	Transcript_139426.p1	256-2226[+]	sp|Q8RWQ8|FBX14_ARATH^sp|Q8RWQ8|FBX14_ARATH^Q:83-656,H:51-623^66.031%ID^E:0^.^.	Seita.1G327500.2.p^Seita.1G327500.2.p^Q:367-2226,H:46-666^93.237%ID^E:0^.^.	.	XP_039787433.1^XP_039787433.1^Q:256-2223,H:1-662^90.8%ID^E:0^.^.	Seita.1G327500.2.p^Seita.1G327500.2.p^Q:11-657,H:18-666^91.68%ID^E:0^.^.	.	XP_039787433.1^XP_039787433.1^Q:1-656,H:1-662^89.3%ID^E:0^.^.	PF18511.2^F-box_5^F-box^84-123^E:6.5e-19`PF18791.2^Transp_inhibit^Transport inhibitor response 1 protein domain^144-189^E:3e-21	.	.	.	.
Transcript_143869	.	Transcript_143869.p1	336-701[+]	.	Seita.1G096800.1.p^Seita.1G096800.1.p^Q:778-704,H:15-42^67.857%ID^E:0.000289^.^.	.	.	.	.	.	.	.	.	.	.
Transcript_145020	.	.	.	.	Seita.5G381700.1.p^Seita.5G381700.1.p^Q:109-351,H:1-81^82.716%ID^E:3e-27^.^.`Seita.5G381700.1.p^Seita.5G381700.1.p^Q:679-753,H:50-74^84%ID^E:2.84e-05^.^.	.	KAG0540157.1^KAG0540157.1^Q:25-330,H:23-119^79.4%ID^E:1.5e-34^.^.	.	.	.	.	.	.	.	.
Transcript_147305	.	.	.	.	.	.	.	.	.	.	.	.	.	.	.
Transcript_147553	.	.	.	.	Seita.9G202000.1.p^Seita.9G202000.1.p^Q:349-266,H:31-58^82.143%ID^E:1.74e-15^.^.`Seita.9G202000.1.p^Seita.9G202000.1.p^Q:272-180,H:57-87^77.419%ID^E:1.74e-15^.^.	.	KAF8711572.1^KAF8711572.1^Q:348-127,H:29-105^67.5%ID^E:1.8e-22^.^.	.	.	.	.	.	.	.	.
Transcript_149993	sp|Q10LP5|SUS4_ORYSJ^sp|Q10LP5|SUS4_ORYSJ^Q:261-2021,H:223-809^94.208%ID^E:0^.^.	Transcript_149993.p1	219-2024[+]	sp|Q10LP5|SUS4_ORYSJ^sp|Q10LP5|SUS4_ORYSJ^Q:13-601,H:221-809^94.228%ID^E:0^.^.	Seita.9G410800.1.p^Seita.9G410800.1.p^Q:261-2024,H:223-810^96.088%ID^E:0^.^.	WP_041355221_1^WP_041355221_1^Q:210-1991,H:200-791^61%ID^E:1.4e-260^.^.	PUZ41176.1^PUZ41176.1^Q:255-2015,H:221-807^96.8%ID^E:0^.^.	Seita.9G410800.1.p^Seita.9G410800.1.p^Q:13-602,H:221-810^96.102%ID^E:0^.^.	WP_041355221_1^WP_041355221_1^Q:20-591,H:220-791^62.5%ID^E:8.9e-264^.^.	PUZ41176.1^PUZ41176.1^Q:13-599,H:221-807^96.8%ID^E:0^.^.	PF00862.20^Sucrose_synth^Sucrose synthase^12-345^E:2.6e-205`PF00534.21^Glycos_transf_1^Glycosyl transferases group 1^356-521^E:1.2e-32`PF13692.7^Glyco_trans_1_4^Glycosyl transferases group 1^363-517^E:9.8e-11	.	.	GO:0016157^molecular_function^sucrose synthase activity`GO:0005985^biological_process^sucrose metabolic process	K00695
Transcript_153464	.	.	.	.	.	.	MQS69201.1^MQS69201.1^Q:366-4,H:2-122^96.7%ID^E:3e-82^.^.	.	.	.	.	.	.	.	.
Transcript_155051	sp|P18122|CATA1_MAIZE^sp|P18122|CATA1_MAIZE^Q:330-1805,H:1-492^96.951%ID^E:0^.^.	Transcript_155051.p1	330-1808[+]	sp|P18122|CATA1_MAIZE^sp|P18122|CATA1_MAIZE^Q:1-492,H:1-492^96.951%ID^E:0^.^.	Seita.4G286700.1.p^Seita.4G286700.1.p^Q:330-1808,H:1-493^97.769%ID^E:0^.^.	NP_843641_1^NP_843641_1^Q:381-1793,H:8-477^53.2%ID^E:2.3e-166^.^.	XP_004966515.3^XP_004966515.3^Q:234-1805,H:27-547^94.1%ID^E:0^.^.	Seita.4G286700.1.p^Seita.4G286700.1.p^Q:1-493,H:1-493^97.769%ID^E:0^.^.	NP_843641_1^NP_843641_1^Q:18-488,H:8-477^53.2%ID^E:3.5e-169^.^.	NP_001241808.1^NP_001241808.1^Q:1-492,H:1-492^98.2%ID^E:0^.^.	PF00199.20^Catalase^Catalase^18-398^E:1.2e-174`PF06628.13^Catalase-rel^Catalase-related immune-responsive^423-486^E:6.4e-15	.	.	GO:0004096^molecular_function^catalase activity`GO:0020037^molecular_function^heme binding`GO:0055114^biological_process^obsolete oxidation-reduction process	K03781
Transcript_155383	sp|O49485|SERA1_ARATH^sp|O49485|SERA1_ARATH^Q:465-2027,H:83-603^82.534%ID^E:0^.^.	Transcript_155383.p1	177-2030[+]	sp|O49485|SERA1_ARATH^sp|O49485|SERA1_ARATH^Q:68-617,H:55-603^81.455%ID^E:0^.^.	Seita.7G265100.1.p^Seita.7G265100.1.p^Q:465-2030,H:105-626^97.126%ID^E:0^.^.	WP_007313865_1^WP_007313865_1^Q:408-2027,H:30-553^43%ID^E:3.9e-132^.^.	XP_025823648.1^XP_025823648.1^Q:177-2027,H:1-616^93.2%ID^E:0^.^.	Seita.7G265100.1.p^Seita.7G265100.1.p^Q:12-618,H:19-626^91.83%ID^E:0^.^.	WP_007313865_1^WP_007313865_1^Q:78-617,H:30-553^43%ID^E:3.1e-134^.^.	XP_025823648.1^XP_025823648.1^Q:1-617,H:1-616^93.2%ID^E:0^.^.	PF00389.31^2-Hacid_dh^D-isomer specific 2-hydroxyacid dehydrogenase, catalytic domain^78-387^E:4.9e-33`PF02826.20^2-Hacid_dh_C^D-isomer specific 2-hydroxyacid dehydrogenase, NAD binding domain^180-355^E:8e-63`PF00670.22^AdoHcyase_NAD^S-adenosyl-L-homocysteine hydrolase, NAD binding domain^210-316^E:1.5e-05`PF07991.13^IlvN^Acetohydroxy acid isomeroreductase, NADPH-binding domain^212-313^E:2.9e-07`…	.	.	GO:0016616^molecular_function^oxidoreductase activity, acting on the CH-OH group of donors, NAD or NADP as acceptor`GO:0051287^molecular_function^NAD binding`GO:0055114^biological_process^obsolete oxidation-reduction process	K00058
Transcript_155871	sp|Q6AVA8|PPDK1_ORYSJ^sp|Q6AVA8|PPDK1_ORYSJ^Q:177-3014,H:1-947^89.158%ID^E:0^.^.	Transcript_155871.p1	444-3017[+]	sp|Q42368|PPDK2_MAIZE^sp|Q42368|PPDK2_MAIZE^Q:1-857,H:27-883^92.415%ID^E:0^.^.	Seita.3G247900.2.p^Seita.3G247900.2.p^Q:177-3017,H:1-946^89.241%ID^E:0^.^.	WP_012843448_1^WP_012843448_1^Q:393-3005,H:4-873^65.3%ID^E:0^.^.	OEL35146.1^OEL35146.1^Q:177-3014,H:1-1012^87.2%ID^E:0^.^.	Seita.3G247900.2.p^Seita.3G247900.2.p^Q:1-858,H:89-946^91.259%ID^E:0^.^.	WP_012843448_1^WP_012843448_1^Q:1-854,H:21-873^65.4%ID^E:0^.^.	CCA61000.1^CCA61000.1^Q:1-841,H:4-844^99.8%ID^E:0^.^.	PF01326.20^PPDK_N^Pyruvate phosphate dikinase, AMP/ATP-binding domain^3-38^E:5e-09`PF01326.20^PPDK_N^Pyruvate phosphate dikinase, AMP/ATP-binding domain^55-274^E:2.3e-27`PF01326.20^PPDK_N^Pyruvate phosphate dikinase, AMP/ATP-binding domain^286-340^E:3.8e-12`PF00391.24^PEP-utilizers^PEP-utilising enzyme, mobile domain^406-487^E:2.5e-25`PF02896.19^PEP-utilizers_C^PEP-utilising enzyme, PEP-binding d…	.	.	GO:0005524^molecular_function^ATP binding`GO:0016301^molecular_function^kinase activity`GO:0016310^biological_process^phosphorylation`GO:0016772^molecular_function^transferase activity, transferring phosphorus-containing groups	K01006
Transcript_155871	sp|Q6AVA8|PPDK1_ORYSJ^sp|Q6AVA8|PPDK1_ORYSJ^Q:177-3014,H:1-947^89.158%ID^E:0^.^.	Transcript_155871.p4	2991-3347[-]	.	Seita.3G247900.2.p^Seita.3G247900.2.p^Q:177-3017,H:1-946^89.241%ID^E:0^.^.	WP_012843448_1^WP_012843448_1^Q:393-3005,H:4-873^65.3%ID^E:0^.^.	OEL35146.1^OEL35146.1^Q:177-3014,H:1-1012^87.2%ID^E:0^.^.	.	.	.	.	.	ExpAA=20.56^PredHel=1^Topology=o36-58i	.	.
Transcript_160888	sp|Q9AV23|LSI3_ORYSJ^sp|Q9AV23|LSI3_ORYSJ^Q:1-1404,H:12-402^47.222%ID^E:1.09e-139^.^.	Transcript_160888.p3	1065-1409[-]	.	Seita.9G235900.1.p^Seita.9G235900.1.p^Q:1-1404,H:12-479^94.043%ID^E:0^.^.	WP_050725115_1^WP_050725115_1^Q:7-588,H:6-200^35.9%ID^E:5e-30^.^.	RLN41295.1^RLN41295.1^Q:1-1407,H:12-479^95.1%ID^E:1.5e-309^.^.	.	.	.	.	.	.	.	.
Transcript_161130	.	.	.	.	.	.	ATI20256.1^ATI20256.1^Q:15-167,H:40-93^55.6%ID^E:8.2e-12^.^.	.	.	.	.	.	.	.	.
Transcript_162821	sp|Q39152|FACR1_ARATH^sp|Q39152|FACR1_ARATH^Q:223-1554,H:8-485^44.583%ID^E:2.55e-124^.^.	Transcript_162821.p1	1-1572[+]	sp|Q39152|FACR1_ARATH^sp|Q39152|FACR1_ARATH^Q:75-523,H:8-490^44.742%ID^E:7.01e-147^.^.	Seita.2G132800.1.p^Seita.2G132800.1.p^Q:187-1554,H:1-499^71.343%ID^E:0^.^.	WP_083760026_1^WP_083760026_1^Q:226-1551,H:81-583^29.1%ID^E:8.1e-53^.^.	TVU10557.1^TVU10557.1^Q:187-1569,H:1-499^79.8%ID^E:3.4e-277^.^.	Seita.2G132800.1.p^Seita.2G132800.1.p^Q:63-524,H:1-505^73.465%ID^E:0^.^.	WP_083760026_1^WP_083760026_1^Q:76-517,H:81-583^29.1%ID^E:2.6e-53^.^.	TVU10557.1^TVU10557.1^Q:63-523,H:1-499^79.8%ID^E:2.2e-278^.^.	PF01370.22^Epimerase^NAD dependent epimerase/dehydratase family^81-211^E:4.3e-05`PF01073.20^3Beta_HSD^3-beta hydroxysteroid dehydrogenase/isomerase family^82-203^E:6.1e-05`PF07993.13^NAD_binding_4^Male sterility protein^83-137^E:6e-15`PF07993.13^NAD_binding_4^Male sterility protein^131-350^E:9.5e-56`PF03015.20^Sterile^Male sterility protein^427-523^E:4.9e-25	.	.	GO:0003824^molecular_function^catalytic activity`GO:0050662^molecular_function^obsolete coenzyme binding`GO:0003854^molecular_function^3-beta-hydroxy-delta5-steroid dehydrogenase activity`GO:0016616^molecular_function^oxidoreductase activity, acting on the CH-OH group of donors, NAD or NADP as acceptor`GO:0006694^biological_process^steroid biosynthetic process`GO:0055114^biological_process^obsole…	K13356
Transcript_164915	.	.	.	.	.	.	PHT29099.1^PHT29099.1^Q:217-2,H:169-240^83.3%ID^E:1.4e-28^.^.	.	.	.	.	.	.	.	.
Transcript_168000	sp|Q6YV88|C71Z7_ORYSJ^sp|Q6YV88|C71Z7_ORYSJ^Q:9-1106,H:138-510^57.743%ID^E:1e-146^.^.	Transcript_168000.p1	3-1121[+]	sp|Q6YV88|C71Z7_ORYSJ^sp|Q6YV88|C71Z7_ORYSJ^Q:3-368,H:138-510^58.4%ID^E:6.11e-156^.^.	Seita.9G241000.1.p^Seita.9G241000.1.p^Q:3-1115,H:136-505^77.957%ID^E:0^.^.	WP_015187329_1^WP_015187329_1^Q:468-1004,H:250-419^35.8%ID^E:1.7e-26^.^.	RLN18841.1^RLN18841.1^Q:3-1106,H:77-444^78.8%ID^E:5.1e-213^.^.	Seita.9G241000.1.p^Seita.9G241000.1.p^Q:1-371,H:136-505^77.957%ID^E:0^.^.	WP_015187329_1^WP_015187329_1^Q:156-334,H:250-419^35.8%ID^E:1.3e-26^.^.	XP_034571958.1^XP_034571958.1^Q:1-371,H:136-505^78%ID^E:3.7e-213^.^.	PF00067.23^p450^Cytochrome P450^5-357^E:6.4e-81	.	.	GO:0005506^molecular_function^iron ion binding`GO:0016705^molecular_function^oxidoreductase activity, acting on paired donors, with incorporation or reduction of molecular oxygen`GO:0020037^molecular_function^heme binding`GO:0055114^biological_process^obsolete oxidation-reduction process	.
Transcript_168155	sp|Q9SMZ4|AASS_ARATH^sp|Q9SMZ4|AASS_ARATH^Q:232-1962,H:12-594^70.137%ID^E:0^.^.	Transcript_168155.p1	196-1962[+]	sp|Q9SMZ4|AASS_ARATH^sp|Q9SMZ4|AASS_ARATH^Q:13-589,H:12-594^70.085%ID^E:0^.^.	Seita.1G343600.2.p^Seita.1G343600.2.p^Q:196-1962,H:1-589^89.474%ID^E:0^.^.	WP_044615885_1^WP_044615885_1^Q:253-1554,H:7-432^38.3%ID^E:4.2e-86^.^.	XP_039791646.1^XP_039791646.1^Q:10-1962,H:44-710^82.5%ID^E:0^.^.	Seita.1G343600.2.p^Seita.1G343600.2.p^Q:1-589,H:1-589^89.474%ID^E:0^.^.	WP_044615885_1^WP_044615885_1^Q:20-453,H:7-432^38.3%ID^E:8e-87^.^.	XP_034577045.1^XP_034577045.1^Q:1-589,H:1-589^89.6%ID^E:0^.^.	PF05222.16^AlaDh_PNT_N^Alanine dehydrogenase/PNT, N-terminal domain^19-156^E:4.3e-24`PF04455.13^Saccharop_dh_N^LOR/SDH bifunctional enzyme conserved region^479-552^E:1.3e-21	.	.	.	K14157
Transcript_168329	sp|Q8H3P9|HAK7_ORYSJ^sp|Q8H3P9|HAK7_ORYSJ^Q:233-1198,H:131-450^85.093%ID^E:0^.^.`sp|Q8H3P9|HAK7_ORYSJ^sp|Q8H3P9|HAK7_ORYSJ^Q:1476-1724,H:450-532^77.108%ID^E:2.09e-28^.^.	Transcript_168329.p1	191-1243[+]	sp|Q8H3P9|HAK7_ORYSJ^sp|Q8H3P9|HAK7_ORYSJ^Q:15-336,H:131-450^85.093%ID^E:0^.^.	Seita.2G427100.1.p^Seita.2G427100.1.p^Q:233-1198,H:100-420^78.882%ID^E:5.86e-180^.^.`Seita.2G427100.1.p^Seita.2G427100.1.p^Q:1476-1724,H:420-502^78.313%ID^E:1.59e-27^.^.`Seita.2G427100.1.p^Seita.2G427100.1.p^Q:223-318,H:92-123^65.625%ID^E:0.000441^.^.	APR87602_1^APR87602_1^Q:389-1198,H:113-379^47%ID^E:8.6e-72^.^.	VAH42478.1^VAH42478.1^Q:233-1240,H:100-434^80.1%ID^E:2.4e-194^.^.	Seita.2G427100.1.p^Seita.2G427100.1.p^Q:15-336,H:100-420^78.882%ID^E:0^.^.	APR87602_1^APR87602_1^Q:67-336,H:113-379^47%ID^E:1.4e-74^.^.	VAH42478.1^VAH42478.1^Q:15-350,H:100-434^80.1%ID^E:1.1e-197^.^.	PF02705.17^K_trans^K+ potassium transporter^55-336^E:8.9e-111	.	ExpAA=151.98^PredHel=7^Topology=i68-90o105-124i136-158o182-204i211-233o253-275i301-323o	GO:0015079^molecular_function^potassium ion transmembrane transporter activity`GO:0071805^biological_process^potassium ion transmembrane transport`GO:0016020^cellular_component^membrane	K03549
Transcript_169391	sp|P53684|CDPK7_ORYSJ^sp|P53684|CDPK7_ORYSJ^Q:3-695,H:282-512^88.312%ID^E:1.69e-144^.^.`sp|P53684|CDPK7_ORYSJ^sp|P53684|CDPK7_ORYSJ^Q:697-798,H:509-542^85.294%ID^E:7.64e-10^.^.	Transcript_169391.p1	3-908[+]	sp|P53684|CDPK7_ORYSJ^sp|P53684|CDPK7_ORYSJ^Q:1-230,H:282-511^88.261%ID^E:3.98e-145^.^.	Seita.9G555600.2.p^Seita.9G555600.2.p^Q:3-695,H:282-512^94.805%ID^E:1.83e-157^.^.	WP_041487781_1^WP_041487781_1^Q:288-698,H:662-801^22.1%ID^E:2.8e-05^.^.	RLN40827.1^RLN40827.1^Q:3-695,H:44-274^93.5%ID^E:2.3e-148^.^.	Seita.9G555600.2.p^Seita.9G555600.2.p^Q:1-230,H:282-511^94.783%ID^E:5.74e-158^.^.	WP_041487781_1^WP_041487781_1^Q:96-232,H:662-801^22.1%ID^E:1.5e-05^.^.	RLN40827.1^RLN40827.1^Q:1-230,H:44-273^93.5%ID^E:2.7e-149^.^.	PF13499.7^EF-hand_7^EF-hand domain pair^104-164^E:8.3e-08`PF13833.7^EF-hand_8^EF-hand domain pair^116-162^E:0.00034`PF13499.7^EF-hand_7^EF-hand domain pair^173-232^E:3e-12`PF00036.33^EF-hand_1^EF hand^176-200^E:2.3e-06`PF13405.7^EF-hand_6^EF-hand domain^176-200^E:1.7e-06`PF13202.7^EF-hand_5^EF hand^178-198^E:9.8e-05`PF13833.7^EF-hand_8^EF-hand domain pair^188-230^E:9.6e-07`PF00036.33^EF-hand_1^EF…	.	.	GO:0005509^molecular_function^calcium ion binding	K13412
Transcript_169463	sp|P52012|PPIL2_CAEEL^sp|P52012|PPIL2_CAEEL^Q:8-241,H:358-436^43.038%ID^E:9.08e-12^.^.	Transcript_169463.p1	2-1546[+]	sp|Q8RWY7|CYP95_ARATH^sp|Q8RWY7|CYP95_ARATH^Q:3-450,H:101-511^34.172%ID^E:2.3e-18^.^.	Seita.1G043300.2.p^Seita.1G043300.2.p^Q:2-355,H:97-202^73.109%ID^E:1.88e-45^.^.`Seita.1G043300.2.p^Seita.1G043300.2.p^Q:758-1375,H:333-538^80.583%ID^E:5.37e-45^.^.	WP_012941737_1^WP_012941737_1^Q:8-199,H:95-158^50.8%ID^E:2.7e-09^.^.	KAF8769678.1^KAF8769678.1^Q:2-1405,H:96-554^69.1%ID^E:1.3e-76^.^.	Seita.1G043300.2.p^Seita.1G043300.2.p^Q:215-515,H:295-595^81.395%ID^E:1.99e-118^.^.	WP_012941737_1^WP_012941737_1^Q:3-66,H:95-158^50.8%ID^E:2.7e-09^.^.	KAF8769678.1^KAF8769678.1^Q:1-468,H:96-554^69.1%ID^E:1.3e-76^.^.	PF00160.22^Pro_isomerase^Cyclophilin type peptidyl-prolyl cis-trans isomerase/CLD^4-74^E:1e-13	.	.	GO:0003755^molecular_function^peptidyl-prolyl cis-trans isomerase activity`GO:0000413^biological_process^protein peptidyl-prolyl isomerization	K09566
Transcript_169464	sp|Q8VYU7|PPA4_ARATH^sp|Q8VYU7|PPA4_ARATH^Q:135-1052,H:32-338^58.632%ID^E:4.87e-131^.^.	Transcript_169464.p1	87-1076[+]	sp|Q8VYU7|PPA4_ARATH^sp|Q8VYU7|PPA4_ARATH^Q:16-322,H:31-338^58.766%ID^E:1.57e-140^.^.	Seita.9G475200.1.p^Seita.9G475200.1.p^Q:135-1076,H:28-341^88.854%ID^E:0^.^.	WP_093978245_1^WP_093978245_1^Q:174-1007,H:49-323^36.3%ID^E:1e-47^.^.	RLN40950.1^RLN40950.1^Q:63-1073,H:1-339^87.9%ID^E:2.3e-217^.^.	Seita.9G475200.1.p^Seita.9G475200.1.p^Q:16-330,H:27-341^88.571%ID^E:0^.^.	WP_093978245_1^WP_093978245_1^Q:30-307,H:49-323^36.3%ID^E:4e-49^.^.	RLN40950.1^RLN40950.1^Q:2-329,H:11-339^89.1%ID^E:6.9e-218^.^.	PF00149.29^Metallophos^Calcineurin-like phosphoesterase^32-241^E:3.3e-19	sigP:1^16^0.848^YES	.	GO:0016787^molecular_function^hydrolase activity	K14379
Transcript_170473	sp|Q0JNR2|CYT12_ORYSJ^sp|Q0JNR2|CYT12_ORYSJ^Q:361-717,H:133-250^89.916%ID^E:5.7e-100^.^.`sp|Q0JNR2|CYT12_ORYSJ^sp|Q0JNR2|CYT12_ORYSJ^Q:86-364,H:42-136^85.263%ID^E:5.7e-100^.^.	Transcript_170473.p1	1-720[+]	sp|Q0JNR2|CYT12_ORYSJ^sp|Q0JNR2|CYT12_ORYSJ^Q:119-239,H:131-250^89.256%ID^E:2.43e-73^.^.	Seita.5G046700.1.p^Seita.5G046700.1.p^Q:361-720,H:125-244^85%ID^E:2.13e-100^.^.`Seita.5G046700.1.p^Seita.5G046700.1.p^Q:86-352,H:34-122^92.135%ID^E:2.13e-100^.^.	.	TVU22637.1^TVU22637.1^Q:355-717,H:121-240^91.7%ID^E:4e-67^.^.	Seita.5G046700.1.p^Seita.5G046700.1.p^Q:119-240,H:123-244^84.426%ID^E:1.35e-70^.^.	.	TVU22637.1^TVU22637.1^Q:119-239,H:121-240^91.7%ID^E:9.2e-68^.^.	.	.	.	.	.
Transcript_170881	sp|Q9LRR6|CID9_ARATH^sp|Q9LRR6|CID9_ARATH^Q:794-1003,H:136-205^82.857%ID^E:2.18e-22^.^.	Transcript_170881.p1	337-741[+]	sp|Q9LPI5|CID11_ARATH^sp|Q9LPI5|CID11_ARATH^Q:45-78,H:72-104^61.765%ID^E:0.000312^.^.	Seita.1G020600.1.p^Seita.1G020600.1.p^Q:587-1003,H:98-226^79.856%ID^E:3e-36^.^.`Seita.1G020600.1.p^Seita.1G020600.1.p^Q:493-573,H:56-82^92.593%ID^E:3e-36^.^.	.	TVU33241.1^TVU33241.1^Q:587-1003,H:87-224^92.1%ID^E:1.6e-53^.^.	Seita.1G020600.1.p^Seita.1G020600.1.p^Q:15-80,H:16-83^77.941%ID^E:2.28e-19^.^.	.	RLN09846.1^RLN09846.1^Q:1-82,H:1-81^71.8%ID^E:3.3e-19^.^.	PF07145.16^PAM2^Ataxin-2 C-terminal region^63-79^E:1.5e-07	.	.	.	.
Transcript_171075	sp|Q9SR86|AGT23_ARATH^sp|Q9SR86|AGT23_ARATH^Q:3448-2138,H:45-481^77.346%ID^E:0^.^.	Transcript_171075.p1	3-1475[+]	sp|O80910|TOL6_ARATH^sp|O80910|TOL6_ARATH^Q:1-250,H:135-440^38.558%ID^E:5.3e-43^.^.	Seita.3G206500.1.p^Seita.3G206500.1.p^Q:3448-2135,H:43-480^94.749%ID^E:0^.^.	WP_012373450_1^WP_012373450_1^Q:3445-2144,H:6-444^55.8%ID^E:2.6e-167^.^.	AQK86665.1^AQK86665.1^Q:3598-2138,H:25-509^92.4%ID^E:0^.^.	Seita.3G206600.1.p^Seita.3G206600.1.p^Q:1-491,H:142-622^81.947%ID^E:0^.^.	.	TKW26758.1^TKW26758.1^Q:1-490,H:65-544^81.1%ID^E:4.2e-248^.^.	PF03127.15^GAT^GAT domain^62-136^E:6.9e-15	.	.	GO:0006886^biological_process^intracellular protein transport`GO:0005622^cellular_component^intracellular anatomical structure	.
Transcript_171075	sp|Q9SR86|AGT23_ARATH^sp|Q9SR86|AGT23_ARATH^Q:3448-2138,H:45-481^77.346%ID^E:0^.^.	Transcript_171075.p2	2135-3574[-]	sp|Q9SR86|AGT23_ARATH^sp|Q9SR86|AGT23_ARATH^Q:1-479,H:1-481^72.349%ID^E:0^.^.	Seita.3G206500.1.p^Seita.3G206500.1.p^Q:3448-2135,H:43-480^94.749%ID^E:0^.^.	WP_012373450_1^WP_012373450_1^Q:3445-2144,H:6-444^55.8%ID^E:2.6e-167^.^.	AQK86665.1^AQK86665.1^Q:3598-2138,H:25-509^92.4%ID^E:0^.^.	Seita.3G206500.1.p^Seita.3G206500.1.p^Q:36-480,H:35-480^94.395%ID^E:0^.^.	WP_012373450_1^WP_012373450_1^Q:44-477,H:6-444^55.8%ID^E:5.8e-177^.^.	XP_002441258.1^XP_002441258.1^Q:1-479,H:1-479^93.3%ID^E:0^.^.	PF00202.22^Aminotran_3^Aminotransferase class-III^82-474^E:1.1e-90	.	.	GO:0008483^molecular_function^transaminase activity`GO:0030170^molecular_function^pyridoxal phosphate binding	K00827
Transcript_175213	.	Transcript_175213.p3	245-559[-]	.	.	.	TKW33021.1^TKW33021.1^Q:450-178,H:44-141^47.1%ID^E:3.3e-10^.^.	.	.	.	.	.	.	.	.
Transcript_176026	sp|Q42456|ASPR1_ORYSJ^sp|Q42456|ASPR1_ORYSJ^Q:274-1797,H:1-509^88.212%ID^E:0^.^.	Transcript_176026.p1	274-1800[+]	sp|Q42456|ASPR1_ORYSJ^sp|Q42456|ASPR1_ORYSJ^Q:1-508,H:1-509^88.212%ID^E:0^.^.	Seita.3G143500.2.p^Seita.3G143500.2.p^Q:274-1800,H:1-508^90.392%ID^E:0^.^.	.	XP_039837105.1^XP_039837105.1^Q:274-1797,H:1-507^91%ID^E:0^.^.	Seita.3G143500.2.p^Seita.3G143500.2.p^Q:1-509,H:1-508^90.98%ID^E:0^.^.	.	XP_039837105.1^XP_039837105.1^Q:1-508,H:1-507^91%ID^E:0^.^.	PF00026.24^Asp^Eukaryotic aspartyl protease^83-506^E:2.9e-135`PF14543.7^TAXi_N^Xylanase inhibitor N-terminal^84-242^E:2.8e-12`PF03489.18^SapB_2^Saposin-like type B, region 2^317-350^E:1.2e-12`PF05184.16^SapB_1^Saposin-like type B, region 1^380-417^E:3.1e-13	sigP:1^25^0.856^YES	ExpAA=14.88^PredHel=1^Topology=i7-29o	GO:0006629^biological_process^lipid metabolic process	K08245
Transcript_176051	sp|B9G2A8|BIG_ORYSJ^sp|B9G2A8|BIG_ORYSJ^Q:807-2162,H:167-620^72.052%ID^E:0^.^.`sp|B9G2A8|BIG_ORYSJ^sp|B9G2A8|BIG_ORYSJ^Q:2493-3980,H:673-1169^64.087%ID^E:0^.^.`sp|B9G2A8|BIG_ORYSJ^sp|B9G2A8|BIG_ORYSJ^Q:3985-4215,H:1191-1269^68.354%ID^E:0^.^.`sp|B9G2A8|BIG_ORYSJ^sp|B9G2A8|BIG_ORYSJ^Q:392-868,H:32-190^79.874%ID^E:3.23e-69^.^.`sp|B9G2A8|BIG_ORYSJ^sp|B9G2A8|BIG_ORYSJ^Q:2336-2575,H:620-701^47.561%ID^E…	Transcript_176051.p1	891-4010[+]	sp|B9G2A8|BIG_ORYSJ^sp|B9G2A8|BIG_ORYSJ^Q:1-424,H:198-620^74.648%ID^E:0^.^.`sp|B9G2A8|BIG_ORYSJ^sp|B9G2A8|BIG_ORYSJ^Q:535-1030,H:673-1169^64.087%ID^E:0^.^.	Seita.2G154800.1.p^Seita.2G154800.1.p^Q:873-3980,H:234-1276^81.453%ID^E:0^.^.`Seita.2G154800.1.p^Seita.2G154800.1.p^Q:176-868,H:3-232^79.221%ID^E:6.61e-76^.^.`Seita.2G154800.1.p^Seita.2G154800.1.p^Q:3892-4215,H:1259-1373^64.407%ID^E:8.31e-35^.^.	.	RLM86789.1^RLM86789.1^Q:873-3980,H:233-1271^82%ID^E:0^.^.	Seita.2G154800.1.p^Seita.2G154800.1.p^Q:1-1030,H:240-1276^81.346%ID^E:0^.^.	.	RLM86789.1^RLM86789.1^Q:1-1030,H:239-1271^81.9%ID^E:0^.^.	.	.	.	.	K10691
Transcript_176051	sp|B9G2A8|BIG_ORYSJ^sp|B9G2A8|BIG_ORYSJ^Q:807-2162,H:167-620^72.052%ID^E:0^.^.`sp|B9G2A8|BIG_ORYSJ^sp|B9G2A8|BIG_ORYSJ^Q:2493-3980,H:673-1169^64.087%ID^E:0^.^.`sp|B9G2A8|BIG_ORYSJ^sp|B9G2A8|BIG_ORYSJ^Q:3985-4215,H:1191-1269^68.354%ID^E:0^.^.`sp|B9G2A8|BIG_ORYSJ^sp|B9G2A8|BIG_ORYSJ^Q:392-868,H:32-190^79.874%ID^E:3.23e-69^.^.`sp|B9G2A8|BIG_ORYSJ^sp|B9G2A8|BIG_ORYSJ^Q:2336-2575,H:620-701^47.561%ID^E…	Transcript_176051.p2	173-898[+]	sp|B9G2A8|BIG_ORYSJ^sp|B9G2A8|BIG_ORYSJ^Q:72-232,H:30-190^80.124%ID^E:1.96e-81^.^.	Seita.2G154800.1.p^Seita.2G154800.1.p^Q:873-3980,H:234-1276^81.453%ID^E:0^.^.`Seita.2G154800.1.p^Seita.2G154800.1.p^Q:176-868,H:3-232^79.221%ID^E:6.61e-76^.^.`Seita.2G154800.1.p^Seita.2G154800.1.p^Q:3892-4215,H:1259-1373^64.407%ID^E:8.31e-35^.^.	.	RLM86789.1^RLM86789.1^Q:873-3980,H:233-1271^82%ID^E:0^.^.	Seita.2G154800.1.p^Seita.2G154800.1.p^Q:2-232,H:3-232^79.654%ID^E:2.67e-102^.^.	.	RLM86789.1^RLM86789.1^Q:1-232,H:1-231^84.1%ID^E:5.6e-110^.^.	.	sigP:1^18^0.509^YES	.	.	.
Transcript_176229	sp|O04133|SRC2_SOYBN^sp|O04133|SRC2_SOYBN^Q:243-533,H:8-105^31.373%ID^E:0.000892^.^.	Transcript_176229.p1	165-1469[+]	sp|O04133|SRC2_SOYBN^sp|O04133|SRC2_SOYBN^Q:27-123,H:8-105^31.373%ID^E:0.000121^.^.	Seita.2G370400.2.p^Seita.2G370400.2.p^Q:216-1448,H:17-435^87.828%ID^E:0^.^.	.	XP_039796699.1^XP_039796699.1^Q:174-1466,H:3-442^88.2%ID^E:1.1e-242^.^.	Seita.2G370400.2.p^Seita.2G370400.2.p^Q:4-435,H:2-442^89.796%ID^E:0^.^.	.	XP_039796699.1^XP_039796699.1^Q:4-434,H:3-442^88.2%ID^E:2e-244^.^.	PF00168.31^C2^C2 domain^25-124^E:1.2e-07	.	.	.	.
Transcript_176535	sp|Q9LZF1|HIP6_ARATH^sp|Q9LZF1|HIP6_ARATH^Q:776-970,H:155-219^58.462%ID^E:1.17e-09^.^.`sp|Q9LZF1|HIP6_ARATH^sp|Q9LZF1|HIP6_ARATH^Q:377-574,H:26-91^37.879%ID^E:5.34e-09^.^.`sp|Q9LZF1|HIP6_ARATH^sp|Q9LZF1|HIP6_ARATH^Q:377-574,H:156-221^37.879%ID^E:2.87e-05^.^.`sp|Q9LZF1|HIP6_ARATH^sp|Q9LZF1|HIP6_ARATH^Q:776-973,H:25-90^39.394%ID^E:0.000116^.^.`sp|Q9LZF1|HIP6_ARATH^sp|Q9LZF1|HIP6_ARATH^Q:1244-1354,H…	Transcript_176535.p1	281-1357[+]	sp|Q9LZF1|HIP6_ARATH^sp|Q9LZF1|HIP6_ARATH^Q:25-358,H:18-392^37.076%ID^E:2.1e-45^.^.	Seita.9G240300.1.p^Seita.9G240300.1.p^Q:776-1357,H:170-362^68.367%ID^E:5.47e-33^.^.`Seita.9G240300.1.p^Seita.9G240300.1.p^Q:371-574,H:32-99^88.235%ID^E:3.33e-28^.^.`Seita.9G240300.1.p^Seita.9G240300.1.p^Q:377-571,H:171-235^35.385%ID^E:2.86e-05^.^.`Seita.9G240300.1.p^Seita.9G240300.1.p^Q:779-973,H:34-98^38.462%ID^E:0.000388^.^.	.	TVU30580.1^TVU30580.1^Q:347-1354,H:19-343^74.3%ID^E:4.5e-122^.^.	Seita.9G240300.1.p^Seita.9G240300.1.p^Q:31-359,H:32-362^74.107%ID^E:2.47e-115^.^.	.	TVU30580.1^TVU30580.1^Q:1-358,H:1-343^72.6%ID^E:7.8e-127^.^.	PF00403.27^HMA^Heavy-metal-associated domain^35-87^E:3.7e-14`PF00403.27^HMA^Heavy-metal-associated domain^169-219^E:1.1e-10	.	.	GO:0046872^molecular_function^metal ion binding`GO:0030001^biological_process^metal ion transport	.
Transcript_177383	sp|P12257|GUB2_HORVU^sp|P12257|GUB2_HORVU^Q:321-1070,H:63-312^84.4%ID^E:8.95e-144^.^.`sp|P12257|GUB2_HORVU^sp|P12257|GUB2_HORVU^Q:158-316,H:1-53^79.245%ID^E:2.03e-18^.^.	Transcript_177383.p1	92-898[+]	sp|P12257|GUB2_HORVU^sp|P12257|GUB2_HORVU^Q:23-80,H:1-58^74.138%ID^E:1.61e-20^.^.	Seita.3G263800.2.p^Seita.3G263800.2.p^Q:321-1070,H:85-334^86.8%ID^E:5.78e-145^.^.`Seita.3G263800.2.p^Seita.3G263800.2.p^Q:101-316,H:4-75^81.944%ID^E:5.78e-145^.^.	.	OEL19026.1^OEL19026.1^Q:321-1070,H:51-300^88.8%ID^E:3.9e-156^.^.	Seita.3G263800.2.p^Seita.3G263800.2.p^Q:1-80,H:1-80^78.75%ID^E:5.12e-37^.^.	.	pir|T05722|^pir|T05722|^Q:1-268,H:1-276^54.1%ID^E:2.5e-71^.^.	PF00332.19^Glyco_hydro_17^Glycosyl hydrolases family 17^29-72^E:8.4e-09	sigP:1^28^0.846^YES	.	GO:0004553^molecular_function^hydrolase activity, hydrolyzing O-glycosyl compounds`GO:0005975^biological_process^carbohydrate metabolic process	.
Transcript_177453	sp|Q9SGZ5|BXL7_ARATH^sp|Q9SGZ5|BXL7_ARATH^Q:118-1725,H:15-553^65.492%ID^E:0^.^.	Transcript_177453.p3	115-966[-]	.	Seita.1G323200.1.p^Seita.1G323200.1.p^Q:133-1725,H:36-566^91.149%ID^E:0^.^.	WP_013781635_1^WP_013781635_1^Q:181-1698,H:13-514^43.4%ID^E:1e-126^.^.	TVU28539.1^TVU28539.1^Q:25-1725,H:1-564^89.1%ID^E:0^.^.	.	.	KAB8116158.1^KAB8116158.1^Q:3-276,H:138-417^42.6%ID^E:3.3e-40^.^.	.	.	.	.	.
Transcript_177794	.	.	.	.	.	.	.	.	.	.	.	.	.	.	.
Transcript_177844	sp|Q9LZJ5|AB14C_ARATH^sp|Q9LZJ5|AB14C_ARATH^Q:2-1369,H:1084-1539^68.86%ID^E:0^.^.`sp|Q9LZJ5|AB14C_ARATH^sp|Q9LZJ5|AB14C_ARATH^Q:692-1354,H:657-865^23.556%ID^E:1.04e-11^.^.	Transcript_177844.p1	2-1372[+]	sp|Q9LZJ5|AB14C_ARATH^sp|Q9LZJ5|AB14C_ARATH^Q:1-456,H:1084-1539^68.86%ID^E:0^.^.`sp|Q9LZJ5|AB14C_ARATH^sp|Q9LZJ5|AB14C_ARATH^Q:231-451,H:657-865^23.556%ID^E:7.13e-12^.^.	Seita.7G039700.1.p^Seita.7G039700.1.p^Q:2-1372,H:1075-1531^93.873%ID^E:0^.^.`Seita.7G039700.1.p^Seita.7G039700.1.p^Q:674-1348,H:678-890^26.754%ID^E:2.54e-14^.^.	WP_011164981_1^WP_011164981_1^Q:107-1315,H:817-1221^38.5%ID^E:3.2e-84^.^.	KAG0525071.1^KAG0525071.1^Q:2-1369,H:352-807^95%ID^E:1e-302^.^.	Seita.7G039700.1.p^Seita.7G039700.1.p^Q:1-457,H:1075-1531^93.873%ID^E:0^.^.`Seita.7G039700.1.p^Seita.7G039700.1.p^Q:225-449,H:678-890^26.754%ID^E:1.46e-14^.^.	WP_011164981_1^WP_011164981_1^Q:36-438,H:817-1221^38.5%ID^E:7e-85^.^.	KAG0525071.1^KAG0525071.1^Q:1-456,H:352-807^95%ID^E:8e-303^.^.	PF00664.24^ABC_membrane^ABC transporter transmembrane region^3-140^E:1e-09`PF00005.28^ABC_tran^ABC transporter^231-379^E:7.8e-31	.	ExpAA=81.38^PredHel=4^Topology=i5-27o31-48i118-140o150-172i	GO:0005524^molecular_function^ATP binding`GO:0042626^molecular_function^ATPase-coupled transmembrane transporter activity`GO:0055085^biological_process^transmembrane transport`GO:0016021^cellular_component^integral component of membrane`GO:0016887^molecular_function^ATPase activity	.
Transcript_178000	sp|Q94AH8|TPS6_ARATH^sp|Q94AH8|TPS6_ARATH^Q:3-2105,H:156-857^78.775%ID^E:0^.^.	Transcript_178000.p1	3-2147[+]	sp|Q94AH8|TPS6_ARATH^sp|Q94AH8|TPS6_ARATH^Q:1-701,H:156-857^78.775%ID^E:0^.^.	Seita.2G197800.1.p^Seita.2G197800.1.p^Q:60-2147,H:154-825^86.809%ID^E:0^.^.	WP_050433797_1^WP_050433797_1^Q:3-2084,H:91-727^35.9%ID^E:2.4e-124^.^.	TVU09457.1^TVU09457.1^Q:3-2144,H:162-886^93.2%ID^E:0^.^.	Seita.2G197800.1.p^Seita.2G197800.1.p^Q:20-715,H:154-825^86.809%ID^E:0^.^.	WP_050433797_1^WP_050433797_1^Q:1-694,H:91-727^35.9%ID^E:3.9e-125^.^.	TVU09457.1^TVU09457.1^Q:1-714,H:162-886^93.2%ID^E:0^.^.	PF00982.22^Glyco_transf_20^Glycosyltransferase family 20^1-400^E:3.4e-164`PF02358.17^Trehalose_PPase^Trehalose-phosphatase^450-684^E:1.1e-71	.	.	GO:0003824^molecular_function^catalytic activity`GO:0005992^biological_process^trehalose biosynthetic process	K16055
Transcript_178001	sp|Q94AH8|TPS6_ARATH^sp|Q94AH8|TPS6_ARATH^Q:3-1808,H:156-758^79.934%ID^E:0^.^.	Transcript_178001.p1	3-1808[+]	sp|Q94AH8|TPS6_ARATH^sp|Q94AH8|TPS6_ARATH^Q:1-602,H:156-758^79.934%ID^E:0^.^.	Seita.2G197800.1.p^Seita.2G197800.1.p^Q:60-1808,H:154-703^88.851%ID^E:0^.^.	WP_085755396_1^WP_085755396_1^Q:3-1802,H:90-642^33.1%ID^E:9e-109^.^.	OEL21285.1^OEL21285.1^Q:3-1808,H:161-762^96%ID^E:0^.^.	Seita.2G197800.1.p^Seita.2G197800.1.p^Q:20-602,H:154-703^88.851%ID^E:0^.^.	WP_085755396_1^WP_085755396_1^Q:1-600,H:90-642^33.1%ID^E:9e-109^.^.	OEL21285.1^OEL21285.1^Q:1-602,H:161-762^96%ID^E:0^.^.	PF00982.22^Glyco_transf_20^Glycosyltransferase family 20^1-400^E:1.3e-164`PF02358.17^Trehalose_PPase^Trehalose-phosphatase^450-600^E:9.3e-44	.	.	GO:0003824^molecular_function^catalytic activity`GO:0005992^biological_process^trehalose biosynthetic process	K16055
Transcript_178056	sp|Q8H4S4|NAC10_ORYSJ^sp|Q8H4S4|NAC10_ORYSJ^Q:3-383,H:45-172^71.875%ID^E:5.47e-58^.^.	Transcript_178056.p2	581-946[+]	.	Seita.8G008100.1.p^Seita.8G008100.1.p^Q:3-383,H:27-153^92.913%ID^E:5.63e-110^.^.`Seita.8G008100.1.p^Seita.8G008100.1.p^Q:386-946,H:154-356^56.744%ID^E:5.63e-110^.^.	.	KAG2559747.1^KAG2559747.1^Q:3-383,H:26-152^94.5%ID^E:2.9e-84^.^.	Seita.8G008100.1.p^Seita.8G008100.1.p^Q:1-122,H:217-356^51.333%ID^E:2.39e-23^.^.	.	QIM56794.1^QIM56794.1^Q:1-117,H:209-323^65.3%ID^E:3.2e-36^.^.	.	.	.	.	.
Transcript_178056	sp|Q8H4S4|NAC10_ORYSJ^sp|Q8H4S4|NAC10_ORYSJ^Q:3-383,H:45-172^71.875%ID^E:5.47e-58^.^.	Transcript_178056.p1	3-500[+]	sp|Q8H4S4|NAC10_ORYSJ^sp|Q8H4S4|NAC10_ORYSJ^Q:1-127,H:45-172^71.875%ID^E:2.63e-60^.^.	Seita.8G008100.1.p^Seita.8G008100.1.p^Q:3-383,H:27-153^92.913%ID^E:5.63e-110^.^.`Seita.8G008100.1.p^Seita.8G008100.1.p^Q:386-946,H:154-356^56.744%ID^E:5.63e-110^.^.	.	KAG2559747.1^KAG2559747.1^Q:3-383,H:26-152^94.5%ID^E:2.9e-84^.^.	Seita.7G306400.1.p^Seita.7G306400.1.p^Q:1-127,H:27-153^93.701%ID^E:2.87e-88^.^.	.	KAG2559747.1^KAG2559747.1^Q:1-127,H:26-152^94.5%ID^E:1.1e-86^.^.	PF02365.16^NAM^No apical meristem (NAM) protein^1-112^E:3.2e-27	.	.	GO:0003677^molecular_function^DNA binding`GO:0006355^biological_process^regulation of transcription, DNA-templated	.
Transcript_178656	sp|Q69TF4|PANK1_ORYSJ^sp|Q69TF4|PANK1_ORYSJ^Q:34-1998,H:3-664^85.542%ID^E:0^.^.	Transcript_178656.p1	25-2001[+]	sp|Q69TF4|PANK1_ORYSJ^sp|Q69TF4|PANK1_ORYSJ^Q:4-658,H:3-664^85.542%ID^E:0^.^.	Seita.4G085200.1.p^Seita.4G085200.1.p^Q:7-2001,H:4-668^91.382%ID^E:0^.^.	WP_094246322_1^WP_094246322_1^Q:1198-1731,H:96-263^34.8%ID^E:4.7e-18^.^.	RLM55352.1^RLM55352.1^Q:37-1905,H:8-630^94.1%ID^E:0^.^.	Seita.4G085200.1.p^Seita.4G085200.1.p^Q:3-659,H:8-668^92.03%ID^E:0^.^.	WP_094246322_1^WP_094246322_1^Q:392-569,H:96-263^34.8%ID^E:3.9e-18^.^.	RLM55352.1^RLM55352.1^Q:5-627,H:8-630^94.1%ID^E:0^.^.	PF03630.15^Fumble^Fumble^37-348^E:2.5e-112`PF03630.15^Fumble^Fumble^381-571^E:1.9e-74	.	.	GO:0004594^molecular_function^pantothenate kinase activity`GO:0005524^molecular_function^ATP binding`GO:0015937^biological_process^coenzyme A biosynthetic process	K24265
Transcript_181044	.	.	.	.	.	.	TKW33021.1^TKW33021.1^Q:309-407,H:62-94^87.9%ID^E:4.8e-06^.^.	.	.	.	.	.	.	.	.
Transcript_181238	sp|Q10MX3|ASNS1_ORYSJ^sp|Q10MX3|ASNS1_ORYSJ^Q:703-2,H:299-532^93.59%ID^E:3.22e-150^.^.	Transcript_181238.p2	2-625[-]	sp|Q10MX3|ASNS1_ORYSJ^sp|Q10MX3|ASNS1_ORYSJ^Q:1-208,H:325-532^92.788%ID^E:3.67e-145^.^.	Seita.9G440900.1.p^Seita.9G440900.1.p^Q:703-2,H:299-532^92.308%ID^E:5.41e-149^.^.	WP_094039477_1^WP_094039477_1^Q:703-2,H:304-531^67.5%ID^E:1.2e-107^.^.	KAG2541536.1^KAG2541536.1^Q:874-2,H:58-342^79.7%ID^E:3.1e-163^.^.	Seita.9G440900.1.p^Seita.9G440900.1.p^Q:1-208,H:325-532^91.346%ID^E:5.39e-144^.^.	WP_094039477_1^WP_094039477_1^Q:1-208,H:330-531^66.8%ID^E:1.8e-92^.^.	KAG2541536.1^KAG2541536.1^Q:1-208,H:135-342^92.8%ID^E:1.2e-142^.^.	PF00733.22^Asn_synthase^Asparagine synthase^1-37^E:1.3e-11`PF00733.22^Asn_synthase^Asparagine synthase^36-188^E:2.4e-40	.	.	GO:0004066^molecular_function^asparagine synthase (glutamine-hydrolyzing) activity`GO:0006529^biological_process^asparagine biosynthetic process	K01953
Transcript_182469	sp|Q07123|AMO2_ARTS1^sp|Q07123|AMO2_ARTS1^Q:265-2307,H:14-642^40.909%ID^E:1.15e-168^.^.	Transcript_182469.p1	133-2346[+]	sp|Q07121|AMO1_ARTS1^sp|Q07121|AMO1_ARTS1^Q:45-725,H:14-642^40.909%ID^E:1.72e-174^.^.	Seita.7G136500.1.p^Seita.7G136500.1.p^Q:121-2346,H:38-782^94.497%ID^E:0^.^.	WP_015186652_1^WP_015186652_1^Q:268-2280,H:18-640^50.3%ID^E:4.8e-224^.^.	XP_002448036.1^XP_002448036.1^Q:175-2343,H:60-782^96.7%ID^E:0^.^.	Seita.7G136500.1.p^Seita.7G136500.1.p^Q:2-738,H:45-782^94.851%ID^E:0^.^.	WP_015186652_1^WP_015186652_1^Q:46-716,H:18-640^50.3%ID^E:4.2e-225^.^.	XP_002448036.1^XP_002448036.1^Q:15-737,H:60-782^96.7%ID^E:0^.^.	PF02727.17^Cu_amine_oxidN2^Copper amine oxidase, N2 domain^46-131^E:6.6e-05`PF02728.17^Cu_amine_oxidN3^Copper amine oxidase, N3 domain^171-274^E:3.2e-27`PF01179.21^Cu_amine_oxid^Copper amine oxidase, enzyme domain^302-713^E:8.1e-155	.	.	GO:0005507^molecular_function^copper ion binding`GO:0008131^molecular_function^primary amine oxidase activity`GO:0048038^molecular_function^quinone binding`GO:0009308^biological_process^amine metabolic process`GO:0055114^biological_process^obsolete oxidation-reduction process	K00276
Transcript_182594	sp|Q9SD22|SDEH3_ARATH^sp|Q9SD22|SDEH3_ARATH^Q:394-1533,H:78-441^46.015%ID^E:5.16e-111^.^.	Transcript_182594.p1	265-1617[+]	sp|Q9SD22|SDEH3_ARATH^sp|Q9SD22|SDEH3_ARATH^Q:25-442,H:56-460^45.814%ID^E:7.02e-131^.^.	Seita.9G473100.1.p^Seita.9G473100.1.p^Q:394-1617,H:74-484^89.294%ID^E:0^.^.`Seita.9G473100.1.p^Seita.9G473100.1.p^Q:272-343,H:1-24^87.5%ID^E:1.69e-05^.^.	.	XP_021320186.1^XP_021320186.1^Q:349-1614,H:63-486^88.9%ID^E:2e-249^.^.	Seita.9G473100.1.p^Seita.9G473100.1.p^Q:44-451,H:74-484^89.538%ID^E:0^.^.	.	XP_021320186.1^XP_021320186.1^Q:43-450,H:77-486^89.3%ID^E:3.3e-251^.^.	PF06911.13^Senescence^Senescence-associated protein^252-419^E:3.4e-46	.	.	.	K19366
Transcript_182926	sp|Q9SLY8|CALR_ORYSJ^sp|Q9SLY8|CALR_ORYSJ^Q:1-522,H:55-228^94.253%ID^E:4.04e-115^.^.	Transcript_182926.p1	1-537[+]	sp|Q9SLY8|CALR_ORYSJ^sp|Q9SLY8|CALR_ORYSJ^Q:1-174,H:55-228^94.253%ID^E:2.01e-117^.^.	Seita.J030900.1.p^Seita.J030900.1.p^Q:1-522,H:32-205^97.126%ID^E:9.13e-121^.^.`Seita.J030900.1.p^Seita.J030900.1.p^Q:524-583,H:319-338^95%ID^E:0.000185^.^.	.	PWZ13328.1^PWZ13328.1^Q:1-522,H:51-224^97.7%ID^E:9e-121^.^.	Seita.J030900.1.p^Seita.J030900.1.p^Q:1-174,H:32-205^97.126%ID^E:2.57e-123^.^.	.	PWZ13328.1^PWZ13328.1^Q:1-174,H:51-224^97.7%ID^E:7.1e-123^.^.	PF00262.19^Calreticulin^Calreticulin family^3-174^E:3e-39	.	.	GO:0005509^molecular_function^calcium ion binding`GO:0051082^molecular_function^unfolded protein binding`GO:0006457^biological_process^protein folding`GO:0005783^cellular_component^endoplasmic reticulum	K08057
Transcript_183286	sp|Q5VND6|NAP1A_ORYSJ^sp|Q5VND6|NAP1A_ORYSJ^Q:216-701,H:33-194^82.716%ID^E:1.85e-86^.^.`sp|Q5VND6|NAP1A_ORYSJ^sp|Q5VND6|NAP1A_ORYSJ^Q:683-1102,H:239-378^79.286%ID^E:5.25e-32^.^.	Transcript_183286.p3	806-1105[+]	sp|Q5VND6|NAP1A_ORYSJ^sp|Q5VND6|NAP1A_ORYSJ^Q:1-99,H:280-378^75.758%ID^E:7.44e-20^.^.	Seita.4G075300.1.p^Seita.4G075300.1.p^Q:216-701,H:33-194^88.889%ID^E:1.22e-86^.^.`Seita.4G075300.1.p^Seita.4G075300.1.p^Q:683-1105,H:239-380^84.615%ID^E:1.28e-37^.^.	.	RLN11423.1^RLN11423.1^Q:120-701,H:1-194^90.2%ID^E:5.8e-109^.^.	Seita.4G075300.1.p^Seita.4G075300.1.p^Q:1-100,H:280-380^81.373%ID^E:6.67e-27^.^.	.	CAD6337702.1^CAD6337702.1^Q:1-99,H:280-379^87.1%ID^E:3.1e-25^.^.	PF00956.19^NAP^Nucleosome assembly protein (NAP)^1-26^E:2.6e-07	.	.	GO:0006334^biological_process^nucleosome assembly`GO:0005634^cellular_component^nucleus	K11279
Transcript_183525	.	.	.	.	.	.	XP_007132740.1^XP_007132740.1^Q:90-227,H:11-56^87%ID^E:1e-23^.^.	.	.	.	.	.	.	.	.
Transcript_184230	.	.	.	.	.	.	PHT24772.1^PHT24772.1^Q:3-416,H:4-141^83.3%ID^E:2e-72^.^.	.	.	.	.	.	.	.	.
Transcript_184350	sp|Q27GI3|NAT6_ARATH^sp|Q27GI3|NAT6_ARATH^Q:563-444,H:493-532^85%ID^E:2.95e-16^.^.	.	.	.	Seita.6G149300.1.p^Seita.6G149300.1.p^Q:563-441,H:494-534^92.683%ID^E:1.05e-19^.^.	.	VAI32119.1^VAI32119.1^Q:563-444,H:206-245^100%ID^E:3.6e-18^.^.	.	.	.	.	.	.	.	.
Transcript_184696	sp|Q9CA63|FBK29_ARATH^sp|Q9CA63|FBK29_ARATH^Q:7-840,H:157-451^61.017%ID^E:4.84e-118^.^.	Transcript_184696.p1	1-843[+]	sp|Q9CA63|FBK29_ARATH^sp|Q9CA63|FBK29_ARATH^Q:3-280,H:157-451^61.017%ID^E:1.37e-127^.^.	Seita.1G320100.1.p^Seita.1G320100.1.p^Q:1-843,H:146-426^96.797%ID^E:0^.^.	.	XP_004953915.1^XP_004953915.1^Q:1-840,H:146-425^97.9%ID^E:1.7e-156^.^.	Seita.1G320100.1.p^Seita.1G320100.1.p^Q:1-281,H:146-426^96.797%ID^E:0^.^.	.	XP_004953915.1^XP_004953915.1^Q:1-280,H:146-425^97.9%ID^E:2.8e-157^.^.	PF01344.26^Kelch_1^Kelch motif^71-117^E:9.5e-10`PF13964.7^Kelch_6^Kelch motif^71-120^E:5.9e-07`PF01344.26^Kelch_1^Kelch motif^119-165^E:1.7e-09	.	.	GO:0005515^molecular_function^protein binding	.
Transcript_185353	sp|Q10G56|OAT_ORYSJ^sp|Q10G56|OAT_ORYSJ^Q:1-1074,H:130-473^89.106%ID^E:0^.^.	Transcript_185353.p1	1-1080[+]	sp|Q10G56|OAT_ORYSJ^sp|Q10G56|OAT_ORYSJ^Q:1-358,H:130-473^89.106%ID^E:0^.^.	Seita.9G157700.1.p^Seita.9G157700.1.p^Q:1-1080,H:133-478^91.944%ID^E:0^.^.	WP_045090489_1^WP_045090489_1^Q:1-981,H:98-405^56.3%ID^E:8.7e-122^.^.	OQU91275.1^OQU91275.1^Q:1-1077,H:72-416^92.2%ID^E:3.5e-241^.^.	Seita.9G157700.1.p^Seita.9G157700.1.p^Q:1-360,H:133-478^91.944%ID^E:0^.^.	WP_045090489_1^WP_045090489_1^Q:1-327,H:98-405^56.3%ID^E:7.2e-122^.^.	OQU91275.1^OQU91275.1^Q:1-359,H:72-416^92.2%ID^E:4.1e-241^.^.	PF00202.22^Aminotran_3^Aminotransferase class-III^2-327^E:2.7e-89`PF00155.22^Aminotran_1_2^Aminotransferase class I and II^75-319^E:2.5e-06	.	.	GO:0008483^molecular_function^transaminase activity`GO:0030170^molecular_function^pyridoxal phosphate binding`GO:0009058^biological_process^biosynthetic process	K00819
Transcript_185569	.	.	.	.	.	.	RYE15553.1^RYE15553.1^Q:355-227,H:21-63^86%ID^E:3.4e-17^.^.	.	.	.	.	.	.	.	.
Transcript_185848	.	.	.	.	.	.	KAF7807836.1^KAF7807836.1^Q:226-2,H:150-224^84%ID^E:8.3e-33^.^.	.	.	.	.	.	.	.	.
Transcript_186282	sp|Q6AWW5|Y5262_ARATH^sp|Q6AWW5|Y5262_ARATH^Q:3-896,H:233-524^47.368%ID^E:2.82e-77^.^.	Transcript_186282.p1	3-899[+]	sp|Q6AWW5|Y5262_ARATH^sp|Q6AWW5|Y5262_ARATH^Q:1-298,H:233-524^47.368%ID^E:1.73e-81^.^.	Seita.2G276700.1.p^Seita.2G276700.1.p^Q:3-899,H:265-563^91.304%ID^E:0^.^.	.	ONM56411.1^ONM56411.1^Q:3-896,H:120-417^91.3%ID^E:6.5e-180^.^.	Seita.2G276700.1.p^Seita.2G276700.1.p^Q:1-299,H:265-563^91.304%ID^E:0^.^.	.	ONM56411.1^ONM56411.1^Q:1-298,H:120-417^91.3%ID^E:2.1e-181^.^.	PF13962.7^PGG^Domain of unknown function^109-224^E:5.2e-28	.	ExpAA=89.97^PredHel=4^Topology=i112-134o161-183i204-226o236-258i	.	.
Transcript_186324	sp|Q7XA40|RGA3_SOLBU^sp|Q7XA40|RGA3_SOLBU^Q:43-465,H:136-270^42.958%ID^E:2.13e-21^.^.`sp|Q7XA40|RGA3_SOLBU^sp|Q7XA40|RGA3_SOLBU^Q:455-664,H:274-342^34.286%ID^E:2.13e-21^.^.	Transcript_186324.p1	1-561[+]	sp|Q7XA40|RGA3_SOLBU^sp|Q7XA40|RGA3_SOLBU^Q:15-155,H:136-270^46.479%ID^E:7.59e-29^.^.	Seita.3G241300.1.p^Seita.3G241300.1.p^Q:25-474,H:135-281^71.333%ID^E:1.43e-64^.^.`Seita.3G241300.1.p^Seita.3G241300.1.p^Q:467-670,H:294-361^67.647%ID^E:1.43e-64^.^.	.	TVU19387.1^TVU19387.1^Q:25-468,H:131-278^78.4%ID^E:1e-71^.^.	Seita.3G241300.1.p^Seita.3G241300.1.p^Q:9-158,H:135-281^72.667%ID^E:9.07e-70^.^.	.	TVU19387.1^TVU19387.1^Q:9-156,H:131-278^78.4%ID^E:2.7e-72^.^.	PF13191.7^AAA_16^AAA ATPase domain^29-153^E:4.4e-08`PF00931.23^NB-ARC^NB-ARC domain^34-161^E:4.3e-24	.	.	GO:0043531^molecular_function^ADP binding	.
Transcript_186366	sp|P43284|TRPB2_MAIZE^sp|P43284|TRPB2_MAIZE^Q:5-1213,H:44-443^95.285%ID^E:0^.^.	Transcript_186366.p1	26-1216[+]	sp|P43284|TRPB2_MAIZE^sp|P43284|TRPB2_MAIZE^Q:1-396,H:51-443^95.455%ID^E:0^.^.	Seita.6G072900.1.p^Seita.6G072900.1.p^Q:5-1216,H:75-475^96.04%ID^E:0^.^.	WP_015177088_1^WP_015177088_1^Q:14-1213,H:16-412^79%ID^E:7.9e-238^.^.	RLN05508.1^RLN05508.1^Q:5-1213,H:25-424^96.3%ID^E:3.7e-284^.^.	Seita.6G072900.1.p^Seita.6G072900.1.p^Q:1-397,H:82-475^96.474%ID^E:0^.^.	WP_015177088_1^WP_015177088_1^Q:1-396,H:20-412^79%ID^E:1.3e-235^.^.	RLN05508.1^RLN05508.1^Q:1-396,H:32-424^96.5%ID^E:1.2e-279^.^.	PF00291.26^PALP^Pyridoxal-phosphate dependent enzyme^48-381^E:5.2e-48	.	.	.	K01696
Transcript_186513	sp|Q6CQE5|TAR1_KLULA^sp|Q6CQE5|TAR1_KLULA^Q:63-227,H:7-61^78.182%ID^E:1.63e-22^.^.	.	.	.	.	.	GEV75841.1^GEV75841.1^Q:36-227,H:73-136^95.3%ID^E:4.7e-35^.^.	.	.	.	.	.	.	.	.
Transcript_186531	.	.	.	.	.	.	.	.	.	.	.	.	.	.	.
Transcript_186644	.	.	.	.	.	.	TKR79119.1^TKR79119.1^Q:414-1,H:1-93^62.3%ID^E:1.2e-45^.^.	.	.	.	.	.	.	.	.
Transcript_186763	.	.	.	.	.	.	.	.	.	.	.	.	.	.	.
Transcript_186949	sp|Q3E813|YL154_YEAST^sp|Q3E813|YL154_YEAST^Q:311-430,H:10-49^62.5%ID^E:4.42e-07^.^.	.	.	.	.	.	TVY73137.1^TVY73137.1^Q:653-132,H:69-229^72.4%ID^E:3.4e-74^.^.	.	.	.	.	.	.	.	.
Transcript_186980	sp|C0LGK4|Y2165_ARATH^sp|C0LGK4|Y2165_ARATH^Q:857-1726,H:513-805^56.803%ID^E:4.43e-90^.^.`sp|C0LGK4|Y2165_ARATH^sp|C0LGK4|Y2165_ARATH^Q:5-346,H:115-225^46.491%ID^E:1.16e-13^.^.`sp|C0LGK4|Y2165_ARATH^sp|C0LGK4|Y2165_ARATH^Q:5-514,H:260-420^32.164%ID^E:6.83e-13^.^.	Transcript_186980.p1	2-2017[+]	sp|C0LGK4|Y2165_ARATH^sp|C0LGK4|Y2165_ARATH^Q:2-617,H:260-843^43.106%ID^E:8.06e-141^.^.`sp|C0LGK4|Y2165_ARATH^sp|C0LGK4|Y2165_ARATH^Q:2-115,H:115-225^46.491%ID^E:1.17e-13^.^.	Seita.9G073700.1.p^Seita.9G073700.1.p^Q:2-1978,H:109-763^81.487%ID^E:0^.^.	WP_013248564_1^WP_013248564_1^Q:914-1498,H:15-205^26.6%ID^E:1.1e-05^.^.	RCV40667.1^RCV40667.1^Q:2-2014,H:109-775^81.1%ID^E:0^.^.	Seita.9G073700.1.p^Seita.9G073700.1.p^Q:1-672,H:109-776^81.101%ID^E:0^.^.	WP_013248564_1^WP_013248564_1^Q:305-499,H:15-205^26.6%ID^E:8.6e-06^.^.	RCV40667.1^RCV40667.1^Q:1-671,H:109-775^81.1%ID^E:0^.^.	PF00560.34^LRR_1^Leucine Rich Repeat^41-60^E:2.8`PF00560.34^LRR_1^Leucine Rich Repeat^66-82^E:1.7`PF00560.34^LRR_1^Leucine Rich Repeat^118-129^E:9800`PF07714.18^PK_Tyr_Ser-Thr^Protein tyrosine and serine/threonine kinase^307-573^E:5.2e-18`PF00069.26^Pkinase^Protein kinase domain^308-574^E:6.5e-16	sigP:1^26^0.492^YES	ExpAA=25.64^PredHel=1^Topology=o208-230i	GO:0005515^molecular_function^protein binding`GO:0004672^molecular_function^protein kinase activity`GO:0006468^biological_process^protein phosphorylation`GO:0005524^molecular_function^ATP binding	.
Transcript_187040	sp|Q9SB64|NBR1_ARATH^sp|Q9SB64|NBR1_ARATH^Q:1327-1968,H:285-510^50.87%ID^E:7.89e-67^.^.`sp|Q9SB64|NBR1_ARATH^sp|Q9SB64|NBR1_ARATH^Q:2362-2634,H:612-703^65.217%ID^E:3.3e-27^.^.	Transcript_187040.p1	289-2640[+]	sp|Q9SB64|NBR1_ARATH^sp|Q9SB64|NBR1_ARATH^Q:347-782,H:285-703^42.605%ID^E:3.26e-109^.^.	Seita.1G216500.1.p^Seita.1G216500.1.p^Q:115-2631,H:24-850^73.944%ID^E:0^.^.	.	PUZ76354.1^PUZ76354.1^Q:121-2637,H:26-848^73.6%ID^E:0^.^.	Seita.1G216500.1.p^Seita.1G216500.1.p^Q:15-781,H:96-850^73.624%ID^E:0^.^.	.	PUZ76354.1^PUZ76354.1^Q:1-783,H:82-848^72.9%ID^E:0^.^.	PF00569.18^ZZ^Zinc finger, ZZ type^350-383^E:5.6e-11`PF16158.6^N_BRCA1_IG^Ig-like domain from next to BRCA1 gene^435-536^E:1e-31	.	.	GO:0008270^molecular_function^zinc ion binding	K17987
Transcript_189133	.	.	.	.	Seita.5G031900.1.p^Seita.5G031900.1.p^Q:1596-1703,H:7-42^58.333%ID^E:2.58e-05^.^.	.	ACR34969.1^ACR34969.1^Q:1540-1917,H:5-118^48.8%ID^E:1.4e-17^.^.	.	.	.	.	.	.	.	.
Transcript_189927	.	.	.	.	.	.	KAA0042453.1^KAA0042453.1^Q:583-359,H:24-98^92%ID^E:7.2e-39^.^.	.	.	.	.	.	.	.	.
Transcript_191438	.	.	.	.	Seita.7G000800.1.p^Seita.7G000800.1.p^Q:1-234,H:7-72^42.308%ID^E:3.94e-11^.^.`Seita.7G000800.1.p^Seita.7G000800.1.p^Q:366-437,H:72-95^87.5%ID^E:8.75e-06^.^.	.	KAF2946488.1^KAF2946488.1^Q:1-225,H:7-85^58.2%ID^E:2.1e-19^.^.	.	.	.	.	.	.	.	.
Transcript_191685	.	.	.	.	.	.	YP_009316008.1^YP_009316008.1^Q:112-579,H:12-167^87.2%ID^E:2.7e-95^.^.	.	.	.	.	.	.	.	.
Transcript_191912	.	.	.	.	Seita.3G122100.1.p^Seita.3G122100.1.p^Q:327-413,H:1-29^79.31%ID^E:2.74e-08^.^.	.	KAB8106717.1^KAB8106717.1^Q:345-193,H:1-51^80.4%ID^E:9.8e-23^.^.	.	.	.	.	.	.	.	.
Transcript_192246	sp|Q9LI61|AVT6A_ARATH^sp|Q9LI61|AVT6A_ARATH^Q:596-1921,H:15-456^63.801%ID^E:3.55e-174^.^.	Transcript_192246.p1	554-1933[+]	sp|Q9LI61|AVT6A_ARATH^sp|Q9LI61|AVT6A_ARATH^Q:15-456,H:15-456^63.801%ID^E:0^.^.	Seita.1G054800.1.p^Seita.1G054800.1.p^Q:554-1933,H:1-459^94.13%ID^E:0^.^.	.	XP_025791591.1^XP_025791591.1^Q:554-1930,H:1-458^94.6%ID^E:8.2e-300^.^.	Seita.1G054800.1.p^Seita.1G054800.1.p^Q:1-460,H:1-459^94.13%ID^E:0^.^.	.	XP_025791591.1^XP_025791591.1^Q:1-459,H:1-458^94.6%ID^E:6.8e-304^.^.	PF01490.19^Aa_trans^Transmembrane amino acid transporter protein^43-417^E:6.5e-60`PF03222.14^Trp_Tyr_perm^Tryptophan/tyrosine permease family^44-444^E:1.6e-09	.	ExpAA=232.43^PredHel=10^Topology=o64-86i125-147o167-189i201-223o238-260i281-303o327-349i369-391o396-415i428-450o	GO:0003333^biological_process^amino acid transmembrane transport	K14207
Transcript_192259	sp|Q9FN48|CAS_ARATH^sp|Q9FN48|CAS_ARATH^Q:535-1056,H:148-337^27.692%ID^E:7.27e-14^.^.	Transcript_192259.p1	88-1239[+]	sp|Q9FN48|CAS_ARATH^sp|Q9FN48|CAS_ARATH^Q:197-323,H:212-337^32.283%ID^E:5.11e-14^.^.	Seita.5G413400.1.p^Seita.5G413400.1.p^Q:64-1173,H:134-504^85.714%ID^E:0^.^.	.	XP_025817147.1^XP_025817147.1^Q:1-1125,H:115-490^87%ID^E:3.5e-215^.^.	Seita.5G413400.1.p^Seita.5G413400.1.p^Q:1-362,H:142-504^85.675%ID^E:0^.^.	.	XP_025817147.1^XP_025817147.1^Q:2-346,H:146-490^88.1%ID^E:7.3e-203^.^.	PF00581.21^Rhodanese^Rhodanese-like domain^212-328^E:3.9e-08	.	.	.	.
Transcript_192745	.	.	.	.	.	.	TXG46219.1^TXG46219.1^Q:577-53,H:303-429^68%ID^E:5.5e-67^.^.	.	.	.	.	.	.	.	.
Transcript_194441	sp|B9FXV5|IF4G_ORYSJ^sp|B9FXV5|IF4G_ORYSJ^Q:353-5068,H:244-1790^66.44%ID^E:0^.^.	Transcript_194441.p1	188-5071[+]	sp|B9FXV5|IF4G_ORYSJ^sp|B9FXV5|IF4G_ORYSJ^Q:56-1627,H:244-1790^67.079%ID^E:0^.^.	Seita.2G349300.1.p^Seita.2G349300.1.p^Q:356-5071,H:243-1792^76.408%ID^E:0^.^.	.	CAD6223527.1^CAD6223527.1^Q:368-5068,H:249-1830^77.8%ID^E:0^.^.	Seita.2G349300.1.p^Seita.2G349300.1.p^Q:57-1628,H:243-1792^77.514%ID^E:0^.^.	.	CAD6223527.1^CAD6223527.1^Q:61-1627,H:249-1830^77.8%ID^E:0^.^.	PF02854.20^MIF4G^MIF4G domain^1014-1237^E:9.8e-54`PF02847.18^MA3^MA3 domain^1441-1555^E:5.3e-15	sigP:1^19^0.871^YES	.	GO:0003723^molecular_function^RNA binding`GO:0005515^molecular_function^protein binding	K03260
Transcript_194656	.	.	.	.	.	.	KAG4914332.1^KAG4914332.1^Q:90-380,H:78-174^92.8%ID^E:9.3e-59^.^.	.	.	.	.	.	.	.	.
Transcript_195115	.	.	.	.	.	.	PLY67130.1^PLY67130.1^Q:3-386,H:132-259^87.5%ID^E:3.2e-69^.^.	.	.	.	.	.	.	.	.
Transcript_195550	sp|Q6YWQ4|HAK25_ORYSJ^sp|Q6YWQ4|HAK25_ORYSJ^Q:112-2394,H:15-770^87.533%ID^E:0^.^.	Transcript_195550.p1	133-2397[+]	sp|Q6YWQ4|HAK25_ORYSJ^sp|Q6YWQ4|HAK25_ORYSJ^Q:3-754,H:24-770^88.712%ID^E:0^.^.	Seita.1G307200.1.p^Seita.1G307200.1.p^Q:127-2397,H:18-775^93.404%ID^E:0^.^.	APR87602_1^APR87602_1^Q:112-1893,H:10-553^34.8%ID^E:3.5e-103^.^.	PUZ77592.1^PUZ77592.1^Q:127-2394,H:18-774^93.7%ID^E:0^.^.	Seita.1G307200.1.p^Seita.1G307200.1.p^Q:3-755,H:22-775^93.767%ID^E:0^.^.	APR87602_1^APR87602_1^Q:1-587,H:17-553^34.7%ID^E:2.2e-103^.^.	PUZ77592.1^PUZ77592.1^Q:3-754,H:22-774^94%ID^E:0^.^.	PF02705.17^K_trans^K+ potassium transporter^11-589^E:1.3e-189	.	ExpAA=275.51^PredHel=13^Topology=i7-29o49-71i137-159o179-198i205-227o250-272i284-306o326-348i379-398o408-430i437-459o464-486i498-520o	GO:0015079^molecular_function^potassium ion transmembrane transporter activity`GO:0071805^biological_process^potassium ion transmembrane transport`GO:0016020^cellular_component^membrane	K03549
Transcript_196111	sp|Q3BAI2|YCX91_PHAAO^sp|Q3BAI2|YCX91_PHAAO^Q:573-824,H:6-91^48.837%ID^E:2.72e-13^.^.	.	.	.	.	.	VDN00566.1^VDN00566.1^Q:222-710,H:50-207^72.4%ID^E:1e-64^.^.	.	.	.	.	.	.	.	.
Transcript_197077	.	.	.	.	.	.	KAF7564293.1^KAF7564293.1^Q:1190-1086,H:117-152^91.7%ID^E:2.8e-10^.^.	.	.	.	.	.	.	.	.
Transcript_197186	sp|Q6CQE5|TAR1_KLULA^sp|Q6CQE5|TAR1_KLULA^Q:653-784,H:21-64^72.727%ID^E:2.64e-12^.^.	.	.	.	.	.	TIB97350.1^TIB97350.1^Q:488-781,H:34-133^86%ID^E:7.7e-54^.^.	.	.	.	.	.	.	.	.
Transcript_198728	.	.	.	.	.	.	ACN31742.1^ACN31742.1^Q:37-321,H:10-104^93.7%ID^E:5.8e-56^.^.	.	.	.	.	.	.	.	.
Transcript_199407	sp|Q93VC9|CATB2_ARATH^sp|Q93VC9|CATB2_ARATH^Q:357-1361,H:45-349^65.373%ID^E:7.73e-150^.^.	Transcript_199407.p1	3-1193[+]	sp|Q93VC9|CATB2_ARATH^sp|Q93VC9|CATB2_ARATH^Q:119-381,H:45-307^71.103%ID^E:4.88e-145^.^.	Seita.8G000400.2.p^Seita.8G000400.2.p^Q:270-1397,H:16-361^81.383%ID^E:0^.^.	WP_054052558_1^WP_054052558_1^Q:534-1301,H:73-279^28.5%ID^E:1.1e-19^.^.	XP_004969895.1^XP_004969895.1^Q:219-1394,H:1-360^79.9%ID^E:3.9e-233^.^.	Seita.8G000400.2.p^Seita.8G000400.2.p^Q:73-381,H:1-307^86.408%ID^E:0^.^.	WP_054052558_1^WP_054052558_1^Q:178-381,H:73-257^30.3%ID^E:8e-16^.^.	XP_004969895.1^XP_004969895.1^Q:73-381,H:1-307^86.2%ID^E:5.3e-203^.^.	PF08127.14^Propeptide_C1^Peptidase family C1 propeptide^121-162^E:8.9e-13`PF00112.24^Peptidase_C1^Papain family cysteine protease^180-382^E:5.8e-51	.	ExpAA=27.78^PredHel=1^Topology=i81-100o	GO:0004197^molecular_function^cysteine-type endopeptidase activity`GO:0050790^biological_process^regulation of catalytic activity`GO:0008234^molecular_function^cysteine-type peptidase activity`GO:0006508^biological_process^proteolysis	K01363
Transcript_199707	.	.	.	.	.	.	KAF7807836.1^KAF7807836.1^Q:208-351,H:145-192^83.3%ID^E:1.3e-16^.^.	.	.	.	.	.	.	.	.
Transcript_200398	sp|Q7F9I1|CLPC1_ORYSJ^sp|Q7F9I1|CLPC1_ORYSJ^Q:586-2364,H:326-918^97.976%ID^E:0^.^.	Transcript_200398.p1	604-2367[+]	sp|Q7F9I1|CLPC1_ORYSJ^sp|Q7F9I1|CLPC1_ORYSJ^Q:1-587,H:332-918^98.126%ID^E:0^.^.	Seita.7G079400.1.p^Seita.7G079400.1.p^Q:586-2367,H:329-922^97.98%ID^E:0^.^.	NP_681098_1^NP_681098_1^Q:586-2307,H:237-808^78.5%ID^E:1.7e-309^.^.	XP_002447724.1^XP_002447724.1^Q:586-2361,H:329-920^98.6%ID^E:0^.^.	Seita.7G079400.1.p^Seita.7G079400.1.p^Q:1-588,H:335-922^98.129%ID^E:0^.^.	NP_681098_1^NP_681098_1^Q:1-568,H:243-808^78.6%ID^E:2.39999999999978e-311^.^.	XP_002447724.1^XP_002447724.1^Q:1-586,H:335-920^98.8%ID^E:0^.^.	PF00004.30^AAA^ATPase family associated with various cellular activities (AAA)^8-78^E:4e-06`PF17871.2^AAA_lid_9^AAA lid domain^100-201^E:2e-34`PF02151.20^UVR^UvrB/uvrC motif^174-209^E:2.1e-09`PF00158.27^Sigma54_activat^Sigma-54 interaction domain^274-405^E:5.4e-06`PF07724.15^AAA_2^AAA domain (Cdc48 subfamily)^299-473^E:9.9e-56`PF07728.15^AAA_5^AAA domain (dynein-related subfamily)^304-425^E:5e-12…	.	.	GO:0005524^molecular_function^ATP binding`GO:0005515^molecular_function^protein binding`GO:0008134^molecular_function^transcription factor binding`GO:0006355^biological_process^regulation of transcription, DNA-templated`GO:0016887^molecular_function^ATPase activity	K03696
Transcript_201042	sp|Q8TGM6|TAR1_YEAST^sp|Q8TGM6|TAR1_YEAST^Q:170-289,H:45-84^62.5%ID^E:1.59e-06^.^.	.	.	.	.	.	CAA7043717.1^CAA7043717.1^Q:5-364,H:33-149^65.8%ID^E:1.7e-40^.^.	.	.	.	.	.	.	.	.
Transcript_201423	.	.	.	.	.	.	GBP92371.1^GBP92371.1^Q:328-86,H:3-82^71.6%ID^E:1.7e-29^.^.	.	.	.	.	.	.	.	.
Transcript_201767	.	Transcript_201767.p2	156-575[-]	sp|O04132|SRC1_SOYBN^sp|O04132|SRC1_SOYBN^Q:1-53,H:1-69^49.275%ID^E:6.63e-07^.^.	.	.	XP_003561646.1^XP_003561646.1^Q:575-405,H:1-61^80.3%ID^E:1.8e-08^.^.	Seita.9G151800.2.p^Seita.9G151800.2.p^Q:1-60,H:1-64^67.188%ID^E:2.94e-12^.^.	.	XP_003561646.1^XP_003561646.1^Q:1-57,H:1-61^80.3%ID^E:1.3e-09^.^.	.	.	.	.	.
Transcript_203213	sp|Q0JHF1|BZP12_ORYSJ^sp|Q0JHF1|BZP12_ORYSJ^Q:159-584,H:122-266^74.658%ID^E:1.83e-40^.^.	Transcript_203213.p1	3-587[+]	sp|Q0JHF1|BZP12_ORYSJ^sp|Q0JHF1|BZP12_ORYSJ^Q:53-194,H:122-266^74.658%ID^E:4.32e-66^.^.	Seita.5G393800.1.p^Seita.5G393800.1.p^Q:162-587,H:1-148^82.432%ID^E:1.72e-52^.^.	.	RLN05004.1^RLN05004.1^Q:120-584,H:109-269^79.5%ID^E:3.1e-65^.^.	Seita.5G393800.1.p^Seita.5G393800.1.p^Q:54-195,H:1-148^85.135%ID^E:1.05e-72^.^.	.	RLN05004.1^RLN05004.1^Q:40-194,H:109-269^79.5%ID^E:3.5e-67^.^.	PF00170.22^bZIP_1^bZIP transcription factor^113-168^E:1.3e-13`PF07716.16^bZIP_2^Basic region leucine zipper^114-160^E:5.4e-11	.	.	GO:0003700^molecular_function^DNA-binding transcription factor activity`GO:0006355^biological_process^regulation of transcription, DNA-templated	K14432
Transcript_203216	sp|Q9XJ29|ASA2_ORYSJ^sp|Q9XJ29|ASA2_ORYSJ^Q:213-1595,H:146-606^95.445%ID^E:0^.^.	Transcript_203216.p1	63-1598[+]	sp|Q9XJ29|ASA2_ORYSJ^sp|Q9XJ29|ASA2_ORYSJ^Q:51-511,H:146-606^95.445%ID^E:0^.^.	Seita.9G456500.1.p^Seita.9G456500.1.p^Q:213-1598,H:143-604^94.805%ID^E:0^.^.	WP_014435663_1^WP_014435663_1^Q:216-1583,H:82-529^44.8%ID^E:6.5e-115^.^.	ABF95120.1^ABF95120.1^Q:213-1595,H:54-514^95.4%ID^E:0^.^.	Seita.9G456500.1.p^Seita.9G456500.1.p^Q:51-512,H:143-604^94.805%ID^E:0^.^.	WP_014435663_1^WP_014435663_1^Q:52-507,H:82-529^44.8%ID^E:2.7e-116^.^.	ABF95120.1^ABF95120.1^Q:51-511,H:54-514^95.4%ID^E:0^.^.	PF04715.14^Anth_synt_I_N^Anthranilate synthase component I, N terminal region^51-160^E:1.5e-17`PF00425.19^Chorismate_bind^chorismate binding enzyme^221-492^E:5.6e-83	.	.	GO:0009058^biological_process^biosynthetic process	K01657
Transcript_204698	.	.	.	.	.	.	KAF4513756.1^KAF4513756.1^Q:489-788,H:170-268^79%ID^E:1.3e-38^.^.	.	.	.	.	.	.	.	.
Transcript_205248	sp|Q3BAI2|YCX91_PHAAO^sp|Q3BAI2|YCX91_PHAAO^Q:288-115,H:1-58^89.655%ID^E:3.08e-27^.^.`sp|Q3BAI2|YCX91_PHAAO^sp|Q3BAI2|YCX91_PHAAO^Q:1028-1138,H:16-52^94.595%ID^E:7.22e-16^.^.	.	.	.	Seita.J016000.1.p^Seita.J016000.1.p^Q:1049-894,H:16-67^86.538%ID^E:8.6e-22^.^.	.	OVA00002.1^OVA00002.1^Q:260-988,H:1-191^76.5%ID^E:7.6e-125^.^.	.	.	.	.	.	.	.	.
Transcript_206804	sp|Q8VZG7|TSN1_ARATH^sp|Q8VZG7|TSN1_ARATH^Q:395-117,H:899-991^52.688%ID^E:1.53e-27^.^.	.	.	.	Seita.1G175800.1.p^Seita.1G175800.1.p^Q:395-114,H:894-987^95.745%ID^E:8.85e-55^.^.	.	XP_002453908.1^XP_002453908.1^Q:395-117,H:894-986^96.8%ID^E:4e-47^.^.	.	.	.	.	.	.	.	.
Transcript_207534	.	.	.	.	.	.	RZC59648.1^RZC59648.1^Q:281-709,H:8-129^63.9%ID^E:5.3e-52^.^.	.	.	.	.	.	.	.	.
Transcript_208460	sp|Q9LMI0|TPS7_ARATH^sp|Q9LMI0|TPS7_ARATH^Q:2-2356,H:69-850^67.389%ID^E:0^.^.	Transcript_208460.p1	2-2380[+]	sp|Q9LMI0|TPS7_ARATH^sp|Q9LMI0|TPS7_ARATH^Q:1-785,H:69-850^67.389%ID^E:0^.^.	Seita.5G305600.1.p^Seita.5G305600.1.p^Q:2-2380,H:84-879^89.95%ID^E:0^.^.	WP_050433797_1^WP_050433797_1^Q:143-2305,H:55-727^33.6%ID^E:4.4e-131^.^.	XP_004969834.1^XP_004969834.1^Q:2-2377,H:84-878^89.9%ID^E:0^.^.	Seita.5G305600.1.p^Seita.5G305600.1.p^Q:1-793,H:84-879^89.95%ID^E:0^.^.	WP_050433797_1^WP_050433797_1^Q:48-768,H:55-727^33.6%ID^E:5e-132^.^.	XP_004969834.1^XP_004969834.1^Q:1-792,H:84-878^89.9%ID^E:0^.^.	PF00982.22^Glyco_transf_20^Glycosyltransferase family 20^11-474^E:4.1e-172`PF02358.17^Trehalose_PPase^Trehalose-phosphatase^524-757^E:2.1e-74	.	.	GO:0003824^molecular_function^catalytic activity`GO:0005992^biological_process^trehalose biosynthetic process	K16055
Transcript_208796	.	.	.	.	.	.	.	.	.	.	.	.	.	.	.
Transcript_209744	sp|Q06GT8|TI214_DRIGR^sp|Q06GT8|TI214_DRIGR^Q:293-201,H:1824-1854^83.871%ID^E:1.49e-19^.^.`sp|Q06GT8|TI214_DRIGR^sp|Q06GT8|TI214_DRIGR^Q:483-310,H:1757-1812^53.448%ID^E:1.49e-19^.^.`sp|Q06GT8|TI214_DRIGR^sp|Q06GT8|TI214_DRIGR^Q:995-882,H:16-53^78.947%ID^E:2.16e-16^.^.`sp|Q06GT8|TI214_DRIGR^sp|Q06GT8|TI214_DRIGR^Q:889-803,H:55-82^72.414%ID^E:2.16e-16^.^.	.	.	.	Seita.J016000.1.p^Seita.J016000.1.p^Q:2508-2708,H:1-67^94.03%ID^E:1.67e-33^.^.	.	KAD3640920.1^KAD3640920.1^Q:2820-2035,H:3-180^51.7%ID^E:6.5e-63^.^.	.	.	.	.	.	.	.	.
Transcript_210203	sp|F4HQX1|JAL3_ARATH^sp|F4HQX1|JAL3_ARATH^Q:344-2077,H:8-589^50.669%ID^E:1.19e-151^.^.`sp|F4HQX1|JAL3_ARATH^sp|F4HQX1|JAL3_ARATH^Q:1691-2098,H:32-168^47.445%ID^E:2.1e-25^.^.	Transcript_210203.p1	332-2116[+]	sp|F4HQX1|JAL3_ARATH^sp|F4HQX1|JAL3_ARATH^Q:5-582,H:8-589^50.669%ID^E:2.69e-160^.^.`sp|F4HQX1|JAL3_ARATH^sp|F4HQX1|JAL3_ARATH^Q:432-589,H:10-168^48.428%ID^E:1.32e-34^.^.	Seita.3G185500.1.p^Seita.3G185500.1.p^Q:332-2116,H:1-596^89.615%ID^E:0^.^.	.	XP_039803613.1^XP_039803613.1^Q:290-2113,H:504-1126^87.7%ID^E:0^.^.	Seita.3G185500.1.p^Seita.3G185500.1.p^Q:1-595,H:1-596^89.615%ID^E:0^.^.	.	CAD6333294.1^CAD6333294.1^Q:1-594,H:1-595^90.3%ID^E:0^.^.	PF01419.18^Jacalin^Jacalin-like lectin domain^22-152^E:9.1e-30`PF01419.18^Jacalin^Jacalin-like lectin domain^258-388^E:1.2e-27`PF01419.18^Jacalin^Jacalin-like lectin domain^446-575^E:1e-28	.	.	.	.
Transcript_211444	.	.	.	.	.	.	CDW75723.1^CDW75723.1^Q:376-2,H:1159-1282^72.4%ID^E:9.2e-45^.^.	.	.	.	.	.	.	.	.
Transcript_212872	sp|P93276|M030_ARATH^sp|P93276|M030_ARATH^Q:955-1062,H:1-36^91.667%ID^E:2.61e-22^.^.`sp|P93276|M030_ARATH^sp|P93276|M030_ARATH^Q:1056-1127,H:34-57^91.667%ID^E:2.61e-22^.^.	.	.	.	.	.	TXG46219.1^TXG46219.1^Q:145-1062,H:303-543^61.6%ID^E:3.9e-105^.^.	.	.	.	.	.	.	.	.
Transcript_213915	sp|P15953|COX3_WHEAT^sp|P15953|COX3_WHEAT^Q:113-907,H:1-265^98.491%ID^E:1.46e-167^.^.	Transcript_213915.p1	68-910[+]	sp|P15953|COX3_WHEAT^sp|P15953|COX3_WHEAT^Q:16-280,H:1-265^98.491%ID^E:0^.^.	Seita.J007000.1.p^Seita.J007000.1.p^Q:68-910,H:1-281^95.73%ID^E:1.64e-163^.^.	WP_013045987_1^WP_013045987_1^Q:113-904,H:1-261^57.6%ID^E:3e-110^.^.	GGQ39886.1^GGQ39886.1^Q:68-907,H:1-280^96.4%ID^E:1.3e-200^.^.	Seita.J007000.1.p^Seita.J007000.1.p^Q:1-281,H:1-281^95.73%ID^E:0^.^.	WP_013045987_1^WP_013045987_1^Q:16-279,H:1-261^57.6%ID^E:1.7e-111^.^.	GGQ39886.1^GGQ39886.1^Q:1-280,H:1-280^96.4%ID^E:1.5e-201^.^.	PF00510.19^COX3^Cytochrome c oxidase subunit III^22-278^E:3.7e-118	.	ExpAA=135.71^PredHel=6^Topology=o54-76i97-119o148-170i177-199o214-236i257-279o	GO:0015002^molecular_function^heme-copper terminal oxidase activity`GO:0016020^cellular_component^membrane	K02262
Transcript_214531	.	.	.	.	.	.	PTB83379.1^PTB83379.1^Q:409-140,H:1-89^62.2%ID^E:1.1e-24^.^.	.	.	.	.	.	.	.	.
Transcript_215018	.	.	.	.	.	.	PLY92082.1^PLY92082.1^Q:361-951,H:3-173^74.6%ID^E:7e-87^.^.	.	.	.	.	.	.	.	.
Transcript_215220	.	.	.	.	.	.	PUZ39272.1^PUZ39272.1^Q:438-229,H:87-156^97.1%ID^E:1e-38^.^.	.	.	.	.	.	.	.	.
Transcript_215391	sp|Q4JL84|MYB59_ARATH^sp|Q4JL84|MYB59_ARATH^Q:724-960,H:39-117^78.481%ID^E:3.29e-39^.^.`sp|Q4JL84|MYB59_ARATH^sp|Q4JL84|MYB59_ARATH^Q:447-560,H:9-46^73.684%ID^E:1.1e-09^.^.	.	.	.	Seita.3G331100.1.p^Seita.3G331100.1.p^Q:715-960,H:36-117^79.268%ID^E:1.16e-40^.^.`Seita.3G331100.1.p^Seita.3G331100.1.p^Q:447-560,H:9-46^78.947%ID^E:1.36e-11^.^.	.	THU52490.1^THU52490.1^Q:688-954,H:6-94^77.5%ID^E:4.7e-40^.^.	.	.	.	.	.	.	.	.
Transcript_217733	sp|P0C5P9|YL54B_YEAST^sp|P0C5P9|YL54B_YEAST^Q:495-343,H:1-52^48.077%ID^E:0.000146^.^.	.	.	.	Seita.9G202000.1.p^Seita.9G202000.1.p^Q:61-168,H:13-48^86.111%ID^E:1.27e-12^.^.	.	KAA0047137.1^KAA0047137.1^Q:1224-526,H:1-163^63.9%ID^E:1.6e-89^.^.	.	.	.	.	.	.	.	.
Transcript_218766	sp|Q5H8C4|VP13A_MOUSE^sp|Q5H8C4|VP13A_MOUSE^Q:216-1403,H:47-433^26.667%ID^E:1.42e-26^.^.	Transcript_218766.p2	8552-10030[+]	sp|C0P381|ZEG1_MAIZE^sp|C0P381|ZEG1_MAIZE^Q:375-473,H:191-289^55.882%ID^E:1.58e-20^.^.	Seita.1G158900.1.p^Seita.1G158900.1.p^Q:1119-8165,H:1-2349^89.46%ID^E:0^.^.`Seita.1G158900.1.p^Seita.1G158900.1.p^Q:8426-9514,H:2346-2710^86.575%ID^E:8.39e-178^.^.	.	TVU30094.1^TVU30094.1^Q:162-8162,H:28-2691^90.8%ID^E:0^.^.	Seita.1G158900.1.p^Seita.1G158900.1.p^Q:1-326,H:2388-2715^85.671%ID^E:2.76e-176^.^.	.	TVU30094.1^TVU30094.1^Q:1-325,H:2737-3062^89%ID^E:2.5e-190^.^.	PF13016.7^Gliadin^Cys-rich Gliadin N-terminal^375-436^E:2.4e-21`PF00234.23^Tryp_alpha_amyl^Protease inhibitor/seed storage/LTP family^378-476^E:2.8e-13	.	.	.	K19525
Transcript_218766	sp|Q5H8C4|VP13A_MOUSE^sp|Q5H8C4|VP13A_MOUSE^Q:216-1403,H:47-433^26.667%ID^E:1.42e-26^.^.	Transcript_218766.p1	1119-8282[+]	sp|Q8BX70|VP13C_MOUSE^sp|Q8BX70|VP13C_MOUSE^Q:14-347,H:393-727^25.501%ID^E:2.81e-08^.^.`sp|Q8BX70|VP13C_MOUSE^sp|Q8BX70|VP13C_MOUSE^Q:1048-1180,H:1237-1372^24.818%ID^E:2.3e-05^.^.	Seita.1G158900.1.p^Seita.1G158900.1.p^Q:1119-8165,H:1-2349^89.46%ID^E:0^.^.`Seita.1G158900.1.p^Seita.1G158900.1.p^Q:8426-9514,H:2346-2710^86.575%ID^E:8.39e-178^.^.	.	TVU30094.1^TVU30094.1^Q:162-8162,H:28-2691^90.8%ID^E:0^.^.	Seita.1G158900.1.p^Seita.1G158900.1.p^Q:1-2351,H:1-2351^89.427%ID^E:0^.^.	.	TVU30094.1^TVU30094.1^Q:1-2348,H:348-2691^90.2%ID^E:0^.^.	PF16910.6^VPS13_mid_rpt^Repeating coiled region of VPS13^229-452^E:1e-30`PF06101.12^Vps62^Vacuolar protein sorting-associated protein 62^1633-1796^E:1e-12`PF06101.12^Vps62^Vacuolar protein sorting-associated protein 62^1934-2018^E:3.7e-08	.	.	.	K19525
Transcript_218766	sp|Q5H8C4|VP13A_MOUSE^sp|Q5H8C4|VP13A_MOUSE^Q:216-1403,H:47-433^26.667%ID^E:1.42e-26^.^.	Transcript_218766.p3	413-727[-]	.	Seita.1G158900.1.p^Seita.1G158900.1.p^Q:1119-8165,H:1-2349^89.46%ID^E:0^.^.`Seita.1G158900.1.p^Seita.1G158900.1.p^Q:8426-9514,H:2346-2710^86.575%ID^E:8.39e-178^.^.	.	TVU30094.1^TVU30094.1^Q:162-8162,H:28-2691^90.8%ID^E:0^.^.	.	.	.	.	.	.	.	.
Transcript_219223	sp|Q0JLC5|AB36G_ORYSJ^sp|Q0JLC5|AB36G_ORYSJ^Q:65-970,H:1068-1369^90.397%ID^E:1.25e-178^.^.`sp|Q0JLC5|AB36G_ORYSJ^sp|Q0JLC5|AB36G_ORYSJ^Q:1075-1329,H:1373-1457^81.176%ID^E:1.25e-178^.^.	Transcript_219223.p1	2-1195[+]	sp|Q0JLC5|AB36G_ORYSJ^sp|Q0JLC5|AB36G_ORYSJ^Q:1-326,H:1047-1372^91.104%ID^E:0^.^.`sp|Q0JLC5|AB36G_ORYSJ^sp|Q0JLC5|AB36G_ORYSJ^Q:4-325,H:374-700^22.059%ID^E:5.89e-11^.^.	Seita.5G221600.1.p^Seita.5G221600.1.p^Q:65-970,H:1067-1368^96.358%ID^E:0^.^.`Seita.5G221600.1.p^Seita.5G221600.1.p^Q:1075-1332,H:1372-1457^89.535%ID^E:0^.^.	.	ONM41184.1^ONM41184.1^Q:2-1162,H:1045-1398^85.3%ID^E:2.1e-215^.^.	Seita.5G221600.1.p^Seita.5G221600.1.p^Q:1-326,H:1046-1371^96.319%ID^E:0^.^.`Seita.5G221600.1.p^Seita.5G221600.1.p^Q:4-325,H:373-699^22.029%ID^E:7.02e-10^.^.	.	ONM41184.1^ONM41184.1^Q:1-387,H:1045-1398^85.3%ID^E:1.7e-218^.^.	PF01061.25^ABC2_membrane^ABC-2 type transporter^139-326^E:1.1e-49	.	ExpAA=128.96^PredHel=6^Topology=i159-181o196-218i238-260o275-297i304-323o327-349i	GO:0016020^cellular_component^membrane	.
Transcript_219443	sp|Q9SQL2|CB24_PEA^sp|Q9SQL2|CB24_PEA^Q:1083-343,H:17-251^64.542%ID^E:3.9e-105^.^.	Transcript_219443.p2	340-1257[-]	sp|Q9SQL2|CB24_PEA^sp|Q9SQL2|CB24_PEA^Q:59-305,H:17-251^64.542%ID^E:7.11e-107^.^.	Seita.6G158500.1.p^Seita.6G158500.1.p^Q:909-340,H:57-246^87.895%ID^E:3.06e-119^.^.	.	XP_025821800.1^XP_025821800.1^Q:909-343,H:53-241^88.4%ID^E:2.3e-116^.^.	Seita.6G158500.1.p^Seita.6G158500.1.p^Q:117-306,H:57-246^87.895%ID^E:4.26e-121^.^.	.	XP_025821800.1^XP_025821800.1^Q:117-305,H:53-241^88.4%ID^E:1.9e-118^.^.	PF00504.22^Chloroa_b-bind^Chlorophyll A-B binding protein^116-276^E:1.7e-46	sigP:1^22^0.574^YES	.	.	K08910
Transcript_219820	sp|Q6YW46|EF1G2_ORYSJ^sp|Q6YW46|EF1G2_ORYSJ^Q:207-572,H:1-97^71.311%ID^E:3.05e-51^.^.	Transcript_219820.p1	207-506[+]	sp|Q6YW46|EF1G2_ORYSJ^sp|Q6YW46|EF1G2_ORYSJ^Q:1-91,H:1-91^89.011%ID^E:1.54e-52^.^.	Seita.1G034300.1.p^Seita.1G034300.1.p^Q:207-572,H:1-97^71.311%ID^E:1.81e-51^.^.	WP_014243840_1^WP_014243840_1^Q:228-485,H:6-90^43%ID^E:4.1e-11^.^.	CBI39244.3^CBI39244.3^Q:207-572,H:1-97^71.3%ID^E:1.6e-50^.^.	Seita.1G034300.1.p^Seita.1G034300.1.p^Q:1-91,H:1-91^89.011%ID^E:7.67e-53^.^.	WP_014243840_1^WP_014243840_1^Q:8-91,H:6-88^44%ID^E:6.4e-12^.^.	CBI39244.3^CBI39244.3^Q:1-91,H:1-91^89%ID^E:2.9e-51^.^.	PF02798.21^GST_N^Glutathione S-transferase, N-terminal domain^4-76^E:1.5e-17`PF13417.7^GST_N_3^Glutathione S-transferase, N-terminal domain^13-81^E:4.2e-10`PF13409.7^GST_N_2^Glutathione S-transferase, N-terminal domain^14-75^E:2.5e-09	.	.	GO:0005515^molecular_function^protein binding	K03233
Transcript_220159	sp|Q8W1Y0|SSC14_ARATH^sp|Q8W1Y0|SSC14_ARATH^Q:74-622,H:1-185^83.243%ID^E:8.3e-95^.^.	Transcript_220159.p1	74-2116[+]	sp|Q8W1Y0|SSC14_ARATH^sp|Q8W1Y0|SSC14_ARATH^Q:1-680,H:1-631^41.797%ID^E:4.89e-135^.^.	Seita.5G414800.1.p^Seita.5G414800.1.p^Q:74-2059,H:1-674^82.336%ID^E:0^.^.	.	TVU46506.1^TVU46506.1^Q:74-2080,H:1-687^85.3%ID^E:0^.^.	Seita.5G414800.1.p^Seita.5G414800.1.p^Q:1-662,H:1-674^82.336%ID^E:0^.^.	.	TVU46506.1^TVU46506.1^Q:1-669,H:1-687^85.3%ID^E:0^.^.	PF04825.14^Rad21_Rec8_N^N terminus of Rad21 / Rec8 like protein^1-101^E:2.8e-37	.	.	GO:0005515^molecular_function^protein binding	K06670
Transcript_221043	.	.	.	.	Seita.J017100.1.p^Seita.J017100.1.p^Q:135-16,H:22-61^67.5%ID^E:1.84e-07^.^.	.	CDY45547.1^CDY45547.1^Q:303-19,H:16-110^83.2%ID^E:2e-42^.^.	.	.	.	.	.	.	.	.
Transcript_222808	.	.	.	.	.	.	KAF8661224.1^KAF8661224.1^Q:3-194,H:27-86^73.4%ID^E:1.4e-20^.^.	.	.	.	.	.	.	.	.
Transcript_222845	.	.	.	.	Seita.J016000.1.p^Seita.J016000.1.p^Q:14-169,H:16-67^88.462%ID^E:5.77e-25^.^.	.	CAA7054219.1^CAA7054219.1^Q:410-75,H:74-182^90.3%ID^E:4e-68^.^.	.	.	.	.	.	.	.	.
Transcript_222856	sp|P93276|M030_ARATH^sp|P93276|M030_ARATH^Q:1353-1460,H:1-36^86.111%ID^E:7.1e-22^.^.`sp|P93276|M030_ARATH^sp|P93276|M030_ARATH^Q:1454-1531,H:34-59^92.308%ID^E:7.1e-22^.^.	.	.	.	.	.	TXG46219.1^TXG46219.1^Q:543-1460,H:303-543^60.9%ID^E:8.7e-100^.^.	.	.	.	.	.	.	.	.
Transcript_223131	sp|Q9SMZ4|AASS_ARATH^sp|Q9SMZ4|AASS_ARATH^Q:3-2096,H:94-805^68.583%ID^E:0^.^.`sp|Q9SMZ4|AASS_ARATH^sp|Q9SMZ4|AASS_ARATH^Q:2481-2759,H:804-896^56.989%ID^E:2.45e-23^.^.	Transcript_223131.p1	3-2213[+]	sp|Q9SMZ4|AASS_ARATH^sp|Q9SMZ4|AASS_ARATH^Q:1-698,H:94-805^68.583%ID^E:0^.^.	Seita.1G343600.2.p^Seita.1G343600.2.p^Q:3-2096,H:96-793^89.112%ID^E:0^.^.`Seita.1G343600.2.p^Seita.1G343600.2.p^Q:2481-2825,H:792-906^80.87%ID^E:5.91e-51^.^.	WP_044615885_1^WP_044615885_1^Q:21-1076,H:83-432^39.6%ID^E:5.2e-69^.^.	PUZ77952.1^PUZ77952.1^Q:3-2825,H:95-905^76.7%ID^E:0^.^.	Seita.1G343600.2.p^Seita.1G343600.2.p^Q:1-698,H:96-793^89.112%ID^E:0^.^.	WP_044615885_1^WP_044615885_1^Q:7-358,H:83-432^39.6%ID^E:2.6e-70^.^.	PUZ77952.1^PUZ77952.1^Q:1-697,H:95-791^89.7%ID^E:0^.^.	PF04455.13^Saccharop_dh_N^LOR/SDH bifunctional enzyme conserved region^383-458^E:3.7e-22`PF03435.19^Sacchrp_dh_NADP^Saccharopine dehydrogenase NADP binding domain^489-617^E:8.3e-16`PF16653.6^Sacchrp_dh_C^Saccharopine dehydrogenase C-terminal domain^621-698^E:3.9e-28	.	.	GO:0016491^molecular_function^oxidoreductase activity`GO:0055114^biological_process^obsolete oxidation-reduction process	K14157
Transcript_223546	sp|P15953|COX3_WHEAT^sp|P15953|COX3_WHEAT^Q:347-267,H:239-265^85.185%ID^E:2.64e-07^.^.	.	.	.	Seita.J007000.1.p^Seita.J007000.1.p^Q:347-264,H:254-281^78.571%ID^E:1.55e-06^.^.	.	OBZ62715.1^OBZ62715.1^Q:204-4,H:51-116^57.1%ID^E:9.4e-14^.^.	.	.	.	.	.	.	.	.
Transcript_223910	.	.	.	.	.	.	PHT27434.1^PHT27434.1^Q:503-33,H:44-183^67.5%ID^E:1.1e-58^.^.	.	.	.	.	.	.	.	.
Transcript_223913	sp|Q6CQE5|TAR1_KLULA^sp|Q6CQE5|TAR1_KLULA^Q:154-462,H:7-109^55.34%ID^E:4.2e-26^.^.	.	.	.	.	.	GFB07030.1^GFB07030.1^Q:127-372,H:73-154^89%ID^E:9.3e-40^.^.	.	.	.	.	.	.	.	.
Transcript_224320	sp|Q9C942|CSE_ARATH^sp|Q9C942|CSE_ARATH^Q:139-846,H:85-325^32.661%ID^E:3.43e-26^.^.	Transcript_224320.p1	184-861[+]	sp|Q9C942|CSE_ARATH^sp|Q9C942|CSE_ARATH^Q:2-221,H:99-325^32.328%ID^E:2.57e-25^.^.	Seita.5G140900.1.p^Seita.5G140900.1.p^Q:160-861,H:167-400^95.726%ID^E:2.69e-159^.^.	APR87897_1^APR87897_1^Q:166-834,H:183-400^34.4%ID^E:4.7e-33^.^.	TVU22741.1^TVU22741.1^Q:163-858,H:164-395^95.3%ID^E:2e-155^.^.	Seita.5G140900.1.p^Seita.5G140900.1.p^Q:1-226,H:175-400^95.575%ID^E:3.05e-156^.^.	WP_012948478_1^WP_012948478_1^Q:1-217,H:67-280^33.2%ID^E:7.1e-33^.^.	TVU22741.1^TVU22741.1^Q:1-225,H:171-395^95.1%ID^E:1.6e-153^.^.	PF12697.8^Abhydrolase_6^Alpha/beta hydrolase family^2-190^E:1.2e-08`PF12146.9^Hydrolase_4^Serine aminopeptidase, S33^6-204^E:1.7e-51	.	.	.	.
Transcript_224593	sp|Q6CQE5|TAR1_KLULA^sp|Q6CQE5|TAR1_KLULA^Q:172-480,H:7-109^54.369%ID^E:3.48e-21^.^.	.	.	.	.	.	KAF2129714.1^KAF2129714.1^Q:172-465,H:1-98^86.7%ID^E:2.5e-54^.^.	.	.	.	.	.	.	.	.
Transcript_224768	sp|Q0DKW8|LTI6B_ORYSJ^sp|Q0DKW8|LTI6B_ORYSJ^Q:552-391,H:2-55^92.593%ID^E:3.35e-18^.^.	Transcript_224768.p1	226-708[+]	.	Seita.3G055400.1.p^Seita.3G055400.1.p^Q:555-388,H:2-57^87.5%ID^E:1.9e-18^.^.	WP_099554241_1^WP_099554241_1^Q:543-391,H:2-52^66.7%ID^E:2.7e-14^.^.	TVU17937.1^TVU17937.1^Q:561-391,H:2-60^91.5%ID^E:5.1e-28^.^.	.	.	OAE27567.1^OAE27567.1^Q:51-102,H:43-94^61.5%ID^E:2.7e-05^.^.	.	.	.	.	.
Transcript_225267	sp|Q9M8Y0|SEC_ARATH^sp|Q9M8Y0|SEC_ARATH^Q:369-2648,H:140-899^81.053%ID^E:0^.^.`sp|Q9M8Y0|SEC_ARATH^sp|Q9M8Y0|SEC_ARATH^Q:636-1454,H:93-365^33.333%ID^E:1.75e-42^.^.`sp|Q9M8Y0|SEC_ARATH^sp|Q9M8Y0|SEC_ARATH^Q:636-1469,H:59-336^34.875%ID^E:1.5e-36^.^.	Transcript_225267.p1	546-2729[+]	sp|Q9M8Y0|SEC_ARATH^sp|Q9M8Y0|SEC_ARATH^Q:1-701,H:199-899^81.598%ID^E:0^.^.`sp|Q9M8Y0|SEC_ARATH^sp|Q9M8Y0|SEC_ARATH^Q:31-303,H:93-365^33.333%ID^E:3.91e-43^.^.`sp|Q9M8Y0|SEC_ARATH^sp|Q9M8Y0|SEC_ARATH^Q:31-308,H:59-336^34.875%ID^E:5.33e-37^.^.	Seita.1G162000.1.p^Seita.1G162000.1.p^Q:369-2648,H:174-933^94.605%ID^E:0^.^.`Seita.1G162000.1.p^Seita.1G162000.1.p^Q:636-1454,H:127-399^32.967%ID^E:3.14e-39^.^.`Seita.1G162000.1.p^Seita.1G162000.1.p^Q:612-1469,H:90-370^33.101%ID^E:3.59e-35^.^.	AFZ26553_1^AFZ26553_1^Q:1452-2633,H:625-1007^42.8%ID^E:2.1e-91^.^.	KAG2658479.1^KAG2658479.1^Q:1452-2648,H:193-591^96.5%ID^E:7.9e-281^.^.	Seita.1G162000.1.p^Seita.1G162000.1.p^Q:1-701,H:233-933^95.72%ID^E:0^.^.`Seita.1G162000.1.p^Seita.1G162000.1.p^Q:31-303,H:127-399^32.967%ID^E:8e-40^.^.`Seita.1G162000.1.p^Seita.1G162000.1.p^Q:23-308,H:90-370^33.101%ID^E:1.2e-35^.^.	AFZ26553_1^AFZ26553_1^Q:303-696,H:625-1007^42.8%ID^E:3.4e-93^.^.	KAG2658479.1^KAG2658479.1^Q:303-701,H:193-591^96.5%ID^E:1e-283^.^.	PF13432.7^TPR_16^Tetratricopeptide repeat^4-56^E:0.00013`PF00515.29^TPR_1^Tetratricopeptide repeat^25-58^E:1.3e-06`PF07719.18^TPR_2^Tetratricopeptide repeat^25-57^E:1.8e-05`PF13181.7^TPR_8^Tetratricopeptide repeat^27-57^E:0.00054`PF13176.7^TPR_7^Tetratricopeptide repeat^27-56^E:0.018`PF13414.7^TPR_11^TPR repeat^35-73^E:9.5e-09`PF00515.29^TPR_1^Tetratricopeptide repeat^59-92^E:3.2e-09`PF13181.7^TP…	.	.	GO:0005515^molecular_function^protein binding	K09667
Transcript_225354	.	.	.	.	.	.	KAF8057220.1^KAF8057220.1^Q:165-422,H:1-86^98.8%ID^E:1.1e-58^.^.	.	.	.	.	.	.	.	.
Transcript_226363	.	.	.	.	.	.	.	.	.	.	.	.	.	.	.
Transcript_226833	sp|Q8TGM6|TAR1_YEAST^sp|Q8TGM6|TAR1_YEAST^Q:108-7,H:37-70^64.706%ID^E:1.51e-06^.^.	.	.	.	.	.	CAB4073109.1^CAB4073109.1^Q:458-180,H:280-372^91.4%ID^E:2.9e-48^.^.	.	.	.	.	.	.	.	.
Transcript_227427	.	.	.	.	.	.	ACG27632.1^ACG27632.1^Q:201-34,H:1-56^98.2%ID^E:8.5e-33^.^.	.	.	.	.	.	.	.	.
Transcript_227495	sp|P0C5P9|YL54B_YEAST^sp|P0C5P9|YL54B_YEAST^Q:31-186,H:1-52^53.846%ID^E:5.58e-08^.^.	.	.	.	.	.	XP_003839870.1^XP_003839870.1^Q:1-360,H:28-123^66.7%ID^E:6.2e-45^.^.	.	.	.	.	.	.	.	.
Transcript_227647	.	.	.	.	Seita.J017100.1.p^Seita.J017100.1.p^Q:9-248,H:26-105^90%ID^E:7.85e-45^.^.	.	RCU61602.1^RCU61602.1^Q:9-245,H:26-104^89.9%ID^E:1e-41^.^.	.	.	.	.	.	.	.	.
Transcript_227989	sp|Q6CQE5|TAR1_KLULA^sp|Q6CQE5|TAR1_KLULA^Q:142-285,H:30-76^70.833%ID^E:2.19e-12^.^.	.	.	.	Seita.7G000800.1.p^Seita.7G000800.1.p^Q:708-580,H:30-72^51.163%ID^E:2.11e-05^.^.	.	ROT79943.1^ROT79943.1^Q:3-425,H:257-396^62.7%ID^E:4.6e-43^.^.	.	.	.	.	.	.	.	.
Transcript_228699	sp|Q6CQE5|TAR1_KLULA^sp|Q6CQE5|TAR1_KLULA^Q:351-452,H:30-63^70.588%ID^E:2.79e-08^.^.	Transcript_228699.p1	3-443[+]	sp|Q6CQE5|TAR1_KLULA^sp|Q6CQE5|TAR1_KLULA^Q:94-146,H:7-59^69.811%ID^E:1.07e-15^.^.	Seita.3G235400.1.p^Seita.3G235400.1.p^Q:167-3,H:1-55^89.091%ID^E:3.47e-28^.^.	.	ACN31703.1^ACN31703.1^Q:261-440,H:28-86^95%ID^E:1.6e-31^.^.	.	.	ACN31703.1^ACN31703.1^Q:87-146,H:28-86^95%ID^E:1.2e-32^.^.	.	.	.	.	.
Transcript_228713	.	.	.	.	.	.	KAA3447109.1^KAA3447109.1^Q:3-290,H:265-350^74%ID^E:7.5e-31^.^.	.	.	.	.	.	.	.	.
Transcript_228763	sp|Q6CQE5|TAR1_KLULA^sp|Q6CQE5|TAR1_KLULA^Q:66-155,H:30-59^80%ID^E:1.08e-07^.^.	.	.	.	Seita.5G273400.1.p^Seita.5G273400.1.p^Q:224-505,H:3-96^88.298%ID^E:3.9e-53^.^.	.	OEL22429.1^OEL22429.1^Q:224-580,H:5-123^86.6%ID^E:4.6e-61^.^.	.	.	.	.	.	.	.	.
Transcript_228839	sp|Q6CQE5|TAR1_KLULA^sp|Q6CQE5|TAR1_KLULA^Q:68-376,H:7-109^54.369%ID^E:4.76e-25^.^.	.	.	.	Seita.7G000800.1.p^Seita.7G000800.1.p^Q:854-771,H:1-28^71.429%ID^E:7.7e-07^.^.	.	GFB07030.1^GFB07030.1^Q:41-997,H:73-399^45.3%ID^E:7.6e-72^.^.	.	.	.	.	.	.	.	.
Transcript_229152	sp|Q6CQE5|TAR1_KLULA^sp|Q6CQE5|TAR1_KLULA^Q:19-282,H:7-94^54.545%ID^E:1.86e-17^.^.	.	.	.	.	.	XP_024311554.1^XP_024311554.1^Q:21-305,H:86-180^96.8%ID^E:1e-57^.^.	.	.	.	.	.	.	.	.
Transcript_229791	.	.	.	.	.	.	RAL48035.1^RAL48035.1^Q:39-209,H:8-64^66.7%ID^E:9.7e-19^.^.	.	.	.	.	.	.	.	.
Transcript_229879	.	Transcript_229879.p1	310-618[+]	.	Seita.2G199600.1.p^Seita.2G199600.1.p^Q:627-340,H:1-103^58.182%ID^E:1.75e-15^.^.	.	KAF8657655.1^KAF8657655.1^Q:627-340,H:1-93^68.4%ID^E:5.4e-25^.^.	.	.	.	.	.	.	.	.
Transcript_230100	sp|P58684|SPCS2_ARATH^sp|P58684|SPCS2_ARATH^Q:236-126,H:1-36^59.459%ID^E:0.000396^.^.	.	.	.	Seita.7G113200.1.p^Seita.7G113200.1.p^Q:215-123,H:9-39^83.871%ID^E:2.88e-11^.^.	.	CAA7614454.1^CAA7614454.1^Q:357-497,H:1-47^97.9%ID^E:2.7e-23^.^.	.	.	.	.	.	.	.	.
Transcript_230368	sp|Q6CQE5|TAR1_KLULA^sp|Q6CQE5|TAR1_KLULA^Q:201-28,H:7-64^62.069%ID^E:1.7e-11^.^.	.	.	.	.	.	OXK53524.1^OXK53524.1^Q:337-17,H:35-141^87.9%ID^E:4.7e-60^.^.	.	.	.	.	.	.	.	.
Transcript_230434	sp|Q9ST48|DWRF8_MAIZE^sp|Q9ST48|DWRF8_MAIZE^Q:616-2451,H:1-617^92.382%ID^E:0^.^.	Transcript_230434.p1	616-2484[+]	sp|Q9ST48|DWRF8_MAIZE^sp|Q9ST48|DWRF8_MAIZE^Q:1-619,H:1-624^92.628%ID^E:0^.^.	Seita.9G123000.1.p^Seita.9G123000.1.p^Q:616-2451,H:1-611^92.345%ID^E:0^.^.	.	PUZ37414.1^PUZ37414.1^Q:616-2478,H:1-620^91.6%ID^E:0^.^.	Seita.9G123000.1.p^Seita.9G123000.1.p^Q:1-621,H:1-620^92.456%ID^E:0^.^.	.	PUZ37414.1^PUZ37414.1^Q:1-621,H:1-620^91.6%ID^E:0^.^.	PF12041.9^DELLA^Transcriptional regulator DELLA protein N terminal^37-113^E:2.9e-35`PF03514.15^GRAS^GRAS domain family^240-618^E:5.4e-140	.	.	.	K14494
Transcript_230737	.	.	.	.	Seita.J017100.1.p^Seita.J017100.1.p^Q:765-1016,H:22-105^96.429%ID^E:1.77e-47^.^.`Seita.J017100.1.p^Seita.J017100.1.p^Q:466-543,H:1-26^92.308%ID^E:3.52e-08^.^.	.	KAA0068048.1^KAA0068048.1^Q:90-1013,H:49-269^66.9%ID^E:8.4e-122^.^.	.	.	.	.	.	.	.	.
Transcript_230957	.	.	.	.	Seita.3G315400.1.p^Seita.3G315400.1.p^Q:1490-1597,H:69-104^80.556%ID^E:7.14e-24^.^.`Seita.3G315400.1.p^Seita.3G315400.1.p^Q:1372-1446,H:30-54^80%ID^E:7.14e-24^.^.`Seita.3G315400.1.p^Seita.3G315400.1.p^Q:1260-1331,H:5-28^83.333%ID^E:7.14e-24^.^.	.	CAA7013176.1^CAA7013176.1^Q:3-575,H:46-174^62.3%ID^E:6.8e-66^.^.	.	.	.	.	.	.	.	.
Transcript_231094	sp|O82265|SCC3_ARATH^sp|O82265|SCC3_ARATH^Q:391-885,H:892-1056^43.636%ID^E:3.02e-29^.^.	Transcript_231094.p1	412-1095[+]	sp|O82265|SCC3_ARATH^sp|O82265|SCC3_ARATH^Q:13-158,H:911-1056^45.89%ID^E:1.54e-28^.^.	Seita.8G215300.1.p^Seita.8G215300.1.p^Q:391-903,H:879-1067^71.579%ID^E:1.71e-77^.^.	.	KAF0932270.1^KAF0932270.1^Q:391-903,H:890-1060^76.6%ID^E:2.1e-73^.^.	Seita.8G215300.1.p^Seita.8G215300.1.p^Q:1-164,H:886-1067^71.585%ID^E:9.46e-77^.^.	.	KAF0932270.1^KAF0932270.1^Q:1-164,H:897-1060^76.8%ID^E:4.5e-72^.^.	.	.	.	.	K06671
Transcript_231563	.	.	.	.	.	.	PHT29099.1^PHT29099.1^Q:308-3,H:139-240^79.4%ID^E:1.7e-43^.^.	.	.	.	.	.	.	.	.
Transcript_231877	.	.	.	.	Seita.3G122100.1.p^Seita.3G122100.1.p^Q:374-478,H:1-35^85.714%ID^E:5.8e-13^.^.	.	KAB8106202.1^KAB8106202.1^Q:392-234,H:1-53^79.2%ID^E:6.6e-23^.^.	.	.	.	.	.	.	.	.
Transcript_233410	.	.	.	.	.	.	KAF2913191.1^KAF2913191.1^Q:4-285,H:1-94^94.7%ID^E:4e-58^.^.	.	.	.	.	.	.	.	.
Transcript_233617	.	.	.	.	.	.	EMD30335.1^EMD30335.1^Q:529-194,H:1-112^94.6%ID^E:1.7e-72^.^.	.	.	.	.	.	.	.	.
Transcript_233647	.	.	.	.	Seita.J017100.1.p^Seita.J017100.1.p^Q:3-206,H:35-102^92.647%ID^E:2.31e-38^.^.	.	RCU61602.1^RCU61602.1^Q:3-212,H:35-104^92.9%ID^E:3.2e-36^.^.	.	.	.	.	.	.	.	.
Transcript_233910	.	.	.	.	Seita.J016000.1.p^Seita.J016000.1.p^Q:289-155,H:21-65^88.889%ID^E:2.76e-22^.^.	.	KAB8477468.1^KAB8477468.1^Q:19-243,H:73-147^96%ID^E:2.4e-49^.^.	.	.	.	.	.	.	.	.
Transcript_234198	.	.	.	.	.	.	PHT29099.1^PHT29099.1^Q:337-35,H:139-239^77.2%ID^E:1.3e-40^.^.	.	.	.	.	.	.	.	.
Transcript_235524	sp|Q43125|CRY1_ARATH^sp|Q43125|CRY1_ARATH^Q:2024-4060,H:15-680^64.38%ID^E:0^.^.	Transcript_235524.p1	1973-4066[+]	sp|Q43125|CRY1_ARATH^sp|Q43125|CRY1_ARATH^Q:18-696,H:15-680^65.167%ID^E:0^.^.	Seita.1G204600.2.p^Seita.1G204600.2.p^Q:1973-4066,H:1-699^85.143%ID^E:0^.^.	WP_006340198_1^WP_006340198_1^Q:2021-3460,H:5-470^41.7%ID^E:3.1e-127^.^.	TVU29576.1^TVU29576.1^Q:1973-4063,H:1-698^86.3%ID^E:0^.^.	Seita.1G204600.2.p^Seita.1G204600.2.p^Q:1-698,H:1-699^85.143%ID^E:0^.^.	WP_006340198_1^WP_006340198_1^Q:17-496,H:5-470^41.7%ID^E:4.4e-135^.^.	TVU29576.1^TVU29576.1^Q:1-697,H:1-698^86.3%ID^E:0^.^.	PF00875.19^DNA_photolyase^DNA photolyase^17-177^E:2.4e-43`PF03441.15^FAD_binding_7^FAD binding domain of DNA photolyase^295-493^E:4.3e-61`PF12546.9^Cryptochrome_C^Blue/Ultraviolet sensing protein C terminal^522-643^E:1.1e-43	.	.	.	K12118
Transcript_235524	sp|Q43125|CRY1_ARATH^sp|Q43125|CRY1_ARATH^Q:2024-4060,H:15-680^64.38%ID^E:0^.^.	Transcript_235524.p2	66-1451[+]	sp|B8AL97|CUCIN_ORYSI^sp|B8AL97|CUCIN_ORYSI^Q:37-456,H:56-464^70.686%ID^E:0^.^.	Seita.1G204600.2.p^Seita.1G204600.2.p^Q:1973-4066,H:1-699^85.143%ID^E:0^.^.	WP_006340198_1^WP_006340198_1^Q:2021-3460,H:5-470^41.7%ID^E:3.1e-127^.^.	TVU29576.1^TVU29576.1^Q:1973-4063,H:1-698^86.3%ID^E:0^.^.	Seita.9G058900.1.p^Seita.9G058900.1.p^Q:37-462,H:43-456^74.648%ID^E:0^.^.	.	TVT99893.1^TVT99893.1^Q:5-460,H:92-542^80.3%ID^E:1.7e-237^.^.	PF00190.23^Cupin_1^Cupin^78-192^E:2.1e-10`PF00190.23^Cupin_1^Cupin^245-432^E:1.7e-26	sigP:1^16^0.831^YES	.	GO:0045735^molecular_function^nutrient reservoir activity	.
Transcript_235683	sp|Q08655|ASR1_SOLLC^sp|Q08655|ASR1_SOLLC^Q:216-422,H:24-92^73.913%ID^E:2.94e-06^.^.	Transcript_235683.p1	147-464[+]	sp|Q08655|ASR1_SOLLC^sp|Q08655|ASR1_SOLLC^Q:24-90,H:24-90^74.627%ID^E:8.39e-20^.^.	Seita.5G463700.1.p^Seita.5G463700.1.p^Q:147-455,H:1-105^83.81%ID^E:2.08e-26^.^.	.	KAF8642166.1^KAF8642166.1^Q:147-461,H:1-102^70.5%ID^E:1.7e-25^.^.	Seita.5G463700.1.p^Seita.5G463700.1.p^Q:1-103,H:1-105^83.81%ID^E:2.1e-45^.^.	.	KAF8642166.1^KAF8642166.1^Q:1-105,H:1-102^70.5%ID^E:1.1e-26^.^.	PF02496.17^ABA_WDS^ABA/WDS induced protein^25-100^E:1.2e-37	.	.	.	.
Transcript_235981	.	Transcript_235981.p1	1-369[+]	.	.	.	KAF2913191.1^KAF2913191.1^Q:4-366,H:1-121^98.3%ID^E:1.1e-80^.^.	.	.	KAF2913191.1^KAF2913191.1^Q:2-122,H:1-121^98.3%ID^E:1.8e-81^.^.	.	.	.	.	.
Transcript_236051	.	.	.	.	.	.	KAB2601387.1^KAB2601387.1^Q:3-401,H:73-175^68.4%ID^E:2.4e-51^.^.	.	.	.	.	.	.	.	.
Transcript_236905	sp|Q9SMZ4|AASS_ARATH^sp|Q9SMZ4|AASS_ARATH^Q:3-2900,H:94-1064^64.628%ID^E:0^.^.	Transcript_236905.p1	3-2906[+]	sp|Q9SMZ4|AASS_ARATH^sp|Q9SMZ4|AASS_ARATH^Q:1-966,H:94-1064^64.832%ID^E:0^.^.	Seita.1G343600.1.p^Seita.1G343600.1.p^Q:3-2906,H:96-1063^88.12%ID^E:0^.^.	WP_006927860_1^WP_006927860_1^Q:1467-2894,H:4-436^36.1%ID^E:9.2e-77^.^.	PUZ77952.1^PUZ77952.1^Q:3-2900,H:95-1060^88.8%ID^E:0^.^.	Seita.1G343600.1.p^Seita.1G343600.1.p^Q:1-968,H:96-1063^88.12%ID^E:0^.^.	WP_006927860_1^WP_006927860_1^Q:489-964,H:4-436^36.1%ID^E:3.8e-77^.^.	PUZ77952.1^PUZ77952.1^Q:1-966,H:95-1060^88.8%ID^E:0^.^.	PF04455.13^Saccharop_dh_N^LOR/SDH bifunctional enzyme conserved region^383-458^E:5.4e-22`PF03435.19^Sacchrp_dh_NADP^Saccharopine dehydrogenase NADP binding domain^489-617^E:1.2e-15`PF16653.6^Sacchrp_dh_C^Saccharopine dehydrogenase C-terminal domain^621-959^E:2e-80	.	.	GO:0016491^molecular_function^oxidoreductase activity`GO:0055114^biological_process^obsolete oxidation-reduction process	K14157
Transcript_237378	sp|P0C522|ATPAM_ORYSJ^sp|P0C522|ATPAM_ORYSJ^Q:76-1041,H:184-505^90.994%ID^E:0^.^.	Transcript_237378.p1	85-1056[+]	sp|P0C522|ATPAM_ORYSJ^sp|P0C522|ATPAM_ORYSJ^Q:2-319,H:188-505^91.824%ID^E:0^.^.	Seita.J011300.1.p^Seita.J011300.1.p^Q:76-1056,H:184-510^91.131%ID^E:0^.^.	WP_121047447_1^WP_121047447_1^Q:85-1035,H:184-503^67.5%ID^E:2.2e-138^.^.	RLM66634.1^RLM66634.1^Q:43-1053,H:156-492^88.7%ID^E:5.8e-192^.^.	Seita.J011300.1.p^Seita.J011300.1.p^Q:2-324,H:188-510^91.95%ID^E:0^.^.	WP_121047447_1^WP_121047447_1^Q:1-317,H:184-503^67.5%ID^E:3.2e-147^.^.	RLM66634.1^RLM66634.1^Q:2-323,H:171-492^92.2%ID^E:2e-201^.^.	PF00006.26^ATP-synt_ab^ATP synthase alpha/beta family, nucleotide-binding domain^11-189^E:1e-52`PF00306.28^ATP-synt_ab_C^ATP synthase alpha/beta chain, C terminal domain^197-317^E:2.6e-37	.	.	GO:0005524^molecular_function^ATP binding`GO:0015986^biological_process^ATP synthesis coupled proton transport	K02132
Transcript_237635	sp|Q6Q9I2|MAD15_ORYSJ^sp|Q6Q9I2|MAD15_ORYSJ^Q:309-1100,H:1-267^86.567%ID^E:2.59e-115^.^.	Transcript_237635.p1	309-1103[+]	sp|Q6Q9I2|MAD15_ORYSJ^sp|Q6Q9I2|MAD15_ORYSJ^Q:1-264,H:1-267^88.433%ID^E:3.1e-143^.^.	Seita.2G002300.1.p^Seita.2G002300.1.p^Q:309-1103,H:1-270^81.852%ID^E:8.1e-114^.^.	.	XP_006657400.1^XP_006657400.1^Q:309-1100,H:1-265^90.3%ID^E:3.6e-139^.^.	Seita.2G002300.1.p^Seita.2G002300.1.p^Q:1-265,H:1-270^85.556%ID^E:3.48e-137^.^.	.	XP_006657400.1^XP_006657400.1^Q:1-264,H:1-265^90.3%ID^E:8.5e-143^.^.	PF00319.19^SRF-TF^SRF-type transcription factor (DNA-binding and dimerisation domain)^10-57^E:1.8e-26`PF01486.18^K-box^K-box region^84-172^E:1.2e-30	.	.	GO:0003677^molecular_function^DNA binding`GO:0046983^molecular_function^protein dimerization activity`GO:0003700^molecular_function^DNA-binding transcription factor activity`GO:0006355^biological_process^regulation of transcription, DNA-templated`GO:0005634^cellular_component^nucleus	K09264
Transcript_237811	sp|Q6CQE5|TAR1_KLULA^sp|Q6CQE5|TAR1_KLULA^Q:145-41,H:30-64^68.571%ID^E:9.56e-10^.^.	.	.	.	.	.	XP_027223631.1^XP_027223631.1^Q:226-8,H:69-141^91.8%ID^E:4.3e-40^.^.	.	.	.	.	.	.	.	.
Transcript_237825	.	.	.	.	.	.	PHT29099.1^PHT29099.1^Q:338-922,H:97-246^60%ID^E:5.2e-61^.^.	.	.	.	.	.	.	.	.
Transcript_238850	sp|Q6NQ79|ARID4_ARATH^sp|Q6NQ79|ARID4_ARATH^Q:3-1454,H:279-742^60.575%ID^E:0^.^.	Transcript_238850.p1	3-1490[+]	sp|Q6NQ79|ARID4_ARATH^sp|Q6NQ79|ARID4_ARATH^Q:1-484,H:279-742^61.031%ID^E:0^.^.	Seita.2G215300.1.p^Seita.2G215300.1.p^Q:3-1484,H:275-767^91.7%ID^E:0^.^.	.	PUZ70813.1^PUZ70813.1^Q:3-1484,H:275-767^92.5%ID^E:0^.^.	Seita.2G215300.1.p^Seita.2G215300.1.p^Q:1-496,H:275-769^91.532%ID^E:0^.^.	.	PUZ70813.1^PUZ70813.1^Q:1-494,H:275-767^92.5%ID^E:0^.^.	PF01388.22^ARID^ARID/BRIGHT DNA binding domain^308-405^E:5.5e-14	.	.	GO:0003677^molecular_function^DNA binding	.
Transcript_238850	sp|Q6NQ79|ARID4_ARATH^sp|Q6NQ79|ARID4_ARATH^Q:3-1454,H:279-742^60.575%ID^E:0^.^.	Transcript_238850.p2	2105-2875[-]	sp|C0P381|ZEG1_MAIZE^sp|C0P381|ZEG1_MAIZE^Q:139-236,H:191-288^56.436%ID^E:8.02e-21^.^.	Seita.2G215300.1.p^Seita.2G215300.1.p^Q:3-1484,H:275-767^91.7%ID^E:0^.^.	.	PUZ70813.1^PUZ70813.1^Q:3-1484,H:275-767^92.5%ID^E:0^.^.	Seita.2G215100.1.p^Seita.2G215100.1.p^Q:121-236,H:137-258^48.413%ID^E:5.48e-26^.^.	.	ANH22177.1^ANH22177.1^Q:122-251,H:170-301^64.2%ID^E:6.3e-42^.^.	PF13016.7^Gliadin^Cys-rich Gliadin N-terminal^139-200^E:8.4e-22`PF00234.23^Tryp_alpha_amyl^Protease inhibitor/seed storage/LTP family^142-240^E:9.5e-14	.	.	.	.
Transcript_239036	.	.	.	.	.	.	RXI09690.1^RXI09690.1^Q:5-241,H:78-156^89.9%ID^E:9.4e-41^.^.	.	.	.	.	.	.	.	.
Transcript_239088	sp|Q8RXN0|AB11G_ARATH^sp|Q8RXN0|AB11G_ARATH^Q:38-1435,H:223-694^76.744%ID^E:0^.^.	Transcript_239088.p1	155-1465[+]	sp|Q8RXN0|AB11G_ARATH^sp|Q8RXN0|AB11G_ARATH^Q:2-427,H:263-694^75.751%ID^E:0^.^.	Seita.7G176000.1.p^Seita.7G176000.1.p^Q:38-1465,H:250-725^93.908%ID^E:0^.^.	WP_079557292_1^WP_079557292_1^Q:38-232,H:423-488^45.5%ID^E:3.4e-07^.^.	CAD6260215.1^CAD6260215.1^Q:38-1462,H:249-723^94.3%ID^E:0^.^.	Seita.7G176000.1.p^Seita.7G176000.1.p^Q:1-437,H:289-725^93.822%ID^E:0^.^.	.	KAG0526731.1^KAG0526731.1^Q:1-435,H:104-538^94.5%ID^E:5.2e-299^.^.	PF19055.1^ABC2_membrane_7^ABC-2 type transporter^1-45^E:4.4e-05`PF01061.25^ABC2_membrane^ABC-2 type transporter^122-328^E:1.8e-33	.	ExpAA=134.30^PredHel=6^Topology=o140-162i169-191o211-233i254-276o280-302i370-388o	GO:0016020^cellular_component^membrane	.
Transcript_239296	.	.	.	.	.	.	PHT29099.1^PHT29099.1^Q:457-1038,H:97-246^54.3%ID^E:1.2e-52^.^.	.	.	.	.	.	.	.	.
Transcript_240069	sp|Q9M8Y0|SEC_ARATH^sp|Q9M8Y0|SEC_ARATH^Q:523-1899,H:52-510^77.124%ID^E:0^.^.	Transcript_240069.p1	292-1929[+]	sp|Q9M8Y0|SEC_ARATH^sp|Q9M8Y0|SEC_ARATH^Q:78-536,H:52-510^77.124%ID^E:0^.^.	Seita.1G162000.1.p^Seita.1G162000.1.p^Q:292-1917,H:1-547^88.628%ID^E:0^.^.	.	AQK70966.1^AQK70966.1^Q:292-807,H:1-178^83.1%ID^E:1.6e-86^.^.	Seita.1G162000.1.p^Seita.1G162000.1.p^Q:1-542,H:1-547^88.809%ID^E:0^.^.	.	AQK70966.1^AQK70966.1^Q:1-172,H:1-178^83.1%ID^E:1e-87^.^.	PF00515.29^TPR_1^Tetratricopeptide repeat^147-180^E:1.2e-06`PF13181.7^TPR_8^Tetratricopeptide repeat^147-179^E:0.0019`PF13176.7^TPR_7^Tetratricopeptide repeat^149-177^E:0.0015`PF13414.7^TPR_11^TPR repeat^155-195^E:9.5e-07`PF00515.29^TPR_1^Tetratricopeptide repeat^182-213^E:7.1e-09`PF07719.18^TPR_2^Tetratricopeptide repeat^182-213^E:5.1e-07`PF13181.7^TPR_8^Tetratricopeptide repeat^182-212^E:2.6e-0…	.	.	GO:0005515^molecular_function^protein binding	K09667
Transcript_240179	.	.	.	.	.	.	RHZ43586.1^RHZ43586.1^Q:186-91,H:31-62^90.6%ID^E:2.6e-08^.^.	.	.	.	.	.	.	.	.
Transcript_240350	.	.	.	.	.	.	PLY67130.1^PLY67130.1^Q:64-498,H:112-256^99.3%ID^E:2.4e-102^.^.	.	.	.	.	.	.	.	.
Transcript_240585	.	.	.	.	.	.	KAF3969134.1^KAF3969134.1^Q:119-571,H:1-127^75.5%ID^E:4.9e-70^.^.	.	.	.	.	.	.	.	.
Transcript_241723	.	.	.	.	.	.	YP_009430358.1^YP_009430358.1^Q:3-428,H:26-151^81.3%ID^E:1.9e-70^.^.	.	.	.	.	.	.	.	.
Transcript_243883	.	.	.	.	.	.	RYE15553.1^RYE15553.1^Q:1856-1680,H:1-59^83.1%ID^E:4.8e-23^.^.	.	.	.	.	.	.	.	.
Transcript_243901	sp|Q7F2L3|NAC48_ORYSJ^sp|Q7F2L3|NAC48_ORYSJ^Q:1560-844,H:62-303^67.063%ID^E:8.96e-100^.^.	Transcript_243901.p1	805-1572[+]	.	Seita.5G405100.1.p^Seita.5G405100.1.p^Q:1560-841,H:63-298^75.207%ID^E:1.16e-115^.^.	.	RLN03093.1^RLN03093.1^Q:1560-844,H:63-299^78.4%ID^E:7.1e-128^.^.	.	.	ACN30958.1^ACN30958.1^Q:10-252,H:16-250^59.2%ID^E:1e-59^.^.	.	.	.	.	.
Transcript_244382	.	.	.	.	.	.	GEZ45199.1^GEZ45199.1^Q:1-234,H:144-221^96.2%ID^E:4.3e-48^.^.	.	.	.	.	.	.	.	.
Transcript_244659	.	.	.	.	.	.	TXG51768.1^TXG51768.1^Q:95-292,H:34-99^93.9%ID^E:1.3e-36^.^.	.	.	.	.	.	.	.	.
Transcript_244999	sp|B4WP19|CHLF_SYNS7^sp|B4WP19|CHLF_SYNS7^Q:98-307,H:108-177^35.714%ID^E:0.000265^.^.	.	.	.	Seita.J017900.1.p^Seita.J017900.1.p^Q:122-205,H:72-99^67.857%ID^E:0.00028^.^.	.	XP_027192640.1^XP_027192640.1^Q:2-367,H:101-207^69.7%ID^E:1.4e-46^.^.	.	.	.	.	.	.	.	.
Transcript_245329	sp|Q3BAI2|YCX91_PHAAO^sp|Q3BAI2|YCX91_PHAAO^Q:378-205,H:1-58^89.655%ID^E:4.06e-27^.^.`sp|Q3BAI2|YCX91_PHAAO^sp|Q3BAI2|YCX91_PHAAO^Q:1118-1339,H:16-91^56.579%ID^E:1.66e-17^.^.`sp|Q3BAI2|YCX91_PHAAO^sp|Q3BAI2|YCX91_PHAAO^Q:2688-2846,H:6-58^54.717%ID^E:1.51e-06^.^.	.	.	.	Seita.J016000.1.p^Seita.J016000.1.p^Q:1139-984,H:16-67^84.615%ID^E:4.19e-21^.^.	.	OVA00002.1^OVA00002.1^Q:350-1078,H:1-191^75.3%ID^E:2.3e-115^.^.	.	.	.	.	.	.	.	.
Transcript_245615	sp|P08626|ICI3_HORVU^sp|P08626|ICI3_HORVU^Q:111-308,H:11-72^36.364%ID^E:0.000177^.^.	.	.	.	Seita.1G104700.1.p^Seita.1G104700.1.p^Q:81-260,H:5-65^44.262%ID^E:2.2e-07^.^.	.	KAF8677169.1^KAF8677169.1^Q:93-308,H:1-71^58.9%ID^E:1.1e-18^.^.	.	.	.	.	.	.	.	.
Transcript_246100	sp|Q3BAI2|YCX91_PHAAO^sp|Q3BAI2|YCX91_PHAAO^Q:342-515,H:1-58^87.931%ID^E:3.28e-26^.^.	.	.	.	Seita.J016900.1.p^Seita.J016900.1.p^Q:76-174,H:1-33^90.909%ID^E:9.6e-11^.^.	.	AGV54820.1^AGV54820.1^Q:1-609,H:147-347^60.2%ID^E:2.5e-61^.^.	.	.	.	.	.	.	.	.
Transcript_246247	sp|Q10R54|SUT1_ORYSJ^sp|Q10R54|SUT1_ORYSJ^Q:124-291,H:481-536^85.714%ID^E:2.19e-23^.^.	.	.	.	Seita.9G523900.1.p^Seita.9G523900.1.p^Q:124-297,H:463-520^93.103%ID^E:9.79e-26^.^.	.	ACR35754.1^ACR35754.1^Q:124-294,H:247-303^89.5%ID^E:2.5e-24^.^.	.	.	.	.	.	.	.	.
Transcript_246359	.	.	.	.	Seita.J017100.1.p^Seita.J017100.1.p^Q:3-71,H:83-105^91.304%ID^E:0.000495^.^.	.	GER56380.1^GER56380.1^Q:2-544,H:13-153^60.4%ID^E:2.5e-55^.^.	.	.	.	.	.	.	.	.
Transcript_246572	.	.	.	.	.	.	GBP92371.1^GBP92371.1^Q:492-241,H:1-82^71.4%ID^E:1.8e-29^.^.	.	.	.	.	.	.	.	.
Transcript_247115	sp|F8RP11|HSOP_WHEAT^sp|F8RP11|HSOP_WHEAT^Q:205-1122,H:6-310^77.67%ID^E:6.08e-100^.^.`sp|F8RP11|HSOP_WHEAT^sp|F8RP11|HSOP_WHEAT^Q:211-771,H:398-577^30.688%ID^E:5.49e-15^.^.	Transcript_247115.p1	190-1134[+]	sp|F8RP11|HSOP_WHEAT^sp|F8RP11|HSOP_WHEAT^Q:1-311,H:1-310^83.121%ID^E:9.54e-152^.^.`sp|F8RP11|HSOP_WHEAT^sp|F8RP11|HSOP_WHEAT^Q:1-194,H:391-577^31.313%ID^E:6.02e-23^.^.	Seita.1G252300.1.p^Seita.1G252300.1.p^Q:205-1122,H:6-309^86.601%ID^E:1.9e-114^.^.`Seita.1G252300.1.p^Seita.1G252300.1.p^Q:211-771,H:397-576^30.159%ID^E:2.05e-15^.^.	.	KAG0534927.1^KAG0534927.1^Q:190-1125,H:1-302^84.3%ID^E:5.1e-152^.^.	Seita.1G252300.1.p^Seita.1G252300.1.p^Q:1-311,H:1-309^88.498%ID^E:3.68e-175^.^.`Seita.1G252300.1.p^Seita.1G252300.1.p^Q:1-194,H:390-576^31.313%ID^E:2.1e-23^.^.`Seita.1G252300.1.p^Seita.1G252300.1.p^Q:2-97,H:252-358^28.037%ID^E:6.05e-05^.^.`Seita.1G252300.1.p^Seita.1G252300.1.p^Q:254-302,H:391-439^40.816%ID^E:0.000367^.^.	.	KAG0534927.1^KAG0534927.1^Q:1-311,H:1-305^83.9%ID^E:3.3e-154^.^.	PF07719.18^TPR_2^Tetratricopeptide repeat^8-35^E:4.4e-05`PF13432.7^TPR_16^Tetratricopeptide repeat^8-35^E:0.018`PF13432.7^TPR_16^Tetratricopeptide repeat^45-103^E:0.0013`PF07719.18^TPR_2^Tetratricopeptide repeat^70-103^E:1.5e-05`PF13181.7^TPR_8^Tetratricopeptide repeat^70-103^E:0.00021`PF17830.2^STI1^STI1 domain^138-191^E:1.2e-20`PF07719.18^TPR_2^Tetratricopeptide repeat^260-286^E:2.8e-05`PF13414…	.	.	GO:0005515^molecular_function^protein binding	K09553
Transcript_248696	sp|Q3BAI2|YCX91_PHAAO^sp|Q3BAI2|YCX91_PHAAO^Q:92-220,H:16-58^86.047%ID^E:4.51e-17^.^.	.	.	.	Seita.J016000.1.p^Seita.J016000.1.p^Q:113-3,H:16-52^78.378%ID^E:5.51e-12^.^.	.	VDD97764.1^VDD97764.1^Q:176-610,H:2-152^54.1%ID^E:1.2e-42^.^.	.	.	.	.	.	.	.	.
Transcript_250031	.	.	.	.	Seita.8G102000.1.p^Seita.8G102000.1.p^Q:166-414,H:1-70^77.108%ID^E:4.39e-34^.^.	.	PLY86165.1^PLY86165.1^Q:671-105,H:1-152^75.7%ID^E:1.8e-90^.^.	.	.	.	.	.	.	.	.
Transcript_250438	.	.	.	.	.	.	AUG97434.1^AUG97434.1^Q:213-431,H:1-73^98.6%ID^E:6.2e-40^.^.	.	.	.	.	.	.	.	.
Transcript_250704	.	.	.	.	.	.	KNE89549.1^KNE89549.1^Q:3-317,H:21-125^96.2%ID^E:6.7e-64^.^.	.	.	.	.	.	.	.	.
Transcript_250940	.	.	.	.	Seita.J017100.1.p^Seita.J017100.1.p^Q:149-370,H:32-105^58.108%ID^E:9.08e-15^.^.	.	PUZ39272.1^PUZ39272.1^Q:522-863,H:43-156^100%ID^E:2.2e-75^.^.	.	.	.	.	.	.	.	.
Transcript_251006	sp|Q9SRZ6|ICDHC_ARATH^sp|Q9SRZ6|ICDHC_ARATH^Q:103-993,H:1-297^87.205%ID^E:0^.^.	Transcript_251006.p1	1-1002[+]	sp|Q9SRZ6|ICDHC_ARATH^sp|Q9SRZ6|ICDHC_ARATH^Q:35-331,H:1-297^87.205%ID^E:0^.^.	Seita.5G248100.1.p^Seita.5G248100.1.p^Q:103-993,H:1-297^97.643%ID^E:0^.^.	WP_102242450_1^WP_102242450_1^Q:115-990,H:3-294^76.5%ID^E:1.1e-160^.^.	CAB3477799.1^CAB3477799.1^Q:10-993,H:8-357^88.3%ID^E:2.5e-219^.^.	Seita.5G248100.1.p^Seita.5G248100.1.p^Q:35-331,H:1-297^97.643%ID^E:0^.^.	WP_102242450_1^WP_102242450_1^Q:39-330,H:3-294^76.5%ID^E:9.8e-162^.^.	CAB3477799.1^CAB3477799.1^Q:4-331,H:8-357^88.3%ID^E:2e-220^.^.	PF00180.21^Iso_dh^Isocitrate/isopropylmalate dehydrogenase^41-331^E:3.4e-66	.	.	GO:0016616^molecular_function^oxidoreductase activity, acting on the CH-OH group of donors, NAD or NADP as acceptor`GO:0055114^biological_process^obsolete oxidation-reduction process	K00031
Transcript_251552	.	.	.	.	.	.	OEL28334.1^OEL28334.1^Q:114-290,H:18-76^52.5%ID^E:2.1e-06^.^.	.	.	.	.	.	.	.	.
Transcript_252060	sp|Q9SD34|C3H44_ARATH^sp|Q9SD34|C3H44_ARATH^Q:211-975,H:552-770^34.63%ID^E:7.16e-29^.^.	Transcript_252060.p1	238-1959[+]	sp|Q9SD34|C3H44_ARATH^sp|Q9SD34|C3H44_ARATH^Q:1-262,H:561-783^32.576%ID^E:1.47e-24^.^.	Seita.9G570500.1.p^Seita.9G570500.1.p^Q:211-1959,H:615-1189^80.274%ID^E:0^.^.`Seita.9G570500.1.p^Seita.9G570500.1.p^Q:1834-1947,H:1747-1784^65.789%ID^E:1.14e-07^.^.`Seita.9G570500.1.p^Seita.9G570500.1.p^Q:1843-1959,H:1510-1548^58.974%ID^E:2.39e-06^.^.`Seita.9G570500.1.p^Seita.9G570500.1.p^Q:1852-1959,H:1594-1629^61.111%ID^E:3.96e-06^.^.`Seita.9G570500.1.p^Seita.9G570500.1.p^Q:1843-1959,H:1673-170…	.	PUZ43216.1^PUZ43216.1^Q:211-1959,H:605-1179^81.3%ID^E:3.7e-292^.^.	Seita.9G570500.1.p^Seita.9G570500.1.p^Q:1-574,H:624-1189^80.488%ID^E:0^.^.`Seita.9G570500.1.p^Seita.9G570500.1.p^Q:523-570,H:1737-1784^60.417%ID^E:1.85e-09^.^.`Seita.9G570500.1.p^Seita.9G570500.1.p^Q:525-574,H:1499-1548^56%ID^E:7.11e-08^.^.`Seita.9G570500.1.p^Seita.9G570500.1.p^Q:528-574,H:1584-1629^59.574%ID^E:8.15e-08^.^.`Seita.9G570500.1.p^Seita.9G570500.1.p^Q:523-574,H:1658-1708^55.556%ID^E:1…	.	PUZ43216.1^PUZ43216.1^Q:1-574,H:614-1179^81%ID^E:3.2e-286^.^.	PF02213.17^GYF^GYF domain^197-235^E:4.7e-11	.	.	GO:0005515^molecular_function^protein binding	.
Transcript_252454	.	Transcript_252454.p2	456-1019[-]	.	Seita.4G244600.2.p^Seita.4G244600.2.p^Q:968-456,H:22-207^71.505%ID^E:1.35e-35^.^.	.	TVU07757.1^TVU07757.1^Q:1016-459,H:6-210^74.1%ID^E:2.6e-61^.^.	Seita.4G244600.2.p^Seita.4G244600.2.p^Q:17-188,H:21-207^71.658%ID^E:9.53e-64^.^.	.	TVU07757.1^TVU07757.1^Q:2-187,H:6-210^74.1%ID^E:1.2e-63^.^.	.	.	.	.	.
Transcript_253181	sp|Q6YZW0|ARFU_ORYSJ^sp|Q6YZW0|ARFU_ORYSJ^Q:215-1777,H:21-540^86.564%ID^E:0^.^.`sp|Q6YZW0|ARFU_ORYSJ^sp|Q6YZW0|ARFU_ORYSJ^Q:2039-3442,H:647-1116^80.085%ID^E:0^.^.	Transcript_253181.p1	149-3445[+]	sp|Q6YZW0|ARFU_ORYSJ^sp|Q6YZW0|ARFU_ORYSJ^Q:21-1098,H:19-1116^80.563%ID^E:0^.^.	Seita.6G212000.1.p^Seita.6G212000.1.p^Q:215-1777,H:21-539^90.403%ID^E:0^.^.`Seita.6G212000.1.p^Seita.6G212000.1.p^Q:2048-3445,H:631-1100^83.191%ID^E:0^.^.	.	XP_034599631.1^XP_034599631.1^Q:149-3442,H:1-1099^85.1%ID^E:0^.^.	Seita.6G212000.1.p^Seita.6G212000.1.p^Q:23-1099,H:21-1100^86.322%ID^E:0^.^.	.	XP_034599631.1^XP_034599631.1^Q:1-1098,H:1-1099^85%ID^E:0^.^.	PF02362.22^B3^B3 DNA binding domain^134-235^E:1.4e-18`PF06507.14^Auxin_resp^Auxin response factor^260-343^E:2.6e-34`PF02309.17^AUX_IAA^AUX/IAA family^976-1065^E:1.5e-09	.	.	GO:0003677^molecular_function^DNA binding`GO:0006355^biological_process^regulation of transcription, DNA-templated`GO:0009725^biological_process^response to hormone`GO:0005634^cellular_component^nucleus	.
Transcript_253969	.	.	.	.	.	.	TKS05954.1^TKS05954.1^Q:121-438,H:223-328^82.1%ID^E:1.3e-50^.^.	.	.	.	.	.	.	.	.
Transcript_254329	.	.	.	.	Seita.J016000.1.p^Seita.J016000.1.p^Q:261-154,H:32-67^88.889%ID^E:1.08e-15^.^.	.	KAB8477468.1^KAB8477468.1^Q:6-245,H:67-146^91.3%ID^E:2.1e-46^.^.	.	.	.	.	.	.	.	.
Transcript_254952	.	.	.	.	.	.	PHT25216.1^PHT25216.1^Q:462-908,H:24-172^88.6%ID^E:2.8e-87^.^.	.	.	.	.	.	.	.	.
Transcript_254959	sp|Q6CQE5|TAR1_KLULA^sp|Q6CQE5|TAR1_KLULA^Q:202-2,H:7-73^61.194%ID^E:1.99e-10^.^.	.	.	.	.	.	OIW13149.1^OIW13149.1^Q:581-3,H:509-701^74.6%ID^E:3.4e-86^.^.	.	.	.	.	.	.	.	.
Transcript_256231	.	.	.	.	.	.	KAB2626308.1^KAB2626308.1^Q:7-510,H:57-194^70.8%ID^E:1.5e-70^.^.	.	.	.	.	.	.	.	.
Transcript_256292	.	.	.	.	.	.	ABO20851.1^ABO20851.1^Q:151-276,H:7-48^97.6%ID^E:5.9e-24^.^.	.	.	.	.	.	.	.	.
Transcript_256301	sp|Q6CQE5|TAR1_KLULA^sp|Q6CQE5|TAR1_KLULA^Q:668-474,H:30-94^55.385%ID^E:1.14e-15^.^.	.	.	.	Seita.7G000800.1.p^Seita.7G000800.1.p^Q:9-230,H:11-72^40.541%ID^E:4.44e-08^.^.`Seita.7G000800.1.p^Seita.7G000800.1.p^Q:362-433,H:72-95^91.667%ID^E:2.91e-06^.^.	.	NP_001306636.1^NP_001306636.1^Q:732-451,H:87-180^97.9%ID^E:1.8e-54^.^.	.	.	.	.	.	.	.	.
Transcript_256729	sp|Q8TGM5|ART3_YEAST^sp|Q8TGM5|ART3_YEAST^Q:1369-1244,H:1-42^88.095%ID^E:1.97e-16^.^.	Transcript_256729.p1	120-449[+]	.	Seita.7G000800.1.p^Seita.7G000800.1.p^Q:1267-1350,H:1-28^75%ID^E:3.17e-07^.^.	.	TKS05954.1^TKS05954.1^Q:81-446,H:207-328^86.1%ID^E:3.1e-58^.^.	.	.	TKS05954.1^TKS05954.1^Q:1-109,H:220-328^86.2%ID^E:1.7e-55^.^.	.	.	.	.	.
Transcript_256958	.	Transcript_256958.p2	253-1188[+]	sp|O04023|SRC2_ARATH^sp|O04023|SRC2_ARATH^Q:7-140,H:6-140^29.197%ID^E:9.07e-09^.^.	Seita.2G137400.1.p^Seita.2G137400.1.p^Q:253-660,H:1-136^90.441%ID^E:1.27e-80^.^.	.	CAD6219986.1^CAD6219986.1^Q:253-1089,H:1-281^75.4%ID^E:1.1e-116^.^.	Seita.2G137400.1.p^Seita.2G137400.1.p^Q:1-159,H:1-160^86.875%ID^E:1.56e-95^.^.	.	CAD6219986.1^CAD6219986.1^Q:1-279,H:1-281^75.4%ID^E:2.6e-119^.^.	PF00168.31^C2^C2 domain^7-105^E:5.2e-11	.	ExpAA=22.88^PredHel=1^Topology=o254-276i	.	.
Transcript_257189	sp|Q6IVC2|TGAL1_ORYSJ^sp|Q6IVC2|TGAL1_ORYSJ^Q:375-1325,H:25-343^79.31%ID^E:3.59e-141^.^.	Transcript_257189.p1	321-1433[+]	sp|Q41558|HBP1C_WHEAT^sp|Q41558|HBP1C_WHEAT^Q:19-335,H:23-347^79.385%ID^E:4.3e-177^.^.	Seita.5G353800.3.p^Seita.5G353800.3.p^Q:375-1325,H:24-344^87.227%ID^E:6.85e-164^.^.	.	XP_025816950.1^XP_025816950.1^Q:321-1325,H:1-337^87%ID^E:3.6e-197^.^.	Seita.5G353800.3.p^Seita.5G353800.3.p^Q:19-335,H:24-344^87.227%ID^E:0^.^.	.	XP_025816950.1^XP_025816950.1^Q:1-335,H:1-337^87%ID^E:1.4e-198^.^.	PF07716.16^bZIP_2^Basic region leucine zipper^176-220^E:8.5e-06`PF00170.22^bZIP_1^bZIP transcription factor^179-216^E:1.1e-06`PF14144.7^DOG1^Seed dormancy control^261-335^E:4.4e-30	.	ExpAA=21.55^PredHel=1^Topology=o334-353i	GO:0003700^molecular_function^DNA-binding transcription factor activity`GO:0006355^biological_process^regulation of transcription, DNA-templated`GO:0043565^molecular_function^sequence-specific DNA binding`GO:0006351^biological_process^transcription, DNA-templated	K14431
Transcript_257436	.	.	.	.	.	.	.	.	.	.	.	.	.	.	.
Transcript_257453	sp|Q8TGM7|ART2_YEAST^sp|Q8TGM7|ART2_YEAST^Q:14-94,H:31-57^74.074%ID^E:1.71e-05^.^.	.	.	.	.	.	KRH17754.1^KRH17754.1^Q:114-452,H:262-351^65.5%ID^E:8e-44^.^.	.	.	.	.	.	.	.	.
Transcript_258248	sp|Q3BAI2|YCX91_PHAAO^sp|Q3BAI2|YCX91_PHAAO^Q:620-778,H:6-58^73.585%ID^E:4.35e-15^.^.	.	.	.	.	.	VDN00566.1^VDN00566.1^Q:29-778,H:19-214^70%ID^E:5.8e-108^.^.	.	.	.	.	.	.	.	.
Transcript_258255	.	.	.	.	Seita.J016000.1.p^Seita.J016000.1.p^Q:2-115,H:30-67^89.474%ID^E:1.35e-16^.^.	.	CAA7012817.1^CAA7012817.1^Q:245-21,H:259-333^94.7%ID^E:6.8e-44^.^.	.	.	.	.	.	.	.	.
Transcript_258349	.	.	.	.	.	.	.	.	.	.	.	.	.	.	.
Transcript_258361	sp|Q6CQE5|TAR1_KLULA^sp|Q6CQE5|TAR1_KLULA^Q:826-563,H:7-94^54.545%ID^E:3.02e-15^.^.	.	.	.	Seita.7G000800.1.p^Seita.7G000800.1.p^Q:68-319,H:1-72^59.524%ID^E:1.44e-24^.^.`Seita.7G000800.1.p^Seita.7G000800.1.p^Q:451-522,H:72-95^91.667%ID^E:3.4e-06^.^.	.	KAF3320169.1^KAF3320169.1^Q:863-30,H:112-357^60%ID^E:1.5e-79^.^.	.	.	.	.	.	.	.	.
Transcript_259848	.	.	.	.	.	.	GAO47202.1^GAO47202.1^Q:60-443,H:10-123^75%ID^E:1.6e-56^.^.	.	.	.	.	.	.	.	.
Transcript_260607	sp|Q9SMT7|4CLLA_ARATH^sp|Q9SMT7|4CLLA_ARATH^Q:356-1861,H:17-512^72.167%ID^E:0^.^.	Transcript_260607.p1	308-1876[+]	sp|Q9SMT7|4CLLA_ARATH^sp|Q9SMT7|4CLLA_ARATH^Q:1-518,H:1-512^70.906%ID^E:0^.^.	Seita.3G010200.1.p^Seita.3G010200.1.p^Q:356-1873,H:19-524^85.409%ID^E:0^.^.	WP_015190685_1^WP_015190685_1^Q:365-1849,H:21-501^48.8%ID^E:1.4e-133^.^.	XP_025823559.1^XP_025823559.1^Q:317-1873,H:6-524^88.2%ID^E:0^.^.	Seita.3G010200.1.p^Seita.3G010200.1.p^Q:2-522,H:4-524^85.444%ID^E:0^.^.	WP_015190685_1^WP_015190685_1^Q:20-514,H:21-501^48.8%ID^E:5.4e-136^.^.	XP_025823559.1^XP_025823559.1^Q:4-522,H:6-524^88.2%ID^E:0^.^.	PF00501.29^AMP-binding^AMP-binding enzyme^12-422^E:2.6e-95`PF13193.7^AMP-binding_C^AMP-binding enzyme C-terminal domain^431-506^E:6.9e-20	.	.	GO:0003824^molecular_function^catalytic activity	K22133
Transcript_261103	sp|Q6CQE5|TAR1_KLULA^sp|Q6CQE5|TAR1_KLULA^Q:653-444,H:22-94^45.205%ID^E:1.8e-12^.^.	.	.	.	Seita.7G000800.1.p^Seita.7G000800.1.p^Q:3-200,H:19-72^51.515%ID^E:9.84e-12^.^.`Seita.7G000800.1.p^Seita.7G000800.1.p^Q:332-403,H:72-95^91.667%ID^E:2.12e-06^.^.	.	ROT79941.1^ROT79941.1^Q:606-355,H:302-384^91.7%ID^E:9.3e-42^.^.	.	.	.	.	.	.	.	.
Transcript_261663	sp|O48832|ERD7_ARATH^sp|O48832|ERD7_ARATH^Q:350-1705,H:1-430^45.238%ID^E:1.44e-118^.^.	Transcript_261663.p1	350-1789[+]	sp|O48832|ERD7_ARATH^sp|O48832|ERD7_ARATH^Q:1-471,H:1-449^44.699%ID^E:4.14e-143^.^.	Seita.9G473100.1.p^Seita.9G473100.1.p^Q:350-1789,H:1-484^87.81%ID^E:0^.^.	.	RLN17904.1^RLN17904.1^Q:350-1786,H:1-486^87%ID^E:8.8e-280^.^.	Seita.9G473100.1.p^Seita.9G473100.1.p^Q:1-480,H:1-484^88.223%ID^E:0^.^.	.	RLN17904.1^RLN17904.1^Q:1-479,H:1-486^87%ID^E:1.9e-283^.^.	PF06911.13^Senescence^Senescence-associated protein^281-448^E:1.2e-46	.	.	.	K19366
Transcript_261711	.	.	.	.	Seita.2G429300.1.p^Seita.2G429300.1.p^Q:95-3,H:1-31^87.097%ID^E:1.82e-10^.^.	.	PHT25513.1^PHT25513.1^Q:161-688,H:48-194^69.3%ID^E:5.5e-75^.^.	.	.	.	.	.	.	.	.
Transcript_261779	sp|Q6CQE5|TAR1_KLULA^sp|Q6CQE5|TAR1_KLULA^Q:67-324,H:7-92^53.488%ID^E:3.96e-15^.^.	.	.	.	.	.	CAA7043717.1^CAA7043717.1^Q:25-462,H:51-196^88.4%ID^E:7.4e-81^.^.	.	.	.	.	.	.	.	.
Transcript_262059	sp|Q9LIN3|RZ1A_ARATH^sp|Q9LIN3|RZ1A_ARATH^Q:135-392,H:1-86^73.256%ID^E:3.72e-39^.^.	Transcript_262059.p1	3-800[+]	sp|Q9LIN3|RZ1A_ARATH^sp|Q9LIN3|RZ1A_ARATH^Q:45-203,H:1-160^65.089%ID^E:1.24e-55^.^.	Seita.9G021300.2.p^Seita.9G021300.2.p^Q:135-392,H:1-86^96.512%ID^E:1.02e-53^.^.	WP_012828539_1^WP_012828539_1^Q:156-401,H:4-85^56.1%ID^E:8.4e-23^.^.	CAD6215335.1^CAD6215335.1^Q:135-617,H:1-164^91.5%ID^E:6.8e-98^.^.	Seita.9G021300.2.p^Seita.9G021300.2.p^Q:45-186,H:1-151^83.444%ID^E:9.28e-73^.^.	WP_012828539_1^WP_012828539_1^Q:52-133,H:4-85^56.1%ID^E:8.4e-23^.^.	CAD6215335.1^CAD6215335.1^Q:45-205,H:1-164^91.5%ID^E:6.8e-98^.^.	PF00076.23^RRM_1^RNA recognition motif. (a.k.a. RRM, RBD, or RNP domain)^54-122^E:1.1e-21`PF00098.24^zf-CCHC^Zinc knuckle^171-186^E:9.7e-08	.	.	GO:0003676^molecular_function^nucleic acid binding`GO:0008270^molecular_function^zinc ion binding	K12885
Transcript_262279	.	.	.	.	.	.	TKS05954.1^TKS05954.1^Q:75-638,H:165-328^69.1%ID^E:2.2e-75^.^.	.	.	.	.	.	.	.	.
Transcript_262437	sp|Q8VZG7|TSN1_ARATH^sp|Q8VZG7|TSN1_ARATH^Q:542-3490,H:3-991^67.001%ID^E:0^.^.	Transcript_262437.p1	530-3493[+]	sp|Q8VZG7|TSN1_ARATH^sp|Q8VZG7|TSN1_ARATH^Q:5-987,H:3-991^67.001%ID^E:0^.^.	Seita.1G175800.1.p^Seita.1G175800.1.p^Q:530-3493,H:1-987^93.421%ID^E:0^.^.	.	PUZ75869.1^PUZ75869.1^Q:530-3490,H:1-986^93.6%ID^E:0^.^.	Seita.1G175800.1.p^Seita.1G175800.1.p^Q:1-988,H:1-987^93.421%ID^E:0^.^.	.	PUZ75869.1^PUZ75869.1^Q:1-987,H:1-986^93.6%ID^E:0^.^.	PF00565.18^SNase^Staphylococcal nuclease homologue^41-148^E:5.7e-11`PF00565.18^SNase^Staphylococcal nuclease homologue^270-362^E:9.2e-14`PF00565.18^SNase^Staphylococcal nuclease homologue^616-713^E:1e-12`PF00567.25^TUDOR^Tudor domain^731-853^E:2e-19`PF00565.18^SNase^Staphylococcal nuclease homologue^860-965^E:2.2e-08	.	.	.	K15979
Transcript_262685	.	.	.	.	.	.	PLY97102.1^PLY97102.1^Q:248-922,H:164-388^90.2%ID^E:7.5e-142^.^.	.	.	.	.	.	.	.	.
Transcript_263134	sp|Q6CQE5|TAR1_KLULA^sp|Q6CQE5|TAR1_KLULA^Q:149-340,H:30-92^70.312%ID^E:3.18e-18^.^.`sp|Q6CQE5|TAR1_KLULA^sp|Q6CQE5|TAR1_KLULA^Q:595-503,H:6-36^74.194%ID^E:0.000204^.^.	.	.	.	.	.	OBZ63473.1^OBZ63473.1^Q:79-480,H:111-244^85.1%ID^E:1.3e-72^.^.	.	.	.	.	.	.	.	.
Transcript_263150	.	Transcript_263150.p1	91-3375[+]	.	Seita.2G204100.1.p^Seita.2G204100.1.p^Q:898-3375,H:405-1268^78.637%ID^E:0^.^.`Seita.2G204100.1.p^Seita.2G204100.1.p^Q:148-954,H:25-327^57.096%ID^E:6.76e-57^.^.	.	XP_039795190.1^XP_039795190.1^Q:91-3372,H:1-1192^67.6%ID^E:0^.^.	Seita.2G204100.1.p^Seita.2G204100.1.p^Q:270-1095,H:405-1268^78.637%ID^E:0^.^.`Seita.2G204100.1.p^Seita.2G204100.1.p^Q:1-333,H:1-372^56.989%ID^E:5.5e-88^.^.`Seita.2G204100.1.p^Seita.2G204100.1.p^Q:16-333,H:21-396^57.181%ID^E:1e-87^.^.	.	XP_039795190.1^XP_039795190.1^Q:1-1094,H:1-1192^67.6%ID^E:0^.^.	PF07891.13^DUF1666^Protein of unknown function (DUF1666)^849-1093^E:2.2e-96	.	ExpAA=31.27^PredHel=1^Topology=i32-54o	.	.
Transcript_264108	.	.	.	.	.	.	TKS05954.1^TKS05954.1^Q:129-494,H:207-328^82.8%ID^E:9.6e-59^.^.	.	.	.	.	.	.	.	.
Transcript_264392	sp|Q9SMZ4|AASS_ARATH^sp|Q9SMZ4|AASS_ARATH^Q:115-1134,H:734-1064^58.824%ID^E:3.2e-123^.^.	Transcript_264392.p1	10-1140[+]	sp|Q9SMZ4|AASS_ARATH^sp|Q9SMZ4|AASS_ARATH^Q:36-375,H:734-1064^59.412%ID^E:2.88e-139^.^.	Seita.1G343600.1.p^Seita.1G343600.1.p^Q:115-1140,H:722-1063^85.38%ID^E:0^.^.	WP_006927860_1^WP_006927860_1^Q:115-1128,H:129-436^34.6%ID^E:1.6e-49^.^.	VAI61792.1^VAI61792.1^Q:115-1137,H:190-530^85.9%ID^E:1.1e-209^.^.	Seita.1G343600.1.p^Seita.1G343600.1.p^Q:36-377,H:722-1063^85.38%ID^E:0^.^.	WP_006927860_1^WP_006927860_1^Q:36-373,H:129-436^34.6%ID^E:8.2e-51^.^.	VAI61792.1^VAI61792.1^Q:36-376,H:190-530^85.9%ID^E:1.2e-211^.^.	PF16653.6^Sacchrp_dh_C^Saccharopine dehydrogenase C-terminal domain^36-368^E:5.4e-76	.	.	.	K14157
Transcript_264411	.	.	.	.	.	.	KAB1212993.1^KAB1212993.1^Q:39-344,H:8-109^90.2%ID^E:2.4e-55^.^.	.	.	.	.	.	.	.	.
Transcript_264640	.	.	.	.	.	.	CDM84611.1^CDM84611.1^Q:79-354,H:3-94^92.4%ID^E:8.5e-60^.^.	.	.	.	.	.	.	.	.
Transcript_264685	.	.	.	.	Seita.J016900.1.p^Seita.J016900.1.p^Q:187-330,H:110-157^97.917%ID^E:4.91e-28^.^.`Seita.J016900.1.p^Seita.J016900.1.p^Q:87-185,H:79-109^78.788%ID^E:4.91e-28^.^.	.	ABR25965.1^ABR25965.1^Q:109-330,H:13-86^97.3%ID^E:1.1e-41^.^.	.	.	.	.	.	.	.	.
Transcript_265484	.	.	.	.	Seita.3G221000.1.p^Seita.3G221000.1.p^Q:484-720,H:65-143^82.5%ID^E:2.43e-35^.^.	.	XP_004961889.1^XP_004961889.1^Q:484-717,H:65-142^82.3%ID^E:6.8e-35^.^.	.	.	.	.	.	.	.	.
Transcript_265597	sp|Q8W234|SEUSS_ARATH^sp|Q8W234|SEUSS_ARATH^Q:1605-2411,H:301-570^80%ID^E:1.48e-138^.^.	Transcript_265597.p1	537-5903[+]	sp|F4I171|MD15A_ARATH^sp|F4I171|MD15A_ARATH^Q:977-1788,H:537-1334^49.281%ID^E:0^.^.	Seita.6G253900.1.p^Seita.6G253900.1.p^Q:4530-5903,H:874-1330^93.013%ID^E:0^.^.`Seita.6G253900.1.p^Seita.6G253900.1.p^Q:3483-4382,H:518-816^83.333%ID^E:3.34e-115^.^.	.	AFP44686.1^AFP44686.1^Q:3231-5900,H:386-1269^86.8%ID^E:0^.^.	Seita.6G253900.1.p^Seita.6G253900.1.p^Q:898-1789,H:440-1330^85%ID^E:0^.^.	.	AFP44686.1^AFP44686.1^Q:899-1788,H:386-1269^86.8%ID^E:0^.^.	PF01803.17^LIM_bind^LIM-domain binding protein^365-618^E:2.9e-60	.	.	.	K14972
Transcript_265811	.	Transcript_265811.p1	2-301[+]	.	.	.	QCE13754.1^QCE13754.1^Q:452-144,H:459-561^83.5%ID^E:5.5e-45^.^.	.	.	YP_588293.1^YP_588293.1^Q:38-99,H:60-121^96.8%ID^E:1.5e-35^.^.	.	.	.	.	.
Transcript_266499	.	.	.	.	.	.	CDW75723.1^CDW75723.1^Q:349-80,H:1179-1268^87.8%ID^E:9e-42^.^.	.	.	.	.	.	.	.	.
Transcript_266750	sp|Q8TGM6|TAR1_YEAST^sp|Q8TGM6|TAR1_YEAST^Q:256-468,H:45-115^46.479%ID^E:5.76e-10^.^.	.	.	.	.	.	CAA7018226.1^CAA7018226.1^Q:25-390,H:22-143^80.3%ID^E:3.1e-60^.^.	.	.	.	.	.	.	.	.
Transcript_266778	sp|Q2QZJ8|JAMYB_ORYSJ^sp|Q2QZJ8|JAMYB_ORYSJ^Q:5-166,H:78-131^92.593%ID^E:8.81e-28^.^.	Transcript_266778.p1	2-589[+]	sp|Q2QZJ8|JAMYB_ORYSJ^sp|Q2QZJ8|JAMYB_ORYSJ^Q:2-56,H:78-132^90.909%ID^E:4.38e-30^.^.	Seita.3G062400.1.p^Seita.3G062400.1.p^Q:11-589,H:89-296^56.25%ID^E:4.12e-47^.^.	.	TVU18248.1^TVU18248.1^Q:11-586,H:67-264^59.2%ID^E:2.6e-45^.^.	Seita.3G062200.1.p^Seita.3G062200.1.p^Q:4-196,H:80-288^57.143%ID^E:1.39e-60^.^.	.	TVU18248.1^TVU18248.1^Q:4-195,H:67-264^59.2%ID^E:9.5e-48^.^.	PF00249.32^Myb_DNA-binding^Myb-like DNA-binding domain^8-51^E:1e-15`PF13921.7^Myb_DNA-bind_6^Myb-like DNA-binding domain^11-55^E:1.1e-06	.	.	.	K09422
Transcript_267718	sp|Q9SP22|CALR_MAIZE^sp|Q9SP22|CALR_MAIZE^Q:97-363,H:269-357^98.876%ID^E:7.64e-55^.^.	Transcript_267718.p1	46-555[+]	sp|Q9SP22|CALR_MAIZE^sp|Q9SP22|CALR_MAIZE^Q:5-169,H:256-420^96.97%ID^E:5.9e-106^.^.	Seita.J030900.1.p^Seita.J030900.1.p^Q:97-363,H:250-338^98.876%ID^E:9.53e-56^.^.	.	ONM21222.1^ONM21222.1^Q:61-402,H:238-351^98.2%ID^E:5.5e-49^.^.	Seita.J030900.1.p^Seita.J030900.1.p^Q:5-170,H:237-402^97.59%ID^E:1.97e-107^.^.	.	XP_025805755.1^XP_025805755.1^Q:5-169,H:221-384^95.2%ID^E:2.3e-49^.^.	PF00262.19^Calreticulin^Calreticulin family^14-88^E:9.2e-21	.	.	GO:0005509^molecular_function^calcium ion binding`GO:0051082^molecular_function^unfolded protein binding`GO:0006457^biological_process^protein folding`GO:0005783^cellular_component^endoplasmic reticulum	K08057
Transcript_268000	.	.	.	.	.	.	.	.	.	.	.	.	.	.	.
Transcript_268524	sp|Q3E813|YL154_YEAST^sp|Q3E813|YL154_YEAST^Q:166-285,H:10-49^60%ID^E:2.44e-06^.^.	.	.	.	.	.	TVY73137.1^TVY73137.1^Q:520-2,H:65-224^71.1%ID^E:2.1e-71^.^.	.	.	.	.	.	.	.	.
Transcript_269173	.	.	.	.	.	.	CDY71259.1^CDY71259.1^Q:729-79,H:144-293^66.4%ID^E:4.6e-88^.^.	.	.	.	.	.	.	.	.
Transcript_269475	sp|Q6CQE5|TAR1_KLULA^sp|Q6CQE5|TAR1_KLULA^Q:177-4,H:7-64^67.241%ID^E:3.33e-10^.^.	.	.	.	.	.	KAG2411254.1^KAG2411254.1^Q:438-13,H:1-142^80.3%ID^E:2.6e-75^.^.	.	.	.	.	.	.	.	.
Transcript_270125	.	.	.	.	.	.	.	.	.	.	.	.	.	.	.
Transcript_270282	sp|Q6CQE5|TAR1_KLULA^sp|Q6CQE5|TAR1_KLULA^Q:52-240,H:30-92^58.73%ID^E:1.94e-19^.^.	.	.	.	Seita.7G000800.1.p^Seita.7G000800.1.p^Q:356-285,H:72-95^79.167%ID^E:0.000885^.^.	.	CAA7043717.1^CAA7043717.1^Q:1-378,H:71-196^96%ID^E:2.2e-77^.^.	.	.	.	.	.	.	.	.
Transcript_271613	sp|Q3BAI2|YCX91_PHAAO^sp|Q3BAI2|YCX91_PHAAO^Q:382-540,H:6-58^71.698%ID^E:1.89e-14^.^.	.	.	.	.	.	VDN00566.1^VDN00566.1^Q:121-564,H:75-222^88.5%ID^E:2.1e-76^.^.	.	.	.	.	.	.	.	.
Transcript_271737	.	.	.	.	.	.	KAF8046237.1^KAF8046237.1^Q:2-298,H:5-87^75.8%ID^E:2.9e-45^.^.	.	.	.	.	.	.	.	.
Transcript_271851	sp|Q0JLC5|AB36G_ORYSJ^sp|Q0JLC5|AB36G_ORYSJ^Q:199-4542,H:6-1457^87.843%ID^E:0^.^.	Transcript_271851.p1	190-4545[+]	sp|Q0JLC5|AB36G_ORYSJ^sp|Q0JLC5|AB36G_ORYSJ^Q:4-1451,H:6-1457^87.843%ID^E:0^.^.	Seita.5G221600.1.p^Seita.5G221600.1.p^Q:199-4545,H:6-1457^92.582%ID^E:0^.^.	WP_083457755_1^WP_083457755_1^Q:2584-3831,H:407-794^30.7%ID^E:5.5e-34^.^.	XP_025814757.1^XP_025814757.1^Q:199-4542,H:6-1454^93.5%ID^E:0^.^.	Seita.5G221600.1.p^Seita.5G221600.1.p^Q:4-1452,H:6-1457^92.582%ID^E:0^.^.	WP_083457755_1^WP_083457755_1^Q:799-1214,H:407-794^30.7%ID^E:4.5e-34^.^.	XP_025814757.1^XP_025814757.1^Q:4-1451,H:6-1454^93.5%ID^E:0^.^.	PF14510.7^ABC_trans_N^ABC-transporter N-terminal^99-148^E:5e-08`PF00005.28^ABC_tran^ABC transporter^174-356^E:6.9e-16`PF19055.1^ABC2_membrane_7^ABC-2 type transporter^389-442^E:8e-07`PF01061.25^ABC2_membrane^ABC-2 type transporter^510-721^E:7.4e-40`PF08370.12^PDR_assoc^Plant PDR ABC transporter associated^727-791^E:3.4e-29`PF00005.28^ABC_tran^ABC transporter^882-1034^E:1.6e-20`PF01061.25^ABC2_mem…	.	ExpAA=292.64^PredHel=13^Topology=o528-550i557-579o611-633i646-665o670-692i756-778o1200-1222i1235-1257o1279-1301i1314-1336o1341-1363i1370-1392o1421-1443i	GO:0005524^molecular_function^ATP binding`GO:0016887^molecular_function^ATPase activity`GO:0016020^cellular_component^membrane	.
Transcript_272006	.	Transcript_272006.p1	1-309[+]	.	.	.	.	.	.	.	.	.	.	.	.
Transcript_272042	sp|P93276|M030_ARATH^sp|P93276|M030_ARATH^Q:306-410,H:1-35^82.857%ID^E:1.64e-17^.^.`sp|P93276|M030_ARATH^sp|P93276|M030_ARATH^Q:413-469,H:36-54^94.737%ID^E:1.64e-17^.^.	.	.	.	.	.	XP_040253478.1^XP_040253478.1^Q:3-212,H:18-87^95.7%ID^E:3.1e-39^.^.	.	.	.	.	.	.	.	.
Transcript_272938	sp|O00370|LORF2_HUMAN^sp|O00370|LORF2_HUMAN^Q:418-1710,H:382-831^24.464%ID^E:1.04e-26^.^.	Transcript_272938.p1	262-2073[+]	sp|O00370|LORF2_HUMAN^sp|O00370|LORF2_HUMAN^Q:53-483,H:382-831^24.464%ID^E:5.65e-27^.^.	Seita.2G334300.1.p^Seita.2G334300.1.p^Q:1585-2073,H:1-163^76.687%ID^E:1.99e-73^.^.	.	TKW74807.1^TKW74807.1^Q:1-2070,H:106-795^86.1%ID^E:0^.^.	Seita.2G334300.1.p^Seita.2G334300.1.p^Q:442-604,H:1-163^76.687%ID^E:2.48e-87^.^.	.	TKW74807.1^TKW74807.1^Q:2-603,H:194-795^89.2%ID^E:0^.^.	PF00078.28^RVT_1^Reverse transcriptase (RNA-dependent DNA polymerase)^184-421^E:8.6e-42	.	.	.	.
Transcript_273179	.	Transcript_273179.p1	177-662[+]	sp|Q39096|ERD15_ARATH^sp|Q39096|ERD15_ARATH^Q:1-84,H:1-72^36.047%ID^E:3.43e-06^.^.	Seita.3G281800.1.p^Seita.3G281800.1.p^Q:177-662,H:1-159^66.049%ID^E:4.7e-48^.^.	.	CAD6272385.1^CAD6272385.1^Q:177-659,H:1-165^78.3%ID^E:2.5e-85^.^.	Seita.3G281800.1.p^Seita.3G281800.1.p^Q:1-162,H:1-159^81.098%ID^E:1.03e-83^.^.	.	CAD6272385.1^CAD6272385.1^Q:1-161,H:1-165^78.3%ID^E:9.3e-88^.^.	.	.	.	.	.
Transcript_273864	sp|Q8TGM6|TAR1_YEAST^sp|Q8TGM6|TAR1_YEAST^Q:607-804,H:22-87^62.121%ID^E:1.44e-16^.^.	.	.	.	.	.	XP_007297914.1^XP_007297914.1^Q:115-516,H:148-281^75.4%ID^E:3e-58^.^.	.	.	.	.	.	.	.	.
Transcript_274000	.	.	.	.	.	.	XP_018505180.1^XP_018505180.1^Q:1312-188,H:134-406^53.3%ID^E:3.1e-104^.^.	.	.	.	.	.	.	.	.
Transcript_274040	.	.	.	.	.	.	GAO47202.1^GAO47202.1^Q:238-786,H:61-209^63.4%ID^E:4e-61^.^.	.	.	.	.	.	.	.	.
Transcript_274041	.	.	.	.	.	.	MQS69201.1^MQS69201.1^Q:800-435,H:1-122^95.9%ID^E:4.9e-79^.^.	.	.	.	.	.	.	.	.
Transcript_274111	sp|Q6CQE5|TAR1_KLULA^sp|Q6CQE5|TAR1_KLULA^Q:346-149,H:7-72^59.091%ID^E:9.3e-09^.^.`sp|Q6CQE5|TAR1_KLULA^sp|Q6CQE5|TAR1_KLULA^Q:2-166,H:39-93^50.909%ID^E:4.08e-05^.^.	.	.	.	.	.	KND57342.1^KND57342.1^Q:725-105,H:1-212^75.5%ID^E:2.7e-103^.^.	.	.	.	.	.	.	.	.
Transcript_274701	.	.	.	.	Seita.J016000.1.p^Seita.J016000.1.p^Q:355-155,H:1-67^98.507%ID^E:9.4e-41^.^.	.	KAF7032954.1^KAF7032954.1^Q:25-249,H:23-97^93.3%ID^E:3.6e-46^.^.	.	.	.	.	.	.	.	.
Transcript_274914	.	.	.	.	Seita.J017100.1.p^Seita.J017100.1.p^Q:3-200,H:40-105^96.97%ID^E:3.87e-36^.^.	.	ELD18608.1^ELD18608.1^Q:221-664,H:4-151^77.7%ID^E:1.5e-66^.^.	.	.	.	.	.	.	.	.
Transcript_275598	.	Transcript_275598.p1	717-2897[+]	.	Seita.3G320000.1.p^Seita.3G320000.1.p^Q:1365-1943,H:114-287^26.238%ID^E:5.04e-09^.^.	.	XP_025791900.1^XP_025791900.1^Q:825-2843,H:36-687^55.7%ID^E:3.9e-228^.^.	Seita.3G320000.1.p^Seita.3G320000.1.p^Q:217-409,H:114-287^28.061%ID^E:2.32e-12^.^.	.	XP_025791900.1^XP_025791900.1^Q:37-709,H:36-687^55.7%ID^E:1e-233^.^.	PF03732.18^Retrotrans_gag^Retrotransposon gag protein^161-253^E:4.2e-18`PF00098.24^zf-CCHC^Zinc knuckle^366-382^E:0.00011	.	.	GO:0003676^molecular_function^nucleic acid binding`GO:0008270^molecular_function^zinc ion binding	.
Transcript_276585	.	.	.	.	.	.	.	.	.	.	.	.	.	.	.
Transcript_277059	sp|Q8TGM5|ART3_YEAST^sp|Q8TGM5|ART3_YEAST^Q:1097-1249,H:1-52^86.538%ID^E:9.38e-21^.^.	.	.	.	Seita.7G000800.1.p^Seita.7G000800.1.p^Q:1199-1116,H:1-28^75%ID^E:1.9e-07^.^.	.	GEV75841.1^GEV75841.1^Q:390-1151,H:43-276^51.7%ID^E:1.4e-63^.^.	.	.	.	.	.	.	.	.
Transcript_277459	.	.	.	.	.	.	PLY92082.1^PLY92082.1^Q:39-563,H:25-173^62.9%ID^E:1.3e-57^.^.	.	.	.	.	.	.	.	.
Transcript_277932	.	.	.	.	.	.	NP_001182860.1^NP_001182860.1^Q:1565-2083,H:4-165^39.1%ID^E:1.6e-12^.^.	.	.	.	.	.	.	.	.
Transcript_277977	.	.	.	.	.	.	PUZ39272.1^PUZ39272.1^Q:6-347,H:43-156^97.4%ID^E:2.9e-74^.^.	.	.	.	.	.	.	.	.
Transcript_278539	sp|Q8TGM7|ART2_YEAST^sp|Q8TGM7|ART2_YEAST^Q:849-688,H:2-55^51.852%ID^E:1.56e-09^.^.	.	.	.	.	.	KAF1855775.1^KAF1855775.1^Q:1299-1,H:184-527^59.6%ID^E:5.5e-147^.^.	.	.	.	.	.	.	.	.
Transcript_278592	sp|Q6CQE5|TAR1_KLULA^sp|Q6CQE5|TAR1_KLULA^Q:525-262,H:7-94^55.682%ID^E:8.57e-16^.^.	.	.	.	Seita.7G000800.1.p^Seita.7G000800.1.p^Q:96-221,H:62-95^64.286%ID^E:2.89e-07^.^.	.	KND57342.1^KND57342.1^Q:904-245,H:1-221^81.4%ID^E:2.1e-122^.^.	.	.	.	.	.	.	.	.
Transcript_279383	.	.	.	.	Seita.7G000800.1.p^Seita.7G000800.1.p^Q:240-311,H:72-95^87.5%ID^E:7.68e-07^.^.	.	QFQ50795.1^QFQ50795.1^Q:2-196,H:55-121^67.2%ID^E:6.4e-17^.^.	.	.	.	.	.	.	.	.
Transcript_279415	.	.	.	.	.	.	TXG51763.1^TXG51763.1^Q:30-428,H:464-596^93.2%ID^E:5.7e-81^.^.	.	.	.	.	.	.	.	.
Transcript_279730	sp|Q10G56|OAT_ORYSJ^sp|Q10G56|OAT_ORYSJ^Q:79-933,H:37-321^94.035%ID^E:0^.^.	Transcript_279730.p1	67-1050[+]	sp|Q10G56|OAT_ORYSJ^sp|Q10G56|OAT_ORYSJ^Q:5-289,H:37-321^94.035%ID^E:0^.^.	Seita.9G157700.1.p^Seita.9G157700.1.p^Q:88-933,H:43-324^96.454%ID^E:0^.^.	WP_045090489_1^WP_045090489_1^Q:67-933,H:1-289^60.6%ID^E:4.5e-126^.^.	ONM07023.1^ONM07023.1^Q:43-1002,H:21-341^88.5%ID^E:1.1e-207^.^.	Seita.9G157700.1.p^Seita.9G157700.1.p^Q:8-289,H:43-324^96.454%ID^E:0^.^.	WP_045090489_1^WP_045090489_1^Q:1-289,H:1-289^60.6%ID^E:1.3e-126^.^.	RLN38914.1^RLN38914.1^Q:2-289,H:34-321^96.9%ID^E:3.6e-208^.^.	PF00202.22^Aminotran_3^Aminotransferase class-III^18-289^E:5.2e-83	.	.	GO:0008483^molecular_function^transaminase activity`GO:0030170^molecular_function^pyridoxal phosphate binding	K00819
Transcript_279732	.	.	.	.	.	.	KAF1855775.1^KAF1855775.1^Q:1135-293,H:413-675^77.6%ID^E:3.3e-115^.^.	.	.	.	.	.	.	.	.
Transcript_280130	.	.	.	.	.	.	.	.	.	.	.	.	.	.	.
Transcript_280230	.	.	.	.	.	.	MQS69201.1^MQS69201.1^Q:337-690,H:1-118^78%ID^E:3.9e-57^.^.	.	.	.	.	.	.	.	.
Transcript_280431	sp|Q943E9|HS17B_ORYSJ^sp|Q943E9|HS17B_ORYSJ^Q:259-678,H:1-140^82.143%ID^E:2.52e-61^.^.	Transcript_280431.p2	259-717[+]	sp|Q943E9|HS17B_ORYSJ^sp|Q943E9|HS17B_ORYSJ^Q:1-137,H:1-137^83.942%ID^E:7.14e-80^.^.	Seita.5G092600.1.p^Seita.5G092600.1.p^Q:259-666,H:1-137^91.241%ID^E:5.16e-66^.^.	WP_012082997_1^WP_012082997_1^Q:385-702,H:43-143^37.7%ID^E:4.5e-12^.^.	RLM92005.1^RLM92005.1^Q:259-714,H:1-161^83.2%ID^E:4.4e-83^.^.	Seita.5G092600.1.p^Seita.5G092600.1.p^Q:1-136,H:1-137^91.241%ID^E:1.22e-86^.^.	WP_012082997_1^WP_012082997_1^Q:43-148,H:43-143^37.7%ID^E:2.6e-13^.^.	RLM92005.1^RLM92005.1^Q:1-152,H:1-161^83.2%ID^E:1.1e-85^.^.	PF00011.22^HSP20^Hsp20/alpha crystallin family^46-147^E:2.7e-19	.	.	.	K13993
Transcript_281009	sp|Q9Y2L5|TPPC8_HUMAN^sp|Q9Y2L5|TPPC8_HUMAN^Q:498-2075,H:435-966^26.943%ID^E:9.82e-37^.^.	Transcript_281009.p1	1224-2366[+]	sp|Q9Y2L5|TPPC8_HUMAN^sp|Q9Y2L5|TPPC8_HUMAN^Q:9-284,H:664-966^21.538%ID^E:0.00046^.^.	Seita.9G063600.1.p^Seita.9G063600.1.p^Q:498-2375,H:381-977^81.47%ID^E:0^.^.	.	TVU44714.1^TVU44714.1^Q:549-2378,H:351-948^80.6%ID^E:0^.^.	Seita.9G063600.1.p^Seita.9G063600.1.p^Q:1-375,H:598-968^80.8%ID^E:0^.^.	.	TVU44714.1^TVU44714.1^Q:1-375,H:566-938^83.5%ID^E:4.1e-210^.^.	.	.	.	.	K20305
Transcript_281009	sp|Q9Y2L5|TPPC8_HUMAN^sp|Q9Y2L5|TPPC8_HUMAN^Q:498-2075,H:435-966^26.943%ID^E:9.82e-37^.^.	Transcript_281009.p2	588-1025[+]	sp|Q9Y2L5|TPPC8_HUMAN^sp|Q9Y2L5|TPPC8_HUMAN^Q:20-145,H:485-609^44.444%ID^E:3.7e-29^.^.	Seita.9G063600.1.p^Seita.9G063600.1.p^Q:498-2375,H:381-977^81.47%ID^E:0^.^.	.	TVU44714.1^TVU44714.1^Q:549-2378,H:351-948^80.6%ID^E:0^.^.	Seita.9G063600.1.p^Seita.9G063600.1.p^Q:1-145,H:411-555^96.552%ID^E:1.19e-97^.^.	.	VAI22887.1^VAI22887.1^Q:1-145,H:235-379^94.5%ID^E:4.5e-93^.^.	PF12739.8^TRAPPC-Trs85^ER-Golgi trafficking TRAPP I complex 85 kDa subunit^1-140^E:2.3e-29	.	.	.	K20305
Transcript_281241	.	.	.	.	.	.	PLY97102.1^PLY97102.1^Q:478-936,H:164-316^91.5%ID^E:6.8e-96^.^.	.	.	.	.	.	.	.	.
Transcript_281296	.	.	.	.	.	.	KAG4108954.1^KAG4108954.1^Q:179-835,H:650-790^58%ID^E:8.6e-68^.^.	.	.	.	.	.	.	.	.
Transcript_281363	.	.	.	.	.	.	.	.	.	.	.	.	.	.	.
Transcript_281471	.	.	.	.	.	.	TXG51763.1^TXG51763.1^Q:85-438,H:464-581^91.5%ID^E:7.1e-67^.^.	.	.	.	.	.	.	.	.
Transcript_281560	.	.	.	.	.	.	GAO47202.1^GAO47202.1^Q:1751-996,H:10-214^51%ID^E:1e-58^.^.	.	.	.	.	.	.	.	.
Transcript_281727	sp|Q8TGM6|TAR1_YEAST^sp|Q8TGM6|TAR1_YEAST^Q:305-117,H:14-76^57.143%ID^E:1.41e-13^.^.	.	.	.	.	.	VDO00901.1^VDO00901.1^Q:263-123,H:4-50^78.7%ID^E:2.5e-16^.^.	.	.	.	.	.	.	.	.
Transcript_281782	sp|Q6CQE5|TAR1_KLULA^sp|Q6CQE5|TAR1_KLULA^Q:130-393,H:7-94^56.818%ID^E:4.25e-25^.^.	.	.	.	Seita.7G000800.1.p^Seita.7G000800.1.p^Q:505-434,H:72-95^91.667%ID^E:1.85e-06^.^.	.	NP_001306636.1^NP_001306636.1^Q:129-416,H:85-180^92.7%ID^E:1.1e-53^.^.	.	.	.	.	.	.	.	.
Transcript_282325	.	.	.	.	.	.	KAF1856225.1^KAF1856225.1^Q:1124-579,H:401-567^83%ID^E:1.5e-88^.^.	.	.	.	.	.	.	.	.
Transcript_282464	sp|Q6CQE5|TAR1_KLULA^sp|Q6CQE5|TAR1_KLULA^Q:1598-1290,H:7-109^54.369%ID^E:3.3e-22^.^.	.	.	.	Seita.7G000800.1.p^Seita.7G000800.1.p^Q:896-979,H:1-28^75%ID^E:5.56e-08^.^.	.	GFB07030.1^GFB07030.1^Q:1625-753,H:73-399^49.7%ID^E:8.7e-78^.^.	.	.	.	.	.	.	.	.
Transcript_282667	sp|Q6AVN2|SIRP1_ORYSJ^sp|Q6AVN2|SIRP1_ORYSJ^Q:869-1363,H:114-281^57.396%ID^E:2e-42^.^.`sp|Q6AVN2|SIRP1_ORYSJ^sp|Q6AVN2|SIRP1_ORYSJ^Q:350-490,H:1-49^53.061%ID^E:8.92e-07^.^.	Transcript_282667.p1	350-1471[+]	sp|Q6AVN2|SIRP1_ORYSJ^sp|Q6AVN2|SIRP1_ORYSJ^Q:1-371,H:1-314^41.534%ID^E:1.53e-74^.^.	Seita.9G040300.2.p^Seita.9G040300.2.p^Q:869-1393,H:179-354^85.795%ID^E:1.08e-83^.^.`Seita.9G040300.2.p^Seita.9G040300.2.p^Q:350-490,H:1-47^91.489%ID^E:5.51e-23^.^.	.	XP_039825778.1^XP_039825778.1^Q:350-1465,H:1-374^80.3%ID^E:1.1e-172^.^.	Seita.9G040300.2.p^Seita.9G040300.2.p^Q:1-374,H:1-381^77.953%ID^E:6.97e-158^.^.	.	XP_039825778.1^XP_039825778.1^Q:1-372,H:1-374^80.3%ID^E:1.1e-174^.^.	PF14369.7^zinc_ribbon_9^zinc-ribbon^8-37^E:9.4e-10`PF13639.7^zf-RING_2^Ring finger domain^256-298^E:6.7e-13`PF13923.7^zf-C3HC4_2^Zinc finger, C3HC4 type (RING finger)^257-297^E:9.4e-10`PF17123.6^zf-RING_11^RING-like zinc finger^257-284^E:7.9e-08`PF00097.26^zf-C3HC4^Zinc finger, C3HC4 type (RING finger)^257-297^E:3.9e-06`PF13445.7^zf-RING_UBOX^RING-type zinc-finger^257-295^E:1.6e-05`PF12861.8^zf-A…	.	.	GO:0061630^molecular_function^ubiquitin protein ligase activity`GO:0046872^molecular_function^metal ion binding`GO:0004842^molecular_function^ubiquitin-protein transferase activity`GO:0005680^cellular_component^anaphase-promoting complex	K11982
Transcript_282811	sp|A7KVC2|AB4C_MAIZE^sp|A7KVC2|AB4C_MAIZE^Q:3-3191,H:141-1204^93.703%ID^E:0^.^.`sp|A7KVC2|AB4C_MAIZE^sp|A7KVC2|AB4C_MAIZE^Q:3322-4245,H:1203-1510^96.104%ID^E:0^.^.`sp|A7KVC2|AB4C_MAIZE^sp|A7KVC2|AB4C_MAIZE^Q:1668-2138,H:1347-1503^28.481%ID^E:2.68e-07^.^.`sp|A7KVC2|AB4C_MAIZE^sp|A7KVC2|AB4C_MAIZE^Q:3748-4224,H:695-853^27.5%ID^E:6.85e-07^.^.	Transcript_282811.p2	3193-4248[+]	sp|A7KVC2|AB4C_MAIZE^sp|A7KVC2|AB4C_MAIZE^Q:44-351,H:1203-1510^96.104%ID^E:0^.^.`sp|A7KVC2|AB4C_MAIZE^sp|A7KVC2|AB4C_MAIZE^Q:186-344,H:695-853^27.5%ID^E:4.91e-08^.^.	Seita.9G543800.1.p^Seita.9G543800.1.p^Q:3-3191,H:138-1201^95.113%ID^E:0^.^.`Seita.9G543800.1.p^Seita.9G543800.1.p^Q:3322-4248,H:1200-1508^96.117%ID^E:0^.^.`Seita.9G543800.1.p^Seita.9G543800.1.p^Q:3748-4224,H:691-849^28.125%ID^E:5.02e-08^.^.`Seita.9G543800.1.p^Seita.9G543800.1.p^Q:1668-2138,H:1344-1500^27.329%ID^E:5.74e-08^.^.	WP_102244429_1^WP_102244429_1^Q:534-3116,H:79-898^27.1%ID^E:1.9e-77^.^.	XP_025794868.1^XP_025794868.1^Q:3-3191,H:135-1198^95.7%ID^E:0^.^.	Seita.9G543800.1.p^Seita.9G543800.1.p^Q:44-352,H:1200-1508^96.117%ID^E:0^.^.`Seita.9G543800.1.p^Seita.9G543800.1.p^Q:186-344,H:691-849^28.125%ID^E:2.88e-09^.^.	WP_102244429_1^WP_102244429_1^Q:45-335,H:924-1215^44.8%ID^E:5.8e-68^.^.	KAB8090142.1^KAB8090142.1^Q:44-351,H:200-507^95.1%ID^E:9.4e-204^.^.	PF00005.28^ABC_tran^ABC transporter^125-273^E:1.2e-30	sigP:1^20^0.533^YES	.	GO:0005524^molecular_function^ATP binding`GO:0016887^molecular_function^ATPase activity	.
Transcript_282811	sp|A7KVC2|AB4C_MAIZE^sp|A7KVC2|AB4C_MAIZE^Q:3-3191,H:141-1204^93.703%ID^E:0^.^.`sp|A7KVC2|AB4C_MAIZE^sp|A7KVC2|AB4C_MAIZE^Q:3322-4245,H:1203-1510^96.104%ID^E:0^.^.`sp|A7KVC2|AB4C_MAIZE^sp|A7KVC2|AB4C_MAIZE^Q:1668-2138,H:1347-1503^28.481%ID^E:2.68e-07^.^.`sp|A7KVC2|AB4C_MAIZE^sp|A7KVC2|AB4C_MAIZE^Q:3748-4224,H:695-853^27.5%ID^E:6.85e-07^.^.	Transcript_282811.p1	3-3281[+]	sp|A7KVC2|AB4C_MAIZE^sp|A7KVC2|AB4C_MAIZE^Q:1-1063,H:141-1204^93.703%ID^E:0^.^.`sp|A7KVC2|AB4C_MAIZE^sp|A7KVC2|AB4C_MAIZE^Q:457-712,H:1233-1503^23.551%ID^E:4.41e-11^.^.	Seita.9G543800.1.p^Seita.9G543800.1.p^Q:3-3191,H:138-1201^95.113%ID^E:0^.^.`Seita.9G543800.1.p^Seita.9G543800.1.p^Q:3322-4248,H:1200-1508^96.117%ID^E:0^.^.`Seita.9G543800.1.p^Seita.9G543800.1.p^Q:3748-4224,H:691-849^28.125%ID^E:5.02e-08^.^.`Seita.9G543800.1.p^Seita.9G543800.1.p^Q:1668-2138,H:1344-1500^27.329%ID^E:5.74e-08^.^.	WP_102244429_1^WP_102244429_1^Q:534-3116,H:79-898^27.1%ID^E:1.9e-77^.^.	XP_025794868.1^XP_025794868.1^Q:3-3191,H:135-1198^95.7%ID^E:0^.^.	Seita.9G543800.1.p^Seita.9G543800.1.p^Q:1-1063,H:138-1201^95.113%ID^E:0^.^.`Seita.9G543800.1.p^Seita.9G543800.1.p^Q:457-712,H:1230-1500^22.581%ID^E:9.89e-12^.^.	WP_102244429_1^WP_102244429_1^Q:178-1038,H:79-898^27.1%ID^E:1e-78^.^.	XP_025794868.1^XP_025794868.1^Q:1-1063,H:135-1198^95.7%ID^E:0^.^.	PF00664.24^ABC_membrane^ABC transporter transmembrane region^175-442^E:6.1e-29`PF00005.28^ABC_tran^ABC transporter^506-640^E:4.4e-18`PF00664.24^ABC_membrane^ABC transporter transmembrane region^809-1050^E:1.2e-29	sigP:1^17^0.512^YES	ExpAA=270.11^PredHel=13^Topology=i2-19o34-56i173-195o205-224i285-307o312-334i399-421o805-827i847-869o919-941i948-967o982-1001i1037-1059o	GO:0005524^molecular_function^ATP binding`GO:0042626^molecular_function^ATPase-coupled transmembrane transporter activity`GO:0055085^biological_process^transmembrane transport`GO:0016021^cellular_component^integral component of membrane`GO:0016887^molecular_function^ATPase activity	.
Transcript_283017	.	Transcript_283017.p4	2-313[+]	.	.	.	.	.	.	.	.	.	.	.	.
Transcript_283639	sp|P0C5P9|YL54B_YEAST^sp|P0C5P9|YL54B_YEAST^Q:440-592,H:1-52^82.692%ID^E:3.54e-20^.^.	.	.	.	.	.	XP_003654188.1^XP_003654188.1^Q:325-756,H:1-142^66%ID^E:3.7e-53^.^.	.	.	.	.	.	.	.	.
Transcript_284155	.	.	.	.	.	.	PHT29099.1^PHT29099.1^Q:22-585,H:104-246^61.7%ID^E:1e-60^.^.	.	.	.	.	.	.	.	.
Transcript_284579	.	.	.	.	.	.	PLY67130.1^PLY67130.1^Q:29-538,H:117-286^90.6%ID^E:3.8e-106^.^.	.	.	.	.	.	.	.	.
Transcript_285040	sp|Q6CQE5|TAR1_KLULA^sp|Q6CQE5|TAR1_KLULA^Q:131-325,H:28-92^55.385%ID^E:7.8e-19^.^.	.	.	.	.	.	CAA7043717.1^CAA7043717.1^Q:2-439,H:43-188^91.8%ID^E:2.5e-87^.^.	.	.	.	.	.	.	.	.
Transcript_285057	.	Transcript_285057.p1	100-1659[+]	.	Seita.6G136100.1.p^Seita.6G136100.1.p^Q:1099-1281,H:246-306^32.787%ID^E:0.000363^.^.	.	WP_196612327.1^WP_196612327.1^Q:112-1683,H:1-516^51%ID^E:6e-186^.^.	Seita.6G136100.1.p^Seita.6G136100.1.p^Q:334-394,H:246-306^32.787%ID^E:0.000218^.^.	.	WP_196612327.1^WP_196612327.1^Q:5-519,H:1-507^50.9%ID^E:1.8e-181^.^.	PF09322.11^DUF1979^Domain of unknown function (DUF1979)^5-62^E:1.1e-20`PF03108.16^DBD_Tnp_Mut^MuDR family transposase^227-290^E:5e-13`PF10551.10^MULE^MULE transposase domain^428-504^E:1.1e-14	.	.	.	.
Transcript_285338	.	.	.	.	.	.	KRH17754.1^KRH17754.1^Q:56-421,H:253-351^71.3%ID^E:1.9e-53^.^.	.	.	.	.	.	.	.	.
Transcript_285857	.	.	.	.	.	.	RQW61007.1^RQW61007.1^Q:5-208,H:31-98^80.9%ID^E:1.1e-29^.^.	.	.	.	.	.	.	.	.
Transcript_285970	sp|Q0DEB8|MADS5_ORYSJ^sp|Q0DEB8|MADS5_ORYSJ^Q:212-613,H:8-144^87.591%ID^E:4.16e-77^.^.	Transcript_285970.p1	191-619[+]	sp|Q0DEB8|MADS5_ORYSJ^sp|Q0DEB8|MADS5_ORYSJ^Q:1-141,H:1-144^88.194%ID^E:6.53e-85^.^.	Seita.4G062600.1.p^Seita.4G062600.1.p^Q:212-613,H:8-142^94.074%ID^E:1.79e-85^.^.	.	KAF8733114.1^KAF8733114.1^Q:191-613,H:1-142^94.4%ID^E:4.8e-84^.^.	Seita.4G062600.1.p^Seita.4G062600.1.p^Q:1-141,H:1-142^94.366%ID^E:2.19e-93^.^.	.	KAF8733114.1^KAF8733114.1^Q:1-141,H:1-142^94.4%ID^E:3.3e-85^.^.	PF00319.19^SRF-TF^SRF-type transcription factor (DNA-binding and dimerisation domain)^10-57^E:2.8e-25`PF01486.18^K-box^K-box region^88-141^E:1.6e-17	.	.	GO:0003677^molecular_function^DNA binding`GO:0046983^molecular_function^protein dimerization activity`GO:0003700^molecular_function^DNA-binding transcription factor activity`GO:0006355^biological_process^regulation of transcription, DNA-templated`GO:0005634^cellular_component^nucleus	K09264
Transcript_286853	.	.	.	.	.	.	KGG51869.1^KGG51869.1^Q:363-7,H:34-138^73.9%ID^E:3.3e-46^.^.	.	.	.	.	.	.	.	.
Transcript_287603	sp|P54774|CDC48_SOYBN^sp|P54774|CDC48_SOYBN^Q:326-2071,H:11-592^93.643%ID^E:0^.^.`sp|P54774|CDC48_SOYBN^sp|P54774|CDC48_SOYBN^Q:908-1591,H:478-708^42.857%ID^E:5.05e-57^.^.	Transcript_287603.p1	446-2113[+]	sp|Q9LZF6|CD48E_ARATH^sp|Q9LZF6|CD48E_ARATH^Q:1-539,H:50-588^94.991%ID^E:0^.^.`sp|Q9LZF6|CD48E_ARATH^sp|Q9LZF6|CD48E_ARATH^Q:155-389,H:477-713^43.277%ID^E:1.56e-58^.^.	Seita.9G537700.1.p^Seita.9G537700.1.p^Q:329-2071,H:13-593^96.902%ID^E:0^.^.`Seita.9G537700.1.p^Seita.9G537700.1.p^Q:908-1591,H:479-709^44.589%ID^E:2.76e-60^.^.	WP_013798531_1^WP_013798531_1^Q:386-2071,H:6-563^51.1%ID^E:1.4e-186^.^.	TVU30571.1^TVU30571.1^Q:11-2071,H:40-735^86%ID^E:0^.^.	Seita.9G537700.1.p^Seita.9G537700.1.p^Q:1-542,H:52-593^97.048%ID^E:0^.^.`Seita.9G537700.1.p^Seita.9G537700.1.p^Q:155-382,H:479-709^44.589%ID^E:1.37e-61^.^.	BAJ49944_1^BAJ49944_1^Q:1-537,H:36-564^53.2%ID^E:9e-188^.^.	ONL93730.1^ONL93730.1^Q:1-552,H:52-607^96.6%ID^E:0^.^.	PF02359.19^CDC48_N^Cell division protein 48 (CDC48), N-terminal domain^1-61^E:3.1e-16`PF02933.18^CDC48_2^Cell division protein 48 (CDC48), domain 2^81-145^E:4.2e-12`PF05496.13^RuvB_N^Holliday junction DNA helicase RuvB P-loop domain^194-269^E:1.9e-05`PF00004.30^AAA^ATPase family associated with various cellular activities (AAA)^195-324^E:2.7e-47`PF07724.15^AAA_2^AAA domain (Cdc48 subfamily)^195-2…	.	.	GO:0009378^molecular_function^four-way junction helicase activity`GO:0006281^biological_process^DNA repair`GO:0006310^biological_process^DNA recombination`GO:0005524^molecular_function^ATP binding`GO:0016887^molecular_function^ATPase activity	K13525
Transcript_287733	.	.	.	.	.	.	CDW75723.1^CDW75723.1^Q:553-1059,H:1182-1322^64.5%ID^E:2.6e-51^.^.	.	.	.	.	.	.	.	.
Transcript_287810	.	.	.	.	.	.	RHZ43586.1^RHZ43586.1^Q:828-1130,H:31-103^51.5%ID^E:9.9e-17^.^.	.	.	.	.	.	.	.	.
Transcript_287927	.	.	.	.	Seita.7G000800.1.p^Seita.7G000800.1.p^Q:203-274,H:72-95^87.5%ID^E:1.1e-06^.^.	.	KAF5801618.1^KAF5801618.1^Q:27-173,H:1-49^87.8%ID^E:5.4e-25^.^.	.	.	.	.	.	.	.	.
Transcript_288007	sp|Q6CQE5|TAR1_KLULA^sp|Q6CQE5|TAR1_KLULA^Q:22-330,H:7-109^55.34%ID^E:2.33e-20^.^.	.	.	.	.	.	MQS69201.1^MQS69201.1^Q:517-882,H:1-122^95.9%ID^E:2.5e-77^.^.	.	.	.	.	.	.	.	.
Transcript_288142	.	.	.	.	Seita.2G301400.1.p^Seita.2G301400.1.p^Q:3-353,H:13-131^64.463%ID^E:5.19e-09^.^.	.	RCV12860.1^RCV12860.1^Q:3-353,H:13-131^56.3%ID^E:1.8e-26^.^.	.	.	.	.	.	.	.	.
Transcript_288708	.	.	.	.	.	.	KAG4108954.1^KAG4108954.1^Q:39-704,H:652-794^51.8%ID^E:1.3e-60^.^.	.	.	.	.	.	.	.	.
Transcript_289085	sp|Q9ARD5|LT02_HORVU^sp|Q9ARD5|LT02_HORVU^Q:457-323,H:1-45^82.222%ID^E:5.75e-17^.^.	.	.	.	Seita.9G443500.1.p^Seita.9G443500.1.p^Q:457-323,H:1-45^91.111%ID^E:2.6e-22^.^.	WP_119679140_1^WP_119679140_1^Q:439-299,H:4-50^63.8%ID^E:1.8e-14^.^.	XP_002465426.1^XP_002465426.1^Q:457-296,H:1-54^94.4%ID^E:3.4e-26^.^.	.	.	.	.	.	.	.	.
Transcript_289167	.	.	.	.	.	.	KAF7807836.1^KAF7807836.1^Q:236-6,H:150-226^84.4%ID^E:4.1e-35^.^.	.	.	.	.	.	.	.	.
Transcript_289601	sp|Q8W1Y0|SSC14_ARATH^sp|Q8W1Y0|SSC14_ARATH^Q:1261-1869,H:435-640^40.476%ID^E:8.49e-32^.^.`sp|Q8W1Y0|SSC14_ARATH^sp|Q8W1Y0|SSC14_ARATH^Q:2617-2874,H:946-1031^67.442%ID^E:4.56e-28^.^.`sp|Q8W1Y0|SSC14_ARATH^sp|Q8W1Y0|SSC14_ARATH^Q:114-203,H:132-161^76.667%ID^E:1.47e-07^.^.`sp|Q8W1Y0|SSC14_ARATH^sp|Q8W1Y0|SSC14_ARATH^Q:283-354,H:162-185^54.167%ID^E:1.47e-07^.^.	Transcript_289601.p1	202-2877[+]	sp|Q8W1Y0|SSC14_ARATH^sp|Q8W1Y0|SSC14_ARATH^Q:354-556,H:435-640^42.381%ID^E:8.53e-34^.^.`sp|Q8W1Y0|SSC14_ARATH^sp|Q8W1Y0|SSC14_ARATH^Q:801-891,H:941-1031^65.934%ID^E:5.4e-29^.^.	Seita.5G414800.1.p^Seita.5G414800.1.p^Q:283-2877,H:160-1050^77.363%ID^E:0^.^.`Seita.5G414800.1.p^Seita.5G414800.1.p^Q:111-203,H:129-159^93.548%ID^E:6.67e-11^.^.`Seita.5G414800.1.p^Seita.5G414800.1.p^Q:1-27,H:120-128^100%ID^E:6.67e-11^.^.	.	TVU46506.1^TVU46506.1^Q:283-2874,H:160-1049^80.3%ID^E:0^.^.	Seita.5G414800.1.p^Seita.5G414800.1.p^Q:28-892,H:160-1050^77.363%ID^E:0^.^.	.	TVU46506.1^TVU46506.1^Q:28-891,H:160-1049^80.3%ID^E:0^.^.	PF04824.17^Rad21_Rec8^Conserved region of Rad21 / Rec8 like protein^836-886^E:2.2e-16	.	.	.	K06670
Transcript_289637	.	.	.	.	.	.	PHT26171.1^PHT26171.1^Q:1-1293,H:282-545^47.6%ID^E:3.6e-99^.^.	.	.	.	.	.	.	.	.
Transcript_290395	sp|P24805|TSJT1_TOBAC^sp|P24805|TSJT1_TOBAC^Q:103-540,H:1-148^37.838%ID^E:5.98e-31^.^.	Transcript_290395.p1	103-858[+]	sp|P24805|TSJT1_TOBAC^sp|P24805|TSJT1_TOBAC^Q:1-146,H:1-148^37.838%ID^E:1.6e-33^.^.	Seita.9G096500.1.p^Seita.9G096500.1.p^Q:103-858,H:1-255^92.157%ID^E:3.32e-166^.^.	YP_204187_1^YP_204187_1^Q:343-681,H:76-183^28.4%ID^E:0.00017^.^.	CAB3498246.1^CAB3498246.1^Q:7-855,H:8-293^86.7%ID^E:1.5e-174^.^.	Seita.9G096500.1.p^Seita.9G096500.1.p^Q:1-252,H:1-255^92.157%ID^E:1.18e-168^.^.	YP_204187_1^YP_204187_1^Q:81-193,H:76-183^28.4%ID^E:6e-05^.^.	XP_039782629.1^XP_039782629.1^Q:1-251,H:1-254^93.3%ID^E:7.7e-172^.^.	PF12481.9^DUF3700^Aluminium induced protein^2-226^E:2.2e-101`PF13537.7^GATase_7^Glutamine amidotransferase domain^73-170^E:1.5e-09`PF13522.7^GATase_6^Glutamine amidotransferase domain^74-168^E:3.2e-06	.	.	.	.
Transcript_290555	.	.	.	.	Seita.J017100.1.p^Seita.J017100.1.p^Q:89-340,H:22-105^96.429%ID^E:6.89e-51^.^.	.	CAA7043485.1^CAA7043485.1^Q:56-337,H:36-129^97.9%ID^E:2.3e-57^.^.	.	.	.	.	.	.	.	.
Transcript_290657	.	.	.	.	.	.	PHT29099.1^PHT29099.1^Q:396-82,H:142-246^81.9%ID^E:4.3e-48^.^.	.	.	.	.	.	.	.	.
Transcript_290720	.	.	.	.	.	.	BAB33421.1^BAB33421.1^Q:181-402,H:8-81^89.2%ID^E:1.3e-38^.^.	.	.	.	.	.	.	.	.
Transcript_290834	sp|Q6CQE5|TAR1_KLULA^sp|Q6CQE5|TAR1_KLULA^Q:667-404,H:7-94^55.682%ID^E:9.06e-16^.^.	.	.	.	Seita.7G000800.1.p^Seita.7G000800.1.p^Q:292-363,H:72-95^91.667%ID^E:4.29e-06^.^.`Seita.7G000800.1.p^Seita.7G000800.1.p^Q:32-160,H:30-72^51.163%ID^E:1.97e-05^.^.	.	OIW13149.1^OIW13149.1^Q:1079-387,H:498-728^77.5%ID^E:2.3e-111^.^.	.	.	.	.	.	.	.	.
Transcript_291141	.	Transcript_291141.p1	1-369[+]	.	.	.	QKI32033.1^QKI32033.1^Q:148-369,H:23-96^97.3%ID^E:7.5e-47^.^.	.	.	QKI32033.1^QKI32033.1^Q:50-123,H:23-96^97.3%ID^E:7.5e-47^.^.	.	.	.	.	.
Transcript_291453	sp|Q9FPR3|EDR1_ARATH^sp|Q9FPR3|EDR1_ARATH^Q:2503-3453,H:649-933^36.25%ID^E:2.45e-44^.^.	Transcript_291453.p2	3787-4566[-]	.	Seita.3G373900.1.p^Seita.3G373900.1.p^Q:58-3471,H:1-1120^77.281%ID^E:0^.^.	WP_013293148_1^WP_013293148_1^Q:2620-3522,H:6-298^31.7%ID^E:1.2e-23^.^.	CAD6269589.1^CAD6269589.1^Q:88-3435,H:1-1111^79%ID^E:0^.^.	.	.	.	.	.	.	.	.
Transcript_291453	sp|Q9FPR3|EDR1_ARATH^sp|Q9FPR3|EDR1_ARATH^Q:2503-3453,H:649-933^36.25%ID^E:2.45e-44^.^.	Transcript_291453.p1	199-3471[+]	sp|Q9FPR3|EDR1_ARATH^sp|Q9FPR3|EDR1_ARATH^Q:769-1085,H:649-933^36.25%ID^E:5.37e-50^.^.	Seita.3G373900.1.p^Seita.3G373900.1.p^Q:58-3471,H:1-1120^77.281%ID^E:0^.^.	WP_013293148_1^WP_013293148_1^Q:2620-3522,H:6-298^31.7%ID^E:1.2e-23^.^.	CAD6269589.1^CAD6269589.1^Q:88-3435,H:1-1111^79%ID^E:0^.^.	Seita.3G373900.1.p^Seita.3G373900.1.p^Q:1-1091,H:48-1120^77.31%ID^E:0^.^.	WP_012473472_1^WP_012473472_1^Q:814-1080,H:793-1050^33.3%ID^E:3e-28^.^.	XP_002442438.2^XP_002442438.2^Q:1-1090,H:1-1084^78.6%ID^E:0^.^.	PF00564.25^PB1^PB1 domain^59-142^E:8.4e-18`PF00069.26^Pkinase^Protein kinase domain^811-1071^E:4.5e-49`PF07714.18^PK_Tyr_Ser-Thr^Protein tyrosine and serine/threonine kinase^812-1073^E:3.8e-64	.	.	GO:0005515^molecular_function^protein binding`GO:0004672^molecular_function^protein kinase activity`GO:0005524^molecular_function^ATP binding`GO:0006468^biological_process^protein phosphorylation	.
Transcript_291992	.	Transcript_291992.p2	1-330[+]	sp|A3AZ88|MT2C_ORYSJ^sp|A3AZ88|MT2C_ORYSJ^Q:52-96,H:24-70^64.583%ID^E:2.83e-10^.^.	.	.	XP_039798813.1^XP_039798813.1^Q:103-327,H:1-79^78.8%ID^E:3.4e-30^.^.	Seita.3G064600.1.p^Seita.3G064600.1.p^Q:52-100,H:24-71^83.673%ID^E:3.98e-17^.^.	.	XP_039798813.1^XP_039798813.1^Q:35-109,H:1-79^80%ID^E:8.6e-32^.^.	PF01439.19^Metallothio_2^Metallothionein^35-108^E:9.7e-17	sigP:1^27^0.524^YES	ExpAA=18.12^PredHel=1^Topology=o15-32i	GO:0046872^molecular_function^metal ion binding	.
Transcript_292047	sp|P43284|TRPB2_MAIZE^sp|P43284|TRPB2_MAIZE^Q:259-1479,H:37-443^94.595%ID^E:0^.^.	Transcript_292047.p1	220-1482[+]	sp|P43284|TRPB2_MAIZE^sp|P43284|TRPB2_MAIZE^Q:14-420,H:37-443^94.595%ID^E:0^.^.	Seita.6G072900.1.p^Seita.6G072900.1.p^Q:262-1482,H:69-475^94.84%ID^E:0^.^.	WP_041268277_1^WP_041268277_1^Q:253-1476,H:10-418^77.8%ID^E:2.5e-237^.^.	XP_025821093.1^XP_025821093.1^Q:91-1479,H:2-473^88.1%ID^E:4e-291^.^.	Seita.6G072900.1.p^Seita.6G072900.1.p^Q:15-421,H:69-475^94.84%ID^E:0^.^.	WP_041268277_1^WP_041268277_1^Q:12-419,H:10-418^77.8%ID^E:4.2e-240^.^.	XP_008662907.1^XP_008662907.1^Q:1-420,H:54-479^93.7%ID^E:4e-291^.^.	PF00291.26^PALP^Pyridoxal-phosphate dependent enzyme^75-405^E:2.3e-47	.	.	.	K01696
Transcript_292480	sp|Q0JLC5|AB36G_ORYSJ^sp|Q0JLC5|AB36G_ORYSJ^Q:233-3445,H:299-1369^89.636%ID^E:0^.^.`sp|Q0JLC5|AB36G_ORYSJ^sp|Q0JLC5|AB36G_ORYSJ^Q:3550-3804,H:1373-1457^82.353%ID^E:3.05e-25^.^.`sp|Q0JLC5|AB36G_ORYSJ^sp|Q0JLC5|AB36G_ORYSJ^Q:206-1438,H:966-1371^23.113%ID^E:2.61e-21^.^.`sp|Q0JLC5|AB36G_ORYSJ^sp|Q0JLC5|AB36G_ORYSJ^Q:1964-3445,H:165-698^23.626%ID^E:2.09e-20^.^.`sp|Q0JLC5|AB36G_ORYSJ^sp|Q0JLC5|AB36G_OR…	Transcript_292480.p1	242-3670[+]	sp|Q0JLC5|AB36G_ORYSJ^sp|Q0JLC5|AB36G_ORYSJ^Q:1-1071,H:302-1372^89.729%ID^E:0^.^.`sp|Q0JLC5|AB36G_ORYSJ^sp|Q0JLC5|AB36G_ORYSJ^Q:575-1070,H:165-700^24.226%ID^E:3.85e-28^.^.`sp|Q0JLC5|AB36G_ORYSJ^sp|Q0JLC5|AB36G_ORYSJ^Q:13-484,H:990-1449^23.409%ID^E:3.27e-26^.^.	Seita.5G221600.1.p^Seita.5G221600.1.p^Q:233-3445,H:298-1368^94.398%ID^E:0^.^.`Seita.5G221600.1.p^Seita.5G221600.1.p^Q:3550-3807,H:1372-1457^90.698%ID^E:8.73e-27^.^.`Seita.5G221600.1.p^Seita.5G221600.1.p^Q:1991-3277,H:176-641^24.217%ID^E:3.43e-24^.^.`Seita.5G221600.1.p^Seita.5G221600.1.p^Q:206-1438,H:965-1370^23.185%ID^E:5.51e-20^.^.`Seita.5G221600.1.p^Seita.5G221600.1.p^Q:1-117,H:261-299^100%ID^E…	WP_083457755_1^WP_083457755_1^Q:1751-2998,H:407-794^30.7%ID^E:4.1e-34^.^.	ONM41184.1^ONM41184.1^Q:233-3637,H:297-1398^90.4%ID^E:0^.^.	Seita.5G221600.1.p^Seita.5G221600.1.p^Q:1-1071,H:301-1371^94.398%ID^E:0^.^.`Seita.5G221600.1.p^Seita.5G221600.1.p^Q:584-1070,H:176-699^23.889%ID^E:2.82e-31^.^.`Seita.5G221600.1.p^Seita.5G221600.1.p^Q:7-426,H:983-1397^22.864%ID^E:4.46e-25^.^.	WP_083457755_1^WP_083457755_1^Q:504-919,H:407-794^30.7%ID^E:2.8e-34^.^.	ONM41184.1^ONM41184.1^Q:1-1132,H:300-1398^90.4%ID^E:0^.^.	PF19055.1^ABC2_membrane_7^ABC-2 type transporter^94-147^E:6e-07`PF01061.25^ABC2_membrane^ABC-2 type transporter^215-426^E:4.9e-40`PF08370.12^PDR_assoc^Plant PDR ABC transporter associated^432-496^E:2.6e-29`PF00005.28^ABC_tran^ABC transporter^587-739^E:1.1e-20`PF01061.25^ABC2_membrane^ABC-2 type transporter^884-1071^E:5.8e-49	.	ExpAA=269.96^PredHel=11^Topology=o233-255i262-284o316-338i351-370o375-397i461-483o905-927i940-962o989-1011i1018-1040o1066-1088i	GO:0016020^cellular_component^membrane`GO:0005524^molecular_function^ATP binding`GO:0016887^molecular_function^ATPase activity	.
Transcript_292619	sp|P40267|H1_SOLPN^sp|P40267|H1_SOLPN^Q:219-404,H:49-110^66.129%ID^E:8.61e-24^.^.	Transcript_292619.p2	51-584[+]	sp|P40267|H1_SOLPN^sp|P40267|H1_SOLPN^Q:1-127,H:1-119^53.125%ID^E:5.61e-33^.^.	Seita.4G020700.1.p^Seita.4G020700.1.p^Q:216-404,H:79-141^88.889%ID^E:1.51e-33^.^.	.	KAF0902358.1^KAF0902358.1^Q:51-512,H:1-177^63.8%ID^E:6.6e-45^.^.	Seita.4G020700.1.p^Seita.4G020700.1.p^Q:1-124,H:1-147^68%ID^E:2.35e-56^.^.	.	KAF0902358.1^KAF0902358.1^Q:1-154,H:1-177^63.8%ID^E:2.6e-45^.^.	PF00538.20^Linker_histone^linker histone H1 and H5 family^57-125^E:1.5e-13	.	.	GO:0003677^molecular_function^DNA binding`GO:0006334^biological_process^nucleosome assembly`GO:0000786^cellular_component^nucleosome`GO:0005634^cellular_component^nucleus	K11275
Transcript_292759	sp|Q3E813|YL154_YEAST^sp|Q3E813|YL154_YEAST^Q:558-677,H:10-49^67.5%ID^E:2.74e-09^.^.	.	.	.	.	.	TVY73137.1^TVY73137.1^Q:1119-379,H:1-229^74.1%ID^E:1.3e-111^.^.	.	.	.	.	.	.	.	.
Transcript_292883	.	.	.	.	.	.	XP_029126323.1^XP_029126323.1^Q:3-1157,H:7-240^50.6%ID^E:2e-98^.^.	.	.	.	.	.	.	.	.
Transcript_292916	sp|P0CG87|RS272_HORVU^sp|P0CG87|RS272_HORVU^Q:147-488,H:1-114^99.123%ID^E:1.18e-44^.^.	Transcript_292916.p1	147-488[+]	sp|P27923|RS27A_MAIZE^sp|P27923|RS27A_MAIZE^Q:1-114,H:1-114^98.246%ID^E:3.07e-76^.^.	Seita.7G270700.1.p^Seita.7G270700.1.p^Q:147-488,H:1-114^98.246%ID^E:2.29e-45^.^.	.	PWZ11271.1^PWZ11271.1^Q:123-488,H:26-147^95.1%ID^E:2.3e-58^.^.	Seita.7G270700.1.p^Seita.7G270700.1.p^Q:1-114,H:1-114^98.246%ID^E:2.99e-77^.^.	WP_082083054_1^WP_082083054_1^Q:1-72,H:25-96^88.9%ID^E:4.2e-36^.^.	XP_039847470.1^XP_039847470.1^Q:1-114,H:1-114^99.1%ID^E:4.7e-57^.^.	PF11976.9^Rad60-SLD^Ubiquitin-2 like Rad60 SUMO-like^1-71^E:9.2e-17`PF00240.24^ubiquitin^Ubiquitin family^3-74^E:2.6e-34`PF13881.7^Rad60-SLD_2^Ubiquitin-2 like Rad60 SUMO-like^10-90^E:0.00038`PF14560.7^Ubiquitin_2^Ubiquitin-like domain^11-69^E:0.00018	.	.	GO:0005515^molecular_function^protein binding	K02977
Transcript_292930	.	.	.	.	.	.	KAF1856773.1^KAF1856773.1^Q:2839-3390,H:10-168^77.4%ID^E:1.3e-76^.^.	.	.	.	.	.	.	.	.
Transcript_293568	sp|Q7X8B5|ACA5_ORYSJ^sp|Q7X8B5|ACA5_ORYSJ^Q:352-3015,H:33-921^89.663%ID^E:0^.^.	Transcript_293568.p1	277-3075[+]	sp|Q7X8B5|ACA5_ORYSJ^sp|Q7X8B5|ACA5_ORYSJ^Q:25-913,H:32-921^89.562%ID^E:0^.^.	Seita.7G228200.1.p^Seita.7G228200.1.p^Q:352-3015,H:32-919^92.793%ID^E:0^.^.	WP_010051451_1^WP_010051451_1^Q:925-3000,H:126-850^39.6%ID^E:1.1e-141^.^.	XP_014661052.1^XP_014661052.1^Q:325-3015,H:21-919^92.2%ID^E:0^.^.	Seita.7G228200.1.p^Seita.7G228200.1.p^Q:26-913,H:32-919^92.793%ID^E:0^.^.	WP_010051451_1^WP_010051451_1^Q:217-908,H:126-850^39.6%ID^E:2.5e-143^.^.	XP_014661052.1^XP_014661052.1^Q:17-913,H:21-919^92.2%ID^E:0^.^.	PF12515.9^CaATP_NAI^Ca2+-ATPase N terminal autoinhibitory domain^24-66^E:4.6e-17`PF00690.27^Cation_ATPase_N^Cation transporter/ATPase, N-terminus^135-202^E:2.2e-12`PF00122.21^E1-E2_ATPase^E1-E2 ATPase^255-456^E:4.6e-39`PF00702.27^Hydrolase^haloacid dehalogenase-like hydrolase^474-798^E:5.6e-16`PF13246.7^Cation_ATPase^Cation transport ATPase (P-type)^531-612^E:3.8e-15`PF00689.22^Cation_ATPase_C^Ca…	.	ExpAA=145.64^PredHel=5^Topology=i190-212o216-235i331-353o368-390i423-445o	GO:0005516^molecular_function^calmodulin binding	K01537
Transcript_293758	.	.	.	.	.	.	XP_027223619.1^XP_027223619.1^Q:175-792,H:9-214^90.8%ID^E:3.9e-126^.^.	.	.	.	.	.	.	.	.
Transcript_294723	sp|Q9FN03|UVR8_ARATH^sp|Q9FN03|UVR8_ARATH^Q:147-869,H:111-345^33.198%ID^E:9.45e-36^.^.`sp|Q9FN03|UVR8_ARATH^sp|Q9FN03|UVR8_ARATH^Q:132-866,H:1-240^32.54%ID^E:2.22e-32^.^.`sp|Q9FN03|UVR8_ARATH^sp|Q9FN03|UVR8_ARATH^Q:108-863,H:41-291^31.559%ID^E:5.57e-31^.^.`sp|Q9FN03|UVR8_ARATH^sp|Q9FN03|UVR8_ARATH^Q:108-758,H:146-371^33.333%ID^E:6.41e-29^.^.`sp|Q9FN03|UVR8_ARATH^sp|Q9FN03|UVR8_ARATH^Q:315-869,H:1…	Transcript_294723.p1	51-890[+]	sp|Q9FN03|UVR8_ARATH^sp|Q9FN03|UVR8_ARATH^Q:33-273,H:111-345^33.198%ID^E:2.38e-37^.^.`sp|Q9FN03|UVR8_ARATH^sp|Q9FN03|UVR8_ARATH^Q:28-272,H:1-240^32.54%ID^E:7.99e-34^.^.`sp|Q9FN03|UVR8_ARATH^sp|Q9FN03|UVR8_ARATH^Q:20-271,H:41-291^31.559%ID^E:2.46e-32^.^.`sp|Q9FN03|UVR8_ARATH^sp|Q9FN03|UVR8_ARATH^Q:20-236,H:146-371^33.333%ID^E:2.63e-30^.^.`sp|Q9FN03|UVR8_ARATH^sp|Q9FN03|UVR8_ARATH^Q:89-273,H:16-189…	Seita.6G156100.1.p^Seita.6G156100.1.p^Q:69-875,H:119-387^95.539%ID^E:0^.^.`Seita.6G156100.1.p^Seita.6G156100.1.p^Q:381-869,H:12-171^28.221%ID^E:1.86e-14^.^.`Seita.6G156100.1.p^Seita.6G156100.1.p^Q:531-869,H:10-111^30%ID^E:0.000147^.^.	WP_012184390_1^WP_012184390_1^Q:180-863,H:91-315^34.2%ID^E:9.4e-23^.^.	CAD6245114.1^CAD6245114.1^Q:69-887,H:119-391^93.4%ID^E:2.5e-164^.^.	Seita.6G156100.1.p^Seita.6G156100.1.p^Q:7-280,H:119-392^94.891%ID^E:0^.^.`Seita.6G156100.1.p^Seita.6G156100.1.p^Q:111-273,H:12-171^28.221%ID^E:4.24e-15^.^.`Seita.6G156100.1.p^Seita.6G156100.1.p^Q:161-271,H:10-109^30.508%ID^E:6.98e-05^.^.	WP_012184390_1^WP_012184390_1^Q:115-271,H:116-263^42%ID^E:3.7e-22^.^.	CAD6245114.1^CAD6245114.1^Q:7-279,H:119-391^93.4%ID^E:6.3e-167^.^.	PF00415.19^RCC1^Regulator of chromosome condensation (RCC1) repeat^7-57^E:1.1e-05`PF13540.7^RCC1_2^Regulator of chromosome condensation (RCC1) repeat^44-68^E:1e-07`PF13540.7^RCC1_2^Regulator of chromosome condensation (RCC1) repeat^93-119^E:7e-10`PF00415.19^RCC1^Regulator of chromosome condensation (RCC1) repeat^106-155^E:4.8e-15`PF13540.7^RCC1_2^Regulator of chromosome condensation (RCC1) repeat…	.	.	.	.
Transcript_296449	sp|Q6CQE5|TAR1_KLULA^sp|Q6CQE5|TAR1_KLULA^Q:352-594,H:13-94^37.805%ID^E:1.17e-09^.^.	.	.	.	.	.	KZV13926.1^KZV13926.1^Q:319-612,H:53-150^73.5%ID^E:3.6e-37^.^.	.	.	.	.	.	.	.	.
Transcript_296935	sp|Q6K7E6|ERF1_ORYSJ^sp|Q6K7E6|ERF1_ORYSJ^Q:191-1267,H:16-365^79.722%ID^E:1.09e-146^.^.	Transcript_296935.p1	149-1270[+]	sp|Q6K7E6|ERF1_ORYSJ^sp|Q6K7E6|ERF1_ORYSJ^Q:1-373,H:1-365^78.4%ID^E:1.22e-174^.^.	Seita.1G342700.1.p^Seita.1G342700.1.p^Q:164-1270,H:6-368^78.919%ID^E:1.67e-160^.^.	.	OEL34802.1^OEL34802.1^Q:149-1267,H:1-370^80.2%ID^E:6.4e-198^.^.	Seita.1G342700.1.p^Seita.1G342700.1.p^Q:1-374,H:1-368^79.2%ID^E:0^.^.	.	OEL34802.1^OEL34802.1^Q:1-373,H:1-370^80.2%ID^E:3.5e-200^.^.	PF00847.21^AP2^AP2 domain^119-168^E:1.9e-12	.	.	GO:0003700^molecular_function^DNA-binding transcription factor activity`GO:0006355^biological_process^regulation of transcription, DNA-templated	K09286
Transcript_296959	sp|C0LGH2|Y1561_ARATH^sp|C0LGH2|Y1561_ARATH^Q:1033-3339,H:252-983^53.728%ID^E:0^.^.	Transcript_296959.p1	1597-3468[+]	sp|C0LGH2|Y1561_ARATH^sp|C0LGH2|Y1561_ARATH^Q:21-581,H:427-983^57.597%ID^E:0^.^.	Seita.2G097400.2.p^Seita.2G097400.2.p^Q:991-3459,H:240-1033^82.005%ID^E:0^.^.`Seita.2G097400.2.p^Seita.2G097400.2.p^Q:314-772,H:128-245^47.531%ID^E:3.13e-12^.^.	WP_083713259_1^WP_083713259_1^Q:2368-3063,H:201-422^35.1%ID^E:5.5e-24^.^.	KAG2632569.1^KAG2632569.1^Q:1033-3459,H:234-1011^81.4%ID^E:0^.^.	Seita.2G097400.2.p^Seita.2G097400.2.p^Q:19-621,H:431-1033^86.964%ID^E:0^.^.	WP_083713259_1^WP_083713259_1^Q:258-489,H:201-422^35.1%ID^E:1.6e-24^.^.	XP_004955901.1^XP_004955901.1^Q:19-621,H:431-1033^87%ID^E:0^.^.	PF11721.9^Malectin^Malectin domain^20-210^E:1.9e-43`PF00069.26^Pkinase^Protein kinase domain^293-557^E:8.6e-44`PF07714.18^PK_Tyr_Ser-Thr^Protein tyrosine and serine/threonine kinase^294-558^E:6.6e-46	sigP:1^22^0.497^YES	ExpAA=26.11^PredHel=1^Topology=o233-255i	GO:0004672^molecular_function^protein kinase activity`GO:0005524^molecular_function^ATP binding`GO:0006468^biological_process^protein phosphorylation	.
Transcript_297020	.	Transcript_297020.p1	610-966[+]	.	.	.	XP_039798813.1^XP_039798813.1^Q:855-496,H:1-79^49.2%ID^E:6.1e-20^.^.	.	.	.	.	.	.	.	.
Transcript_297040	sp|P30523|GLGS_WHEAT^sp|P30523|GLGS_WHEAT^Q:83-1522,H:1-473^92.083%ID^E:0^.^.	Transcript_297040.p1	83-1525[+]	sp|P30523|GLGS_WHEAT^sp|P30523|GLGS_WHEAT^Q:1-480,H:1-473^92.083%ID^E:0^.^.	Seita.6G120500.2.p^Seita.6G120500.2.p^Q:83-1525,H:1-480^93.763%ID^E:0^.^.	WP_015129202_1^WP_015129202_1^Q:224-1522,H:2-429^66.5%ID^E:2.3e-208^.^.	KAG2583221.1^KAG2583221.1^Q:83-1522,H:1-478^94.4%ID^E:0^.^.	Seita.6G120500.2.p^Seita.6G120500.2.p^Q:1-481,H:1-480^93.763%ID^E:0^.^.	WP_015129202_1^WP_015129202_1^Q:48-480,H:2-429^66.5%ID^E:2.4e-210^.^.	KAG2583221.1^KAG2583221.1^Q:1-480,H:1-478^94.4%ID^E:0^.^.	PF00483.24^NTP_transferase^Nucleotidyl transferase^52-325^E:1.4e-71	.	.	GO:0016779^molecular_function^nucleotidyltransferase activity`GO:0009058^biological_process^biosynthetic process	K00975
Transcript_297097	.	.	.	.	Seita.J016000.1.p^Seita.J016000.1.p^Q:361-224,H:22-67^93.478%ID^E:4.65e-23^.^.	.	KAB8477468.1^KAB8477468.1^Q:94-318,H:73-147^98.7%ID^E:4.3e-49^.^.	.	.	.	.	.	.	.	.
Transcript_297204	sp|Q8LNZ3|UGE1_ORYSJ^sp|Q8LNZ3|UGE1_ORYSJ^Q:131-1192,H:1-354^89.831%ID^E:0^.^.	Transcript_297204.p1	131-1195[+]	sp|Q8LNZ3|UGE1_ORYSJ^sp|Q8LNZ3|UGE1_ORYSJ^Q:1-354,H:1-354^89.831%ID^E:0^.^.	Seita.3G119400.1.p^Seita.3G119400.1.p^Q:131-1195,H:1-356^94.382%ID^E:0^.^.	NP_391765_1^NP_391765_1^Q:155-1183,H:3-339^61.5%ID^E:1.7e-147^.^.	TVT99019.1^TVT99019.1^Q:119-1192,H:49-406^94.4%ID^E:2.1e-254^.^.	Seita.3G119400.1.p^Seita.3G119400.1.p^Q:1-355,H:1-356^94.382%ID^E:0^.^.	NP_391765_1^NP_391765_1^Q:9-351,H:3-339^61.5%ID^E:2.6e-148^.^.	TVT99019.1^TVT99019.1^Q:1-354,H:53-406^95.2%ID^E:9.4e-255^.^.	PF04321.18^RmlD_sub_bind^RmlD substrate binding domain^8-170^E:3.7e-11`PF00106.26^adh_short^short chain dehydrogenase^8-79^E:1.8e-06`PF08659.11^KR^KR domain^8-94^E:4.9e-06`PF01370.22^Epimerase^NAD dependent epimerase/dehydratase family^9-273^E:2.9e-55`PF02719.16^Polysacc_synt_2^Polysaccharide biosynthesis protein^9-190^E:5.3e-12`PF16363.6^GDP_Man_Dehyd^GDP-mannose 4,6 dehydratase^10-335^E:2.9e-69…	.	.	GO:0003824^molecular_function^catalytic activity`GO:0050662^molecular_function^obsolete coenzyme binding`GO:0003854^molecular_function^3-beta-hydroxy-delta5-steroid dehydrogenase activity`GO:0016616^molecular_function^oxidoreductase activity, acting on the CH-OH group of donors, NAD or NADP as acceptor`GO:0006694^biological_process^steroid biosynthetic process`GO:0055114^biological_process^obsole…	K01784
Transcript_297544	sp|P37707|B2_DAUCA^sp|P37707|B2_DAUCA^Q:341-147,H:96-160^87.692%ID^E:3.46e-45^.^.`sp|P37707|B2_DAUCA^sp|P37707|B2_DAUCA^Q:585-460,H:55-96^78.571%ID^E:3.46e-45^.^.	Transcript_297544.p1	304-1110[+]	.	Seita.3G120600.1.p^Seita.3G120600.1.p^Q:1110-430,H:1-236^66.667%ID^E:7.84e-75^.^.`Seita.3G120600.1.p^Seita.3G120600.1.p^Q:341-147,H:227-291^95.385%ID^E:1.21e-36^.^.	.	XP_004960990.1^XP_004960990.1^Q:1110-430,H:1-236^69.1%ID^E:7e-83^.^.	.	.	OAY66933.1^OAY66933.1^Q:54-146,H:21-115^54%ID^E:1.7e-10^.^.	.	.	ExpAA=47.76^PredHel=1^Topology=i92-114o	.	.
Transcript_297964	sp|Q3BAI2|YCX91_PHAAO^sp|Q3BAI2|YCX91_PHAAO^Q:95-352,H:6-90^48.837%ID^E:3.16e-14^.^.	.	.	.	.	.	CRH27640.1^CRH27640.1^Q:68-253,H:30-91^83.9%ID^E:6.5e-24^.^.	.	.	.	.	.	.	.	.
Transcript_298320	sp|Q6CQE5|TAR1_KLULA^sp|Q6CQE5|TAR1_KLULA^Q:1248-1427,H:7-66^70%ID^E:1.43e-11^.^.`sp|Q6CQE5|TAR1_KLULA^sp|Q6CQE5|TAR1_KLULA^Q:1426-1482,H:65-84^75%ID^E:1.43e-11^.^.	.	.	.	.	.	XP_027223619.1^XP_027223619.1^Q:747-1406,H:9-228^91.8%ID^E:2.9e-137^.^.	.	.	.	.	.	.	.	.
Transcript_298529	.	Transcript_298529.p1	691-1020[+]	.	.	.	KAG4108954.1^KAG4108954.1^Q:1143-37,H:603-814^47.4%ID^E:2.1e-84^.^.	.	.	TKS05954.1^TKS05954.1^Q:1-109,H:220-328^96.3%ID^E:2.1e-64^.^.	.	.	.	.	.
Transcript_298652	sp|Q56WD9|THIK2_ARATH^sp|Q56WD9|THIK2_ARATH^Q:114-1481,H:1-462^75.325%ID^E:0^.^.	Transcript_298652.p1	114-1484[+]	sp|Q56WD9|THIK2_ARATH^sp|Q56WD9|THIK2_ARATH^Q:1-456,H:1-462^77.273%ID^E:0^.^.	Seita.1G366300.1.p^Seita.1G366300.1.p^Q:114-1481,H:1-461^93.709%ID^E:0^.^.	WP_013008172_1^WP_013008172_1^Q:258-1406,H:7-389^52.5%ID^E:5.8e-118^.^.	XP_034577888.1^XP_034577888.1^Q:114-1481,H:1-461^90.5%ID^E:5.1e-288^.^.	Seita.1G366300.1.p^Seita.1G366300.1.p^Q:1-457,H:1-462^94.589%ID^E:0^.^.	WP_013008172_1^WP_013008172_1^Q:49-431,H:7-389^52.5%ID^E:7.1e-120^.^.	XP_034577888.1^XP_034577888.1^Q:1-456,H:1-461^90.5%ID^E:1.7e-290^.^.	PF00108.24^Thiolase_N^Thiolase, N-terminal domain^46-300^E:3.7e-77`PF02803.19^Thiolase_C^Thiolase, C-terminal domain^310-432^E:8.7e-48	.	.	GO:0016747^molecular_function^transferase activity, transferring acyl groups other than amino-acyl groups	K07513
Transcript_298751	.	.	.	.	.	.	CDW75723.1^CDW75723.1^Q:341-72,H:1179-1268^70%ID^E:1.1e-29^.^.	.	.	.	.	.	.	.	.
Transcript_298896	sp|Q6CQE5|TAR1_KLULA^sp|Q6CQE5|TAR1_KLULA^Q:1111-1374,H:7-94^55.682%ID^E:4.93e-15^.^.	Transcript_298896.p1	597-1466[+]	.	Seita.7G000800.1.p^Seita.7G000800.1.p^Q:1486-1415,H:72-95^91.667%ID^E:6.83e-06^.^.	.	XP_027223619.1^XP_027223619.1^Q:592-1269,H:3-228^91.6%ID^E:5.9e-140^.^.	.	.	XP_027223610.1^XP_027223610.1^Q:68-267,H:29-228^92.5%ID^E:1.8e-128^.^.	.	.	.	.	.
Transcript_298901	sp|Q6Q9I2|MAD15_ORYSJ^sp|Q6Q9I2|MAD15_ORYSJ^Q:223-1017,H:1-267^80.952%ID^E:4.63e-113^.^.	Transcript_298901.p1	55-1020[+]	sp|Q6Q9I2|MAD15_ORYSJ^sp|Q6Q9I2|MAD15_ORYSJ^Q:57-321,H:1-267^82.182%ID^E:1.62e-133^.^.	Seita.2G002300.1.p^Seita.2G002300.1.p^Q:223-1020,H:1-270^84.074%ID^E:1.13e-116^.^.	.	RLN34877.1^RLN34877.1^Q:223-1017,H:1-265^82.5%ID^E:1e-133^.^.	Seita.2G002300.1.p^Seita.2G002300.1.p^Q:57-322,H:1-270^83.704%ID^E:2.42e-133^.^.	.	RLN34877.1^RLN34877.1^Q:57-321,H:1-265^82.5%ID^E:1.1e-136^.^.	PF00319.19^SRF-TF^SRF-type transcription factor (DNA-binding and dimerisation domain)^66-113^E:2.5e-26`PF01486.18^K-box^K-box region^140-228^E:7.5e-31	.	.	GO:0003677^molecular_function^DNA binding`GO:0046983^molecular_function^protein dimerization activity`GO:0003700^molecular_function^DNA-binding transcription factor activity`GO:0006355^biological_process^regulation of transcription, DNA-templated`GO:0005634^cellular_component^nucleus	K09264
Transcript_298927	sp|Q75W16|AROG_ORYSJ^sp|Q75W16|AROG_ORYSJ^Q:180-944,H:273-527^98.039%ID^E:0^.^.	Transcript_298927.p1	114-983[+]	sp|Q75W16|AROG_ORYSJ^sp|Q75W16|AROG_ORYSJ^Q:23-289,H:273-539^97.378%ID^E:0^.^.	Seita.2G394800.1.p^Seita.2G394800.1.p^Q:180-944,H:275-529^98.431%ID^E:0^.^.	WP_114912171_1^WP_114912171_1^Q:180-977,H:207-468^63.3%ID^E:2e-112^.^.	ONM25430.1^ONM25430.1^Q:153-980,H:2-277^94.9%ID^E:1.1e-192^.^.	Seita.2G394800.1.p^Seita.2G394800.1.p^Q:23-290,H:275-541^97.761%ID^E:0^.^.	WP_114912171_1^WP_114912171_1^Q:23-288,H:207-468^63.3%ID^E:6.8e-115^.^.	ONM25430.1^ONM25430.1^Q:14-289,H:2-277^94.9%ID^E:3.4e-195^.^.	PF01474.17^DAHP_synth_2^Class-II DAHP synthetase family^22-266^E:1e-111	.	.	GO:0003849^molecular_function^3-deoxy-7-phosphoheptulonate synthase activity`GO:0009073^biological_process^aromatic amino acid family biosynthetic process	K01626
Transcript_298953	.	Transcript_298953.p1	2-3481[+]	.	Seita.9G528400.1.p^Seita.9G528400.1.p^Q:2-2503,H:121-946^79.306%ID^E:0^.^.`Seita.9G528400.1.p^Seita.9G528400.1.p^Q:3098-3415,H:964-1068^74.528%ID^E:1.07e-42^.^.	.	RLN39306.1^RLN39306.1^Q:2-3415,H:153-1283^80.6%ID^E:0^.^.	Seita.9G528400.1.p^Seita.9G528400.1.p^Q:1-834,H:121-946^79.306%ID^E:0^.^.`Seita.9G528400.1.p^Seita.9G528400.1.p^Q:1033-1138,H:964-1068^74.528%ID^E:6.03e-43^.^.	.	RLN39306.1^RLN39306.1^Q:1-1138,H:153-1283^80.6%ID^E:0^.^.	PF04780.13^DUF629^Protein of unknown function (DUF629)^198-688^E:2.3e-130	.	.	.	.
Transcript_299479	sp|Q8TGM5|ART3_YEAST^sp|Q8TGM5|ART3_YEAST^Q:74-190,H:8-46^76.923%ID^E:1.78e-10^.^.	.	.	.	Seita.7G000800.1.p^Seita.7G000800.1.p^Q:155-39,H:1-39^79.487%ID^E:5.69e-14^.^.	.	TKR97773.1^TKR97773.1^Q:16-687,H:431-617^58.6%ID^E:3.1e-62^.^.	.	.	.	.	.	.	.	.
Transcript_299488	.	.	.	.	.	.	KAF1855775.1^KAF1855775.1^Q:832-14,H:392-642^55%ID^E:6.7e-70^.^.	.	.	.	.	.	.	.	.
Transcript_299577	sp|Q6CQE5|TAR1_KLULA^sp|Q6CQE5|TAR1_KLULA^Q:92-352,H:7-92^71.264%ID^E:5.82e-20^.^.	.	.	.	.	.	OBZ63473.1^OBZ63473.1^Q:1-492,H:94-244^73.8%ID^E:4e-73^.^.	.	.	.	.	.	.	.	.
Transcript_299603	.	.	.	.	.	.	TKS00108.1^TKS00108.1^Q:61-225,H:1-53^92.7%ID^E:2.8e-24^.^.	.	.	.	.	.	.	.	.
Transcript_299670	sp|Q41048|PSBQ1_MAIZE^sp|Q41048|PSBQ1_MAIZE^Q:130-753,H:7-217^85.782%ID^E:9.04e-91^.^.	Transcript_299670.p1	1-756[+]	sp|Q41048|PSBQ1_MAIZE^sp|Q41048|PSBQ1_MAIZE^Q:38-251,H:1-217^86.636%ID^E:2.08e-119^.^.	Seita.2G343000.1.p^Seita.2G343000.1.p^Q:130-756,H:7-212^85.714%ID^E:2.73e-86^.^.	.	OEL15751.1^OEL15751.1^Q:112-753,H:1-212^91.2%ID^E:1.7e-124^.^.	Seita.2G343000.1.p^Seita.2G343000.1.p^Q:38-252,H:1-212^86.111%ID^E:5.97e-109^.^.	.	OEL15751.1^OEL15751.1^Q:38-251,H:1-212^91.2%ID^E:2.1e-125^.^.	PF05757.12^PsbQ^Oxygen evolving enhancer protein 3 (PsbQ)^56-251^E:6.7e-81	sigP:1^16^0.573^YES	.	GO:0005509^molecular_function^calcium ion binding`GO:0015979^biological_process^photosynthesis`GO:0009523^cellular_component^photosystem II`GO:0009654^cellular_component^photosystem II oxygen evolving complex`GO:0019898^cellular_component^extrinsic component of membrane	K08901
Transcript_299728	.	.	.	.	.	.	PWY62046.1^PWY62046.1^Q:9-134,H:11-52^78.6%ID^E:1.8e-17^.^.	.	.	.	.	.	.	.	.
Transcript_299862	.	.	.	.	.	.	CAF2086565.1^CAF2086565.1^Q:50-508,H:78-206^69.9%ID^E:2.2e-53^.^.	.	.	.	.	.	.	.	.
Transcript_299996	.	.	.	.	.	.	GBC10048.1^GBC10048.1^Q:1455-517,H:17-264^57%ID^E:1.1e-97^.^.	.	.	.	.	.	.	.	.
Transcript_300155	.	Transcript_300155.p1	507-4223[+]	.	Seita.7G133000.2.p^Seita.7G133000.2.p^Q:507-4220,H:1-1230^80.692%ID^E:0^.^.	.	OEL35120.1^OEL35120.1^Q:507-4220,H:1-1233^81.6%ID^E:0^.^.	Seita.7G133000.2.p^Seita.7G133000.2.p^Q:1-1238,H:1-1230^80.692%ID^E:0^.^.	.	OEL35120.1^OEL35120.1^Q:1-1238,H:1-1233^81.6%ID^E:0^.^.	.	.	.	.	.
Transcript_300258	.	.	.	.	.	.	XP_009161805.1^XP_009161805.1^Q:820-605,H:6-77^80.6%ID^E:4.4e-26^.^.	.	.	.	.	.	.	.	.
Transcript_300437	sp|P94029|MT2A_ORYSJ^sp|P94029|MT2A_ORYSJ^Q:136-210,H:24-49^88.462%ID^E:6.68e-05^.^.	.	.	.	.	.	ASF57556.1^ASF57556.1^Q:133-285,H:23-72^67.3%ID^E:4.6e-13^.^.	.	.	.	.	.	.	.	.
Transcript_300479	sp|Q658H5|SPXM3_ORYSJ^sp|Q658H5|SPXM3_ORYSJ^Q:128-1612,H:19-512^93.535%ID^E:0^.^.	Transcript_300479.p1	2-1717[+]	sp|Q658H5|SPXM3_ORYSJ^sp|Q658H5|SPXM3_ORYSJ^Q:43-537,H:19-512^93.535%ID^E:0^.^.	Seita.4G018900.1.p^Seita.4G018900.1.p^Q:128-1612,H:19-513^95.96%ID^E:0^.^.	.	PWZ18049.1^PWZ18049.1^Q:128-1699,H:19-541^92.4%ID^E:0^.^.	Seita.4G018900.1.p^Seita.4G018900.1.p^Q:43-537,H:19-513^95.96%ID^E:0^.^.	.	PWZ18049.1^PWZ18049.1^Q:43-566,H:19-541^92.4%ID^E:0^.^.	PF03105.20^SPX^SPX domain^133-169^E:4.8e-08`PF07690.17^MFS_1^Major Facilitator Superfamily^280-564^E:2.5e-18`PF00083.25^Sugar_tr^Sugar (and other) transporter^286-429^E:5.6e-06	.	ExpAA=150.85^PredHel=6^Topology=o270-292i299-321o336-358i398-420o435-454i545-562o	GO:0055085^biological_process^transmembrane transport`GO:0016021^cellular_component^integral component of membrane`GO:0022857^molecular_function^transmembrane transporter activity	.
Transcript_300485	sp|Q8TGM7|ART2_YEAST^sp|Q8TGM7|ART2_YEAST^Q:398-565,H:2-57^73.214%ID^E:5.53e-18^.^.	.	.	.	.	.	XP_021910847.1^XP_021910847.1^Q:155-703,H:1-185^90.3%ID^E:5.1e-119^.^.	.	.	.	.	.	.	.	.
Transcript_300510	sp|P37833|AATC_ORYSJ^sp|P37833|AATC_ORYSJ^Q:230-1588,H:1-407^84.327%ID^E:0^.^.	Transcript_300510.p1	92-919[+]	sp|P37833|AATC_ORYSJ^sp|P37833|AATC_ORYSJ^Q:47-269,H:1-221^94.619%ID^E:1.25e-156^.^.	Seita.5G326000.1.p^Seita.5G326000.1.p^Q:92-1591,H:1-461^86.535%ID^E:0^.^.	WP_012249689_1^WP_012249689_1^Q:245-1582,H:2-401^43.3%ID^E:2.2e-115^.^.	XP_021312125.1^XP_021312125.1^Q:92-1588,H:1-459^87.3%ID^E:9.1e-302^.^.	Seita.5G326000.1.p^Seita.5G326000.1.p^Q:1-269,H:1-274^94.891%ID^E:0^.^.	WP_075792524_1^WP_075792524_1^Q:53-269,H:8-223^51.6%ID^E:3e-74^.^.	XP_021312125.1^XP_021312125.1^Q:1-269,H:1-273^96.3%ID^E:3.4e-179^.^.	PF00155.22^Aminotran_1_2^Aminotransferase class I and II^81-270^E:6.7e-52	.	.	GO:0030170^molecular_function^pyridoxal phosphate binding`GO:0009058^biological_process^biosynthetic process	K14454
Transcript_300510	sp|P37833|AATC_ORYSJ^sp|P37833|AATC_ORYSJ^Q:230-1588,H:1-407^84.327%ID^E:0^.^.	Transcript_300510.p2	1076-1591[+]	sp|P37833|AATC_ORYSJ^sp|P37833|AATC_ORYSJ^Q:1-171,H:237-407^92.398%ID^E:1.02e-114^.^.	Seita.5G326000.1.p^Seita.5G326000.1.p^Q:92-1591,H:1-461^86.535%ID^E:0^.^.	WP_012249689_1^WP_012249689_1^Q:245-1582,H:2-401^43.3%ID^E:2.2e-115^.^.	XP_021312125.1^XP_021312125.1^Q:92-1588,H:1-459^87.3%ID^E:9.1e-302^.^.	Seita.5G326000.1.p^Seita.5G326000.1.p^Q:1-172,H:290-461^94.767%ID^E:2.84e-118^.^.	WP_015878553_1^WP_015878553_1^Q:8-167,H:237-396^48.1%ID^E:4.7e-45^.^.	KAG0539497.1^KAG0539497.1^Q:1-171,H:232-402^94.7%ID^E:6e-109^.^.	PF00155.22^Aminotran_1_2^Aminotransferase class I and II^2-163^E:1.3e-35	.	.	GO:0030170^molecular_function^pyridoxal phosphate binding`GO:0009058^biological_process^biosynthetic process	K14454
Transcript_300720	sp|Q8TGM7|ART2_YEAST^sp|Q8TGM7|ART2_YEAST^Q:26-193,H:2-57^78.571%ID^E:3.16e-18^.^.	.	.	.	Seita.7G000800.1.p^Seita.7G000800.1.p^Q:3033-2950,H:1-28^75%ID^E:6.95e-07^.^.	.	KAG4108955.1^KAG4108955.1^Q:192-3074,H:91-757^41%ID^E:1.9e-166^.^.	.	.	.	.	.	.	.	.
Transcript_300995	sp|Q7X8B5|ACA5_ORYSJ^sp|Q7X8B5|ACA5_ORYSJ^Q:252-2450,H:33-766^88.299%ID^E:0^.^.	Transcript_300995.p1	177-2609[+]	sp|Q7X8B5|ACA5_ORYSJ^sp|Q7X8B5|ACA5_ORYSJ^Q:24-758,H:31-766^88.06%ID^E:0^.^.	Seita.7G228200.1.p^Seita.7G228200.1.p^Q:252-2450,H:32-764^92.224%ID^E:0^.^.	WP_068961034_1^WP_068961034_1^Q:624-2465,H:8-600^33.8%ID^E:4.5e-84^.^.	XP_014661052.1^XP_014661052.1^Q:225-2450,H:21-764^91.5%ID^E:0^.^.	Seita.7G228200.1.p^Seita.7G228200.1.p^Q:26-758,H:32-764^92.224%ID^E:0^.^.	WP_068961034_1^WP_068961034_1^Q:150-763,H:8-600^33.8%ID^E:7e-85^.^.	XP_014661052.1^XP_014661052.1^Q:17-758,H:21-764^91.5%ID^E:0^.^.	PF12515.9^CaATP_NAI^Ca2+-ATPase N terminal autoinhibitory domain^24-66^E:3.9e-17`PF00690.27^Cation_ATPase_N^Cation transporter/ATPase, N-terminus^135-202^E:1.9e-12`PF00122.21^E1-E2_ATPase^E1-E2 ATPase^255-456^E:3.6e-39`PF00702.27^Hydrolase^haloacid dehalogenase-like hydrolase^474-726^E:2.3e-07`PF13246.7^Cation_ATPase^Cation transport ATPase (P-type)^531-612^E:3.2e-15	.	ExpAA=118.01^PredHel=5^Topology=i190-212o216-235i372-394o427-449i771-793o	GO:0005516^molecular_function^calmodulin binding	K01537
Transcript_301054	sp|Q04960|DNJH_CUCSA^sp|Q04960|DNJH_CUCSA^Q:106-1362,H:1-413^87.828%ID^E:0^.^.	Transcript_301054.p1	106-1365[+]	sp|Q04960|DNJH_CUCSA^sp|Q04960|DNJH_CUCSA^Q:1-419,H:1-413^87.828%ID^E:0^.^.	Seita.9G155300.1.p^Seita.9G155300.1.p^Q:106-1365,H:1-420^96.19%ID^E:0^.^.	WP_046308910_1^WP_046308910_1^Q:145-1176,H:6-355^35.7%ID^E:9.2e-48^.^.	XP_002466747.1^XP_002466747.1^Q:106-1362,H:1-419^96.2%ID^E:9.3e-269^.^.	Seita.9G155300.1.p^Seita.9G155300.1.p^Q:1-420,H:1-420^96.19%ID^E:0^.^.	WP_046308910_1^WP_046308910_1^Q:14-357,H:6-355^35.7%ID^E:7.2e-49^.^.	XP_002466747.1^XP_002466747.1^Q:1-419,H:1-419^96.2%ID^E:1.7e-270^.^.	PF00226.32^DnaJ^DnaJ domain^14-71^E:2.9e-23`PF01556.19^DnaJ_C^DnaJ C terminal domain^122-343^E:1.3e-40`PF00684.20^DnaJ_CXXCXGXG^DnaJ central domain^148-214^E:2.1e-15	.	.	GO:0031072^molecular_function^heat shock protein binding`GO:0051082^molecular_function^unfolded protein binding	K09503
Transcript_301235	.	.	.	.	.	.	PHT26171.1^PHT26171.1^Q:62-628,H:285-452^72.5%ID^E:1.4e-73^.^.	.	.	.	.	.	.	.	.
Transcript_301487	sp|Q0DKW8|LTI6B_ORYSJ^sp|Q0DKW8|LTI6B_ORYSJ^Q:125-286,H:2-55^92.593%ID^E:1.98e-18^.^.	Transcript_301487.p1	1-378[+]	.	Seita.3G055400.1.p^Seita.3G055400.1.p^Q:122-289,H:2-57^87.5%ID^E:1.44e-18^.^.	WP_099554241_1^WP_099554241_1^Q:134-286,H:2-52^66.7%ID^E:8.9e-15^.^.	TVU17937.1^TVU17937.1^Q:116-286,H:2-60^91.5%ID^E:1.3e-28^.^.	.	.	.	.	.	.	.	.
Transcript_301564	sp|Q6CQE5|TAR1_KLULA^sp|Q6CQE5|TAR1_KLULA^Q:87-347,H:7-92^66.667%ID^E:2.92e-26^.^.	.	.	.	.	.	OBZ63473.1^OBZ63473.1^Q:116-487,H:121-244^88.7%ID^E:1.1e-69^.^.	.	.	.	.	.	.	.	.
Transcript_301590	sp|Q8TGM7|ART2_YEAST^sp|Q8TGM7|ART2_YEAST^Q:2708-2583,H:16-57^85.714%ID^E:1.45e-15^.^.	.	.	.	.	.	KAD0312832.1^KAD0312832.1^Q:2481-508,H:142-503^44.7%ID^E:1.4e-136^.^.	.	.	.	.	.	.	.	.
Transcript_301606	sp|Q8TGM7|ART2_YEAST^sp|Q8TGM7|ART2_YEAST^Q:560-727,H:2-57^76.786%ID^E:1.15e-17^.^.	.	.	.	.	.	KAG4108955.1^KAG4108955.1^Q:726-3128,H:91-655^44.6%ID^E:2.2e-166^.^.	.	.	.	.	.	.	.	.
Transcript_301666	sp|Q3BAI2|YCX91_PHAAO^sp|Q3BAI2|YCX91_PHAAO^Q:918-1076,H:6-58^71.698%ID^E:1.54e-14^.^.	.	.	.	.	.	VDN00566.1^VDN00566.1^Q:273-1100,H:1-222^75.7%ID^E:6e-130^.^.	.	.	.	.	.	.	.	.
Transcript_301722	sp|Q8TGM6|TAR1_YEAST^sp|Q8TGM6|TAR1_YEAST^Q:1316-1429,H:45-82^71.053%ID^E:1.83e-09^.^.`sp|Q8TGM6|TAR1_YEAST^sp|Q8TGM6|TAR1_YEAST^Q:1443-1481,H:87-99^92.308%ID^E:1.83e-09^.^.	.	.	.	.	.	ROT79943.1^ROT79943.1^Q:88-1434,H:1-342^57.8%ID^E:3.6e-149^.^.	.	.	.	.	.	.	.	.
Transcript_301755	.	.	.	.	.	.	EEE57336.1^EEE57336.1^Q:210-76,H:3-47^60%ID^E:0.0001^.^.	.	.	.	.	.	.	.	.
Transcript_301777	.	.	.	.	.	.	OEL20328.1^OEL20328.1^Q:141-13,H:1-43^83.7%ID^E:2.3e-17^.^.	.	.	.	.	.	.	.	.
Transcript_301948	.	.	.	.	.	.	XP_038780976.1^XP_038780976.1^Q:65-328,H:8-95^97.7%ID^E:3.2e-48^.^.	.	.	.	.	.	.	.	.
Transcript_302206	sp|Q2QUC5|C71P1_ORYSJ^sp|Q2QUC5|C71P1_ORYSJ^Q:660-1913,H:103-523^92.399%ID^E:0^.^.	Transcript_302206.p3	23-553[-]	sp|Q9M8Z5|NSN1_ARATH^sp|Q9M8Z5|NSN1_ARATH^Q:1-174,H:1-158^69.143%ID^E:4.19e-50^.^.	Seita.3G298400.1.p^Seita.3G298400.1.p^Q:624-1916,H:92-518^92.361%ID^E:0^.^.	WP_099555641_1^WP_099555641_1^Q:756-1808,H:132-463^28.3%ID^E:1e-32^.^.	XP_034584292.1^XP_034584292.1^Q:624-1913,H:92-517^92.6%ID^E:3.4e-288^.^.	Seita.9G177200.1.p^Seita.9G177200.1.p^Q:12-174,H:12-174^92.638%ID^E:2.4e-99^.^.	.	KAG2545797.1^KAG2545797.1^Q:1-174,H:1-174^95.4%ID^E:3.2e-96^.^.	PF08701.12^GN3L_Grn1^GNL3L/Grn1 putative GTPase^16-92^E:8.2e-20	.	.	.	K14538
Transcript_302324	sp|Q8S8P0|SCP52_ARATH^sp|Q8S8P0|SCP52_ARATH^Q:50-487,H:36-180^51.37%ID^E:6.01e-52^.^.	.	.	.	Seita.9G303200.1.p^Seita.9G303200.1.p^Q:17-505,H:373-548^83.523%ID^E:2.12e-102^.^.	.	ACF86146.1^ACF86146.1^Q:5-502,H:111-289^84.9%ID^E:3.7e-108^.^.	.	.	.	.	.	.	.	.
Transcript_302791	sp|Q8LF36|2A5T_ARATH^sp|Q8LF36|2A5T_ARATH^Q:757-1314,H:68-253^65.054%ID^E:1.24e-81^.^.	Transcript_302791.p1	508-1422[+]	sp|Q8LF36|2A5T_ARATH^sp|Q8LF36|2A5T_ARATH^Q:50-269,H:38-253^57.727%ID^E:7.68e-86^.^.	Seita.6G080600.1.p^Seita.6G080600.1.p^Q:508-1314,H:1-264^82.528%ID^E:1.14e-144^.^.	.	RLM61318.1^RLM61318.1^Q:508-1314,H:1-268^84%ID^E:3.9e-150^.^.	Seita.6G080600.1.p^Seita.6G080600.1.p^Q:1-269,H:1-264^83.643%ID^E:3.3e-160^.^.	.	RLM61318.1^RLM61318.1^Q:1-269,H:1-268^84%ID^E:5.8e-153^.^.	PF01603.21^B56^Protein phosphatase 2A regulatory B subunit (B56 family)^89-255^E:1.7e-64	.	.	GO:0019888^molecular_function^protein phosphatase regulator activity`GO:0007165^biological_process^signal transduction`GO:0000159^cellular_component^protein phosphatase type 2A complex	K11584
Transcript_312695	sp|Q8VZF1|AEE7_ARATH^sp|Q8VZF1|AEE7_ARATH^Q:113-1801,H:7-569^71.936%ID^E:0^.^.	Transcript_312695.p5	358-693[-]	.	Seita.9G431700.1.p^Seita.9G431700.1.p^Q:110-1804,H:4-567^85.841%ID^E:0^.^.	WP_062152732_1^WP_062152732_1^Q:128-1771,H:10-540^58.3%ID^E:3.7e-228^.^.	TVU47339.1^TVU47339.1^Q:68-1801,H:1-578^88.2%ID^E:0^.^.	.	.	RDX64194.1^RDX64194.1^Q:1-73,H:1-72^60.3%ID^E:2.5e-16^.^.	.	.	.	.	.
Transcript_313027	sp|Q9C5J7|PFKA7_ARATH^sp|Q9C5J7|PFKA7_ARATH^Q:346-1737,H:10-473^75.431%ID^E:0^.^.	Transcript_313027.p2	124-1797[+]	sp|Q9C5J7|PFKA7_ARATH^sp|Q9C5J7|PFKA7_ARATH^Q:75-538,H:10-473^75.431%ID^E:0^.^.	Seita.9G091600.2.p^Seita.9G091600.2.p^Q:2447-4315,H:1-623^90.53%ID^E:0^.^.	WP_012826419_1^WP_012826419_1^Q:2522-4303,H:61-644^51.3%ID^E:1.2e-192^.^.	XP_004981775.1^XP_004981775.1^Q:2447-4312,H:1-622^90.5%ID^E:0^.^.	Seita.4G072300.1.p^Seita.4G072300.1.p^Q:49-558,H:45-557^81.092%ID^E:0^.^.	WP_013255804_1^WP_013255804_1^Q:141-519,H:62-441^50.1%ID^E:4.7e-125^.^.	PUZ65106.1^PUZ65106.1^Q:3-554,H:2-562^80.8%ID^E:0^.^.	PF00365.21^PFK^Phosphofructokinase^160-463^E:1.9e-65	.	.	GO:0003872^molecular_function^6-phosphofructokinase activity`GO:0006096^biological_process^glycolytic process	K00850
Transcript_313027	sp|Q9C5J7|PFKA7_ARATH^sp|Q9C5J7|PFKA7_ARATH^Q:346-1737,H:10-473^75.431%ID^E:0^.^.	Transcript_313027.p1	2447-4315[+]	sp|A7LXU3|BGH3B_BACO1^sp|A7LXU3|BGH3B_BACO1^Q:29-617,H:30-658^32.767%ID^E:2.9e-91^.^.	Seita.9G091600.2.p^Seita.9G091600.2.p^Q:2447-4315,H:1-623^90.53%ID^E:0^.^.	WP_012826419_1^WP_012826419_1^Q:2522-4303,H:61-644^51.3%ID^E:1.2e-192^.^.	XP_004981775.1^XP_004981775.1^Q:2447-4312,H:1-622^90.5%ID^E:0^.^.	Seita.9G091600.2.p^Seita.9G091600.2.p^Q:1-623,H:1-623^90.53%ID^E:0^.^.	WP_012826419_1^WP_012826419_1^Q:26-619,H:61-644^51.3%ID^E:4.7e-204^.^.	XP_004981775.1^XP_004981775.1^Q:1-622,H:1-622^90.5%ID^E:0^.^.	PF00933.22^Glyco_hydro_3^Glycosyl hydrolase family 3 N terminal domain^45-372^E:3.3e-71`PF01915.23^Glyco_hydro_3_C^Glycosyl hydrolase family 3 C-terminal domain^409-617^E:2.6e-37	sigP:1^21^0.805^YES	.	GO:0004553^molecular_function^hydrolase activity, hydrolyzing O-glycosyl compounds`GO:0005975^biological_process^carbohydrate metabolic process	K05349
Transcript_320142	.	.	.	.	.	.	.	.	.	.	.	.	.	.	.
Transcript_320200	.	.	.	.	.	.	.	.	.	.	.	.	.	.	.
Transcript_325984	sp|O23372|ATXR3_ARATH^sp|O23372|ATXR3_ARATH^Q:1382-6787,H:605-2329^51.083%ID^E:0^.^.	Transcript_325984.p1	158-6796[+]	sp|O23372|ATXR3_ARATH^sp|O23372|ATXR3_ARATH^Q:65-2210,H:232-2329^46.771%ID^E:0^.^.	Seita.6G042300.1.p^Seita.6G042300.1.p^Q:191-6796,H:70-2268^86.464%ID^E:0^.^.	WP_117289025_1^WP_117289025_1^Q:5360-5596,H:66-151^38.4%ID^E:3.7e-06^.^.	XP_004972709.1^XP_004972709.1^Q:197-6793,H:72-2267^84.2%ID^E:0^.^.	Seita.6G042300.1.p^Seita.6G042300.1.p^Q:12-2213,H:70-2268^86.464%ID^E:0^.^.	WP_117289025_1^WP_117289025_1^Q:1735-1813,H:66-151^38.4%ID^E:3.3e-06^.^.	XP_004972709.1^XP_004972709.1^Q:14-2212,H:72-2267^84.2%ID^E:0^.^.	PF00856.29^SET^SET domain^1723-1787^E:2.6e-12	.	.	GO:0005515^molecular_function^protein binding	K22748
Transcript_330686	.	Transcript_330686.p1	110-469[+]	.	Seita.5G381700.1.p^Seita.5G381700.1.p^Q:110-469,H:1-119^82.5%ID^E:6.77e-54^.^.	.	KAG0540156.1^KAG0540156.1^Q:26-469,H:23-165^79.1%ID^E:1.4e-68^.^.	Seita.5G381700.1.p^Seita.5G381700.1.p^Q:1-120,H:1-119^82.5%ID^E:3.25e-58^.^.	.	XP_021312542.1^XP_021312542.1^Q:1-120,H:1-118^85.8%ID^E:1.7e-63^.^.	.	.	.	.	.
Transcript_331272	sp|Q9M1C7|AB9C_ARATH^sp|Q9M1C7|AB9C_ARATH^Q:1-4125,H:134-1500^62.834%ID^E:0^.^.	Transcript_331272.p1	1-4140[+]	sp|Q9M1C7|AB9C_ARATH^sp|Q9M1C7|AB9C_ARATH^Q:1-1378,H:134-1503^62.581%ID^E:0^.^.	Seita.7G216700.1.p^Seita.7G216700.1.p^Q:1-4125,H:225-1599^93.164%ID^E:0^.^.	WP_102244429_1^WP_102244429_1^Q:487-4071,H:56-1215^30.7%ID^E:2.5e-164^.^.	RLM66031.1^RLM66031.1^Q:1-4137,H:155-1533^92.9%ID^E:0^.^.	Seita.7G216700.1.p^Seita.7G216700.1.p^Q:1-1380,H:225-1604^93.116%ID^E:0^.^.	WP_102244429_1^WP_102244429_1^Q:163-1357,H:56-1215^30.7%ID^E:4.3e-166^.^.	RLM66031.1^RLM66031.1^Q:1-1379,H:155-1533^92.9%ID^E:0^.^.	PF00664.24^ABC_membrane^ABC transporter transmembrane region^185-449^E:1.7e-24`PF00005.28^ABC_tran^ABC transporter^514-648^E:1.5e-18`PF00664.24^ABC_membrane^ABC transporter transmembrane region^823-1057^E:4.3e-32`PF00005.28^ABC_tran^ABC transporter^1147-1295^E:3.7e-29	.	ExpAA=249.41^PredHel=10^Topology=o52-69i293-315o320-339i398-415o419-441i804-826o846-868i927-944o948-970i1035-1057o	GO:0005524^molecular_function^ATP binding`GO:0042626^molecular_function^ATPase-coupled transmembrane transporter activity`GO:0055085^biological_process^transmembrane transport`GO:0016021^cellular_component^integral component of membrane`GO:0016887^molecular_function^ATPase activity	.
Transcript_335384	sp|P0C5P9|YL54B_YEAST^sp|P0C5P9|YL54B_YEAST^Q:106-258,H:1-52^46.154%ID^E:4.64e-05^.^.	.	.	.	.	.	CAF2086537.1^CAF2086537.1^Q:3-338,H:45-156^92.9%ID^E:9.2e-73^.^.	.	.	.	.	.	.	.	.
Transcript_335529	sp|P04842|ALOX1_KOMPG^sp|P04842|ALOX1_KOMPG^Q:661-2655,H:1-663^68.366%ID^E:0^.^.	Transcript_335529.p1	661-2658[+]	sp|P04842|ALOX1_KOMPG^sp|P04842|ALOX1_KOMPG^Q:1-665,H:1-663^68.366%ID^E:0^.^.	Seita.1G271600.1.p^Seita.1G271600.1.p^Q:922-1620,H:122-330^26.383%ID^E:7.68e-07^.^.	WP_015493877_1^WP_015493877_1^Q:676-2574,H:5-533^28.6%ID^E:9.4e-63^.^.	XP_018380303.1^XP_018380303.1^Q:661-2655,H:1-665^98.8%ID^E:0^.^.	Seita.6G138200.1.p^Seita.6G138200.1.p^Q:8-640,H:51-579^21.851%ID^E:2.78e-12^.^.	WP_015493877_1^WP_015493877_1^Q:6-638,H:5-533^28.6%ID^E:3.4e-64^.^.	XP_018380303.1^XP_018380303.1^Q:1-665,H:1-665^98.8%ID^E:0^.^.	PF00732.20^GMC_oxred_N^GMC oxidoreductase^7-310^E:5.6e-79`PF05199.14^GMC_oxred_C^GMC oxidoreductase^427-631^E:4.7e-34	.	.	GO:0016614^molecular_function^oxidoreductase activity, acting on CH-OH group of donors`GO:0050660^molecular_function^flavin adenine dinucleotide binding`GO:0055114^biological_process^obsolete oxidation-reduction process	K17066
Transcript_335914	sp|A3BXL8|AB53G_ORYSJ^sp|A3BXL8|AB53G_ORYSJ^Q:2-3754,H:79-1325^91.127%ID^E:0^.^.`sp|A3BXL8|AB53G_ORYSJ^sp|A3BXL8|AB53G_ORYSJ^Q:254-1927,H:871-1390^25.175%ID^E:1.14e-28^.^.	Transcript_335914.p1	2-3754[+]	sp|A3BXL8|AB53G_ORYSJ^sp|A3BXL8|AB53G_ORYSJ^Q:1-1251,H:79-1325^91.127%ID^E:0^.^.`sp|A3BXL8|AB53G_ORYSJ^sp|A3BXL8|AB53G_ORYSJ^Q:85-642,H:871-1390^25.175%ID^E:1.31e-35^.^.	Seita.2G179600.1.p^Seita.2G179600.1.p^Q:2-3754,H:80-1330^94.005%ID^E:0^.^.`Seita.2G179600.1.p^Seita.2G179600.1.p^Q:254-1927,H:876-1395^23.592%ID^E:2.67e-29^.^.	APR86841_1^APR86841_1^Q:2405-3679,H:287-749^25.9%ID^E:3.9e-30^.^.	XP_034580364.1^XP_034580364.1^Q:2-3754,H:80-1330^94%ID^E:0^.^.	Seita.2G179600.1.p^Seita.2G179600.1.p^Q:1-1251,H:80-1330^94.005%ID^E:0^.^.`Seita.2G179600.1.p^Seita.2G179600.1.p^Q:85-642,H:876-1395^23.592%ID^E:1.27e-35^.^.	APR86841_1^APR86841_1^Q:802-1226,H:287-749^25.9%ID^E:3.9e-30^.^.	XP_034580364.1^XP_034580364.1^Q:1-1251,H:80-1330^94%ID^E:0^.^.	PF14510.7^ABC_trans_N^ABC-transporter N-terminal^18-65^E:2.7e-09`PF00005.28^ABC_tran^ABC transporter^91-273^E:6.8e-17`PF19055.1^ABC2_membrane_7^ABC-2 type transporter^306-360^E:1.9e-06`PF01061.25^ABC2_membrane^ABC-2 type transporter^427-639^E:1.1e-42`PF08370.12^PDR_assoc^Plant PDR ABC transporter associated^644-707^E:7.2e-26`PF00005.28^ABC_tran^ABC transporter^803-955^E:1.1e-18`PF01061.25^ABC2_me…	.	ExpAA=215.39^PredHel=10^Topology=o444-466i479-501o528-550i563-582o587-609i671-693o1120-1142i1151-1168o1205-1227i1234-1250o	GO:0005524^molecular_function^ATP binding`GO:0016887^molecular_function^ATPase activity`GO:0016020^cellular_component^membrane	.
Transcript_339790	.	.	.	.	.	.	BAK05064.1^BAK05064.1^Q:17-163,H:17-64^69.4%ID^E:1e-13^.^.	.	.	.	.	.	.	.	.
Transcript_340082	sp|F4HSD5|TRM32_ARATH^sp|F4HSD5|TRM32_ARATH^Q:2772-3209,H:405-549^29.747%ID^E:3.6e-08^.^.	Transcript_340082.p1	522-3227[+]	sp|F4HSD5|TRM32_ARATH^sp|F4HSD5|TRM32_ARATH^Q:751-896,H:405-549^29.747%ID^E:7.62e-09^.^.	Seita.9G333400.2.p^Seita.9G333400.2.p^Q:522-3227,H:1-899^80.288%ID^E:0^.^.	.	OEL19415.1^OEL19415.1^Q:522-3224,H:1-902^81.5%ID^E:0^.^.	Seita.9G333400.2.p^Seita.9G333400.2.p^Q:1-902,H:1-899^80.288%ID^E:0^.^.	.	OEL19415.1^OEL19415.1^Q:1-901,H:1-902^81.5%ID^E:0^.^.	PF12552.9^DUF3741^Protein of unknown function (DUF3741)^220-262^E:2.1e-14`PF14309.7^DUF4378^Domain of unknown function (DUF4378)^749-894^E:9.2e-24	.	.	.	.
Transcript_340194	.	Transcript_340194.p1	249-1061[+]	.	Seita.5G108200.1.p^Seita.5G108200.1.p^Q:327-995,H:22-250^47.234%ID^E:1.13e-58^.^.	.	RLN27532.1^RLN27532.1^Q:252-1058,H:3-283^68.2%ID^E:2.5e-107^.^.	Seita.5G107900.1.p^Seita.5G107900.1.p^Q:7-243,H:3-234^51.44%ID^E:1.57e-70^.^.	.	RLN27532.1^RLN27532.1^Q:2-270,H:3-283^68.2%ID^E:3.6e-117^.^.	PF05056.13^DUF674^Protein of unknown function (DUF674)^11-256^E:2.5e-46	.	.	.	.
Transcript_340194	.	Transcript_340194.p4	1892-2242[-]	.	Seita.5G108200.1.p^Seita.5G108200.1.p^Q:327-995,H:22-250^47.234%ID^E:1.13e-58^.^.	.	RLN27532.1^RLN27532.1^Q:252-1058,H:3-283^68.2%ID^E:2.5e-107^.^.	.	.	ABA96921.1^ABA96921.1^Q:1-77,H:1-77^94.8%ID^E:8.4e-36^.^.	.	.	.	.	.
Transcript_340194	.	Transcript_340194.p3	3072-3431[+]	.	Seita.5G108200.1.p^Seita.5G108200.1.p^Q:327-995,H:22-250^47.234%ID^E:1.13e-58^.^.	.	RLN27532.1^RLN27532.1^Q:252-1058,H:3-283^68.2%ID^E:2.5e-107^.^.	.	.	XP_040252249.1^XP_040252249.1^Q:39-119,H:335-400^39.5%ID^E:0.00027^.^.	.	.	.	.	.
Transcript_343884	.	Transcript_343884.p1	1-324[+]	.	.	.	.	.	.	.	.	.	.	.	.
Transcript_344095	sp|Q9SMZ4|AASS_ARATH^sp|Q9SMZ4|AASS_ARATH^Q:1516-3750,H:316-1064^60.87%ID^E:0^.^.`sp|Q9SMZ4|AASS_ARATH^sp|Q9SMZ4|AASS_ARATH^Q:180-1091,H:12-315^78.033%ID^E:2.46e-146^.^.	Transcript_344095.p2	144-1148[+]	sp|Q9SMZ4|AASS_ARATH^sp|Q9SMZ4|AASS_ARATH^Q:13-316,H:12-315^78.033%ID^E:3.75e-171^.^.	Seita.1G343600.1.p^Seita.1G343600.1.p^Q:1516-3756,H:317-1063^86.747%ID^E:0^.^.`Seita.1G343600.1.p^Seita.1G343600.1.p^Q:144-1091,H:1-316^91.456%ID^E:0^.^.	WP_006927860_1^WP_006927860_1^Q:2317-3744,H:4-436^35.7%ID^E:1e-71^.^.	TVU28878.1^TVU28878.1^Q:1516-3753,H:526-1270^89.2%ID^E:0^.^.	Seita.1G343600.2.p^Seita.1G343600.2.p^Q:1-316,H:1-316^91.456%ID^E:0^.^.	WP_044615885_1^WP_044615885_1^Q:20-301,H:7-274^38.7%ID^E:1.7e-51^.^.	ACN26697.1^ACN26697.1^Q:1-316,H:1-316^91.8%ID^E:4.9e-207^.^.	PF05222.16^AlaDh_PNT_N^Alanine dehydrogenase/PNT, N-terminal domain^19-156^E:4.6e-25	.	.	.	K14157
Transcript_344095	sp|Q9SMZ4|AASS_ARATH^sp|Q9SMZ4|AASS_ARATH^Q:1516-3750,H:316-1064^60.87%ID^E:0^.^.`sp|Q9SMZ4|AASS_ARATH^sp|Q9SMZ4|AASS_ARATH^Q:180-1091,H:12-315^78.033%ID^E:2.46e-146^.^.	Transcript_344095.p1	1492-3756[+]	sp|Q9SMZ4|AASS_ARATH^sp|Q9SMZ4|AASS_ARATH^Q:9-753,H:316-1064^60.87%ID^E:0^.^.	Seita.1G343600.1.p^Seita.1G343600.1.p^Q:1516-3756,H:317-1063^86.747%ID^E:0^.^.`Seita.1G343600.1.p^Seita.1G343600.1.p^Q:144-1091,H:1-316^91.456%ID^E:0^.^.	WP_006927860_1^WP_006927860_1^Q:2317-3744,H:4-436^35.7%ID^E:1e-71^.^.	TVU28878.1^TVU28878.1^Q:1516-3753,H:526-1270^89.2%ID^E:0^.^.	Seita.1G343600.1.p^Seita.1G343600.1.p^Q:9-755,H:317-1063^86.747%ID^E:0^.^.	WP_006927860_1^WP_006927860_1^Q:276-751,H:4-436^35.7%ID^E:3.6e-74^.^.	TVU28878.1^TVU28878.1^Q:9-754,H:526-1270^89.2%ID^E:0^.^.	PF04455.13^Saccharop_dh_N^LOR/SDH bifunctional enzyme conserved region^170-244^E:2.9e-22`PF03435.19^Sacchrp_dh_NADP^Saccharopine dehydrogenase NADP binding domain^276-404^E:6.4e-16`PF16653.6^Sacchrp_dh_C^Saccharopine dehydrogenase C-terminal domain^408-746^E:1e-79	.	.	GO:0016491^molecular_function^oxidoreductase activity`GO:0055114^biological_process^obsolete oxidation-reduction process	K14157
Transcript_344465	sp|Q7XBH4|MYB4_ORYSJ^sp|Q7XBH4|MYB4_ORYSJ^Q:210-962,H:1-257^66.54%ID^E:1.06e-107^.^.	Transcript_344465.p1	30-965[+]	sp|Q7XBH4|MYB4_ORYSJ^sp|Q7XBH4|MYB4_ORYSJ^Q:61-311,H:1-257^66.92%ID^E:2.65e-113^.^.	Seita.7G167300.1.p^Seita.7G167300.1.p^Q:210-965,H:1-275^72.202%ID^E:4.95e-125^.^.	.	RLM75577.1^RLM75577.1^Q:210-962,H:1-269^67.9%ID^E:1.2e-112^.^.	Seita.7G167300.1.p^Seita.7G167300.1.p^Q:61-312,H:1-275^72.202%ID^E:2.08e-129^.^.	.	RLM75577.1^RLM75577.1^Q:61-311,H:1-269^67.9%ID^E:7e-115^.^.	PF00249.32^Myb_DNA-binding^Myb-like DNA-binding domain^74-121^E:8.3e-13`PF13921.7^Myb_DNA-bind_6^Myb-like DNA-binding domain^77-135^E:4.8e-12`PF00249.32^Myb_DNA-binding^Myb-like DNA-binding domain^127-172^E:3.4e-15`PF13921.7^Myb_DNA-bind_6^Myb-like DNA-binding domain^130-177^E:1.1e-07	.	.	.	K09422
Transcript_344482	.	Transcript_344482.p1	2-442[+]	.	Seita.6G147900.1.p^Seita.6G147900.1.p^Q:2-232,H:62-136^32.468%ID^E:5.28e-07^.^.	.	ABA96332.1^ABA96332.1^Q:2-271,H:455-536^35.6%ID^E:1.3e-06^.^.	Seita.6G147900.1.p^Seita.6G147900.1.p^Q:1-102,H:62-153^32.353%ID^E:3.86e-09^.^.	.	ABA96332.1^ABA96332.1^Q:1-90,H:455-536^35.6%ID^E:1.3e-06^.^.	.	.	.	.	.
Transcript_344826	sp|Q8GU88|AB39G_ORYSJ^sp|Q8GU88|AB39G_ORYSJ^Q:3-4034,H:97-1444^92.73%ID^E:0^.^.	Transcript_344826.p1	3-4037[+]	sp|Q8GU88|AB39G_ORYSJ^sp|Q8GU88|AB39G_ORYSJ^Q:1-1344,H:97-1444^92.73%ID^E:0^.^.	Seita.1G041000.1.p^Seita.1G041000.1.p^Q:3-4037,H:97-1442^94.878%ID^E:0^.^.	AKV03857_1^AKV03857_1^Q:2268-3854,H:339-915^26.8%ID^E:2.3e-35^.^.	PWZ28234.1^PWZ28234.1^Q:3-4034,H:98-1443^94.6%ID^E:0^.^.	Seita.1G041000.1.p^Seita.1G041000.1.p^Q:1-1345,H:97-1442^94.878%ID^E:0^.^.	AKV03857_1^AKV03857_1^Q:756-1284,H:339-915^26.8%ID^E:2.2e-35^.^.	PWZ28234.1^PWZ28234.1^Q:1-1344,H:98-1443^94.6%ID^E:0^.^.	PF14510.7^ABC_trans_N^ABC-transporter N-terminal^1-49^E:5.6e-07`PF00005.28^ABC_tran^ABC transporter^74-255^E:7e-16`PF19055.1^ABC2_membrane_7^ABC-2 type transporter^288-341^E:6.5e-07`PF01061.25^ABC2_membrane^ABC-2 type transporter^409-621^E:3.9e-43`PF08370.12^PDR_assoc^Plant PDR ABC transporter associated^626-690^E:1.2e-25`PF00005.28^ABC_tran^ABC transporter^774-926^E:1e-18`PF01061.25^ABC2_membran…	.	ExpAA=286.62^PredHel=13^Topology=o425-447i460-482o510-532i545-564o569-591i654-676o1091-1113i1122-1139o1176-1198i1205-1227o1237-1256i1263-1285o1314-1336i	GO:0005524^molecular_function^ATP binding`GO:0016887^molecular_function^ATPase activity`GO:0016020^cellular_component^membrane	.
Transcript_349388	.	.	.	.	.	.	KRH17769.1^KRH17769.1^Q:331-2,H:91-184^73.6%ID^E:2.5e-49^.^.	.	.	.	.	.	.	.	.
Transcript_349635	sp|Q0JLC5|AB36G_ORYSJ^sp|Q0JLC5|AB36G_ORYSJ^Q:157-3597,H:1-1154^88.908%ID^E:0^.^.`sp|Q0JLC5|AB36G_ORYSJ^sp|Q0JLC5|AB36G_ORYSJ^Q:664-2490,H:885-1449^23.718%ID^E:1.99e-33^.^.	Transcript_349635.p1	157-3600[+]	sp|Q0JLC5|AB36G_ORYSJ^sp|Q0JLC5|AB36G_ORYSJ^Q:1-1147,H:1-1154^88.908%ID^E:0^.^.`sp|Q0JLC5|AB36G_ORYSJ^sp|Q0JLC5|AB36G_ORYSJ^Q:170-778,H:885-1449^23.718%ID^E:1.52e-39^.^.	Seita.5G221600.1.p^Seita.5G221600.1.p^Q:157-3597,H:1-1153^93.235%ID^E:0^.^.`Seita.5G221600.1.p^Seita.5G221600.1.p^Q:664-2235,H:884-1370^23.889%ID^E:4.86e-32^.^.	WP_083457755_1^WP_083457755_1^Q:2548-3450,H:407-698^35.1%ID^E:1.2e-32^.^.	XP_025814757.1^XP_025814757.1^Q:157-3597,H:1-1151^94.4%ID^E:0^.^.	Seita.5G221600.1.p^Seita.5G221600.1.p^Q:1-1147,H:1-1153^93.235%ID^E:0^.^.`Seita.5G221600.1.p^Seita.5G221600.1.p^Q:170-720,H:884-1397^24.12%ID^E:1.84e-38^.^.	WP_083457755_1^WP_083457755_1^Q:798-1098,H:407-698^35.1%ID^E:1e-32^.^.	XP_025814757.1^XP_025814757.1^Q:1-1147,H:1-1151^94.4%ID^E:0^.^.	PF14510.7^ABC_trans_N^ABC-transporter N-terminal^98-147^E:3.7e-08`PF00005.28^ABC_tran^ABC transporter^173-355^E:4.9e-16`PF19055.1^ABC2_membrane_7^ABC-2 type transporter^388-441^E:6e-07`PF01061.25^ABC2_membrane^ABC-2 type transporter^509-720^E:4.9e-40`PF08370.12^PDR_assoc^Plant PDR ABC transporter associated^726-790^E:2.6e-29`PF00005.28^ABC_tran^ABC transporter^881-1033^E:1.1e-20	.	ExpAA=134.20^PredHel=6^Topology=o527-549i556-578o610-632i645-664o669-691i755-777o	GO:0005524^molecular_function^ATP binding`GO:0016887^molecular_function^ATPase activity`GO:0016020^cellular_component^membrane	.
Transcript_349641	.	Transcript_349641.p1	3-6578[+]	sp|Q8IDX6|RBP2A_PLAF7^sp|Q8IDX6|RBP2A_PLAF7^Q:365-471,H:2739-2831^40%ID^E:4.93e-06^.^.`sp|Q8IDX6|RBP2A_PLAF7^sp|Q8IDX6|RBP2A_PLAF7^Q:365-500,H:2775-2904^36.242%ID^E:2.83e-05^.^.	Seita.9G375800.2.p^Seita.9G375800.2.p^Q:3-6578,H:100-2275^81.545%ID^E:0^.^.	.	XP_004984126.1^XP_004984126.1^Q:3-6575,H:100-2274^80.7%ID^E:0^.^.	Seita.9G375800.2.p^Seita.9G375800.2.p^Q:1-2192,H:100-2275^82.318%ID^E:0^.^.	.	XP_004984126.1^XP_004984126.1^Q:1-2191,H:100-2274^80.7%ID^E:0^.^.	.	.	.	.	.
Transcript_349676	sp|Q8W1L6|MFP_ORYSJ^sp|Q8W1L6|MFP_ORYSJ^Q:96-2261,H:5-726^90.305%ID^E:0^.^.	Transcript_349676.p1	78-2264[+]	sp|Q8W1L6|MFP_ORYSJ^sp|Q8W1L6|MFP_ORYSJ^Q:7-728,H:5-726^90.305%ID^E:0^.^.	Seita.1G122300.1.p^Seita.1G122300.1.p^Q:84-2264,H:2-728^93.673%ID^E:0^.^.	WP_013959065_1^WP_013959065_1^Q:123-2198,H:13-688^37.6%ID^E:1e-139^.^.	XP_004952203.1^XP_004952203.1^Q:84-2261,H:2-727^93.7%ID^E:0^.^.	Seita.1G122300.1.p^Seita.1G122300.1.p^Q:3-729,H:2-728^93.673%ID^E:0^.^.	WP_013959065_1^WP_013959065_1^Q:16-707,H:13-688^37.6%ID^E:1.8e-141^.^.	XP_004952203.1^XP_004952203.1^Q:3-728,H:2-727^93.7%ID^E:0^.^.	PF00378.21^ECH_1^Enoyl-CoA hydratase/isomerase^16-208^E:6.6e-36`PF16113.6^ECH_2^Enoyl-CoA hydratase/isomerase^28-194^E:2.4e-20`PF02737.19^3HCDH_N^3-hydroxyacyl-CoA dehydrogenase, NAD binding domain^313-491^E:3.7e-58`PF00725.23^3HCDH^3-hydroxyacyl-CoA dehydrogenase, C-terminal domain^494-587^E:6.5e-20	.	.	GO:0003824^molecular_function^catalytic activity`GO:0003860^molecular_function^3-hydroxyisobutyryl-CoA hydrolase activity`GO:0003857^molecular_function^3-hydroxyacyl-CoA dehydrogenase activity`GO:0016491^molecular_function^oxidoreductase activity`GO:0006631^biological_process^fatty acid metabolic process`GO:0055114^biological_process^obsolete oxidation-reduction process	K10527
Transcript_349823	sp|Q07121|AMO1_ARTS1^sp|Q07121|AMO1_ARTS1^Q:848-2887,H:14-641^41.263%ID^E:1.03e-166^.^.	Transcript_349823.p1	608-2929[+]	sp|Q07123|AMO2_ARTS1^sp|Q07123|AMO2_ARTS1^Q:81-760,H:14-641^41.263%ID^E:6.18e-176^.^.	Seita.7G136500.1.p^Seita.7G136500.1.p^Q:704-2929,H:38-782^94.228%ID^E:0^.^.	WP_015186652_1^WP_015186652_1^Q:851-2863,H:18-640^50.4%ID^E:4.8e-220^.^.	XP_002448036.1^XP_002448036.1^Q:758-2926,H:60-782^96.7%ID^E:0^.^.	Seita.7G136500.1.p^Seita.7G136500.1.p^Q:1-774,H:1-782^92.711%ID^E:0^.^.	WP_015186652_1^WP_015186652_1^Q:82-752,H:18-640^50.4%ID^E:5.9e-224^.^.	XP_002448036.1^XP_002448036.1^Q:51-773,H:60-782^96.7%ID^E:0^.^.	PF02727.17^Cu_amine_oxidN2^Copper amine oxidase, N2 domain^82-167^E:7e-05`PF02728.17^Cu_amine_oxidN3^Copper amine oxidase, N3 domain^207-310^E:3.4e-27`PF01179.21^Cu_amine_oxid^Copper amine oxidase, enzyme domain^338-749^E:1.2e-155	.	.	GO:0005507^molecular_function^copper ion binding`GO:0008131^molecular_function^primary amine oxidase activity`GO:0048038^molecular_function^quinone binding`GO:0009308^biological_process^amine metabolic process`GO:0055114^biological_process^obsolete oxidation-reduction process	K00276
Transcript_349823	sp|Q07121|AMO1_ARTS1^sp|Q07121|AMO1_ARTS1^Q:848-2887,H:14-641^41.263%ID^E:1.03e-166^.^.	Transcript_349823.p3	1-420[+]	sp|O43109|HSP90_PODAS^sp|O43109|HSP90_PODAS^Q:1-101,H:378-478^85.149%ID^E:1.78e-54^.^.	Seita.7G136500.1.p^Seita.7G136500.1.p^Q:704-2929,H:38-782^94.228%ID^E:0^.^.	WP_015186652_1^WP_015186652_1^Q:851-2863,H:18-640^50.4%ID^E:4.8e-220^.^.	XP_002448036.1^XP_002448036.1^Q:758-2926,H:60-782^96.7%ID^E:0^.^.	Seita.6G200000.1.p^Seita.6G200000.1.p^Q:1-101,H:204-304^67.327%ID^E:5.99e-43^.^.	WP_012175630_1^WP_012175630_1^Q:3-104,H:370-466^46.1%ID^E:2.1e-19^.^.	AAB26285.1^AAB26285.1^Q:1-101,H:35-135^81.2%ID^E:5.1e-52^.^.	PF00183.19^HSP90^Hsp90 protein^1-101^E:2e-43	.	.	GO:0005524^molecular_function^ATP binding`GO:0051082^molecular_function^unfolded protein binding`GO:0006457^biological_process^protein folding	K04079
Transcript_350304	.	Transcript_350304.p1	461-2041[+]	.	Seita.3G389000.1.p^Seita.3G389000.1.p^Q:506-2041,H:16-528^84.854%ID^E:0^.^.	.	CAD6266822.1^CAD6266822.1^Q:461-2041,H:1-531^87.2%ID^E:0^.^.	Seita.3G389000.1.p^Seita.3G389000.1.p^Q:1-527,H:1-528^87.17%ID^E:0^.^.	.	CAD6266822.1^CAD6266822.1^Q:1-527,H:1-531^87.2%ID^E:0^.^.	PF10358.10^NT-C2^N-terminal C2 in EEIG1 and EHBP1 proteins^104-190^E:2.2e-08	.	.	.	.
Transcript_355691	.	.	.	.	Seita.J017100.1.p^Seita.J017100.1.p^Q:179-3,H:37-95^94.915%ID^E:6.79e-34^.^.	.	YP_001312258.1^YP_001312258.1^Q:176-3,H:9-66^96.6%ID^E:1.7e-31^.^.	.	.	.	.	.	.	.	.
Transcript_356825	sp|Q8TGM6|TAR1_YEAST^sp|Q8TGM6|TAR1_YEAST^Q:803-642,H:23-76^61.111%ID^E:3.86e-15^.^.	.	.	.	.	.	KAF7564129.1^KAF7564129.1^Q:369-67,H:1-100^86.1%ID^E:2e-49^.^.	.	.	.	.	.	.	.	.
Transcript_356922	sp|Q6YZX6|ACOC_ORYSJ^sp|Q6YZX6|ACOC_ORYSJ^Q:347-3031,H:2-896^94.637%ID^E:0^.^.	Transcript_356922.p1	335-3046[+]	sp|Q6YZX6|ACOC_ORYSJ^sp|Q6YZX6|ACOC_ORYSJ^Q:5-899,H:2-896^94.637%ID^E:0^.^.	Seita.6G036900.1.p^Seita.6G036900.1.p^Q:185-3031,H:29-981^93.914%ID^E:0^.^.	WP_014435238_1^WP_014435238_1^Q:419-3040,H:23-901^60.2%ID^E:0^.^.	KAG0522823.1^KAG0522823.1^Q:179-3043,H:39-996^94.6%ID^E:0^.^.	Seita.6G036900.1.p^Seita.6G036900.1.p^Q:1-899,H:83-981^95.884%ID^E:0^.^.	WP_014435238_1^WP_014435238_1^Q:29-902,H:23-901^60.2%ID^E:0^.^.	KAF8662488.1^KAF8662488.1^Q:1-899,H:84-982^96.3%ID^E:0^.^.	PF00330.21^Aconitase^Aconitase family (aconitate hydratase)^68-571^E:2.1e-178`PF00694.20^Aconitase_C^Aconitase C-terminal domain^700-828^E:3.1e-42	.	.	.	K01681
Transcript_356929	sp|Q6YWR4|HOX16_ORYSJ^sp|Q6YWR4|HOX16_ORYSJ^Q:90-1058,H:1-343^72.384%ID^E:5.65e-129^.^.	Transcript_356929.p1	90-1061[+]	sp|Q6YWR4|HOX16_ORYSJ^sp|Q6YWR4|HOX16_ORYSJ^Q:1-323,H:1-343^72.543%ID^E:2.18e-137^.^.	Seita.1G306100.1.p^Seita.1G306100.1.p^Q:90-1061,H:1-325^76.061%ID^E:1.61e-133^.^.	.	XP_004953793.1^XP_004953793.1^Q:90-1058,H:1-324^74.6%ID^E:8.3e-146^.^.	Seita.1G306100.1.p^Seita.1G306100.1.p^Q:1-324,H:1-325^78.182%ID^E:1.52e-143^.^.	.	XP_004953793.1^XP_004953793.1^Q:1-323,H:1-324^74.6%ID^E:1.7e-148^.^.	PF00046.30^Homeodomain^Homeodomain^73-126^E:5.1e-18`PF05920.12^Homeobox_KN^Homeobox KN domain^97-124^E:0.00035`PF02183.19^HALZ^Homeobox associated leucine zipper^128-170^E:1.7e-16	.	.	GO:0003677^molecular_function^DNA binding`GO:0006355^biological_process^regulation of transcription, DNA-templated`GO:0003700^molecular_function^DNA-binding transcription factor activity`GO:0043565^molecular_function^sequence-specific DNA binding	K09338
Transcript_357053	sp|Q6L4L4|SIZ1_ORYSJ^sp|Q6L4L4|SIZ1_ORYSJ^Q:59-1510,H:385-875^75.407%ID^E:0^.^.	Transcript_357053.p1	2-1513[+]	sp|Q6L4L4|SIZ1_ORYSJ^sp|Q6L4L4|SIZ1_ORYSJ^Q:20-503,H:385-875^75.407%ID^E:0^.^.	Seita.3G046500.4.p^Seita.3G046500.4.p^Q:47-1513,H:385-879^81.288%ID^E:0^.^.	.	TVU18110.1^TVU18110.1^Q:98-1510,H:403-872^81.7%ID^E:6.2e-276^.^.	Seita.3G046500.4.p^Seita.3G046500.4.p^Q:16-504,H:385-879^81.288%ID^E:0^.^.	.	TVU18110.1^TVU18110.1^Q:33-503,H:403-872^81.7%ID^E:1.5e-278^.^.	.	.	.	.	.
Transcript_357363	sp|A3BF39|HMA2_ORYSJ^sp|A3BF39|HMA2_ORYSJ^Q:202-3375,H:1-1067^73.595%ID^E:0^.^.	Transcript_357363.p1	202-3378[+]	sp|A3BF39|HMA2_ORYSJ^sp|A3BF39|HMA2_ORYSJ^Q:1-1058,H:1-1067^76%ID^E:0^.^.	Seita.4G242300.2.p^Seita.4G242300.2.p^Q:202-3378,H:1-1096^80.888%ID^E:0^.^.	WP_102244399_1^WP_102244399_1^Q:238-2292,H:59-753^38.5%ID^E:1.7e-123^.^.	RLM56023.1^RLM56023.1^Q:205-3375,H:13-1098^81.7%ID^E:0^.^.	Seita.4G242300.2.p^Seita.4G242300.2.p^Q:1-1059,H:1-1096^81.193%ID^E:0^.^.	WP_102244399_1^WP_102244399_1^Q:13-697,H:59-753^38.5%ID^E:4.7e-125^.^.	RLM56023.1^RLM56023.1^Q:2-1058,H:13-1098^81.7%ID^E:0^.^.	PF00122.21^E1-E2_ATPase^E1-E2 ATPase^195-372^E:3.1e-44`PF00702.27^Hydrolase^haloacid dehalogenase-like hydrolase^389-606^E:1.1e-35	.	ExpAA=131.50^PredHel=6^Topology=i94-111o116-135i309-331o346-368i648-670o674-696i	.	K01534
Transcript_357487	sp|Q9LFE0|DOT2_ARATH^sp|Q9LFE0|DOT2_ARATH^Q:780-2717,H:164-810^56.13%ID^E:1e-179^.^.	Transcript_357487.p1	267-2753[+]	sp|Q9LFE0|DOT2_ARATH^sp|Q9LFE0|DOT2_ARATH^Q:15-827,H:7-819^53.684%ID^E:0^.^.	Seita.7G240200.1.p^Seita.7G240200.1.p^Q:726-2720,H:160-823^87.538%ID^E:0^.^.	.	KAF8649652.1^KAF8649652.1^Q:771-2750,H:181-838^88.6%ID^E:0^.^.	Seita.7G240200.1.p^Seita.7G240200.1.p^Q:1-818,H:15-823^84.982%ID^E:0^.^.	.	KAF8649652.1^KAF8649652.1^Q:169-828,H:181-838^88.6%ID^E:0^.^.	PF03343.14^SART-1^SART-1 family^144-670^E:2e-49`PF03343.14^SART-1^SART-1 family^689-735^E:2.6e-21	.	.	GO:0000398^biological_process^mRNA splicing, via spliceosome	K11984
Transcript_357768	sp|Q9LY87|RGLG2_ARATH^sp|Q9LY87|RGLG2_ARATH^Q:577-1725,H:89-468^68.342%ID^E:0^.^.	Transcript_357768.p1	343-1728[+]	sp|Q9LY87|RGLG2_ARATH^sp|Q9LY87|RGLG2_ARATH^Q:57-461,H:70-468^70.443%ID^E:0^.^.	Seita.5G421700.1.p^Seita.5G421700.1.p^Q:583-1728,H:84-465^90.052%ID^E:0^.^.	.	KAF0916423.1^KAF0916423.1^Q:343-1725,H:1-468^85.6%ID^E:8.2e-278^.^.	Seita.5G421700.1.p^Seita.5G421700.1.p^Q:1-462,H:1-465^88.699%ID^E:0^.^.	.	KAF0916423.1^KAF0916423.1^Q:1-461,H:1-468^85.6%ID^E:7.6e-281^.^.	PF07002.17^Copine^Copine^135-349^E:3.7e-73`PF13920.7^zf-C3HC4_3^Zinc finger, C3HC4 type (RING finger)^415-455^E:1.1e-08	.	.	.	K16280
Transcript_358054	sp|P24068|OCS1_MAIZE^sp|P24068|OCS1_MAIZE^Q:458-228,H:49-136^48.864%ID^E:8.96e-14^.^.	Transcript_358054.p2	189-503[-]	sp|P24068|OCS1_MAIZE^sp|P24068|OCS1_MAIZE^Q:1-92,H:34-136^54.369%ID^E:2.55e-23^.^.	Seita.3G050300.1.p^Seita.3G050300.1.p^Q:458-189,H:50-146^85.567%ID^E:2.06e-50^.^.	.	XP_025807736.1^XP_025807736.1^Q:503-192,H:34-144^73.9%ID^E:5.3e-39^.^.	Seita.3G050300.1.p^Seita.3G050300.1.p^Q:12-105,H:46-146^86.139%ID^E:6.5e-55^.^.	.	XP_025807736.1^XP_025807736.1^Q:1-104,H:34-144^73.9%ID^E:7.3e-40^.^.	PF00170.22^bZIP_1^bZIP transcription factor^1-47^E:4.3e-09`PF07716.16^bZIP_2^Basic region leucine zipper^1-43^E:6.3e-07	.	.	GO:0003700^molecular_function^DNA-binding transcription factor activity`GO:0006355^biological_process^regulation of transcription, DNA-templated	.
Transcript_358169	sp|F4K5J1|MYO17_ARATH^sp|F4K5J1|MYO17_ARATH^Q:2269-3474,H:943-1303^40.831%ID^E:2.64e-66^.^.`sp|F4K5J1|MYO17_ARATH^sp|F4K5J1|MYO17_ARATH^Q:1-786,H:784-1056^49.084%ID^E:1.43e-54^.^.	Transcript_358169.p1	109-3507[+]	sp|F4K5J1|MYO17_ARATH^sp|F4K5J1|MYO17_ARATH^Q:721-1122,H:943-1303^41.565%ID^E:1.63e-72^.^.`sp|F4K5J1|MYO17_ARATH^sp|F4K5J1|MYO17_ARATH^Q:1-226,H:820-1056^48.523%ID^E:1.23e-44^.^.	Seita.5G294200.4.p^Seita.5G294200.4.p^Q:1-3507,H:783-2063^67.317%ID^E:0^.^.`Seita.5G294200.4.p^Seita.5G294200.4.p^Q:61-2613,H:709-1527^32.766%ID^E:9.07e-92^.^.	.	PUZ55077.1^PUZ55077.1^Q:268-3507,H:730-1810^84.6%ID^E:0^.^.	Seita.5G294200.4.p^Seita.5G294200.4.p^Q:1-1133,H:819-2063^66.774%ID^E:0^.^.`Seita.5G294200.4.p^Seita.5G294200.4.p^Q:12-835,H:734-1527^33.099%ID^E:6.02e-93^.^.	.	PUZ55077.1^PUZ55077.1^Q:52-1133,H:728-1810^84.6%ID^E:0^.^.	.	.	.	.	K10357
Transcript_362136	.	.	.	.	.	.	GEW82138.1^GEW82138.1^Q:20-292,H:172-262^83.5%ID^E:3.7e-43^.^.	.	.	.	.	.	.	.	.
Transcript_362333	sp|Q3BAI2|YCX91_PHAAO^sp|Q3BAI2|YCX91_PHAAO^Q:903-1061,H:6-58^71.698%ID^E:3.01e-14^.^.	.	.	.	.	.	VDN00566.1^VDN00566.1^Q:258-1085,H:1-222^75.7%ID^E:5.1e-131^.^.	.	.	.	.	.	.	.	.
Transcript_362341	.	.	.	.	Seita.J017000.1.p^Seita.J017000.1.p^Q:52-216,H:3-57^98.182%ID^E:6.95e-19^.^.	.	KAF1876777.1^KAF1876777.1^Q:224-3,H:151-224^87.8%ID^E:7.5e-37^.^.	.	.	.	.	.	.	.	.
Transcript_362347	.	.	.	.	.	.	CDW75723.1^CDW75723.1^Q:1-195,H:1196-1260^86.2%ID^E:4.4e-27^.^.	.	.	.	.	.	.	.	.
Transcript_362353	sp|Q6ESR4|DHN1_ORYSJ^sp|Q6ESR4|DHN1_ORYSJ^Q:154-243,H:1-26^70%ID^E:0.00015^.^.	.	.	.	Seita.1G267200.1.p^Seita.1G267200.1.p^Q:154-243,H:1-31^83.871%ID^E:7.17e-10^.^.	.	AWJ68130.1^AWJ68130.1^Q:154-243,H:1-30^93.3%ID^E:3.6e-08^.^.	.	.	.	.	.	.	.	.
Transcript_362397	.	.	.	.	.	.	RYE15553.1^RYE15553.1^Q:501-313,H:1-63^85.7%ID^E:5.5e-32^.^.	.	.	.	.	.	.	.	.
Transcript_362592	sp|P18122|CATA1_MAIZE^sp|P18122|CATA1_MAIZE^Q:3-446,H:89-236^99.324%ID^E:1.28e-104^.^.	Transcript_362592.p1	3-446[+]	sp|P18122|CATA1_MAIZE^sp|P18122|CATA1_MAIZE^Q:1-148,H:89-236^99.324%ID^E:1.16e-104^.^.	Seita.4G286700.1.p^Seita.4G286700.1.p^Q:3-446,H:89-236^98.649%ID^E:3.93e-105^.^.	WP_003186342_1^WP_003186342_1^Q:18-443,H:100-241^64.8%ID^E:1.1e-61^.^.	KAG0516327.1^KAG0516327.1^Q:3-446,H:89-236^100%ID^E:2.2e-106^.^.	Seita.4G286700.1.p^Seita.4G286700.1.p^Q:1-148,H:89-236^98.649%ID^E:3.54e-105^.^.	WP_003186342_1^WP_003186342_1^Q:6-147,H:100-241^64.8%ID^E:1.1e-61^.^.	KAG0516327.1^KAG0516327.1^Q:1-148,H:89-236^100%ID^E:2.2e-106^.^.	PF00199.20^Catalase^Catalase^1-147^E:9.5e-68	.	.	GO:0004096^molecular_function^catalase activity`GO:0020037^molecular_function^heme binding`GO:0055114^biological_process^obsolete oxidation-reduction process	K03781
Transcript_363802	sp|Q9SDQ3|SCL1_ARATH^sp|Q9SDQ3|SCL1_ARATH^Q:597-1949,H:148-593^56.388%ID^E:2.44e-177^.^.	Transcript_363802.p1	285-1952[+]	sp|Q9SDQ3|SCL1_ARATH^sp|Q9SDQ3|SCL1_ARATH^Q:92-555,H:135-593^56.78%ID^E:0^.^.	Seita.3G236000.1.p^Seita.3G236000.1.p^Q:285-1952,H:1-562^85.968%ID^E:0^.^.	.	XP_004962026.1^XP_004962026.1^Q:285-1949,H:1-561^85.9%ID^E:0^.^.	Seita.3G236000.1.p^Seita.3G236000.1.p^Q:1-556,H:1-562^85.968%ID^E:0^.^.	.	XP_004962026.1^XP_004962026.1^Q:1-555,H:1-561^85.9%ID^E:0^.^.	PF03514.15^GRAS^GRAS domain family^186-555^E:2.1e-123	.	.	.	.
Transcript_365785	.	.	.	.	.	.	.	.	.	.	.	.	.	.	.
Transcript_365808	.	.	.	.	Seita.9G202000.1.p^Seita.9G202000.1.p^Q:78-236,H:5-57^79.245%ID^E:1.7e-21^.^.`Seita.9G202000.1.p^Seita.9G202000.1.p^Q:233-325,H:57-87^61.29%ID^E:1.7e-21^.^.	.	KAG2548054.1^KAG2548054.1^Q:66-278,H:1-71^73.2%ID^E:1e-28^.^.	.	.	.	.	.	.	.	.
Transcript_365971	sp|Q8TGM7|ART2_YEAST^sp|Q8TGM7|ART2_YEAST^Q:2-82,H:31-57^85.185%ID^E:2.32e-08^.^.	.	.	.	.	.	TKA58756.1^TKA58756.1^Q:2-274,H:31-105^72.5%ID^E:3.7e-40^.^.	.	.	.	.	.	.	.	.
Transcript_366064	.	Transcript_366064.p1	1-951[+]	.	Seita.3G104800.1.p^Seita.3G104800.1.p^Q:43-951,H:13-323^79.808%ID^E:1.16e-41^.^.	.	PWZ10148.1^PWZ10148.1^Q:7-948,H:1-309^78.8%ID^E:1.7e-101^.^.	Seita.3G104800.1.p^Seita.3G104800.1.p^Q:15-317,H:13-323^78.205%ID^E:8.56e-90^.^.	.	PWZ10148.1^PWZ10148.1^Q:3-316,H:1-309^78.8%ID^E:1.3e-101^.^.	.	.	.	.	.
Transcript_366113	.	.	.	.	Seita.5G381700.1.p^Seita.5G381700.1.p^Q:55-207,H:1-51^82.353%ID^E:8.15e-11^.^.	.	KAG0540157.1^KAG0540157.1^Q:19-207,H:36-96^76.2%ID^E:1.8e-15^.^.	.	.	.	.	.	.	.	.
Transcript_366120	sp|P53684|CDPK7_ORYSJ^sp|P53684|CDPK7_ORYSJ^Q:663-1952,H:1-430^87.907%ID^E:0^.^.	Transcript_366120.p1	663-2003[+]	sp|P53684|CDPK7_ORYSJ^sp|P53684|CDPK7_ORYSJ^Q:1-430,H:1-430^87.907%ID^E:0^.^.	Seita.9G555600.3.p^Seita.9G555600.3.p^Q:663-1979,H:1-439^93.166%ID^E:0^.^.	WP_052359856_1^WP_052359856_1^Q:843-1544,H:13-248^32.6%ID^E:1.9e-29^.^.	RCV46744.1^RCV46744.1^Q:663-1979,H:1-439^93.2%ID^E:4e-301^.^.	Seita.9G555600.3.p^Seita.9G555600.3.p^Q:1-439,H:1-439^93.166%ID^E:0^.^.	WP_052359856_1^WP_052359856_1^Q:61-294,H:13-248^32.6%ID^E:1.9e-30^.^.	RCV46744.1^RCV46744.1^Q:1-439,H:1-439^93.2%ID^E:2.8e-304^.^.	PF00069.26^Pkinase^Protein kinase domain^81-337^E:1.3e-74`PF07714.18^PK_Tyr_Ser-Thr^Protein tyrosine and serine/threonine kinase^81-331^E:1.9e-28`PF06293.15^Kdo^Lipopolysaccharide kinase (Kdo/WaaP) family^151-225^E:4.1e-06	.	.	GO:0004672^molecular_function^protein kinase activity`GO:0005524^molecular_function^ATP binding`GO:0006468^biological_process^protein phosphorylation	K13412
Transcript_367160	.	.	.	.	Seita.3G315400.1.p^Seita.3G315400.1.p^Q:113-181,H:69-91^78.261%ID^E:1.26e-11^.^.`Seita.3G315400.1.p^Seita.3G315400.1.p^Q:1-69,H:32-54^82.609%ID^E:1.26e-11^.^.	.	KJB06193.1^KJB06193.1^Q:1-150,H:27-76^100%ID^E:3e-27^.^.	.	.	.	.	.	.	.	.
Transcript_367220	.	.	.	.	.	.	KIM34728.1^KIM34728.1^Q:37-258,H:19-88^73%ID^E:1.5e-30^.^.	.	.	.	.	.	.	.	.
Transcript_367228	.	.	.	.	.	.	QHO49834.1^QHO49834.1^Q:11-229,H:23-95^83.6%ID^E:3.4e-34^.^.	.	.	.	.	.	.	.	.
Transcript_367252	.	.	.	.	.	.	KAF7807836.1^KAF7807836.1^Q:216-1,H:153-224^87.5%ID^E:8.5e-33^.^.	.	.	.	.	.	.	.	.
Transcript_367303	.	.	.	.	.	.	GEU43690.1^GEU43690.1^Q:38-319,H:386-479^92.6%ID^E:5e-48^.^.	.	.	.	.	.	.	.	.
Transcript_367483	sp|Q8TGM7|ART2_YEAST^sp|Q8TGM7|ART2_YEAST^Q:637-807,H:1-57^89.474%ID^E:4.65e-28^.^.	.	.	.	.	.	XP_014072460.1^XP_014072460.1^Q:247-867,H:1-158^74.9%ID^E:1.4e-100^.^.	.	.	.	.	.	.	.	.
Transcript_367484	sp|Q3E813|YL154_YEAST^sp|Q3E813|YL154_YEAST^Q:186-311,H:8-49^61.905%ID^E:1.92e-08^.^.	.	.	.	.	.	TVY32391.1^TVY32391.1^Q:444-1,H:47-186^79.1%ID^E:1.2e-71^.^.	.	.	.	.	.	.	.	.
Transcript_367485	sp|Q8TGM6|TAR1_YEAST^sp|Q8TGM6|TAR1_YEAST^Q:2-91,H:50-79^80%ID^E:9.07e-11^.^.`sp|Q8TGM6|TAR1_YEAST^sp|Q8TGM6|TAR1_YEAST^Q:112-183,H:86-109^75%ID^E:9.07e-11^.^.	.	.	.	.	.	PWY61523.1^PWY61523.1^Q:49-543,H:1-169^58.4%ID^E:7.4e-50^.^.	.	.	.	.	.	.	.	.
Transcript_367532	.	.	.	.	.	.	KAF3320198.1^KAF3320198.1^Q:90-1,H:2-31^100%ID^E:1.4e-11^.^.	.	.	.	.	.	.	.	.
Transcript_367652	.	Transcript_367652.p2	2-577[+]	sp|Q5T749|KPRP_HUMAN^sp|Q5T749|KPRP_HUMAN^Q:73-191,H:417-536^42.742%ID^E:1.35e-05^.^.	.	.	.	.	.	.	.	.	.	.	.
Transcript_367821	sp|Q6CQE5|TAR1_KLULA^sp|Q6CQE5|TAR1_KLULA^Q:16-273,H:7-92^55.814%ID^E:1.99e-19^.^.	.	.	.	.	.	CAA7043717.1^CAA7043717.1^Q:10-330,H:63-169^98.1%ID^E:8.1e-68^.^.	.	.	.	.	.	.	.	.
Transcript_367827	.	.	.	.	.	.	XP_007132740.1^XP_007132740.1^Q:1-198,H:1-66^93.9%ID^E:6.4e-38^.^.	.	.	.	.	.	.	.	.
Transcript_367860	sp|P0C5P9|YL54B_YEAST^sp|P0C5P9|YL54B_YEAST^Q:122-274,H:1-52^86.538%ID^E:1.87e-23^.^.	.	.	.	.	.	KAF2488725.1^KAF2488725.1^Q:7-240,H:1-78^96.2%ID^E:1.7e-50^.^.	.	.	.	.	.	.	.	.
Transcript_367899	.	.	.	.	.	.	MBO1909695.1^MBO1909695.1^Q:197-3,H:1-65^95.4%ID^E:1.4e-33^.^.	.	.	.	.	.	.	.	.
Transcript_367930	.	.	.	.	.	.	KAF1856645.1^KAF1856645.1^Q:36-203,H:21-71^82.1%ID^E:8.7e-21^.^.	.	.	.	.	.	.	.	.
Transcript_367936	.	.	.	.	.	.	RYE15553.1^RYE15553.1^Q:465-289,H:1-59^84.7%ID^E:2.7e-25^.^.	.	.	.	.	.	.	.	.
Transcript_367962	.	Transcript_367962.p1	109-459[+]	.	Seita.5G381700.1.p^Seita.5G381700.1.p^Q:109-330,H:1-74^85.135%ID^E:3.66e-24^.^.`Seita.5G381700.1.p^Seita.5G381700.1.p^Q:290-406,H:122-158^64.103%ID^E:2.03e-07^.^.	.	KAG0540156.1^KAG0540156.1^Q:25-333,H:23-120^76.7%ID^E:9.7e-33^.^.	Seita.5G381700.1.p^Seita.5G381700.1.p^Q:1-74,H:1-74^85.135%ID^E:8.25e-31^.^.	.	XP_004970578.1^XP_004970578.1^Q:1-74,H:1-74^85.1%ID^E:5.4e-31^.^.	.	.	.	.	.
Transcript_368108	.	.	.	.	.	.	ELY20072.1^ELY20072.1^Q:238-525,H:1-98^74.5%ID^E:3.9e-37^.^.	.	.	.	.	.	.	.	.
Transcript_368327	sp|Q8TGM7|ART2_YEAST^sp|Q8TGM7|ART2_YEAST^Q:592-515,H:30-55^73.077%ID^E:0.000113^.^.	.	.	.	.	.	CAB0037854.1^CAB0037854.1^Q:595-302,H:185-282^88.8%ID^E:1.3e-52^.^.	.	.	.	.	.	.	.	.
Transcript_368328	.	.	.	.	.	.	KAF1856225.1^KAF1856225.1^Q:1006-434,H:392-567^81.7%ID^E:9.1e-91^.^.	.	.	.	.	.	.	.	.
Transcript_368534	sp|Q9ASS7|CAAT2_ARATH^sp|Q9ASS7|CAAT2_ARATH^Q:234-2042,H:26-627^68.863%ID^E:0^.^.	Transcript_368534.p1	174-2075[+]	sp|Q9ASS7|CAAT2_ARATH^sp|Q9ASS7|CAAT2_ARATH^Q:4-629,H:9-633^67.619%ID^E:0^.^.	Seita.3G387500.1.p^Seita.3G387500.1.p^Q:234-2075,H:12-626^93.333%ID^E:0^.^.	WP_012575580_1^WP_012575580_1^Q:222-1436,H:3-403^40.3%ID^E:2.4e-85^.^.	RLM98384.1^RLM98384.1^Q:174-2072,H:1-633^92.9%ID^E:0^.^.	Seita.3G387500.1.p^Seita.3G387500.1.p^Q:10-634,H:1-626^93.45%ID^E:0^.^.	WP_012575580_1^WP_012575580_1^Q:17-421,H:3-403^40.3%ID^E:1.2e-87^.^.	RLM98384.1^RLM98384.1^Q:1-633,H:1-633^92.9%ID^E:0^.^.	PF13520.7^AA_permease_2^Amino acid permease^40-422^E:5.2e-52`PF00324.22^AA_permease^Amino acid permease^45-414^E:8.1e-37`PF13906.7^AA_permease_C^C-terminus of AA_permease^556-606^E:5.4e-20	.	ExpAA=315.73^PredHel=14^Topology=i45-67o71-93i105-127o168-190i197-219o232-254i275-297o319-341i369-388o393-415i492-514o519-541i554-576o580-602i	GO:0022857^molecular_function^transmembrane transporter activity`GO:0055085^biological_process^transmembrane transport`GO:0016020^cellular_component^membrane	K13863
Transcript_368771	.	.	.	.	.	.	TKS05954.1^TKS05954.1^Q:650-297,H:211-328^74.6%ID^E:9.2e-47^.^.	.	.	.	.	.	.	.	.
Transcript_368775	.	.	.	.	.	.	KYG39732.1^KYG39732.1^Q:157-483,H:1-109^92.7%ID^E:9.9e-67^.^.	.	.	.	.	.	.	.	.
Transcript_369087	sp|Q07123|AMO2_ARTS1^sp|Q07123|AMO2_ARTS1^Q:554-2593,H:14-641^40.969%ID^E:5.57e-168^.^.	Transcript_369087.p1	2-2635[+]	sp|Q07123|AMO2_ARTS1^sp|Q07123|AMO2_ARTS1^Q:185-864,H:14-641^40.969%ID^E:7.86e-175^.^.	Seita.7G136500.1.p^Seita.7G136500.1.p^Q:389-2635,H:32-782^93.609%ID^E:0^.^.	WP_015186652_1^WP_015186652_1^Q:557-2569,H:18-640^50.3%ID^E:9.6e-221^.^.	NP_001349013.1^NP_001349013.1^Q:311-2632,H:1-780^92.6%ID^E:0^.^.	Seita.7G136500.1.p^Seita.7G136500.1.p^Q:104-878,H:1-782^92.711%ID^E:0^.^.	WP_015186652_1^WP_015186652_1^Q:186-856,H:18-640^50.3%ID^E:2.7e-222^.^.	NP_001349013.1^NP_001349013.1^Q:104-877,H:1-780^92.6%ID^E:0^.^.	PF02727.17^Cu_amine_oxidN2^Copper amine oxidase, N2 domain^186-271^E:8.4e-05`PF02728.17^Cu_amine_oxidN3^Copper amine oxidase, N3 domain^311-414^E:4.2e-27`PF01179.21^Cu_amine_oxid^Copper amine oxidase, enzyme domain^442-853^E:1.7e-154	.	.	GO:0005507^molecular_function^copper ion binding`GO:0008131^molecular_function^primary amine oxidase activity`GO:0048038^molecular_function^quinone binding`GO:0009308^biological_process^amine metabolic process`GO:0055114^biological_process^obsolete oxidation-reduction process	K00276
Transcript_369497	.	.	.	.	.	.	GAO47202.1^GAO47202.1^Q:7-480,H:90-214^70.9%ID^E:3.3e-65^.^.	.	.	.	.	.	.	.	.
Transcript_370063	.	Transcript_370063.p2	34-918[-]	.	Seita.7G134100.1.p^Seita.7G134100.1.p^Q:61-1533,H:35-531^86.573%ID^E:0^.^.	.	XP_025826177.1^XP_025826177.1^Q:37-1530,H:23-529^88%ID^E:0^.^.	.	.	CAB3487357.1^CAB3487357.1^Q:51-200,H:4-153^59.3%ID^E:5e-42^.^.	.	.	.	.	.
Transcript_370063	.	Transcript_370063.p4	1249-1599[-]	.	Seita.7G134100.1.p^Seita.7G134100.1.p^Q:61-1533,H:35-531^86.573%ID^E:0^.^.	.	XP_025826177.1^XP_025826177.1^Q:37-1530,H:23-529^88%ID^E:0^.^.	.	.	.	.	.	.	.	.
Transcript_370074	sp|P94029|MT2A_ORYSJ^sp|P94029|MT2A_ORYSJ^Q:135-203,H:26-49^91.667%ID^E:5.2e-05^.^.	.	.	.	.	.	ASF57556.1^ASF57556.1^Q:60-290,H:1-72^73.1%ID^E:7.3e-19^.^.	.	.	.	.	.	.	.	.
Transcript_370282	sp|P46466|PRS4_ORYSJ^sp|P46466|PRS4_ORYSJ^Q:1-993,H:118-448^96.677%ID^E:0^.^.	Transcript_370282.p1	1-996[+]	sp|P46466|PRS4_ORYSJ^sp|P46466|PRS4_ORYSJ^Q:1-331,H:118-448^96.677%ID^E:0^.^.	Seita.9G436500.1.p^Seita.9G436500.1.p^Q:1-996,H:117-448^96.988%ID^E:0^.^.	WP_010879468_1^WP_010879468_1^Q:1-981,H:66-391^56.3%ID^E:4.6e-126^.^.	NP_001146268.1^NP_001146268.1^Q:1-993,H:116-446^97.6%ID^E:8.8e-225^.^.	Seita.9G436500.1.p^Seita.9G436500.1.p^Q:1-332,H:117-448^96.988%ID^E:0^.^.	WP_010879468_1^WP_010879468_1^Q:1-327,H:66-391^56.3%ID^E:6.3e-128^.^.	NP_001146268.1^NP_001146268.1^Q:1-331,H:116-446^97.6%ID^E:5.8e-227^.^.	PF16450.6^Prot_ATP_ID_OB^Proteasomal ATPase OB C-terminal domain^1-54^E:3.8e-09`PF00004.30^AAA^ATPase family associated with various cellular activities (AAA)^113-246^E:1.5e-40`PF07724.15^AAA_2^AAA domain (Cdc48 subfamily)^113-214^E:0.00012`PF17862.2^AAA_lid_3^AAA+ lid domain^268-312^E:7.3e-10	.	.	GO:0005524^molecular_function^ATP binding	K03062
Transcript_370307	sp|Q8S9H7|DIV_ANTMA^sp|Q8S9H7|DIV_ANTMA^Q:140-754,H:1-202^61.722%ID^E:8.22e-59^.^.	Transcript_370307.p1	125-754[+]	sp|Q8S9H7|DIV_ANTMA^sp|Q8S9H7|DIV_ANTMA^Q:6-210,H:1-202^61.722%ID^E:7.58e-75^.^.	Seita.5G098300.1.p^Seita.5G098300.1.p^Q:122-754,H:1-211^82.464%ID^E:1.58e-106^.^.	.	TVU21993.1^TVU21993.1^Q:122-751,H:1-211^84.4%ID^E:1.4e-126^.^.	Seita.5G098300.1.p^Seita.5G098300.1.p^Q:1-210,H:2-211^82.857%ID^E:9.94e-123^.^.	.	TVU21993.1^TVU21993.1^Q:1-209,H:2-211^84.8%ID^E:5.5e-127^.^.	PF00249.32^Myb_DNA-binding^Myb-like DNA-binding domain^28-73^E:5.4e-08`PF00249.32^Myb_DNA-binding^Myb-like DNA-binding domain^141-185^E:3.8e-13`PF13921.7^Myb_DNA-bind_6^Myb-like DNA-binding domain^142-179^E:1.9e-05	.	.	.	.
Transcript_371050	sp|P29036|FRI1_MAIZE^sp|P29036|FRI1_MAIZE^Q:51-518,H:99-254^91.667%ID^E:4.52e-91^.^.	Transcript_371050.p1	3-521[+]	sp|P29036|FRI1_MAIZE^sp|P29036|FRI1_MAIZE^Q:17-172,H:99-254^91.667%ID^E:4.59e-105^.^.	Seita.8G019400.1.p^Seita.8G019400.1.p^Q:45-521,H:96-254^91.195%ID^E:8.55e-92^.^.	WP_024564743_1^WP_024564743_1^Q:66-503,H:20-158^37.4%ID^E:3.9e-15^.^.	QGN75289.1^QGN75289.1^Q:51-518,H:93-248^94.9%ID^E:2.2e-99^.^.	Seita.8G019400.1.p^Seita.8G019400.1.p^Q:15-173,H:96-254^91.195%ID^E:1.13e-105^.^.	WP_024564743_1^WP_024564743_1^Q:22-167,H:20-158^37.4%ID^E:6.2e-16^.^.	QGN75289.1^QGN75289.1^Q:17-172,H:93-248^94.9%ID^E:5.9e-101^.^.	PF00210.25^Ferritin^Ferritin-like domain^15-154^E:1.1e-31	.	.	GO:0008199^molecular_function^ferric iron binding`GO:0006879^biological_process^cellular iron ion homeostasis	K00522
Transcript_371382	.	.	.	.	Seita.3G122100.1.p^Seita.3G122100.1.p^Q:398-502,H:1-35^88.571%ID^E:9.04e-14^.^.	.	KAB8106717.1^KAB8106717.1^Q:416-267,H:1-50^80%ID^E:7.3e-22^.^.	.	.	.	.	.	.	.	.
Transcript_371657	sp|F7J0N2|RGA5R_ORYSJ^sp|F7J0N2|RGA5R_ORYSJ^Q:110-2644,H:27-873^32.651%ID^E:6.86e-99^.^.	Transcript_371657.p1	59-2668[+]	sp|F7J0N2|RGA5R_ORYSJ^sp|F7J0N2|RGA5R_ORYSJ^Q:1-862,H:9-873^32.999%ID^E:8.26e-112^.^.	Seita.8G101600.1.p^Seita.8G101600.1.p^Q:47-2665,H:1-868^69.645%ID^E:0^.^.	WP_012160871_1^WP_012160871_1^Q:512-892,H:91-216^26%ID^E:1.3e-05^.^.	XP_022684700.1^XP_022684700.1^Q:47-2665,H:1-868^68.7%ID^E:0^.^.	Seita.8G101600.1.p^Seita.8G101600.1.p^Q:2-869,H:6-868^69.585%ID^E:0^.^.	WP_012160871_1^WP_012160871_1^Q:152-278,H:91-216^26%ID^E:1.2e-05^.^.	XP_022684700.1^XP_022684700.1^Q:2-869,H:6-868^68.6%ID^E:0^.^.	PF18052.2^Rx_N^Rx N-terminal domain^3-88^E:1.7e-20`PF00931.23^NB-ARC^NB-ARC domain^171-414^E:4.8e-47	.	.	GO:0043531^molecular_function^ADP binding	.
Transcript_371875	sp|Q9SMZ4|AASS_ARATH^sp|Q9SMZ4|AASS_ARATH^Q:10-1296,H:645-1064^59.907%ID^E:4.86e-163^.^.	Transcript_371875.p1	1-1302[+]	sp|Q9SMZ4|AASS_ARATH^sp|Q9SMZ4|AASS_ARATH^Q:4-432,H:645-1064^59.907%ID^E:7.07e-179^.^.	Seita.1G343600.1.p^Seita.1G343600.1.p^Q:10-1302,H:633-1063^85.615%ID^E:0^.^.	WP_006927860_1^WP_006927860_1^Q:10-1290,H:40-436^36.5%ID^E:2e-71^.^.	VAI61792.1^VAI61792.1^Q:10-1299,H:101-530^85.8%ID^E:5.5e-263^.^.	Seita.1G343600.1.p^Seita.1G343600.1.p^Q:4-434,H:633-1063^85.615%ID^E:0^.^.	WP_006927860_1^WP_006927860_1^Q:4-430,H:40-436^36.5%ID^E:1.7e-72^.^.	VAI61792.1^VAI61792.1^Q:4-433,H:101-530^85.8%ID^E:1.7e-264^.^.	PF03435.19^Sacchrp_dh_NADP^Saccharopine dehydrogenase NADP binding domain^11-83^E:2.1e-11`PF16653.6^Sacchrp_dh_C^Saccharopine dehydrogenase C-terminal domain^87-425^E:4.9e-80	.	.	GO:0016491^molecular_function^oxidoreductase activity`GO:0055114^biological_process^obsolete oxidation-reduction process	K14157
Transcript_371926	.	.	.	.	.	.	.	.	.	.	.	.	.	.	.
Transcript_372042	.	.	.	.	Seita.J017100.1.p^Seita.J017100.1.p^Q:148-450,H:9-105^50.495%ID^E:1.03e-14^.^.	.	NRN79830.1^NRN79830.1^Q:188-658,H:2-158^63.1%ID^E:1.2e-57^.^.	.	.	.	.	.	.	.	.
Transcript_372587	sp|Q56WD9|THIK2_ARATH^sp|Q56WD9|THIK2_ARATH^Q:193-1560,H:1-462^75.758%ID^E:0^.^.	Transcript_372587.p1	193-1563[+]	sp|Q56WD9|THIK2_ARATH^sp|Q56WD9|THIK2_ARATH^Q:1-456,H:1-462^77.056%ID^E:0^.^.	Seita.1G366300.1.p^Seita.1G366300.1.p^Q:193-1560,H:1-461^93.709%ID^E:0^.^.	WP_013008172_1^WP_013008172_1^Q:337-1485,H:7-389^51.7%ID^E:4.5e-114^.^.	XP_034577888.1^XP_034577888.1^Q:193-1560,H:1-461^90.5%ID^E:5.1e-284^.^.	Seita.1G366300.1.p^Seita.1G366300.1.p^Q:1-457,H:1-462^94.589%ID^E:0^.^.	WP_013008172_1^WP_013008172_1^Q:49-431,H:7-389^51.7%ID^E:4.6e-118^.^.	XP_034577888.1^XP_034577888.1^Q:1-456,H:1-461^90.5%ID^E:2.8e-289^.^.	PF00108.24^Thiolase_N^Thiolase, N-terminal domain^46-301^E:1.9e-76`PF02803.19^Thiolase_C^Thiolase, C-terminal domain^310-432^E:8.7e-48	.	.	GO:0016747^molecular_function^transferase activity, transferring acyl groups other than amino-acyl groups	K07513
Transcript_372933	.	.	.	.	.	.	.	.	.	.	.	.	.	.	.
Transcript_373399	.	.	.	.	.	.	KAF1898465.1^KAF1898465.1^Q:739-227,H:58-270^38.3%ID^E:1.1e-22^.^.	.	.	.	.	.	.	.	.
Transcript_373649	sp|P42211|ASPRX_ORYSJ^sp|P42211|ASPRX_ORYSJ^Q:150-1637,H:1-496^87.903%ID^E:0^.^.	Transcript_373649.p1	150-1640[+]	sp|P42211|ASPRX_ORYSJ^sp|P42211|ASPRX_ORYSJ^Q:1-496,H:1-496^87.903%ID^E:0^.^.	Seita.3G054400.1.p^Seita.3G054400.1.p^Q:147-1640,H:1-502^88.845%ID^E:0^.^.	.	TVU17953.1^TVU17953.1^Q:150-1637,H:1-496^93.8%ID^E:0^.^.	Seita.3G054400.1.p^Seita.3G054400.1.p^Q:1-497,H:2-502^90.619%ID^E:0^.^.	.	TVU17953.1^TVU17953.1^Q:1-496,H:1-496^93.8%ID^E:0^.^.	PF00026.24^Asp^Eukaryotic aspartyl protease^76-494^E:9.9e-125`PF14543.7^TAXi_N^Xylanase inhibitor N-terminal^77-235^E:4.4e-13`PF03489.18^SapB_2^Saposin-like type B, region 2^310-343^E:1.3e-12`PF05184.16^SapB_1^Saposin-like type B, region 1^369-405^E:8.5e-13	sigP:1^19^0.879^YES	ExpAA=18.69^PredHel=1^Topology=i5-24o	GO:0006629^biological_process^lipid metabolic process	K08245
Transcript_374146	sp|P43284|TRPB2_MAIZE^sp|P43284|TRPB2_MAIZE^Q:259-1479,H:37-443^95.577%ID^E:0^.^.	Transcript_374146.p1	220-1482[+]	sp|P43284|TRPB2_MAIZE^sp|P43284|TRPB2_MAIZE^Q:14-420,H:37-443^95.577%ID^E:0^.^.	Seita.6G072900.1.p^Seita.6G072900.1.p^Q:262-1482,H:69-475^96.069%ID^E:0^.^.	WP_041268277_1^WP_041268277_1^Q:253-1476,H:10-418^78.5%ID^E:2.8e-238^.^.	XP_025821093.1^XP_025821093.1^Q:91-1479,H:2-473^89.2%ID^E:1.8e-294^.^.	Seita.6G072900.1.p^Seita.6G072900.1.p^Q:15-421,H:69-475^96.069%ID^E:0^.^.	WP_041268277_1^WP_041268277_1^Q:12-419,H:10-418^78.5%ID^E:3.1e-242^.^.	KAG0522396.1^KAG0522396.1^Q:1-420,H:52-476^95.1%ID^E:5.5e-295^.^.	PF00291.26^PALP^Pyridoxal-phosphate dependent enzyme^75-405^E:1.4e-46	.	.	.	K01696
Transcript_374804	sp|Q93Y01|UBP9_ARATH^sp|Q93Y01|UBP9_ARATH^Q:166-2943,H:1-910^54.41%ID^E:0^.^.	Transcript_374804.p1	166-2967[+]	sp|Q93Y01|UBP9_ARATH^sp|Q93Y01|UBP9_ARATH^Q:1-926,H:1-910^54.623%ID^E:0^.^.	Seita.9G284600.1.p^Seita.9G284600.1.p^Q:166-2967,H:1-934^83.512%ID^E:0^.^.	WP_023792299_1^WP_023792299_1^Q:1102-1425,H:26-134^35.1%ID^E:0.00033^.^.	CAD6204908.1^CAD6204908.1^Q:166-2964,H:1-935^83.4%ID^E:0^.^.	Seita.9G284600.1.p^Seita.9G284600.1.p^Q:1-934,H:1-934^83.512%ID^E:0^.^.	WP_023792299_1^WP_023792299_1^Q:313-420,H:26-134^35.1%ID^E:0.00024^.^.	CAD6204908.1^CAD6204908.1^Q:1-933,H:1-935^83.4%ID^E:0^.^.	PF06337.13^DUSP^DUSP domain^41-137^E:6e-23`PF13423.7^UCH_1^Ubiquitin carboxyl-terminal hydrolase^312-491^E:3.2e-06`PF00443.30^UCH^Ubiquitin carboxyl-terminal hydrolase^313-908^E:8.9e-87`PF13423.7^UCH_1^Ubiquitin carboxyl-terminal hydrolase^757-890^E:7.4e-09	.	.	GO:0004843^molecular_function^thiol-dependent ubiquitin-specific protease activity`GO:0016579^biological_process^protein deubiquitination	.
Transcript_374808	.	.	.	.	.	.	KAF7800650.1^KAF7800650.1^Q:82-582,H:345-488^73.1%ID^E:9.1e-73^.^.	.	.	.	.	.	.	.	.
Transcript_375021	sp|Q6Z351|ALDOL_ORYSJ^sp|Q6Z351|ALDOL_ORYSJ^Q:343-4182,H:62-1341^81.903%ID^E:0^.^.	Transcript_375021.p1	163-4188[+]	sp|Q6Z351|ALDOL_ORYSJ^sp|Q6Z351|ALDOL_ORYSJ^Q:44-1340,H:22-1341^80.257%ID^E:0^.^.	Seita.2G105100.1.p^Seita.2G105100.1.p^Q:172-4188,H:8-1371^87.61%ID^E:0^.^.	WP_015243887_1^WP_015243887_1^Q:175-4125,H:10-1377^29.9%ID^E:4.2e-153^.^.	XP_004955958.1^XP_004955958.1^Q:154-4185,H:2-1370^87.4%ID^E:0^.^.	Seita.2G105100.1.p^Seita.2G105100.1.p^Q:1-1342,H:5-1371^86.686%ID^E:0^.^.	WP_015243887_1^WP_015243887_1^Q:5-1321,H:10-1377^29.9%ID^E:3e-154^.^.	XP_004955958.1^XP_004955958.1^Q:1-1341,H:5-1370^87.5%ID^E:0^.^.	PF01799.21^Fer2_2^[2Fe-2S] binding domain^74-159^E:1.4e-24`PF00941.22^FAD_binding_5^FAD binding domain in molybdopterin dehydrogenase^227-405^E:4.8e-39`PF03450.18^CO_deh_flav_C^CO dehydrogenase flavoprotein C-terminal domain^419-524^E:7.5e-19`PF01315.23^Ald_Xan_dh_C^Aldehyde oxidase and xanthine dehydrogenase, a/b hammerhead domain^584-693^E:1.2e-30`PF02738.19^Ald_Xan_dh_C2^Molybdopterin-binding …	.	.	GO:0016491^molecular_function^oxidoreductase activity`GO:0046872^molecular_function^metal ion binding`GO:0055114^biological_process^obsolete oxidation-reduction process	K09842
Transcript_375232	sp|Q8TGM5|ART3_YEAST^sp|Q8TGM5|ART3_YEAST^Q:72-197,H:8-49^66.667%ID^E:2.13e-11^.^.	.	.	.	Seita.7G000800.1.p^Seita.7G000800.1.p^Q:153-31,H:1-41^80.488%ID^E:5.31e-17^.^.	.	KNA06354.1^KNA06354.1^Q:38-445,H:30-171^54.8%ID^E:5.2e-33^.^.	.	.	.	.	.	.	.	.
Transcript_378086	.	.	.	.	.	.	KGG51869.1^KGG51869.1^Q:1-228,H:19-89^67.1%ID^E:4.8e-22^.^.	.	.	.	.	.	.	.	.
Transcript_379542	sp|Q94LW3|KNOS3_ORYSJ^sp|Q94LW3|KNOS3_ORYSJ^Q:428-1219,H:50-314^91.698%ID^E:3.62e-155^.^.	Transcript_379542.p1	305-1222[+]	sp|Q94LW3|KNOS3_ORYSJ^sp|Q94LW3|KNOS3_ORYSJ^Q:42-305,H:50-314^91.698%ID^E:0^.^.	Seita.9G560500.1.p^Seita.9G560500.1.p^Q:428-1222,H:50-314^93.585%ID^E:1.79e-161^.^.	.	TVU48560.1^TVU48560.1^Q:305-1219,H:1-311^90.7%ID^E:4.6e-180^.^.	Seita.9G560500.1.p^Seita.9G560500.1.p^Q:42-306,H:50-314^93.585%ID^E:0^.^.	.	TVU48560.1^TVU48560.1^Q:1-305,H:1-311^90.7%ID^E:1.6e-180^.^.	PF03790.14^KNOX1^KNOX1 domain^45-85^E:5.4e-15`PF03791.14^KNOX2^KNOX2 domain^102-152^E:1.2e-14`PF05920.12^Homeobox_KN^Homeobox KN domain^249-288^E:2.8e-17`PF00046.30^Homeodomain^Homeodomain^255-288^E:3.7e-05	.	.	GO:0003677^molecular_function^DNA binding`GO:0005634^cellular_component^nucleus`GO:0006355^biological_process^regulation of transcription, DNA-templated	.
Transcript_381668	sp|Q9SMZ4|AASS_ARATH^sp|Q9SMZ4|AASS_ARATH^Q:180-644,H:12-165^82.581%ID^E:5.15e-84^.^.	Transcript_381668.p1	144-644[+]	sp|Q9SMZ4|AASS_ARATH^sp|Q9SMZ4|AASS_ARATH^Q:13-167,H:12-165^82.581%ID^E:2.57e-85^.^.	Seita.1G343600.2.p^Seita.1G343600.2.p^Q:144-644,H:1-167^92.216%ID^E:5.42e-105^.^.	WP_014201869_1^WP_014201869_1^Q:198-614,H:4-137^42.4%ID^E:3.2e-29^.^.	AQK56114.1^AQK56114.1^Q:144-641,H:1-166^92.8%ID^E:1.8e-105^.^.	Seita.1G343600.2.p^Seita.1G343600.2.p^Q:1-167,H:1-167^92.216%ID^E:7.37e-106^.^.	WP_014201869_1^WP_014201869_1^Q:19-157,H:4-137^42.4%ID^E:7.1e-30^.^.	AQK56114.1^AQK56114.1^Q:1-166,H:1-166^92.8%ID^E:5.4e-106^.^.	PF05222.16^AlaDh_PNT_N^Alanine dehydrogenase/PNT, N-terminal domain^19-156^E:2e-25	.	.	.	K14157
Transcript_382826	sp|F4IAT2|THOC2_ARATH^sp|F4IAT2|THOC2_ARATH^Q:206-1834,H:9-565^59.821%ID^E:0^.^.	Transcript_382826.p1	176-1834[+]	sp|F4IAT2|THOC2_ARATH^sp|F4IAT2|THOC2_ARATH^Q:1-553,H:1-565^59.474%ID^E:0^.^.	Seita.5G427500.1.p^Seita.5G427500.1.p^Q:182-1834,H:3-553^91.833%ID^E:0^.^.	.	PUZ53307.1^PUZ53307.1^Q:176-1834,H:1-553^92.8%ID^E:0^.^.	Seita.5G427500.1.p^Seita.5G427500.1.p^Q:1-553,H:1-553^91.863%ID^E:0^.^.	.	PUZ53307.1^PUZ53307.1^Q:1-553,H:1-553^92.8%ID^E:0^.^.	PF16134.6^THOC2_N^THO complex subunit 2 N-terminus^37-411^E:1.1e-51`PF16134.6^THOC2_N^THO complex subunit 2 N-terminus^439-548^E:1.3e-16	.	.	.	K12879
Transcript_383496	.	.	.	.	Seita.1G269900.1.p^Seita.1G269900.1.p^Q:316-384,H:73-95^78.261%ID^E:0.000559^.^.`Seita.1G269900.1.p^Seita.1G269900.1.p^Q:254-319,H:50-71^45.455%ID^E:0.000559^.^.	.	KAB8101248.1^KAB8101248.1^Q:382-224,H:21-73^86.8%ID^E:1.2e-27^.^.	.	.	.	.	.	.	.	.
Transcript_383893	sp|Q67IX6|PDI14_ORYSJ^sp|Q67IX6|PDI14_ORYSJ^Q:625-2250,H:24-563^82.721%ID^E:0^.^.	Transcript_383893.p1	535-2253[+]	sp|Q67IX6|PDI14_ORYSJ^sp|Q67IX6|PDI14_ORYSJ^Q:31-572,H:24-563^83.486%ID^E:0^.^.	Seita.1G000400.1.p^Seita.1G000400.1.p^Q:616-2253,H:33-577^85.273%ID^E:0^.^.	WP_041354300_1^WP_041354300_1^Q:778-1098,H:34-138^35.8%ID^E:3.1e-11^.^.	XP_034587744.1^XP_034587744.1^Q:631-2250,H:42-580^87.1%ID^E:0^.^.	Seita.1G000400.1.p^Seita.1G000400.1.p^Q:28-573,H:33-577^86.727%ID^E:0^.^.	WP_041354300_1^WP_041354300_1^Q:82-188,H:34-138^35.8%ID^E:2.1e-11^.^.	XP_034587744.1^XP_034587744.1^Q:33-572,H:42-580^87.1%ID^E:0^.^.	PF00085.21^Thioredoxin^Thioredoxin^85-188^E:9.7e-30`PF13899.7^Thioredoxin_7^Thioredoxin-like^98-165^E:2.2e-06`PF13098.7^Thioredoxin_2^Thioredoxin-like domain^101-185^E:2e-06`PF13848.7^Thioredoxin_6^Thioredoxin-like domain^229-403^E:1.5e-24`PF00085.21^Thioredoxin^Thioredoxin^427-531^E:4.7e-19	sigP:1^22^0.896^YES	ExpAA=15.12^PredHel=1^Topology=i5-24o	GO:0045454^biological_process^cell redox homeostasis	K09580
Transcript_384474	sp|Q6CQE5|TAR1_KLULA^sp|Q6CQE5|TAR1_KLULA^Q:1-168,H:37-92^51.786%ID^E:9.29e-14^.^.	.	.	.	Seita.7G000800.1.p^Seita.7G000800.1.p^Q:284-213,H:72-95^79.167%ID^E:0.000517^.^.	.	CAA7043717.1^CAA7043717.1^Q:1-306,H:95-196^98%ID^E:1.7e-62^.^.	.	.	.	.	.	.	.	.
Transcript_384712	sp|P49299|CYSZ_CUCMA^sp|P49299|CYSZ_CUCMA^Q:1-1095,H:152-516^85.205%ID^E:0^.^.	Transcript_384712.p1	91-1098[+]	sp|P49299|CYSZ_CUCMA^sp|P49299|CYSZ_CUCMA^Q:1-335,H:182-516^85.672%ID^E:0^.^.	Seita.1G026100.1.p^Seita.1G026100.1.p^Q:1-1098,H:138-503^95.628%ID^E:0^.^.	WP_105186299_1^WP_105186299_1^Q:1-1014,H:93-423^54.9%ID^E:5.2e-128^.^.	XP_034580339.1^XP_034580339.1^Q:1-1095,H:138-502^95.9%ID^E:1.6e-248^.^.	Seita.1G026100.1.p^Seita.1G026100.1.p^Q:1-336,H:168-503^96.131%ID^E:0^.^.	WP_075094407_1^WP_075094407_1^Q:3-308,H:129-427^57.6%ID^E:3.2e-121^.^.	XP_034580339.1^XP_034580339.1^Q:1-335,H:168-502^96.4%ID^E:3.5e-231^.^.	PF00285.22^Citrate_synt^Citrate synthase, C-terminal domain^1-291^E:4.8e-105	.	.	GO:0046912^molecular_function^transferase activity, transferring acyl groups, acyl groups converted into alkyl on transfer	K01647
Transcript_387251	.	.	.	.	.	.	.	.	.	.	.	.	.	.	.
Transcript_387818	sp|F2VYU4|PIK1_ORYSJ^sp|F2VYU4|PIK1_ORYSJ^Q:101-337,H:181-259^41.463%ID^E:4.01e-10^.^.	Transcript_387818.p1	2-481[+]	sp|F2VYU4|PIK1_ORYSJ^sp|F2VYU4|PIK1_ORYSJ^Q:29-112,H:176-259^40.23%ID^E:4.58e-11^.^.	Seita.2G159000.1.p^Seita.2G159000.1.p^Q:128-340,H:1-71^90.141%ID^E:6.46e-40^.^.	.	KAF8751042.1^KAF8751042.1^Q:128-391,H:1-90^88.9%ID^E:5.3e-42^.^.	Seita.2G159000.1.p^Seita.2G159000.1.p^Q:45-113,H:3-71^91.304%ID^E:2.64e-39^.^.	.	KAF8751042.1^KAF8751042.1^Q:43-130,H:1-90^88.9%ID^E:5.3e-42^.^.	.	.	.	.	.
Transcript_389942	sp|Q8GUL1|AT18G_ARATH^sp|Q8GUL1|AT18G_ARATH^Q:1-2316,H:2-770^55.243%ID^E:0^.^.	Transcript_389942.p1	1-3060[+]	sp|Q8H1Q5|AT18H_ARATH^sp|Q8H1Q5|AT18H_ARATH^Q:7-763,H:23-742^55.701%ID^E:0^.^.	Seita.3G247300.1.p^Seita.3G247300.1.p^Q:1-3060,H:1-1004^89.237%ID^E:0^.^.	.	XP_025805616.1^XP_025805616.1^Q:1-3057,H:1-1004^89%ID^E:0^.^.	Seita.3G247300.1.p^Seita.3G247300.1.p^Q:1-1020,H:1-1004^89.335%ID^E:0^.^.	.	XP_025805616.1^XP_025805616.1^Q:1-1019,H:1-1004^89%ID^E:0^.^.	PF00400.33^WD40^WD domain, G-beta repeat^370-396^E:0.015`PF12490.9^BCAS3^Breast carcinoma amplified sequence 3^512-757^E:5.7e-90	.	.	GO:0005515^molecular_function^protein binding	.
Transcript_391607	sp|Q8GUM3|AAP5_ARATH^sp|Q8GUM3|AAP5_ARATH^Q:3-290,H:381-476^66.667%ID^E:3.46e-31^.^.	.	.	.	Seita.7G282600.1.p^Seita.7G282600.1.p^Q:3-299,H:383-481^92.929%ID^E:6.39e-45^.^.	.	CAB3463252.1^CAB3463252.1^Q:3-296,H:273-370^93.9%ID^E:1.7e-54^.^.	.	.	.	.	.	.	.	.
Transcript_394213	sp|P92939|ECA1_ARATH^sp|P92939|ECA1_ARATH^Q:11-3136,H:16-1061^74.547%ID^E:0^.^.	Transcript_394213.p1	2-3139[+]	sp|Q9XES1|ECA4_ARATH^sp|Q9XES1|ECA4_ARATH^Q:10-1045,H:22-1061^74.688%ID^E:0^.^.	Seita.3G041800.1.p^Seita.3G041800.1.p^Q:2-3139,H:1-1048^93.225%ID^E:0^.^.	WP_006520750_1^WP_006520750_1^Q:53-3040,H:9-888^37.7%ID^E:1e-177^.^.	RLN30943.1^RLN30943.1^Q:2-3136,H:1-1047^93.8%ID^E:0^.^.	Seita.3G041800.1.p^Seita.3G041800.1.p^Q:1-1046,H:1-1048^93.225%ID^E:0^.^.	WP_006520750_1^WP_006520750_1^Q:18-1013,H:9-888^37.7%ID^E:2.1e-179^.^.	RLN30943.1^RLN30943.1^Q:1-1045,H:1-1047^93.8%ID^E:0^.^.	PF00690.27^Cation_ATPase_N^Cation transporter/ATPase, N-terminus^15-82^E:2.2e-17`PF00122.21^E1-E2_ATPase^E1-E2 ATPase^133-348^E:2.7e-47`PF13246.7^Cation_ATPase^Cation transport ATPase (P-type)^432-535^E:7.2e-17`PF00702.27^Hydrolase^haloacid dehalogenase-like hydrolase^610-730^E:6.1e-17`PF08282.13^Hydrolase_3^haloacid dehalogenase-like hydrolase^701-759^E:0.00026`PF00689.22^Cation_ATPase_C^Cation …	.	ExpAA=182.56^PredHel=8^Topology=i70-92o96-118i271-293o318-340i788-810o849-871i971-993o997-1019i	.	K01537
Transcript_399655	.	.	.	.	Seita.5G017700.1.p^Seita.5G017700.1.p^Q:265-558,H:32-130^69.697%ID^E:3.63e-21^.^.	.	XP_004967487.1^XP_004967487.1^Q:166-558,H:4-130^67.7%ID^E:3e-36^.^.	.	.	.	.	.	.	.	.
Transcript_409068	sp|A2QK68|KTND_ASPNC^sp|A2QK68|KTND_ASPNC^Q:5-460,H:303-451^55.921%ID^E:2.08e-50^.^.	.	.	.	.	WP_080036237_1^WP_080036237_1^Q:2-382,H:272-395^55.9%ID^E:1e-39^.^.	XP_001803980.1^XP_001803980.1^Q:2-472,H:107-261^83.4%ID^E:3.1e-87^.^.	.	.	.	.	.	.	.	.
Transcript_411415	.	.	.	.	Seita.2G274600.1.p^Seita.2G274600.1.p^Q:68-3,H:1-22^100%ID^E:2.56e-07^.^.	.	KMS64667.1^KMS64667.1^Q:157-282,H:92-133^64.3%ID^E:0.00023^.^.	.	.	.	.	.	.	.	.
Transcript_417155	sp|Q9SMZ4|AASS_ARATH^sp|Q9SMZ4|AASS_ARATH^Q:31-324,H:475-573^60.606%ID^E:2.18e-31^.^.	Transcript_417155.p1	1-348[+]	sp|Q9SMZ4|AASS_ARATH^sp|Q9SMZ4|AASS_ARATH^Q:11-108,H:475-573^60.606%ID^E:1.97e-31^.^.	Seita.1G343600.1.p^Seita.1G343600.1.p^Q:1-348,H:463-578^81.897%ID^E:1.2e-60^.^.	WP_015212957_1^WP_015212957_1^Q:43-249,H:285-353^34.8%ID^E:3.8e-06^.^.	XP_039776782.1^XP_039776782.1^Q:1-348,H:12-127^84.5%ID^E:2.3e-58^.^.	Seita.1G343600.1.p^Seita.1G343600.1.p^Q:1-116,H:463-578^81.897%ID^E:1.08e-60^.^.	WP_015212957_1^WP_015212957_1^Q:15-83,H:285-353^34.8%ID^E:3.8e-06^.^.	XP_039776782.1^XP_039776782.1^Q:1-116,H:12-127^84.5%ID^E:2.3e-58^.^.	PF04455.13^Saccharop_dh_N^LOR/SDH bifunctional enzyme conserved region^17-93^E:3.5e-23	.	.	.	K14157
Transcript_417535	sp|Q94AH8|TPS6_ARATH^sp|Q94AH8|TPS6_ARATH^Q:2-832,H:333-610^76.619%ID^E:1.76e-156^.^.	Transcript_417535.p1	2-832[+]	sp|Q94AH8|TPS6_ARATH^sp|Q94AH8|TPS6_ARATH^Q:1-277,H:333-610^76.619%ID^E:1.58e-156^.^.	Seita.2G197800.2.p^Seita.2G197800.2.p^Q:2-832,H:117-393^94.585%ID^E:0^.^.	WP_012631886_1^WP_012631886_1^Q:41-832,H:265-498^33.7%ID^E:1.7e-36^.^.	RCV11585.1^RCV11585.1^Q:2-832,H:117-393^94.6%ID^E:2.5e-185^.^.	Seita.2G197800.2.p^Seita.2G197800.2.p^Q:1-277,H:117-393^94.585%ID^E:0^.^.	WP_012631886_1^WP_012631886_1^Q:14-277,H:265-498^33.7%ID^E:1.7e-36^.^.	RCV11585.1^RCV11585.1^Q:1-277,H:117-393^94.6%ID^E:2.5e-185^.^.	PF00982.22^Glyco_transf_20^Glycosyltransferase family 20^4-223^E:3.1e-80	.	.	GO:0003824^molecular_function^catalytic activity`GO:0005992^biological_process^trehalose biosynthetic process	K16055
Transcript_417898	sp|P42211|ASPRX_ORYSJ^sp|P42211|ASPRX_ORYSJ^Q:2-700,H:264-496^94.421%ID^E:3.53e-163^.^.	Transcript_417898.p1	2-703[+]	sp|P42211|ASPRX_ORYSJ^sp|P42211|ASPRX_ORYSJ^Q:1-233,H:264-496^94.421%ID^E:2.93e-163^.^.	Seita.3G054400.1.p^Seita.3G054400.1.p^Q:2-703,H:269-502^96.581%ID^E:1.43e-166^.^.	.	PUZ63925.1^PUZ63925.1^Q:2-700,H:265-497^96.6%ID^E:3.5e-160^.^.	Seita.3G054400.1.p^Seita.3G054400.1.p^Q:1-234,H:269-502^96.581%ID^E:1.2e-166^.^.	.	PUZ63925.1^PUZ63925.1^Q:1-233,H:265-497^96.6%ID^E:6.4e-160^.^.	PF00026.24^Asp^Eukaryotic aspartyl protease^3-231^E:1.5e-37`PF03489.18^SapB_2^Saposin-like type B, region 2^47-80^E:4.6e-13`PF05184.16^SapB_1^Saposin-like type B, region 1^106-142^E:3e-13	.	.	GO:0006629^biological_process^lipid metabolic process	K08245
Transcript_418221	.	.	.	.	Seita.J017000.1.p^Seita.J017000.1.p^Q:334-242,H:27-57^93.548%ID^E:1.35e-12^.^.	.	AYE66860.1^AYE66860.1^Q:59-385,H:1-109^86.2%ID^E:2.3e-58^.^.	.	.	.	.	.	.	.	.
Transcript_418922	sp|Q8TGM7|ART2_YEAST^sp|Q8TGM7|ART2_YEAST^Q:4-84,H:31-57^85.185%ID^E:5.35e-07^.^.	.	.	.	.	.	KAA3447109.1^KAA3447109.1^Q:83-511,H:217-349^84.6%ID^E:5.5e-72^.^.	.	.	.	.	.	.	.	.
Transcript_418923	.	.	.	.	.	.	KAF5835799.1^KAF5835799.1^Q:311-51,H:36-122^69%ID^E:1.1e-32^.^.	.	.	.	.	.	.	.	.
Transcript_418924	.	.	.	.	.	.	OIE20520.1^OIE20520.1^Q:28-300,H:5-95^85.7%ID^E:9.8e-46^.^.	.	.	.	.	.	.	.	.
Transcript_419166	.	.	.	.	Seita.8G102000.1.p^Seita.8G102000.1.p^Q:284-36,H:1-70^77.108%ID^E:3.76e-36^.^.	.	PLY86165.1^PLY86165.1^Q:1-345,H:38-152^97.4%ID^E:3.6e-79^.^.	.	.	.	.	.	.	.	.
Transcript_419801	sp|P05500|ATP6_OENBE^sp|P05500|ATP6_OENBE^Q:7-744,H:36-281^92.683%ID^E:2.06e-122^.^.	.	.	.	Seita.J009300.1.p^Seita.J009300.1.p^Q:10-756,H:31-266^83.936%ID^E:3.07e-116^.^.	WP_035672105_1^WP_035672105_1^Q:10-744,H:9-247^46.7%ID^E:9.5e-64^.^.	CAA40385.1^CAA40385.1^Q:10-744,H:135-379^97.6%ID^E:8.2e-159^.^.	.	.	.	.	.	.	.	.
Transcript_419816	.	.	.	.	Seita.J016000.1.p^Seita.J016000.1.p^Q:137-220,H:1-28^100%ID^E:1.33e-12^.^.	.	VVW91304.1^VVW91304.1^Q:12-221,H:19-89^77.5%ID^E:5.2e-28^.^.	.	.	.	.	.	.	.	.
Transcript_420304	.	.	.	.	Seita.J017100.1.p^Seita.J017100.1.p^Q:129-380,H:22-105^95.238%ID^E:1.07e-46^.^.	.	AAV44205.1^AAV44205.1^Q:6-935,H:6-265^64.2%ID^E:2.8e-119^.^.	.	.	.	.	.	.	.	.
Transcript_421699	.	.	.	.	.	.	GAO47202.1^GAO47202.1^Q:1-711,H:24-214^49.8%ID^E:6.2e-56^.^.	.	.	.	.	.	.	.	.
Transcript_421701	.	.	.	.	.	.	KAF1856293.1^KAF1856293.1^Q:335-6,H:48-136^75.5%ID^E:5.8e-41^.^.	.	.	.	.	.	.	.	.
Transcript_421885	sp|P53492|ACT7_ARATH^sp|P53492|ACT7_ARATH^Q:61-1191,H:1-377^98.674%ID^E:0^.^.	Transcript_421885.p1	61-1194[+]	sp|P53492|ACT7_ARATH^sp|P53492|ACT7_ARATH^Q:1-377,H:1-377^98.674%ID^E:0^.^.	Seita.7G294000.1.p^Seita.7G294000.1.p^Q:61-1194,H:1-378^99.471%ID^E:0^.^.	WP_083891087_1^WP_083891087_1^Q:88-1191,H:22-388^84.5%ID^E:4.9e-225^.^.	CAB3463154.1^CAB3463154.1^Q:31-1191,H:4-390^97.9%ID^E:3.3e-276^.^.	Seita.7G294000.1.p^Seita.7G294000.1.p^Q:1-378,H:1-378^99.471%ID^E:0^.^.	WP_083891087_1^WP_083891087_1^Q:10-377,H:22-388^84.5%ID^E:1.8e-227^.^.	AOF40434.1^AOF40434.1^Q:1-377,H:1-377^100%ID^E:4.3e-277^.^.	PF00022.20^Actin^Actin^5-377^E:3.2e-147	.	.	.	K10355
Transcript_422012	sp|P93431|RCA_ORYSJ^sp|P93431|RCA_ORYSJ^Q:52-1326,H:5-429^90.824%ID^E:0^.^.	Transcript_422012.p1	40-1329[+]	sp|P93431|RCA_ORYSJ^sp|P93431|RCA_ORYSJ^Q:1-429,H:1-429^90.909%ID^E:0^.^.	Seita.8G251200.1.p^Seita.8G251200.1.p^Q:52-1323,H:5-430^88.498%ID^E:0^.^.	WP_015173838_1^WP_015173838_1^Q:406-1260,H:4-289^65.4%ID^E:1.3e-134^.^.	QKI80261.1^QKI80261.1^Q:40-1326,H:1-429^99.5%ID^E:1.70000000000001e-310^.^.	Seita.8G251200.1.p^Seita.8G251200.1.p^Q:1-428,H:1-430^88.605%ID^E:0^.^.	WP_015173838_1^WP_015173838_1^Q:123-407,H:4-289^65.4%ID^E:6.5e-135^.^.	QKI80261.1^QKI80261.1^Q:1-429,H:1-429^99.5%ID^E:1.09999999999999e-310^.^.	PF00004.30^AAA^ATPase family associated with various cellular activities (AAA)^154-295^E:4.4e-14	.	.	GO:0005524^molecular_function^ATP binding	.

## Sheet: PFvsPM_PF_up
transcript_id	sprot_Top_BLASTX_hit	prot_id	prot_coords	sprot_Top_BLASTP_hit	Sitablastx_BLASTX	cogblastx_BLASTX	nrblastx_BLASTX	Sitablastp_BLASTP	cogblastp_BLASTP	nrblastp_BLASTP	Pfam	SignalP	TmHMM	gene_ontology_Pfam	kegg
Transcript_405	sp|P0CZ23|ACOX3_ARATH^sp|P0CZ23|ACOX3_ARATH^Q:198-2207,H:6-671^66.866%ID^E:0^.^.	Transcript_405.p1	177-2228[+]	sp|P0CZ23|ACOX3_ARATH^sp|P0CZ23|ACOX3_ARATH^Q:8-680,H:6-674^67.162%ID^E:0^.^.	Seita.4G154600.1.p^Seita.4G154600.1.p^Q:177-2210,H:1-682^91.349%ID^E:0^.^.	WP_014399802_1^WP_014399802_1^Q:471-2174,H:194-771^42%ID^E:2.2e-128^.^.	TVU10673.1^TVU10673.1^Q:177-2225,H:1-682^91.7%ID^E:0^.^.	Seita.4G154600.1.p^Seita.4G154600.1.p^Q:1-684,H:1-688^91.279%ID^E:0^.^.	WP_014399802_1^WP_014399802_1^Q:99-666,H:194-771^42%ID^E:3.5e-131^.^.	TVU10673.1^TVU10673.1^Q:1-683,H:1-682^91.7%ID^E:0^.^.	PF02770.20^Acyl-CoA_dh_M^Acyl-CoA dehydrogenase, middle domain^191-299^E:3.7e-15`PF00441.25^Acyl-CoA_dh_1^Acyl-CoA dehydrogenase, C-terminal domain^332-488^E:1.5e-08`PF01756.20^ACOX^Acyl-CoA oxidase^532-665^E:1.4e-21	.	.	GO:0016627^molecular_function^oxidoreductase activity, acting on the CH-CH group of donors`GO:0055114^biological_process^obsolete oxidation-reduction process`GO:0003997^molecular_function^acyl-CoA oxidase activity`GO:0006635^biological_process^fatty acid beta-oxidation`GO:0005777^cellular_component^peroxisome	K00232
Transcript_11895	.	Transcript_11895.p1	1710-2108[+]	.	Seita.4G157700.1.p^Seita.4G157700.1.p^Q:1997-1818,H:1-58^48.333%ID^E:2.31e-05^.^.	.	RCV21690.1^RCV21690.1^Q:1997-1770,H:1-75^49.4%ID^E:2.1e-05^.^.	.	.	.	.	.	ExpAA=22.89^PredHel=1^Topology=o15-34i	.	.
Transcript_16252	sp|Q9M8L4|GLPK_ARATH^sp|Q9M8L4|GLPK_ARATH^Q:161-1708,H:4-522^75.337%ID^E:0^.^.	Transcript_16252.p1	146-1711[+]	sp|Q9M8L4|GLPK_ARATH^sp|Q9M8L4|GLPK_ARATH^Q:6-521,H:4-522^75.337%ID^E:0^.^.	Seita.7G262100.1.p^Seita.7G262100.1.p^Q:146-1711,H:1-524^93.893%ID^E:0^.^.	WP_015217632_1^WP_015217632_1^Q:170-1690,H:4-495^55.9%ID^E:1.1e-184^.^.	XP_034604291.1^XP_034604291.1^Q:146-1708,H:1-523^94.1%ID^E:0^.^.	Seita.7G262100.1.p^Seita.7G262100.1.p^Q:1-522,H:1-524^93.893%ID^E:0^.^.	WP_015217632_1^WP_015217632_1^Q:9-515,H:4-495^55.9%ID^E:1.3e-186^.^.	XP_034604291.1^XP_034604291.1^Q:1-521,H:1-523^94.1%ID^E:0^.^.	PF00370.22^FGGY_N^FGGY family of carbohydrate kinases, N-terminal domain^9-262^E:4.2e-72`PF02782.17^FGGY_C^FGGY family of carbohydrate kinases, C-terminal domain^270-470^E:1.7e-57	.	.	GO:0016773^molecular_function^phosphotransferase activity, alcohol group as acceptor`GO:0005975^biological_process^carbohydrate metabolic process	K00864
Transcript_20203	sp|Q94HW2|POLR1_ARATH^sp|Q94HW2|POLR1_ARATH^Q:1371-2969,H:925-1460^51.301%ID^E:5.23e-166^.^.`sp|Q94HW2|POLR1_ARATH^sp|Q94HW2|POLR1_ARATH^Q:9-983,H:455-787^37.612%ID^E:5.01e-53^.^.	Transcript_20203.p5	2130-2429[-]	.	Seita.3G256000.1.p^Seita.3G256000.1.p^Q:2232-2855,H:216-341^40.385%ID^E:6.92e-33^.^.	.	AAU10819.1^AAU10819.1^Q:6-2969,H:687-1678^66.2%ID^E:0^.^.	.	.	CAD39828.3^CAD39828.3^Q:7-99,H:364-454^52.7%ID^E:5.1e-18^.^.	.	.	.	.	.
Transcript_23304	sp|Q9T0A0|LACS4_ARATH^sp|Q9T0A0|LACS4_ARATH^Q:62-2005,H:3-656^66.208%ID^E:0^.^.	Transcript_23304.p1	2-2017[+]	sp|Q9T0A0|LACS4_ARATH^sp|Q9T0A0|LACS4_ARATH^Q:20-668,H:2-656^66.26%ID^E:0^.^.	Seita.4G067400.1.p^Seita.4G067400.1.p^Q:68-2017,H:1-650^91.231%ID^E:0^.^.	WP_014559934_1^WP_014559934_1^Q:260-2005,H:37-604^30.8%ID^E:1.4e-84^.^.	RLM56352.1^RLM56352.1^Q:68-2014,H:1-649^91.7%ID^E:0^.^.	Seita.4G067400.1.p^Seita.4G067400.1.p^Q:23-672,H:1-650^91.231%ID^E:0^.^.	WP_014559934_1^WP_014559934_1^Q:87-667,H:37-603^30.9%ID^E:4.6e-85^.^.	RLM56352.1^RLM56352.1^Q:23-671,H:1-649^91.7%ID^E:0^.^.	PF00501.29^AMP-binding^AMP-binding enzyme^64-537^E:1.1e-102	.	.	GO:0003824^molecular_function^catalytic activity	K01897
Transcript_25734	sp|Q5EAF2|IP5PB_ARATH^sp|Q5EAF2|IP5PB_ARATH^Q:228-1133,H:33-330^57.947%ID^E:1.07e-117^.^.	Transcript_25734.p1	144-1154[+]	sp|Q5EAF2|IP5PB_ARATH^sp|Q5EAF2|IP5PB_ARATH^Q:29-330,H:33-330^57.947%ID^E:7.21e-132^.^.	Seita.9G164900.1.p^Seita.9G164900.1.p^Q:144-1139,H:1-332^85.542%ID^E:0^.^.	.	CAD6213674.1^CAD6213674.1^Q:144-1151,H:1-336^88.1%ID^E:1.4e-214^.^.	Seita.9G164900.1.p^Seita.9G164900.1.p^Q:1-332,H:1-332^85.542%ID^E:0^.^.	.	CAD6213674.1^CAD6213674.1^Q:1-336,H:1-336^88.1%ID^E:5.1e-217^.^.	PF03372.24^Exo_endo_phos^Endonuclease/Exonuclease/phosphatase family^56-299^E:1.3e-05	.	.	.	.
Transcript_28700	sp|Q65XK0|ILV5_ORYSJ^sp|Q65XK0|ILV5_ORYSJ^Q:233-1831,H:46-578^95.685%ID^E:0^.^.	Transcript_28700.p1	86-1834[+]	sp|Q65XK0|ILV5_ORYSJ^sp|Q65XK0|ILV5_ORYSJ^Q:6-582,H:2-578^91.394%ID^E:0^.^.	Seita.3G138300.1.p^Seita.3G138300.1.p^Q:86-1834,H:1-585^94.719%ID^E:0^.^.	WP_013163332_1^WP_013163332_1^Q:299-1783,H:3-488^64.3%ID^E:4.3e-217^.^.	PUZ64687.1^PUZ64687.1^Q:86-1831,H:1-581^95.7%ID^E:0^.^.	Seita.3G138300.1.p^Seita.3G138300.1.p^Q:1-583,H:1-585^94.719%ID^E:0^.^.	WP_013163332_1^WP_013163332_1^Q:72-566,H:3-488^64.3%ID^E:1.6e-218^.^.	PUZ64687.1^PUZ64687.1^Q:1-582,H:1-581^95.7%ID^E:0^.^.	PF07991.13^IlvN^Acetohydroxy acid isomeroreductase, NADPH-binding domain^112-286^E:6e-31`PF01450.20^IlvC^Acetohydroxy acid isomeroreductase, catalytic domain^295-439^E:9.6e-33`PF01450.20^IlvC^Acetohydroxy acid isomeroreductase, catalytic domain^452-524^E:1.5e-07	.	.	GO:0004455^molecular_function^ketol-acid reductoisomerase activity`GO:0009082^biological_process^branched-chain amino acid biosynthetic process`GO:0055114^biological_process^obsolete oxidation-reduction process	K00053
Transcript_29010	.	Transcript_29010.p1	35-1078[+]	.	Seita.1G297000.1.p^Seita.1G297000.1.p^Q:35-1078,H:1-359^91.365%ID^E:0^.^.	.	PUZ77365.1^PUZ77365.1^Q:35-1075,H:1-355^92.4%ID^E:4.4e-238^.^.	Seita.1G297000.1.p^Seita.1G297000.1.p^Q:1-348,H:1-359^91.365%ID^E:0^.^.	.	PUZ77365.1^PUZ77365.1^Q:1-347,H:1-355^92.4%ID^E:2.9e-239^.^.	PF14226.7^DIOX_N^non-haem dioxygenase in morphine synthesis N-terminal^3-110^E:5.3e-06	.	.	.	.
Transcript_31398	sp|Q9ZP41|EGC_CITJA^sp|Q9ZP41|EGC_CITJA^Q:243-554,H:26-130^56.604%ID^E:5.67e-34^.^.	.	.	.	Seita.2G240600.1.p^Seita.2G240600.1.p^Q:243-560,H:30-136^57.407%ID^E:4.02e-35^.^.	WP_082363571_1^WP_082363571_1^Q:231-557,H:50-147^33%ID^E:0.00028^.^.	CAD6338553.1^CAD6338553.1^Q:174-557,H:1-128^91.4%ID^E:7.3e-77^.^.	.	.	.	.	.	.	.	.
Transcript_31545	sp|Q96AX9|MIB2_HUMAN^sp|Q96AX9|MIB2_HUMAN^Q:9-1076,H:527-859^28.726%ID^E:1.44e-13^.^.`sp|Q96AX9|MIB2_HUMAN^sp|Q96AX9|MIB2_HUMAN^Q:102-704,H:484-662^31.188%ID^E:5.14e-07^.^.	Transcript_31545.p1	3-1517[+]	sp|Q96AX9|MIB2_HUMAN^sp|Q96AX9|MIB2_HUMAN^Q:3-358,H:527-859^28.726%ID^E:1.31e-16^.^.	Seita.1G012700.3.p^Seita.1G012700.3.p^Q:3-1436,H:152-622^83.507%ID^E:0^.^.	.	XP_004951277.1^XP_004951277.1^Q:3-1436,H:152-622^77.2%ID^E:6.7e-222^.^.	Seita.1G012700.3.p^Seita.1G012700.3.p^Q:1-478,H:152-622^83.507%ID^E:0^.^.	.	XP_004951277.1^XP_004951277.1^Q:1-478,H:152-622^77.2%ID^E:2.8e-223^.^.	PF12796.8^Ank_2^Ankyrin repeats (3 copies)^3-105^E:1.9e-08`PF13637.7^Ank_4^Ankyrin repeats (many copies)^47-100^E:1.7e-06`PF12796.8^Ank_2^Ankyrin repeats (3 copies)^51-134^E:2e-14`PF13637.7^Ank_4^Ankyrin repeats (many copies)^81-133^E:1.7e-11`PF00023.31^Ank^Ankyrin repeat^113-139^E:0.00027`PF00023.31^Ank^Ankyrin repeat^194-228^E:0.0026	.	.	GO:0005515^molecular_function^protein binding	.
Transcript_31799	sp|B7F7K7|BGL31_ORYSJ^sp|B7F7K7|BGL31_ORYSJ^Q:118-1554,H:31-510^86.875%ID^E:0^.^.	Transcript_31799.p1	28-1587[+]	sp|B7F7K7|BGL31_ORYSJ^sp|B7F7K7|BGL31_ORYSJ^Q:10-509,H:10-510^84.032%ID^E:0^.^.	Seita.2G270400.1.p^Seita.2G270400.1.p^Q:118-1569,H:28-512^91.134%ID^E:0^.^.	WP_013767010_1^WP_013767010_1^Q:130-1548,H:7-462^41.1%ID^E:1.3e-117^.^.	PUZ71496.1^PUZ71496.1^Q:112-1584,H:24-514^93.1%ID^E:0^.^.	Seita.2G270400.1.p^Seita.2G270400.1.p^Q:29-520,H:26-518^91.075%ID^E:0^.^.	WP_013767010_1^WP_013767010_1^Q:35-507,H:7-462^41.1%ID^E:4.8e-119^.^.	PUZ71496.1^PUZ71496.1^Q:29-519,H:24-514^93.1%ID^E:0^.^.	PF00232.19^Glyco_hydro_1^Glycosyl hydrolase family 1^33-502^E:3.5e-143	sigP:1^26^0.922^YES	ExpAA=21.83^PredHel=1^Topology=i9-31o	GO:0004553^molecular_function^hydrolase activity, hydrolyzing O-glycosyl compounds`GO:0005975^biological_process^carbohydrate metabolic process	.
Transcript_31849	sp|A0A1P8BH59|PICBP_ARATH^sp|A0A1P8BH59|PICBP_ARATH^Q:2611-2820,H:1160-1229^51.429%ID^E:3.99e-17^.^.`sp|A0A1P8BH59|PICBP_ARATH^sp|A0A1P8BH59|PICBP_ARATH^Q:2584-2820,H:1405-1483^51.899%ID^E:9.47e-17^.^.`sp|A0A1P8BH59|PICBP_ARATH^sp|A0A1P8BH59|PICBP_ARATH^Q:2677-2865,H:543-608^45.455%ID^E:3.76e-11^.^.`sp|A0A1P8BH59|PICBP_ARATH^sp|A0A1P8BH59|PICBP_ARATH^Q:2623-2859,H:870-953^50%ID^E:8.05e-11^.^.	Transcript_31849.p1	25-2886[+]	sp|A0A1P8BH59|PICBP_ARATH^sp|A0A1P8BH59|PICBP_ARATH^Q:863-932,H:1160-1229^51.429%ID^E:4.02e-17^.^.`sp|A0A1P8BH59|PICBP_ARATH^sp|A0A1P8BH59|PICBP_ARATH^Q:854-932,H:1405-1483^51.899%ID^E:7.67e-17^.^.`sp|A0A1P8BH59|PICBP_ARATH^sp|A0A1P8BH59|PICBP_ARATH^Q:885-936,H:543-594^53.846%ID^E:4.05e-11^.^.`sp|A0A1P8BH59|PICBP_ARATH^sp|A0A1P8BH59|PICBP_ARATH^Q:867-945,H:870-953^50%ID^E:8.12e-11^.^.	Seita.3G261200.1.p^Seita.3G261200.1.p^Q:1-2886,H:146-1087^67.915%ID^E:0^.^.	.	OEL37850.1^OEL37850.1^Q:1-2883,H:160-1150^65.4%ID^E:1.1e-284^.^.	Seita.3G261200.1.p^Seita.3G261200.1.p^Q:1-954,H:154-1087^67.653%ID^E:0^.^.	.	OEL37850.1^OEL37850.1^Q:1-953,H:168-1150^65.1%ID^E:7.5e-280^.^.	PF07839.12^CaM_binding^Plant calmodulin-binding domain^847-934^E:1.1e-28	.	.	GO:0005516^molecular_function^calmodulin binding	.
Transcript_33597	sp|Q7XNY1|PIRL1_ORYSJ^sp|Q7XNY1|PIRL1_ORYSJ^Q:45-164,H:313-351^90%ID^E:1.55e-13^.^.	.	.	.	Seita.7G228100.1.p^Seita.7G228100.1.p^Q:45-167,H:318-359^88.095%ID^E:1.08e-14^.^.	.	RLM73774.1^RLM73774.1^Q:33-164,H:318-361^81.8%ID^E:3.3e-14^.^.	.	.	.	.	.	.	.	.
Transcript_33858	.	.	.	.	Seita.2G103600.1.p^Seita.2G103600.1.p^Q:306-491,H:35-96^67.742%ID^E:7.42e-32^.^.`Seita.2G103600.1.p^Seita.2G103600.1.p^Q:205-303,H:1-34^88.235%ID^E:7.42e-32^.^.	.	XP_020198776.1^XP_020198776.1^Q:306-488,H:36-96^83.6%ID^E:7.5e-28^.^.	.	.	.	.	.	.	.	.
Transcript_33879	sp|Q8LNZ3|UGE1_ORYSJ^sp|Q8LNZ3|UGE1_ORYSJ^Q:292-1161,H:65-354^91.379%ID^E:0^.^.`sp|Q8LNZ3|UGE1_ORYSJ^sp|Q8LNZ3|UGE1_ORYSJ^Q:92-280,H:1-63^82.54%ID^E:4.14e-23^.^.	Transcript_33879.p1	1-1164[+]	sp|Q8LNZ3|UGE1_ORYSJ^sp|Q8LNZ3|UGE1_ORYSJ^Q:82-387,H:49-354^87.582%ID^E:0^.^.	Seita.3G119400.1.p^Seita.3G119400.1.p^Q:292-1164,H:65-356^93.836%ID^E:0^.^.`Seita.3G119400.1.p^Seita.3G119400.1.p^Q:92-283,H:1-64^95.312%ID^E:4.13e-30^.^.	WP_003247858_1^WP_003247858_1^Q:292-1140,H:56-335^65.4%ID^E:3e-126^.^.	TVT99019.1^TVT99019.1^Q:295-1161,H:118-406^95.8%ID^E:3.7e-207^.^.	Seita.3G119400.1.p^Seita.3G119400.1.p^Q:98-388,H:65-356^93.836%ID^E:0^.^.	WP_003247858_1^WP_003247858_1^Q:98-380,H:56-335^65.4%ID^E:1.1e-127^.^.	TVT99019.1^TVT99019.1^Q:99-387,H:118-406^95.8%ID^E:1.2e-208^.^.	PF01370.22^Epimerase^NAD dependent epimerase/dehydratase family^83-306^E:2.8e-43`PF16363.6^GDP_Man_Dehyd^GDP-mannose 4,6 dehydratase^87-368^E:1.9e-54`PF01073.20^3Beta_HSD^3-beta hydroxysteroid dehydrogenase/isomerase family^90-199^E:1.9e-07`PF04321.18^RmlD_sub_bind^RmlD substrate binding domain^98-203^E:6.8e-08`PF02719.16^Polysacc_synt_2^Polysaccharide biosynthesis protein^99-223^E:1.5e-06	.	.	GO:0003824^molecular_function^catalytic activity`GO:0050662^molecular_function^obsolete coenzyme binding`GO:0003854^molecular_function^3-beta-hydroxy-delta5-steroid dehydrogenase activity`GO:0016616^molecular_function^oxidoreductase activity, acting on the CH-OH group of donors, NAD or NADP as acceptor`GO:0006694^biological_process^steroid biosynthetic process`GO:0055114^biological_process^obsole…	K01784
Transcript_33926	sp|Q8GZ63|PP397_ARATH^sp|Q8GZ63|PP397_ARATH^Q:406-1818,H:18-491^50.42%ID^E:1.35e-172^.^.	Transcript_33926.p1	1-2202[+]	sp|Q8GZ63|PP397_ARATH^sp|Q8GZ63|PP397_ARATH^Q:136-606,H:18-491^50.42%ID^E:3.9e-175^.^.`sp|Q8GZ63|PP397_ARATH^sp|Q8GZ63|PP397_ARATH^Q:175-295,H:376-495^22.314%ID^E:0.000559^.^.	Seita.4G216900.1.p^Seita.4G216900.1.p^Q:355-2196,H:20-631^85.528%ID^E:0^.^.	.	PUZ59953.1^PUZ59953.1^Q:319-2196,H:8-632^84.8%ID^E:6.7e-242^.^.	Seita.4G216900.1.p^Seita.4G216900.1.p^Q:118-732,H:19-631^85.552%ID^E:0^.^.	.	PUZ59953.1^PUZ59953.1^Q:107-732,H:8-632^84.8%ID^E:9.9e-244^.^.	PF13812.7^PPR_3^Pentatricopeptide repeat domain^185-246^E:6.3e-08`PF13812.7^PPR_3^Pentatricopeptide repeat domain^221-280^E:3.8e-10`PF13041.7^PPR_2^PPR repeat family^232-279^E:5.5e-12`PF01535.21^PPR^PPR repeat^237-265^E:0.00057`PF17177.5^PPR_long^Pentacotripeptide-repeat region of PRORP^252-380^E:3.2e-08`PF12854.8^PPR_1^PPR repeat^264-295^E:7.6e-06`PF13041.7^PPR_2^PPR repeat family^267-316^E:2.3e…	.	.	.	K17710
Transcript_33936	sp|Q9MA15|AB1K3_ARATH^sp|Q9MA15|AB1K3_ARATH^Q:284-2125,H:75-687^76.221%ID^E:0^.^.	Transcript_33936.p1	65-2212[+]	sp|Q9MA15|AB1K3_ARATH^sp|Q9MA15|AB1K3_ARATH^Q:74-701,H:75-701^76.433%ID^E:0^.^.	Seita.3G286600.1.p^Seita.3G286600.1.p^Q:197-2191,H:43-708^93.243%ID^E:0^.^.	WP_011612749_1^WP_011612749_1^Q:347-2182,H:58-662^48.6%ID^E:2.8e-199^.^.	PUZ66573.1^PUZ66573.1^Q:104-2191,H:11-713^93.5%ID^E:0^.^.	Seita.3G286600.1.p^Seita.3G286600.1.p^Q:29-709,H:27-708^93.402%ID^E:0^.^.	WP_011612749_1^WP_011612749_1^Q:95-706,H:58-662^48.6%ID^E:4.5e-202^.^.	PUZ66573.1^PUZ66573.1^Q:7-709,H:4-713^93%ID^E:0^.^.	PF03109.17^ABC1^ABC1 family^205-322^E:3.9e-29	.	.	.	K08869
Transcript_34022	sp|Q6K8J4|ISPG_ORYSJ^sp|Q6K8J4|ISPG_ORYSJ^Q:158-2395,H:1-744^95.04%ID^E:0^.^.	Transcript_34022.p1	158-2398[+]	sp|Q6K8J4|ISPG_ORYSJ^sp|Q6K8J4|ISPG_ORYSJ^Q:1-746,H:1-744^95.04%ID^E:0^.^.	Seita.1G223900.1.p^Seita.1G223900.1.p^Q:158-2398,H:1-747^96.118%ID^E:0^.^.	WP_013925438_1^WP_013925438_1^Q:392-2413,H:2-654^52.4%ID^E:7.9e-228^.^.	XP_034600075.1^XP_034600075.1^Q:158-2395,H:1-746^96.2%ID^E:0^.^.	Seita.1G223900.1.p^Seita.1G223900.1.p^Q:1-747,H:1-747^96.118%ID^E:0^.^.	WP_013925438_1^WP_013925438_1^Q:79-742,H:2-645^52.6%ID^E:9.5e-229^.^.	XP_034600075.1^XP_034600075.1^Q:1-746,H:1-746^96.2%ID^E:0^.^.	PF04551.15^GcpE^GcpE protein^92-734^E:3.7e-150	.	.	GO:0046429^molecular_function^4-hydroxy-3-methylbut-2-en-1-yl diphosphate synthase activity`GO:0016114^biological_process^terpenoid biosynthetic process`GO:0055114^biological_process^obsolete oxidation-reduction process	K03526
Transcript_34509	.	.	.	.	.	.	KAF7494087.1^KAF7494087.1^Q:100-2,H:31-63^75.8%ID^E:8.3e-08^.^.	.	.	.	.	.	.	.	.
Transcript_35039	sp|Q93Y40|ORP3C_ARATH^sp|Q93Y40|ORP3C_ARATH^Q:249-1460,H:23-426^79.703%ID^E:0^.^.	Transcript_35039.p1	177-1622[+]	sp|Q93Y40|ORP3C_ARATH^sp|Q93Y40|ORP3C_ARATH^Q:8-428,H:2-426^77.176%ID^E:0^.^.	Seita.9G453500.1.p^Seita.9G453500.1.p^Q:177-1487,H:1-440^91.136%ID^E:0^.^.	.	OQU92826.1^OQU92826.1^Q:177-1703,H:1-489^83.6%ID^E:7.5e-301^.^.	Seita.9G453500.1.p^Seita.9G453500.1.p^Q:1-437,H:1-440^91.136%ID^E:0^.^.	.	CAD6203071.1^CAD6203071.1^Q:1-436,H:1-439^94.3%ID^E:1.2e-301^.^.	PF01237.19^Oxysterol_BP^Oxysterol-binding protein^71-425^E:6.1e-102	.	.	.	.
Transcript_35093	sp|Q9M8Y0|SEC_ARATH^sp|Q9M8Y0|SEC_ARATH^Q:405-3182,H:52-977^79.05%ID^E:0^.^.	Transcript_35093.p1	174-3185[+]	sp|Q9M8Y0|SEC_ARATH^sp|Q9M8Y0|SEC_ARATH^Q:78-1003,H:52-977^79.05%ID^E:0^.^.	Seita.1G162000.1.p^Seita.1G162000.1.p^Q:174-3185,H:1-1012^91.535%ID^E:0^.^.	AFZ26553_1^AFZ26553_1^Q:1752-3155,H:625-1080^42.7%ID^E:1.6e-113^.^.	XP_039841688.1^XP_039841688.1^Q:174-3182,H:1-1014^94.2%ID^E:0^.^.	Seita.1G162000.1.p^Seita.1G162000.1.p^Q:1-1004,H:1-1012^91.634%ID^E:0^.^.	AFZ26553_1^AFZ26553_1^Q:527-994,H:625-1080^42.7%ID^E:1.2e-114^.^.	XP_039841688.1^XP_039841688.1^Q:1-1003,H:1-1014^94.2%ID^E:0^.^.	PF13181.7^TPR_8^Tetratricopeptide repeat^147-179^E:0.0041`PF13176.7^TPR_7^Tetratricopeptide repeat^149-177^E:0.003`PF13414.7^TPR_11^TPR repeat^155-195^E:2e-06`PF00515.29^TPR_1^Tetratricopeptide repeat^182-213^E:1.5e-08`PF07719.18^TPR_2^Tetratricopeptide repeat^182-213^E:1.1e-06`PF13181.7^TPR_8^Tetratricopeptide repeat^182-212^E:5.3e-05`PF13176.7^TPR_7^Tetratricopeptide repeat^183-210^E:0.00028`PF…	.	.	GO:0005515^molecular_function^protein binding	K09667
Transcript_35106	sp|Q70XY1|PSBB_AMBTC^sp|Q70XY1|PSBB_AMBTC^Q:1-750,H:16-284^89.591%ID^E:3.83e-156^.^.	Transcript_35106.p1	1-750[+]	sp|A1E9V0|PSBB_SORBI^sp|A1E9V0|PSBB_SORBI^Q:1-250,H:16-284^91.45%ID^E:3.68e-175^.^.	Seita.J014000.1.p^Seita.J014000.1.p^Q:1-750,H:16-268^84.387%ID^E:2.41e-146^.^.	WP_006668669_1^WP_006668669_1^Q:1-750,H:16-284^74.3%ID^E:8.5e-154^.^.	AMB17142.1^AMB17142.1^Q:4-750,H:1-268^91.4%ID^E:2e-183^.^.	Seita.J014000.1.p^Seita.J014000.1.p^Q:1-250,H:16-268^85.874%ID^E:2.35e-155^.^.	WP_006668669_1^WP_006668669_1^Q:1-250,H:16-284^74.3%ID^E:8.5e-154^.^.	AMB17142.1^AMB17142.1^Q:2-250,H:1-268^91.4%ID^E:2e-183^.^.	PF00421.20^PSII^Photosystem II protein^1-250^E:2.8e-120	sigP:1^19^0.556^YES	ExpAA=107.00^PredHel=5^Topology=i7-29o81-103i124-146o182-204i217-239o	GO:0016168^molecular_function^chlorophyll binding`GO:0009767^biological_process^photosynthetic electron transport chain`GO:0019684^biological_process^photosynthesis, light reaction`GO:0009521^cellular_component^photosystem`GO:0016020^cellular_component^membrane	K02704
Transcript_35218	.	.	.	.	.	.	.	.	.	.	.	.	.	.	.
Transcript_35391	sp|Q65XF2|OSA15_ORYSJ^sp|Q65XF2|OSA15_ORYSJ^Q:242-1579,H:1-446^78.076%ID^E:0^.^.	Transcript_35391.p1	242-1615[+]	sp|Q65XF2|OSA15_ORYSJ^sp|Q65XF2|OSA15_ORYSJ^Q:1-446,H:1-446^78.076%ID^E:0^.^.	Seita.8G238500.2.p^Seita.8G238500.2.p^Q:242-1615,H:1-446^81.602%ID^E:0^.^.	.	TVU32266.1^TVU32266.1^Q:242-1609,H:1-439^81.8%ID^E:5.3e-228^.^.	Seita.8G238500.2.p^Seita.8G238500.2.p^Q:1-458,H:1-446^81.602%ID^E:0^.^.	.	TVU32266.1^TVU32266.1^Q:1-456,H:1-439^81.8%ID^E:3.4e-232^.^.	.	.	.	.	.
Transcript_35437	sp|Q6YT73|GLO5_ORYSJ^sp|Q6YT73|GLO5_ORYSJ^Q:108-1214,H:1-369^95.935%ID^E:0^.^.	Transcript_35437.p1	108-1217[+]	sp|Q6YT73|GLO5_ORYSJ^sp|Q6YT73|GLO5_ORYSJ^Q:1-369,H:1-369^95.935%ID^E:0^.^.	Seita.2G034400.1.p^Seita.2G034400.1.p^Q:102-1217,H:59-429^92.742%ID^E:0^.^.	WP_095043168_1^WP_095043168_1^Q:123-1166,H:5-353^53.6%ID^E:1.6e-119^.^.	TVU41392.1^TVU41392.1^Q:15-1214,H:23-424^89.8%ID^E:1.2e-246^.^.	Seita.2G034400.1.p^Seita.2G034400.1.p^Q:3-370,H:62-429^92.935%ID^E:0^.^.	WP_095043168_1^WP_095043168_1^Q:6-353,H:5-353^53.6%ID^E:1e-121^.^.	XP_015646859.1^XP_015646859.1^Q:1-369,H:1-369^95.9%ID^E:2.1e-248^.^.	PF01070.19^FMN_dh^FMN-dependent dehydrogenase^14-355^E:3.9e-136`PF00478.26^IMPDH^IMP dehydrogenase / GMP reductase domain^266-313^E:1.5e-06	.	.	GO:0016491^molecular_function^oxidoreductase activity`GO:0003824^molecular_function^catalytic activity`GO:0055114^biological_process^obsolete oxidation-reduction process	K11517
Transcript_35556	sp|Q9LI74|CHUP1_ARATH^sp|Q9LI74|CHUP1_ARATH^Q:239-2086,H:1-646^56.41%ID^E:7.2e-174^.^.`sp|Q9LI74|CHUP1_ARATH^sp|Q9LI74|CHUP1_ARATH^Q:2282-3085,H:716-986^77.86%ID^E:2.15e-137^.^.	Transcript_35556.p1	239-3112[+]	sp|Q9LI74|CHUP1_ARATH^sp|Q9LI74|CHUP1_ARATH^Q:682-949,H:716-986^77.86%ID^E:6.11e-142^.^.	Seita.3G136300.1.p^Seita.3G136300.1.p^Q:239-3112,H:1-935^86.534%ID^E:0^.^.	.	XP_025809526.1^XP_025809526.1^Q:239-3109,H:1-938^86.1%ID^E:0^.^.	Seita.3G136300.1.p^Seita.3G136300.1.p^Q:1-958,H:1-935^87.487%ID^E:0^.^.	.	XP_025809526.1^XP_025809526.1^Q:1-957,H:1-938^86.1%ID^E:0^.^.	.	sigP:1^21^0.591^YES	.	.	.
Transcript_37293	sp|P83004|13SB_FAGES^sp|P83004|13SB_FAGES^Q:15-482,H:15-171^31.013%ID^E:6.28e-23^.^.	.	.	.	Seita.3G060900.1.p^Seita.3G060900.1.p^Q:3-506,H:192-359^97.619%ID^E:5.47e-118^.^.	.	KAG2620068.1^KAG2620068.1^Q:3-503,H:131-297^99.4%ID^E:1.6e-114^.^.	.	.	.	.	.	.	.	.
Transcript_37723	.	Transcript_37723.p1	699-1028[+]	.	.	.	KAG0532011.1^KAG0532011.1^Q:536-658,H:42-82^78%ID^E:2.8e-11^.^.	.	.	.	.	.	ExpAA=37.87^PredHel=1^Topology=o27-49i	.	.
Transcript_38023	sp|O23461|ARAK_ARATH^sp|O23461|ARAK_ARATH^Q:388-3357,H:45-1036^74.048%ID^E:0^.^.	Transcript_38023.p1	1-3366[+]	sp|O23461|ARAK_ARATH^sp|O23461|ARAK_ARATH^Q:130-1119,H:45-1036^74.048%ID^E:0^.^.	Seita.1G090800.1.p^Seita.1G090800.1.p^Q:433-3360,H:13-988^94.467%ID^E:0^.^.	WP_012876133_1^WP_012876133_1^Q:1846-3354,H:23-474^43.1%ID^E:1e-109^.^.	XP_034607281.1^XP_034607281.1^Q:433-3360,H:13-988^94.5%ID^E:0^.^.	Seita.1G090800.1.p^Seita.1G090800.1.p^Q:145-1120,H:13-988^94.467%ID^E:0^.^.	WP_012876133_1^WP_012876133_1^Q:616-1108,H:23-464^43.5%ID^E:3.3e-110^.^.	XP_034607281.1^XP_034607281.1^Q:145-1120,H:13-988^94.5%ID^E:0^.^.	PF13528.7^Glyco_trans_1_3^Glycosyl transferase family 1^155-281^E:6.9e-06`PF10509.10^GalKase_gal_bdg^Galactokinase galactose-binding signature^625-665^E:1e-06`PF00288.27^GHMP_kinases_N^GHMP kinases N terminal domain^763-829^E:1.2e-12`PF08544.14^GHMP_kinases_C^GHMP kinases C terminal^1000-1090^E:7.9e-05	.	.	GO:0005534^molecular_function^galactose binding`GO:0005524^molecular_function^ATP binding	K12446
Transcript_39956	sp|P31927|SPSA_MAIZE^sp|P31927|SPSA_MAIZE^Q:275-3493,H:1-1068^90.909%ID^E:0^.^.	Transcript_39956.p1	275-3496[+]	sp|P31927|SPSA_MAIZE^sp|P31927|SPSA_MAIZE^Q:1-1073,H:1-1068^91.373%ID^E:0^.^.	Seita.5G429100.1.p^Seita.5G429100.1.p^Q:275-3496,H:1-1089^89.214%ID^E:0^.^.	WP_013034800_1^WP_013034800_1^Q:791-2296,H:7-444^50.3%ID^E:5.3e-145^.^.	CAD6235326.1^CAD6235326.1^Q:275-3493,H:1-1082^92%ID^E:0^.^.	Seita.5G429100.1.p^Seita.5G429100.1.p^Q:1-1074,H:1-1089^89.58%ID^E:0^.^.	WP_013034800_1^WP_013034800_1^Q:173-674,H:7-444^50.3%ID^E:1.5e-146^.^.	CAD6235326.1^CAD6235326.1^Q:1-1073,H:1-1082^92%ID^E:0^.^.	PF00862.20^Sucrose_synth^Sucrose synthase^175-438^E:8.3e-13`PF00534.21^Glycos_transf_1^Glycosyl transferases group 1^481-654^E:1.2e-26`PF13692.7^Glyco_trans_1_4^Glycosyl transferases group 1^486-643^E:2e-15`PF05116.14^S6PP^Sucrose-6F-phosphate phosphohydrolase^814-1022^E:7.3e-18	.	.	GO:0016157^molecular_function^sucrose synthase activity`GO:0005985^biological_process^sucrose metabolic process	K00696
Transcript_40124	sp|Q9AY76|ADF2_ORYSJ^sp|Q9AY76|ADF2_ORYSJ^Q:166-336,H:1-57^92.982%ID^E:2.88e-32^.^.	Transcript_40124.p1	1-336[+]	sp|Q9AY76|ADF2_ORYSJ^sp|Q9AY76|ADF2_ORYSJ^Q:56-112,H:1-57^92.982%ID^E:1.73e-32^.^.	Seita.9G068800.1.p^Seita.9G068800.1.p^Q:166-336,H:1-57^94.737%ID^E:1.23e-33^.^.	.	PAN44651.2^PAN44651.2^Q:7-336,H:6-113^69.8%ID^E:2.9e-38^.^.	Seita.9G068800.1.p^Seita.9G068800.1.p^Q:56-112,H:1-57^94.737%ID^E:6.22e-34^.^.	.	PAN44651.2^PAN44651.2^Q:3-112,H:6-113^69.8%ID^E:2.9e-38^.^.	.	.	.	.	K05765
Transcript_42397	sp|P17093|RS11_SOYBN^sp|P17093|RS11_SOYBN^Q:978-1454,H:1-158^91.195%ID^E:5.27e-89^.^.	Transcript_42397.p3	302-664[+]	.	Seita.1G231100.1.p^Seita.1G231100.1.p^Q:978-1460,H:1-161^93.168%ID^E:3.72e-93^.^.	WP_012608833_1^WP_012608833_1^Q:1143-1418,H:23-114^57.6%ID^E:4e-28^.^.	KAF0923991.1^KAF0923991.1^Q:978-1457,H:1-160^93.1%ID^E:7.1e-99^.^.	.	.	.	.	.	.	.	.
Transcript_42397	sp|P17093|RS11_SOYBN^sp|P17093|RS11_SOYBN^Q:978-1454,H:1-158^91.195%ID^E:5.27e-89^.^.	Transcript_42397.p2	978-1460[+]	sp|P17093|RS11_SOYBN^sp|P17093|RS11_SOYBN^Q:1-157,H:1-156^92.357%ID^E:3e-95^.^.	Seita.1G231100.1.p^Seita.1G231100.1.p^Q:978-1460,H:1-161^93.168%ID^E:3.72e-93^.^.	WP_012608833_1^WP_012608833_1^Q:1143-1418,H:23-114^57.6%ID^E:4e-28^.^.	KAF0923991.1^KAF0923991.1^Q:978-1457,H:1-160^93.1%ID^E:7.1e-99^.^.	Seita.7G157100.1.p^Seita.7G157100.1.p^Q:1-161,H:1-161^92.547%ID^E:9.72e-109^.^.	WP_012608833_1^WP_012608833_1^Q:56-147,H:23-114^57.6%ID^E:2.2e-31^.^.	KAF0923991.1^KAF0923991.1^Q:1-160,H:1-160^93.1%ID^E:9e-105^.^.	PF16205.6^Ribosomal_S17_N^Ribosomal_S17 N-terminal^4-72^E:1.6e-31`PF00366.21^Ribosomal_S17^Ribosomal protein S17^74-142^E:7.9e-25	.	.	GO:0003735^molecular_function^structural constituent of ribosome`GO:0006412^biological_process^translation`GO:0005622^cellular_component^intracellular anatomical structure`GO:0005840^cellular_component^ribosome	K02949
Transcript_44476	sp|Q10Q65|NRAM2_ORYSJ^sp|Q10Q65|NRAM2_ORYSJ^Q:68-1630,H:1-524^89.885%ID^E:0^.^.	Transcript_44476.p1	2-1633[+]	sp|Q10Q65|NRAM2_ORYSJ^sp|Q10Q65|NRAM2_ORYSJ^Q:23-543,H:1-524^89.504%ID^E:0^.^.	Seita.9G497200.1.p^Seita.9G497200.1.p^Q:68-1633,H:1-523^92%ID^E:0^.^.	WP_041557666_1^WP_041557666_1^Q:257-1528,H:28-440^39.9%ID^E:2.8e-85^.^.	QGN75298.1^QGN75298.1^Q:68-1630,H:1-519^91.2%ID^E:0^.^.	Seita.9G497200.1.p^Seita.9G497200.1.p^Q:23-544,H:1-523^92.19%ID^E:0^.^.	WP_041557666_1^WP_041557666_1^Q:86-509,H:28-440^39.9%ID^E:3.4e-87^.^.	QGN75298.1^QGN75298.1^Q:23-543,H:1-519^91.2%ID^E:0^.^.	PF01566.19^Nramp^Natural resistance-associated macrophage protein^110-471^E:6.7e-128	.	ExpAA=209.60^PredHel=10^Topology=i123-142o199-221i228-245o273-292i313-335o362-384i405-427o442-459i466-488o503-525i	GO:0046873^molecular_function^metal ion transmembrane transporter activity`GO:0030001^biological_process^metal ion transport`GO:0016020^cellular_component^membrane	K21398
Transcript_45374	sp|Q84JL2|ODBA2_ARATH^sp|Q84JL2|ODBA2_ARATH^Q:426-1625,H:73-472^73%ID^E:0^.^.	Transcript_45374.p1	189-1628[+]	sp|Q84JL2|ODBA2_ARATH^sp|Q84JL2|ODBA2_ARATH^Q:80-479,H:73-472^73%ID^E:0^.^.	Seita.7G280800.1.p^Seita.7G280800.1.p^Q:270-1628,H:23-483^88.937%ID^E:0^.^.	WP_011397494_1^WP_011397494_1^Q:528-1610,H:27-386^53.5%ID^E:1.5e-131^.^.	CAB3459573.1^CAB3459573.1^Q:192-1625,H:3-489^88.1%ID^E:1.3e-302^.^.	Seita.7G280800.1.p^Seita.7G280800.1.p^Q:8-480,H:2-483^87.552%ID^E:0^.^.	WP_011397494_1^WP_011397494_1^Q:114-474,H:27-386^53.5%ID^E:1.1e-133^.^.	CAB3459573.1^CAB3459573.1^Q:2-479,H:3-489^88.1%ID^E:1.5e-304^.^.	PF00676.21^E1_dh^Dehydrogenase E1 component^143-440^E:1.6e-95	.	.	GO:0016624^molecular_function^oxidoreductase activity, acting on the aldehyde or oxo group of donors, disulfide as acceptor	K00166
Transcript_45846	sp|Q6ENY0|PSBC_SACOF^sp|Q6ENY0|PSBC_SACOF^Q:499-1917,H:1-473^99.154%ID^E:0^.^.	Transcript_45846.p1	499-1920[+]	sp|Q6ENY0|PSBC_SACOF^sp|Q6ENY0|PSBC_SACOF^Q:1-473,H:1-473^99.154%ID^E:0^.^.	Seita.J018300.1.p^Seita.J018300.1.p^Q:499-1920,H:1-372^77.426%ID^E:0^.^.	NP_682421_1^NP_682421_1^Q:499-1917,H:1-473^82.2%ID^E:5.7e-303^.^.	ASJ67451.1^ASJ67451.1^Q:460-1917,H:2-487^100%ID^E:0^.^.	Seita.J018300.1.p^Seita.J018300.1.p^Q:1-474,H:1-372^77.426%ID^E:0^.^.	NP_682421_1^NP_682421_1^Q:1-473,H:1-473^82.2%ID^E:5.4e-307^.^.	ASJ67451.1^ASJ67451.1^Q:1-473,H:15-487^100%ID^E:0^.^.	PF00421.20^PSII^Photosystem II protein^31-468^E:2.6e-143	.	ExpAA=143.93^PredHel=7^Topology=i49-71o109-131i161-183o203-225i238-260o270-292i424-446o	GO:0016168^molecular_function^chlorophyll binding`GO:0009767^biological_process^photosynthetic electron transport chain`GO:0019684^biological_process^photosynthesis, light reaction`GO:0009521^cellular_component^photosystem`GO:0016020^cellular_component^membrane	K02705
Transcript_45846	sp|Q6ENY0|PSBC_SACOF^sp|Q6ENY0|PSBC_SACOF^Q:499-1917,H:1-473^99.154%ID^E:0^.^.	Transcript_45846.p2	3-551[+]	sp|B1VKH0|PSBD_CRYJA^sp|B1VKH0|PSBD_CRYJA^Q:1-182,H:172-353^100%ID^E:4.78e-131^.^.	Seita.J018300.1.p^Seita.J018300.1.p^Q:499-1920,H:1-372^77.426%ID^E:0^.^.	NP_682421_1^NP_682421_1^Q:499-1917,H:1-473^82.2%ID^E:5.7e-303^.^.	ASJ67451.1^ASJ67451.1^Q:460-1917,H:2-487^100%ID^E:0^.^.	Seita.J017900.1.p^Seita.J017900.1.p^Q:3-128,H:174-302^39.535%ID^E:1.28e-23^.^.	NP_681245_1^NP_681245_1^Q:1-182,H:171-352^93.4%ID^E:2.9e-126^.^.	QGA85785.1^QGA85785.1^Q:1-182,H:10-191^99.5%ID^E:1.2e-131^.^.	PF00124.20^Photo_RC^Photosynthetic reaction centre protein^2-147^E:1.7e-36	.	ExpAA=52.56^PredHel=2^Topology=i21-43o99-121i	GO:0045156^molecular_function^electron transporter, transferring electrons within the cyclic electron transport pathway of photosynthesis activity`GO:0009772^biological_process^photosynthetic electron transport in photosystem II`GO:0019684^biological_process^photosynthesis, light reaction	K02706
Transcript_47312	.	.	.	.	.	.	KAF1856645.1^KAF1856645.1^Q:1105-899,H:21-84^85.5%ID^E:1.2e-26^.^.	.	.	.	.	.	.	.	.
Transcript_47596	sp|Q2QMG2|MCCA_ORYSJ^sp|Q2QMG2|MCCA_ORYSJ^Q:46-1905,H:113-732^85.185%ID^E:0^.^.	Transcript_47596.p1	157-1926[+]	sp|Q2QMG2|MCCA_ORYSJ^sp|Q2QMG2|MCCA_ORYSJ^Q:1-583,H:150-732^85.103%ID^E:0^.^.	Seita.3G382100.1.p^Seita.3G382100.1.p^Q:46-1905,H:131-749^91.29%ID^E:0^.^.	WP_007090322_1^WP_007090322_1^Q:46-1905,H:76-664^48.6%ID^E:2.5e-184^.^.	TVU49196.1^TVU49196.1^Q:46-1905,H:128-747^92.4%ID^E:0^.^.	Seita.3G382100.1.p^Seita.3G382100.1.p^Q:1-583,H:168-749^90.909%ID^E:0^.^.	WP_007090322_1^WP_007090322_1^Q:1-583,H:113-664^47.7%ID^E:1.4e-167^.^.	TVU49196.1^TVU49196.1^Q:1-583,H:165-747^92.1%ID^E:0^.^.	PF02786.18^CPSase_L_D2^Carbamoyl-phosphate synthase L chain, ATP binding domain^3-211^E:7.8e-76`PF07478.14^Dala_Dala_lig_C^D-ala D-ala ligase C-terminus^30-180^E:3.3e-09`PF02785.20^Biotin_carb_C^Biotin carboxylase C-terminal domain^225-333^E:1.1e-35`PF00364.23^Biotin_lipoyl^Biotin-requiring enzyme^517-582^E:4.8e-14	.	.	GO:0005524^molecular_function^ATP binding`GO:0008716^molecular_function^D-alanine-D-alanine ligase activity	K01968
Transcript_47876	sp|P69555|PSBH_WHEAT^sp|P69555|PSBH_WHEAT^Q:1166-1011,H:22-73^84.615%ID^E:1.7e-25^.^.`sp|P69555|PSBH_WHEAT^sp|P69555|PSBH_WHEAT^Q:1228-1154,H:1-25^92%ID^E:1.7e-25^.^.	.	.	.	Seita.J014200.1.p^Seita.J014200.1.p^Q:1163-1035,H:34-76^86.047%ID^E:1.33e-17^.^.	NP_681585_1^NP_681585_1^Q:130-17,H:1-38^92.1%ID^E:1.5e-16^.^.	YP_009433341.1^YP_009433341.1^Q:214-17,H:2-67^87.9%ID^E:7.6e-31^.^.	.	.	.	.	.	.	.	.
Transcript_48043	sp|Q39055|CNX2_ARATH^sp|Q39055|CNX2_ARATH^Q:434-1417,H:63-390^80.488%ID^E:0^.^.	Transcript_48043.p1	239-1420[+]	sp|Q39055|CNX2_ARATH^sp|Q39055|CNX2_ARATH^Q:2-393,H:1-390^70.483%ID^E:0^.^.	Seita.6G113800.1.p^Seita.6G113800.1.p^Q:284-1420,H:16-394^93.404%ID^E:0^.^.	WP_012844703_1^WP_012844703_1^Q:428-1417,H:35-363^57.3%ID^E:4.7e-128^.^.	XP_025821019.1^XP_025821019.1^Q:239-1417,H:1-393^93.4%ID^E:3.8e-269^.^.	Seita.6G113800.1.p^Seita.6G113800.1.p^Q:1-394,H:1-394^92.64%ID^E:0^.^.	WP_012844703_1^WP_012844703_1^Q:64-393,H:35-363^57.3%ID^E:1.8e-130^.^.	XP_025821019.1^XP_025821019.1^Q:1-393,H:1-393^93.4%ID^E:1.6e-271^.^.	PF04055.22^Radical_SAM^Radical SAM superfamily^82-242^E:1.7e-31`PF13353.7^Fer4_12^4Fe-4S single cluster domain^84-198^E:5.5e-07`PF06463.14^Mob_synth_C^Molybdenum Cofactor Synthesis C^249-375^E:3.2e-35	.	.	GO:0003824^molecular_function^catalytic activity`GO:0051536^molecular_function^iron-sulfur cluster binding`GO:0051539^molecular_function^4 iron, 4 sulfur cluster binding`GO:0006777^biological_process^Mo-molybdopterin cofactor biosynthetic process`GO:0019008^cellular_component^molybdopterin synthase complex	K03639
Transcript_48493	sp|F4J3G5|CTPA3_ARATH^sp|F4J3G5|CTPA3_ARATH^Q:370-1653,H:95-519^69.697%ID^E:0^.^.	Transcript_48493.p1	97-1656[+]	sp|F4J3G5|CTPA3_ARATH^sp|F4J3G5|CTPA3_ARATH^Q:16-519,H:26-519^62.992%ID^E:0^.^.	Seita.4G138700.1.p^Seita.4G138700.1.p^Q:265-1656,H:60-524^92.903%ID^E:0^.^.	WP_015193901_1^WP_015193901_1^Q:421-1509,H:26-373^43.3%ID^E:4.2e-92^.^.	PUZ61142.1^PUZ61142.1^Q:97-1653,H:1-520^90.6%ID^E:0^.^.	Seita.4G138700.1.p^Seita.4G138700.1.p^Q:1-520,H:1-524^89.354%ID^E:0^.^.	WP_015193901_1^WP_015193901_1^Q:109-471,H:26-373^43.3%ID^E:1.5e-94^.^.	PUZ61142.1^PUZ61142.1^Q:1-519,H:1-520^90.6%ID^E:0^.^.	PF00595.25^PDZ^PDZ domain^195-266^E:5.9e-08`PF13180.7^PDZ_2^PDZ domain^205-273^E:3.7e-09`PF17820.2^PDZ_6^PDZ domain^218-266^E:2.1e-09`PF03572.19^Peptidase_S41^Peptidase family S41^311-473^E:3.9e-47	.	.	GO:0005515^molecular_function^protein binding`GO:0008236^molecular_function^serine-type peptidase activity`GO:0006508^biological_process^proteolysis	K03797
Transcript_48913	.	.	.	.	.	.	OBA13880.1^OBA13880.1^Q:11-364,H:2-119^72%ID^E:1.2e-52^.^.	.	.	.	.	.	.	.	.
Transcript_49282	sp|Q84VQ1|KINB1_ARATH^sp|Q84VQ1|KINB1_ARATH^Q:422-1099,H:61-283^60.619%ID^E:8.05e-93^.^.	Transcript_49282.p1	257-1102[+]	sp|Q84VQ1|KINB1_ARATH^sp|Q84VQ1|KINB1_ARATH^Q:1-281,H:1-283^52.448%ID^E:4.06e-96^.^.	Seita.3G196200.1.p^Seita.3G196200.1.p^Q:263-1102,H:3-280^84.452%ID^E:1.66e-149^.^.	.	XP_039837762.1^XP_039837762.1^Q:257-1099,H:1-283^83.4%ID^E:1.8e-162^.^.	Seita.3G196200.1.p^Seita.3G196200.1.p^Q:1-282,H:1-280^84.561%ID^E:7.54e-164^.^.	.	XP_039837762.1^XP_039837762.1^Q:1-281,H:1-283^83.4%ID^E:3.2e-165^.^.	PF16561.6^AMPK1_CBM^Glycogen recognition site of AMP-activated protein kinase^97-177^E:3.9e-27`PF04739.16^AMPKBI^5'-AMP-activated protein kinase beta subunit, interaction domain^210-278^E:4.9e-19	.	.	GO:0005515^molecular_function^protein binding	K07199
Transcript_49302	sp|P08527|RR14_MAIZE^sp|P08527|RR14_MAIZE^Q:189-497,H:1-103^99.029%ID^E:3.21e-49^.^.	.	.	.	Seita.9G143200.1.p^Seita.9G143200.1.p^Q:324-500,H:1-59^91.525%ID^E:1.35e-31^.^.	WP_015189741_1^WP_015189741_1^Q:189-497,H:1-100^57.3%ID^E:1.1e-29^.^.	YP_009267061.1^YP_009267061.1^Q:189-497,H:1-103^100%ID^E:2.3e-63^.^.	.	.	.	.	.	.	.	.
Transcript_49422	.	.	.	.	.	.	KAF5835799.1^KAF5835799.1^Q:77-391,H:18-122^87.6%ID^E:7.2e-63^.^.	.	.	.	.	.	.	.	.
Transcript_49899	.	.	.	.	.	.	EMD30335.1^EMD30335.1^Q:3-338,H:1-112^85.7%ID^E:4.8e-63^.^.	.	.	.	.	.	.	.	.
Transcript_49919	.	Transcript_49919.p1	14-3418[+]	.	.	.	CAE05296.2^CAE05296.2^Q:44-3412,H:1-1114^59.2%ID^E:0^.^.	.	.	CAE05296.2^CAE05296.2^Q:11-1132,H:1-1113^59.3%ID^E:0^.^.	PF13963.7^Transpos_assoc^Transposase-associated domain^13-89^E:4.7e-23`PF02992.15^Transposase_21^Transposase family tnp2^347-554^E:4.5e-86`PF13960.7^DUF4218^Domain of unknown function (DUF4218)^742-854^E:4.4e-43`PF13952.7^DUF4216^Domain of unknown function (DUF4216)^1004-1073^E:4.9e-15	.	.	.	.
Transcript_50852	sp|P60498|NU6M_BRACM^sp|P60498|NU6M_BRACM^Q:1254-1123,H:162-205^86.364%ID^E:7.92e-17^.^.	.	.	.	Seita.J007200.1.p^Seita.J007200.1.p^Q:1254-1135,H:180-219^87.5%ID^E:2.22e-13^.^.	.	TKY45629.1^TKY45629.1^Q:1476-1240,H:49-127^79.7%ID^E:9.4e-29^.^.	.	.	.	.	.	.	.	.
Transcript_51083	.	Transcript_51083.p1	132-1688[+]	.	Seita.1G190600.1.p^Seita.1G190600.1.p^Q:42-1682,H:110-664^84.919%ID^E:0^.^.	.	XP_034599138.1^XP_034599138.1^Q:42-1682,H:110-664^86.7%ID^E:6.40000000000105e-312^.^.	Seita.1G190600.1.p^Seita.1G190600.1.p^Q:6-517,H:145-664^85.66%ID^E:0^.^.	.	XP_034599138.1^XP_034599138.1^Q:1-517,H:140-664^86.6%ID^E:1.4e-295^.^.	PF11961.9^DUF3475^Domain of unknown function (DUF3475)^22-78^E:1.1e-23`PF05003.13^DUF668^Protein of unknown function (DUF668)^242-327^E:3.2e-27	.	.	.	.
Transcript_51129	sp|O64747|WRK35_ARATH^sp|O64747|WRK35_ARATH^Q:106-810,H:179-396^53.689%ID^E:2.7e-65^.^.	Transcript_51129.p1	100-969[+]	sp|O64747|WRK35_ARATH^sp|O64747|WRK35_ARATH^Q:3-237,H:179-396^52.893%ID^E:2.68e-70^.^.	Seita.1G284000.1.p^Seita.1G284000.1.p^Q:10-966,H:153-473^78.274%ID^E:3.79e-163^.^.	.	XP_004953547.1^XP_004953547.1^Q:10-966,H:153-473^80.7%ID^E:7.5e-168^.^.	Seita.1G284000.1.p^Seita.1G284000.1.p^Q:1-289,H:183-473^77.124%ID^E:1.28e-153^.^.	.	XP_004953547.1^XP_004953547.1^Q:1-289,H:183-473^79.7%ID^E:1.1e-146^.^.	PF03106.16^WRKY^WRKY DNA -binding domain^41-98^E:4.5e-26	.	.	GO:0003700^molecular_function^DNA-binding transcription factor activity`GO:0043565^molecular_function^sequence-specific DNA binding`GO:0006355^biological_process^regulation of transcription, DNA-templated	.
Transcript_51924	.	.	.	.	Seita.J016900.1.p^Seita.J016900.1.p^Q:101-3,H:3-35^81.818%ID^E:4.47e-09^.^.	.	CAA7054219.1^CAA7054219.1^Q:11-427,H:37-144^70.5%ID^E:1.2e-57^.^.	.	.	.	.	.	.	.	.
Transcript_52300	sp|Q02166|TRPD_ARATH^sp|Q02166|TRPD_ARATH^Q:105-1085,H:112-438^73.089%ID^E:1.89e-115^.^.	Transcript_52300.p1	267-1358[+]	sp|Q02166|TRPD_ARATH^sp|Q02166|TRPD_ARATH^Q:1-273,H:166-438^73.993%ID^E:6.25e-136^.^.	Seita.9G558400.1.p^Seita.9G558400.1.p^Q:3-1085,H:56-391^87.535%ID^E:1.53e-159^.^.	WP_079891540_1^WP_079891540_1^Q:96-1070,H:5-329^46.8%ID^E:4.6e-94^.^.	RLN42509.1^RLN42509.1^Q:30-1088,H:41-389^90.7%ID^E:1.4e-212^.^.	Seita.9G558400.1.p^Seita.9G558400.1.p^Q:1-273,H:119-391^94.505%ID^E:4.37e-180^.^.	WP_079891540_1^WP_079891540_1^Q:15-268,H:76-329^49.2%ID^E:1.6e-78^.^.	OQU93341.1^OQU93341.1^Q:1-273,H:1-273^96%ID^E:2.7e-179^.^.	PF00591.22^Glycos_transf_3^Glycosyl transferase family, a/b domain^12-261^E:1.5e-96	.	.	GO:0016757^molecular_function^transferase activity, transferring glycosyl groups	K00766
Transcript_52581	sp|P08770|TRA1_MAIZE^sp|P08770|TRA1_MAIZE^Q:633-2498,H:134-756^29.037%ID^E:1.63e-65^.^.	Transcript_52581.p1	423-2576[+]	sp|P08770|TRA1_MAIZE^sp|P08770|TRA1_MAIZE^Q:71-692,H:134-756^29.147%ID^E:2.58e-68^.^.	Seita.5G075000.1.p^Seita.5G075000.1.p^Q:1035-2033,H:206-548^22.093%ID^E:2.46e-15^.^.`Seita.5G075000.1.p^Seita.5G075000.1.p^Q:2286-2489,H:600-667^32.353%ID^E:4.54e-05^.^.	.	KAG2554192.1^KAG2554192.1^Q:612-2558,H:91-766^57.2%ID^E:2e-268^.^.	Seita.5G075000.1.p^Seita.5G075000.1.p^Q:205-689,H:206-667^21.116%ID^E:2.65e-22^.^.	.	KAG2554192.1^KAG2554192.1^Q:64-712,H:91-766^57.2%ID^E:2.9e-272^.^.	PF14372.7^DUF4413^Domain of unknown function (DUF4413)^448-548^E:2e-14`PF05699.15^Dimer_Tnp_hAT^hAT family C-terminal dimerisation region^604-686^E:5.2e-23	.	.	GO:0003677^molecular_function^DNA binding`GO:0046983^molecular_function^protein dimerization activity	.
Transcript_52787	sp|P57758|CTNS_ARATH^sp|P57758|CTNS_ARATH^Q:148-882,H:24-268^64.082%ID^E:1.11e-109^.^.	Transcript_52787.p1	1-903[+]	sp|P57758|CTNS_ARATH^sp|P57758|CTNS_ARATH^Q:50-294,H:24-268^64.082%ID^E:1.3e-112^.^.	Seita.3G307000.1.p^Seita.3G307000.1.p^Q:148-903,H:25-276^91.27%ID^E:6.56e-168^.^.	.	KAF8659641.1^KAF8659641.1^Q:148-900,H:25-275^92.8%ID^E:5.4e-159^.^.	Seita.3G307000.1.p^Seita.3G307000.1.p^Q:50-301,H:25-276^91.27%ID^E:4.56e-171^.^.	.	KAF8659641.1^KAF8659641.1^Q:50-300,H:25-275^92.8%ID^E:5.6e-162^.^.	PF04193.15^PQ-loop^PQ loop repeat^49-96^E:2.5e-13`PF04193.15^PQ-loop^PQ loop repeat^178-228^E:1.5e-15	.	ExpAA=121.95^PredHel=6^Topology=i82-99o119-138i151-170o175-194i207-229o249-271i	.	K12386
Transcript_53207	sp|Q6CQE5|TAR1_KLULA^sp|Q6CQE5|TAR1_KLULA^Q:89-328,H:30-109^50%ID^E:4.05e-16^.^.	.	.	.	.	.	QHN86023.1^QHN86023.1^Q:2-394,H:69-198^63.4%ID^E:4.4e-43^.^.	.	.	.	.	.	.	.	.
Transcript_53496	.	.	.	.	.	.	KAF7807836.1^KAF7807836.1^Q:567-851,H:151-245^76.8%ID^E:1.4e-36^.^.	.	.	.	.	.	.	.	.
Transcript_53693	sp|Q6CQE5|TAR1_KLULA^sp|Q6CQE5|TAR1_KLULA^Q:1-195,H:30-94^49.231%ID^E:3.16e-12^.^.	.	.	.	.	.	XP_040253478.1^XP_040253478.1^Q:3-218,H:16-87^87.5%ID^E:5.8e-33^.^.	.	.	.	.	.	.	.	.
Transcript_55737	.	.	.	.	.	.	KAF7564293.1^KAF7564293.1^Q:415-203,H:107-177^88.7%ID^E:2.3e-37^.^.	.	.	.	.	.	.	.	.
Transcript_55742	.	.	.	.	.	.	KRH17769.1^KRH17769.1^Q:4-333,H:91-184^76.4%ID^E:1.6e-50^.^.	.	.	.	.	.	.	.	.
Transcript_55807	.	.	.	.	.	.	KGG51869.1^KGG51869.1^Q:532-194,H:19-117^66.4%ID^E:6.8e-40^.^.	.	.	.	.	.	.	.	.
Transcript_55835	sp|Q8TGM7|ART2_YEAST^sp|Q8TGM7|ART2_YEAST^Q:743-582,H:2-55^51.852%ID^E:1.32e-09^.^.	.	.	.	.	.	XP_017796731.1^XP_017796731.1^Q:1136-567,H:1-165^68.4%ID^E:1.5e-80^.^.	.	.	.	.	.	.	.	.
Transcript_56309	sp|Q9VJY6|RL24_DROME^sp|Q9VJY6|RL24_DROME^Q:726-1025,H:1-100^91%ID^E:1.53e-49^.^.	Transcript_56309.p1	456-1184[+]	sp|Q9VJY6|RL24_DROME^sp|Q9VJY6|RL24_DROME^Q:91-243,H:1-153^86.928%ID^E:1.78e-80^.^.	Seita.3G199800.1.p^Seita.3G199800.1.p^Q:726-1025,H:3-103^52.475%ID^E:7.42e-20^.^.	WP_010870713_1^WP_010870713_1^Q:741-890,H:7-56^52%ID^E:1.8e-10^.^.	XP_031632178.1^XP_031632178.1^Q:726-1184,H:1-153^98%ID^E:1.9e-71^.^.	Seita.2G084800.1.p^Seita.2G084800.1.p^Q:91-205,H:3-118^51.724%ID^E:2.79e-32^.^.	WP_010870713_1^WP_010870713_1^Q:96-145,H:7-56^52%ID^E:6e-11^.^.	XP_031632178.1^XP_031632178.1^Q:91-243,H:1-153^98%ID^E:1.3e-73^.^.	PF01246.21^Ribosomal_L24e^Ribosomal protein L24e^91-155^E:1.1e-31	.	.	.	K02896
Transcript_56460	sp|Q3BAI2|YCX91_PHAAO^sp|Q3BAI2|YCX91_PHAAO^Q:350-508,H:1-53^73.585%ID^E:4.59e-19^.^.	.	.	.	Seita.J016900.1.p^Seita.J016900.1.p^Q:84-182,H:1-33^96.97%ID^E:3.58e-06^.^.	.	OVA00002.1^OVA00002.1^Q:378-58,H:1-92^80.4%ID^E:1.5e-50^.^.	.	.	.	.	.	.	.	.
Transcript_56504	.	.	.	.	.	.	OBQ36815.1^OBQ36815.1^Q:717-376,H:8-118^61.7%ID^E:4.6e-35^.^.	.	.	.	.	.	.	.	.
Transcript_56934	.	.	.	.	.	.	TMP70207.1^TMP70207.1^Q:514-756,H:11-90^66.7%ID^E:1.2e-22^.^.	.	.	.	.	.	.	.	.
Transcript_56970	sp|Q6Z351|ALDOL_ORYSJ^sp|Q6Z351|ALDOL_ORYSJ^Q:285-4190,H:40-1341^82.209%ID^E:0^.^.	Transcript_56970.p1	105-4196[+]	sp|Q6Z351|ALDOL_ORYSJ^sp|Q6Z351|ALDOL_ORYSJ^Q:44-1362,H:22-1341^81.694%ID^E:0^.^.	Seita.2G105100.1.p^Seita.2G105100.1.p^Q:96-4196,H:2-1371^88.686%ID^E:0^.^.	WP_015243887_1^WP_015243887_1^Q:117-4133,H:10-1377^30.2%ID^E:1.8e-157^.^.	XP_004955958.1^XP_004955958.1^Q:96-4193,H:2-1370^88.7%ID^E:0^.^.	Seita.2G105100.1.p^Seita.2G105100.1.p^Q:1-1364,H:5-1371^88.734%ID^E:0^.^.	WP_015243887_1^WP_015243887_1^Q:5-1343,H:10-1377^30.2%ID^E:1.9e-158^.^.	XP_004955958.1^XP_004955958.1^Q:1-1363,H:5-1370^88.7%ID^E:0^.^.	PF01799.21^Fer2_2^[2Fe-2S] binding domain^96-181^E:1.4e-24`PF00941.22^FAD_binding_5^FAD binding domain in molybdopterin dehydrogenase^249-427^E:5.2e-39`PF03450.18^CO_deh_flav_C^CO dehydrogenase flavoprotein C-terminal domain^441-546^E:7.7e-19`PF01315.23^Ald_Xan_dh_C^Aldehyde oxidase and xanthine dehydrogenase, a/b hammerhead domain^606-715^E:1.2e-30`PF02738.19^Ald_Xan_dh_C2^Molybdopterin-binding …	.	.	GO:0016491^molecular_function^oxidoreductase activity`GO:0046872^molecular_function^metal ion binding`GO:0055114^biological_process^obsolete oxidation-reduction process	K09842
Transcript_57210	.	.	.	.	Seita.J017100.1.p^Seita.J017100.1.p^Q:3-98,H:48-79^90.625%ID^E:5.5e-11^.^.	.	PLY67130.1^PLY67130.1^Q:108-455,H:144-259^76.7%ID^E:6.6e-51^.^.	.	.	.	.	.	.	.	.
Transcript_57291	.	.	.	.	.	.	KXG29627.1^KXG29627.1^Q:414-181,H:9-103^44.9%ID^E:3.4e-08^.^.	.	.	.	.	.	.	.	.
Transcript_57599	.	.	.	.	.	.	KAF7807836.1^KAF7807836.1^Q:3-290,H:150-245^77.1%ID^E:1.5e-39^.^.	.	.	.	.	.	.	.	.
Transcript_58101	sp|Q8L9X2|RBCX2_ARATH^sp|Q8L9X2|RBCX2_ARATH^Q:521-889,H:80-202^78.049%ID^E:3.24e-67^.^.	Transcript_58101.p2	1-411[+]	.	Seita.9G044500.1.p^Seita.9G044500.1.p^Q:359-907,H:13-196^80.851%ID^E:1.15e-85^.^.	.	RLN38769.1^RLN38769.1^Q:290-904,H:1-205^84.8%ID^E:7.6e-116^.^.	.	.	.	.	.	.	.	.
Transcript_58245	.	.	.	.	.	.	CDY71259.1^CDY71259.1^Q:2-778,H:102-257^53.3%ID^E:1e-69^.^.	.	.	.	.	.	.	.	.
Transcript_58365	sp|P19164|RBL_NEUTE^sp|P19164|RBL_NEUTE^Q:117-887,H:1-257^91.829%ID^E:4.02e-158^.^.	Transcript_58365.p1	462-908[+]	sp|P25414|RBL_AEGTA^sp|P25414|RBL_AEGTA^Q:1-142,H:61-202^95.07%ID^E:2.85e-94^.^.	Seita.J020800.1.p^Seita.J020800.1.p^Q:96-887,H:1-225^76.515%ID^E:1.04e-123^.^.	WP_015187492_1^WP_015187492_1^Q:129-887,H:6-258^83%ID^E:6e-151^.^.	YP_009466162.1^YP_009466162.1^Q:96-887,H:1-264^92.8%ID^E:7.3e-177^.^.	Seita.J020800.1.p^Seita.J020800.1.p^Q:1-142,H:100-225^80.282%ID^E:6.21e-75^.^.	WP_080806170_1^WP_080806170_1^Q:1-142,H:117-258^85.9%ID^E:1.9e-83^.^.	ANN24252.1^ANN24252.1^Q:1-142,H:39-180^95.1%ID^E:6.6e-95^.^.	PF02788.17^RuBisCO_large_N^Ribulose bisphosphate carboxylase large chain, N-terminal domain^1-29^E:1.8e-06`PF00016.21^RuBisCO_large^Ribulose bisphosphate carboxylase large chain, catalytic domain^39-143^E:1.1e-46	.	.	GO:0016984^molecular_function^ribulose-bisphosphate carboxylase activity`GO:0015977^biological_process^carbon fixation`GO:0000287^molecular_function^magnesium ion binding	K01601
Transcript_58531	sp|Q3BAI2|YCX91_PHAAO^sp|Q3BAI2|YCX91_PHAAO^Q:749-579,H:1-57^89.474%ID^E:2.83e-27^.^.	.	.	.	Seita.J016900.1.p^Seita.J016900.1.p^Q:1014-913,H:1-34^94.118%ID^E:2.66e-12^.^.	.	XP_019425078.1^XP_019425078.1^Q:76-585,H:49-218^87.6%ID^E:1e-103^.^.	.	.	.	.	.	.	.	.
Transcript_58875	.	.	.	.	Seita.J017100.1.p^Seita.J017100.1.p^Q:184-297,H:67-104^57.895%ID^E:0.000334^.^.	.	KAF1854931.1^KAF1854931.1^Q:3-527,H:32-187^56.6%ID^E:9.4e-47^.^.	.	.	.	.	.	.	.	.
Transcript_58902	.	.	.	.	.	.	SCQ72472.1^SCQ72472.1^Q:520-20,H:1-168^75.6%ID^E:3.7e-81^.^.	.	.	.	.	.	.	.	.
Transcript_59150	sp|A1EA07|PSAB_AGRST^sp|A1EA07|PSAB_AGRST^Q:2215-74,H:14-727^99.44%ID^E:0^.^.	Transcript_59150.p1	50-2215[-]	sp|A1E9S3|PSAB_SORBI^sp|A1E9S3|PSAB_SORBI^Q:1-721,H:14-734^99.723%ID^E:0^.^.	Seita.J019800.1.p^Seita.J019800.1.p^Q:2215-653,H:14-432^80.422%ID^E:0^.^.`Seita.J019800.1.p^Seita.J019800.1.p^Q:457-143,H:429-533^94.286%ID^E:3.76e-58^.^.	WP_015173233_1^WP_015173233_1^Q:2215-53,H:14-738^82.8%ID^E:0^.^.	YP_008815750.1^YP_008815750.1^Q:2215-53,H:14-734^100%ID^E:0^.^.	Seita.J019800.1.p^Seita.J019800.1.p^Q:1-521,H:14-432^80.422%ID^E:0^.^.`Seita.J019800.1.p^Seita.J019800.1.p^Q:587-691,H:429-533^94.286%ID^E:1.46e-58^.^.	WP_015173233_1^WP_015173233_1^Q:1-721,H:14-738^82.8%ID^E:0^.^.	YP_008815750.1^YP_008815750.1^Q:1-721,H:14-734^100%ID^E:0^.^.	PF00223.20^PsaA_PsaB^Photosystem I psaA/psaB protein^1-714^E:0	.	ExpAA=245.86^PredHel=9^Topology=i122-144o164-186i319-341o361-383i404-426o504-526i562-581o632-654i694-716o	GO:0015979^biological_process^photosynthesis`GO:0009522^cellular_component^photosystem I`GO:0009579^cellular_component^thylakoid`GO:0016021^cellular_component^integral component of membrane	K02690
Transcript_59490	.	.	.	.	.	.	XP_022672560.1^XP_022672560.1^Q:464-33,H:1-144^77.1%ID^E:1.4e-65^.^.	.	.	.	.	.	.	.	.
Transcript_59648	sp|P48183|PSBA_MAIZE^sp|P48183|PSBA_MAIZE^Q:90-1127,H:1-346^99.133%ID^E:0^.^.	Transcript_59648.p1	90-1502[+]	sp|P48183|PSBA_MAIZE^sp|P48183|PSBA_MAIZE^Q:1-346,H:1-346^99.133%ID^E:0^.^.	Seita.J017900.1.p^Seita.J017900.1.p^Q:90-1127,H:1-346^99.133%ID^E:0^.^.	WP_009454952_1^WP_009454952_1^Q:90-1118,H:1-343^89.8%ID^E:1.4e-234^.^.	YP_009714309.1^YP_009714309.1^Q:45-1118,H:1-358^98.3%ID^E:4.3e-258^.^.	Seita.J017900.1.p^Seita.J017900.1.p^Q:1-346,H:1-346^99.133%ID^E:0^.^.	WP_009454952_1^WP_009454952_1^Q:1-343,H:1-343^89.8%ID^E:5e-235^.^.	YP_009461190.1^YP_009461190.1^Q:1-346,H:1-346^99.1%ID^E:1.2e-251^.^.	PF00124.20^Photo_RC^Photosynthetic reaction centre protein^28-327^E:5e-98`PF07876.13^Dabb^Stress responsive A/B Barrel Domain^370-465^E:1e-26	.	ExpAA=137.21^PredHel=7^Topology=i29-51o71-93i105-127o142-164i171-193o197-219i271-293o	GO:0045156^molecular_function^electron transporter, transferring electrons within the cyclic electron transport pathway of photosynthesis activity`GO:0009772^biological_process^photosynthetic electron transport in photosystem II`GO:0019684^biological_process^photosynthesis, light reaction	K02703
Transcript_59685	sp|P0CH33|UBQ11_ARATH^sp|P0CH33|UBQ11_ARATH^Q:498-1,H:1-166^98.795%ID^E:1.16e-113^.^.`sp|P0CH33|UBQ11_ARATH^sp|P0CH33|UBQ11_ARATH^Q:498-40,H:77-229^98.039%ID^E:1.46e-103^.^.	Transcript_59685.p2	1-564[+]	.	Seita.5G081000.1.p^Seita.5G081000.1.p^Q:498-1,H:1-166^98.795%ID^E:8.61e-115^.^.`Seita.5G081000.1.p^Seita.5G081000.1.p^Q:498-43,H:77-228^98.684%ID^E:1.39e-104^.^.	WP_013483628_1^WP_013483628_1^Q:528-262,H:17-105^76.4%ID^E:2.9e-35^.^.	XP_014520573.1^XP_014520573.1^Q:498-1,H:1-166^99.4%ID^E:2.4e-108^.^.	.	.	KFV76811.1^KFV76811.1^Q:1-169,H:55-223^65.7%ID^E:9.9e-69^.^.	.	.	.	.	.
Transcript_59742	.	.	.	.	Seita.9G517300.1.p^Seita.9G517300.1.p^Q:202-396,H:718-782^89.231%ID^E:4.04e-28^.^.	.	TVU48187.1^TVU48187.1^Q:202-393,H:724-787^92.2%ID^E:4.2e-25^.^.	.	.	.	.	.	.	.	.
Transcript_59916	sp|Q8TGM7|ART2_YEAST^sp|Q8TGM7|ART2_YEAST^Q:1659-1540,H:17-56^57.5%ID^E:1.74e-06^.^.	.	.	.	.	.	KAF1855775.1^KAF1855775.1^Q:1246-488,H:413-650^77.1%ID^E:5.4e-103^.^.	.	.	.	.	.	.	.	.
Transcript_60029	sp|Q9LQU5|NUD18_ARATH^sp|Q9LQU5|NUD18_ARATH^Q:271-660,H:1-133^55.882%ID^E:3.3e-32^.^.	Transcript_60029.p1	3-1034[+]	.	Seita.1G310800.1.p^Seita.1G310800.1.p^Q:271-885,H:1-162^72.33%ID^E:1.29e-85^.^.	WP_117412127_1^WP_117412127_1^Q:352-657,H:17-121^36.2%ID^E:1.3e-11^.^.	KAF8729543.1^KAF8729543.1^Q:154-882,H:17-213^67.3%ID^E:2.2e-99^.^.	.	.	RLM79200.1^RLM79200.1^Q:66-295,H:10-202^65.4%ID^E:5.4e-82^.^.	.	.	.	.	.
Transcript_60045	sp|Q8S9J0|TAUE4_ARATH^sp|Q8S9J0|TAUE4_ARATH^Q:257-1546,H:31-456^64.12%ID^E:2.38e-149^.^.	Transcript_60045.p1	122-1552[+]	sp|Q8S9J0|TAUE4_ARATH^sp|Q8S9J0|TAUE4_ARATH^Q:10-475,H:2-456^61.159%ID^E:1.17e-175^.^.	Seita.9G109900.1.p^Seita.9G109900.1.p^Q:122-1552,H:3-479^89.958%ID^E:0^.^.	.	RLN16795.1^RLN16795.1^Q:122-1549,H:1-476^91.8%ID^E:5.6e-303^.^.	Seita.9G109900.1.p^Seita.9G109900.1.p^Q:1-477,H:3-479^89.958%ID^E:0^.^.	.	RLN16795.1^RLN16795.1^Q:1-476,H:1-476^91.8%ID^E:1e-307^.^.	PF01925.20^TauE^Sulfite exporter TauE/SafE^77-185^E:2.9e-09`PF01925.20^TauE^Sulfite exporter TauE/SafE^77-194^E:7.3e-11`PF01925.20^TauE^Sulfite exporter TauE/SafE^265-443^E:2.4e-12	.	ExpAA=214.16^PredHel=10^Topology=i20-42o86-108i149-171o175-197i258-275o285-307i343-365o375-397i404-423o433-455i	GO:0016021^cellular_component^integral component of membrane	.
Transcript_60237	sp|Q0JLS6|RHD3_ORYSJ^sp|Q0JLS6|RHD3_ORYSJ^Q:111-2528,H:2-806^91.687%ID^E:0^.^.	Transcript_60237.p2	2511-2921[-]	.	Seita.1G038200.2.p^Seita.1G038200.2.p^Q:105-2531,H:1-811^94.205%ID^E:0^.^.	.	CAB3449332.1^CAB3449332.1^Q:96-2528,H:21-832^94.5%ID^E:0^.^.	.	.	.	.	.	.	.	.
Transcript_60237	sp|Q0JLS6|RHD3_ORYSJ^sp|Q0JLS6|RHD3_ORYSJ^Q:111-2528,H:2-806^91.687%ID^E:0^.^.	Transcript_60237.p1	3-2531[+]	sp|Q0JLS6|RHD3_ORYSJ^sp|Q0JLS6|RHD3_ORYSJ^Q:37-842,H:2-806^91.687%ID^E:0^.^.	Seita.1G038200.2.p^Seita.1G038200.2.p^Q:105-2531,H:1-811^94.205%ID^E:0^.^.	.	CAB3449332.1^CAB3449332.1^Q:96-2528,H:21-832^94.5%ID^E:0^.^.	Seita.1G038200.2.p^Seita.1G038200.2.p^Q:35-843,H:1-811^94.205%ID^E:0^.^.	.	CAB3449332.1^CAB3449332.1^Q:32-842,H:21-832^94.5%ID^E:0^.^.	PF05879.13^RHD3^Root hair defective 3 GTP-binding protein (RHD3)^78-810^E:2.6e-286	.	.	.	K22698
Transcript_60274	sp|A1E9Q9|PSBD_SORBI^sp|A1E9Q9|PSBD_SORBI^Q:3-1031,H:11-353^99.417%ID^E:0^.^.	Transcript_60274.p1	3-1034[+]	sp|P0C437|PSBD_ORYSJ^sp|P0C437|PSBD_ORYSJ^Q:1-343,H:11-353^99.417%ID^E:0^.^.	Seita.4G174200.1.p^Seita.4G174200.1.p^Q:982-1611,H:1-179^80%ID^E:2.04e-92^.^.	NP_681245_1^NP_681245_1^Q:6-1031,H:11-352^90.1%ID^E:3.4e-236^.^.	YP_008815736.1^YP_008815736.1^Q:3-1031,H:11-353^99.4%ID^E:1.9e-253^.^.	Seita.J017900.1.p^Seita.J017900.1.p^Q:1-289,H:9-302^30.303%ID^E:3.77e-41^.^.	NP_681245_1^NP_681245_1^Q:2-343,H:11-352^90.1%ID^E:1.8e-239^.^.	YP_008815736.1^YP_008815736.1^Q:1-343,H:11-353^99.4%ID^E:9.7e-257^.^.	PF00124.20^Photo_RC^Photosynthetic reaction centre protein^19-308^E:5e-75	.	ExpAA=145.61^PredHel=7^Topology=o20-42i62-84o99-118i131-153o158-175i187-209o260-282i	GO:0045156^molecular_function^electron transporter, transferring electrons within the cyclic electron transport pathway of photosynthesis activity`GO:0009772^biological_process^photosynthetic electron transport in photosystem II`GO:0019684^biological_process^photosynthesis, light reaction	K02706
Transcript_60341	.	.	.	.	.	.	XP_036440343.1^XP_036440343.1^Q:12-359,H:305-420^53.8%ID^E:6.9e-22^.^.	.	.	.	.	.	.	.	.
Transcript_60704	.	.	.	.	.	.	SUX89036.1^SUX89036.1^Q:2-670,H:6-228^64.1%ID^E:2.3e-83^.^.	.	.	.	.	.	.	.	.
Transcript_61143	sp|P35614|ERF1Z_ARATH^sp|P35614|ERF1Z_ARATH^Q:139-1446,H:1-433^79.587%ID^E:0^.^.	Transcript_61143.p1	1-1455[+]	sp|P35614|ERF1Z_ARATH^sp|P35614|ERF1Z_ARATH^Q:47-482,H:1-433^79.587%ID^E:0^.^.	Seita.3G264300.2.p^Seita.3G264300.2.p^Q:139-1455,H:1-440^88.182%ID^E:0^.^.	WP_048164739_1^WP_048164739_1^Q:172-1386,H:7-412^34.2%ID^E:2.1e-72^.^.	EAY97806.1^EAY97806.1^Q:139-1452,H:1-440^88%ID^E:7.5e-283^.^.	Seita.3G264300.2.p^Seita.3G264300.2.p^Q:47-485,H:1-440^88.182%ID^E:0^.^.	WP_048164739_1^WP_048164739_1^Q:58-462,H:7-412^34.2%ID^E:4.3e-74^.^.	EAY97806.1^EAY97806.1^Q:47-484,H:1-440^88%ID^E:1.8e-285^.^.	PF03463.16^eRF1_1^eRF1 domain 1^63-184^E:1.4e-20`PF03464.16^eRF1_2^eRF1 domain 2^190-324^E:9.2e-40`PF03465.16^eRF1_3^eRF1 domain 3^327-463^E:6.6e-37	.	.	.	K03265
Transcript_61155	sp|P50287|ASPGA_ARATH^sp|P50287|ASPGA_ARATH^Q:630-1496,H:1-286^67.698%ID^E:1.3e-120^.^.	Transcript_61155.p1	180-1496[+]	sp|P50287|ASPGA_ARATH^sp|P50287|ASPGA_ARATH^Q:151-439,H:1-286^68.041%ID^E:1.54e-130^.^.	Seita.9G175000.1.p^Seita.9G175000.1.p^Q:639-1496,H:3-292^82.414%ID^E:2.09e-146^.^.	WP_020478257_1^WP_020478257_1^Q:582-1442,H:32-316^47.8%ID^E:3.7e-74^.^.	PUZ38069.1^PUZ38069.1^Q:639-1496,H:3-292^82.1%ID^E:1.3e-150^.^.	Seita.9G175000.1.p^Seita.9G175000.1.p^Q:154-439,H:3-292^82.414%ID^E:9.64e-162^.^.	WP_020478257_1^WP_020478257_1^Q:135-421,H:32-316^47.8%ID^E:7e-75^.^.	PUZ38069.1^PUZ38069.1^Q:154-439,H:3-292^82.1%ID^E:1.6e-151^.^.	PF01112.19^Asparaginase_2^Asparaginase^154-439^E:8.4e-99	.	ExpAA=66.68^PredHel=3^Topology=i13-35o62-84i96-118o	GO:0016787^molecular_function^hydrolase activity	K13051
Transcript_61421	sp|Q69BZ7|EF1B_PENCI^sp|Q69BZ7|EF1B_PENCI^Q:86-286,H:9-75^53.731%ID^E:5.12e-17^.^.	.	.	.	Seita.2G386600.1.p^Seita.2G386600.1.p^Q:56-286,H:1-89^33.333%ID^E:2.23e-08^.^.	.	KAG5163382.1^KAG5163382.1^Q:83-307,H:1-75^84%ID^E:3.1e-35^.^.	.	.	.	.	.	.	.	.
Transcript_62553	sp|Q9FGS8|C2GR2_ARATH^sp|Q9FGS8|C2GR2_ARATH^Q:112-1698,H:202-721^53.283%ID^E:0^.^.	Transcript_62553.p1	1-1743[+]	sp|Q9FGS8|C2GR2_ARATH^sp|Q9FGS8|C2GR2_ARATH^Q:38-566,H:202-721^53.283%ID^E:0^.^.	Seita.7G136800.1.p^Seita.7G136800.1.p^Q:4-1698,H:10-574^88.142%ID^E:0^.^.	.	XP_004975959.1^XP_004975959.1^Q:1-1698,H:9-574^88.2%ID^E:0^.^.	Seita.7G136800.1.p^Seita.7G136800.1.p^Q:2-566,H:10-574^88.142%ID^E:0^.^.	.	XP_004975959.1^XP_004975959.1^Q:1-566,H:9-574^88.2%ID^E:0^.^.	PF16016.6^VASt^VAD1 Analog of StAR-related lipid transfer domain^103-252^E:2.3e-32`PF00168.31^C2^C2 domain^385-485^E:1.4e-11	.	ExpAA=33.53^PredHel=1^Topology=i299-321o	.	.
Transcript_71671	sp|P23225|GLTB_MAIZE^sp|P23225|GLTB_MAIZE^Q:327-4967,H:68-1616^95.352%ID^E:0^.^.	Transcript_71671.p1	123-4970[+]	sp|Q69RJ0|GLTB_ORYSJ^sp|Q69RJ0|GLTB_ORYSJ^Q:53-1615,H:52-1615^94.501%ID^E:0^.^.	Seita.2G418200.1.p^Seita.2G418200.1.p^Q:327-4970,H:67-1616^96.387%ID^E:0^.^.	WP_015155462_1^WP_015155462_1^Q:390-4910,H:28-1557^60.3%ID^E:0^.^.	XP_025799837.1^XP_025799837.1^Q:252-4967,H:39-1613^97%ID^E:0^.^.	Seita.2G418200.1.p^Seita.2G418200.1.p^Q:50-1616,H:44-1616^95.807%ID^E:0^.^.	WP_015155462_1^WP_015155462_1^Q:90-1596,H:28-1557^60.3%ID^E:0^.^.	XP_025799837.1^XP_025799837.1^Q:36-1615,H:29-1613^96.7%ID^E:0^.^.	PF00310.22^GATase_2^Glutamine amidotransferases class-II^97-519^E:1.1e-177`PF04898.15^Glu_syn_central^Glutamate synthase central domain^546-838^E:1.1e-106`PF01645.18^Glu_synthase^Conserved region in glutamate synthase^897-1281^E:1.8e-159`PF01493.20^GXGXG^GXGXG motif^1363-1546^E:3.8e-75	.	.	GO:0015930^molecular_function^glutamate synthase activity`GO:0006807^biological_process^nitrogen compound metabolic process`GO:0055114^biological_process^obsolete oxidation-reduction process`GO:0016638^molecular_function^oxidoreductase activity, acting on the CH-NH2 group of donors`GO:0006537^biological_process^glutamate biosynthetic process`GO:0016491^molecular_function^oxidoreductase activity	K00284
Transcript_71697	sp|Q94BZ1|ZIFL1_ARATH^sp|Q94BZ1|ZIFL1_ARATH^Q:239-1714,H:2-478^56.883%ID^E:4.61e-170^.^.	Transcript_71697.p1	221-1729[+]	sp|Q94BZ1|ZIFL1_ARATH^sp|Q94BZ1|ZIFL1_ARATH^Q:7-498,H:2-478^56.883%ID^E:0^.^.	Seita.7G312300.1.p^Seita.7G312300.1.p^Q:227-1729,H:1-494^89.421%ID^E:0^.^.	WP_075999983_1^WP_075999983_1^Q:542-1336,H:49-278^25.9%ID^E:9.9e-16^.^.	RLM58646.1^RLM58646.1^Q:227-1723,H:1-499^88.8%ID^E:0^.^.	Seita.7G312300.1.p^Seita.7G312300.1.p^Q:3-503,H:1-494^89.421%ID^E:0^.^.	WP_075999983_1^WP_075999983_1^Q:108-372,H:49-278^25.9%ID^E:5.5e-16^.^.	RLM58646.1^RLM58646.1^Q:3-501,H:1-499^88.8%ID^E:0^.^.	PF07690.17^MFS_1^Major Facilitator Superfamily^57-446^E:2.3e-30`PF00083.25^Sugar_tr^Sugar (and other) transporter^93-302^E:9.6e-11	.	ExpAA=246.04^PredHel=11^Topology=o54-76i93-115o125-147i182-204o224-246i295-317o337-356i368-387o397-419i431-453o473-495i	GO:0055085^biological_process^transmembrane transport`GO:0016021^cellular_component^integral component of membrane`GO:0022857^molecular_function^transmembrane transporter activity	.
Transcript_71756	sp|Q9SVL6|CRPM2_ARATH^sp|Q9SVL6|CRPM2_ARATH^Q:154-765,H:5-200^59.314%ID^E:5.21e-72^.^.	Transcript_71756.p1	1-777[+]	sp|Q9SVL6|CRPM2_ARATH^sp|Q9SVL6|CRPM2_ARATH^Q:52-258,H:5-203^59.42%ID^E:5.29e-83^.^.	Seita.9G077400.1.p^Seita.9G077400.1.p^Q:136-777,H:1-213^84.651%ID^E:2.17e-112^.^.	.	RLN17722.1^RLN17722.1^Q:136-774,H:1-212^86.9%ID^E:2.6e-123^.^.	Seita.9G077400.1.p^Seita.9G077400.1.p^Q:46-259,H:1-213^84.651%ID^E:3.66e-118^.^.	.	RLN17722.1^RLN17722.1^Q:46-258,H:1-212^86.9%ID^E:2.2e-124^.^.	PF05562.12^WCOR413^Cold acclimation protein WCOR413^66-245^E:5.3e-83	.	ExpAA=109.88^PredHel=5^Topology=i90-112o127-149i154-173o193-215i235-257o	GO:0016021^cellular_component^integral component of membrane	.
Transcript_71962	sp|Q93XX4|C2D61_ARATH^sp|Q93XX4|C2D61_ARATH^Q:402-2234,H:25-621^52.922%ID^E:0^.^.	Transcript_71962.p1	321-4046[+]	sp|Q93XX4|C2D61_ARATH^sp|Q93XX4|C2D61_ARATH^Q:5-638,H:2-621^52.426%ID^E:0^.^.	Seita.1G141600.1.p^Seita.1G141600.1.p^Q:321-2345,H:1-688^86.502%ID^E:0^.^.	.	PUZ75360.1^PUZ75360.1^Q:321-2321,H:1-680^87.4%ID^E:0^.^.	Seita.1G141600.1.p^Seita.1G141600.1.p^Q:1-675,H:1-688^86.502%ID^E:0^.^.	.	PUZ75360.1^PUZ75360.1^Q:1-667,H:1-680^87.4%ID^E:0^.^.	PF00168.31^C2^C2 domain^288-385^E:1.7e-16`PF07727.15^RVT_2^Reverse transcriptase (RNA-dependent DNA polymerase)^758-1000^E:3.3e-73	.	ExpAA=29.05^PredHel=1^Topology=i12-43o	.	.
Transcript_72050	sp|Q5Z8T3|MIOX_ORYSJ^sp|Q5Z8T3|MIOX_ORYSJ^Q:82-993,H:1-308^88.636%ID^E:0^.^.	Transcript_72050.p1	1-996[+]	sp|Q5Z8T3|MIOX_ORYSJ^sp|Q5Z8T3|MIOX_ORYSJ^Q:28-331,H:1-308^88.636%ID^E:0^.^.	Seita.4G239800.1.p^Seita.4G239800.1.p^Q:82-996,H:1-306^90.196%ID^E:0^.^.	.	OEL13323.1^OEL13323.1^Q:70-993,H:11-319^90.9%ID^E:1.7e-214^.^.	Seita.4G239800.1.p^Seita.4G239800.1.p^Q:28-332,H:1-306^90.196%ID^E:0^.^.	.	OEL13323.1^OEL13323.1^Q:24-331,H:11-319^90.9%ID^E:4e-215^.^.	PF05153.16^MIOX^Myo-inositol oxygenase^82-331^E:2.4e-125	.	.	GO:0005506^molecular_function^iron ion binding`GO:0050113^molecular_function^inositol oxygenase activity`GO:0019310^biological_process^inositol catabolic process`GO:0055114^biological_process^obsolete oxidation-reduction process`GO:0005737^cellular_component^cytoplasm	K00469
Transcript_78893	sp|Q9LK64|AB3C_ARATH^sp|Q9LK64|AB3C_ARATH^Q:158-4048,H:207-1512^68.321%ID^E:0^.^.	Transcript_78893.p1	251-4051[+]	sp|Q9LK64|AB3C_ARATH^sp|Q9LK64|AB3C_ARATH^Q:2-1266,H:246-1512^69.473%ID^E:0^.^.	Seita.5G122800.1.p^Seita.5G122800.1.p^Q:2-4051,H:154-1503^92.667%ID^E:0^.^.	WP_102244429_1^WP_102244429_1^Q:296-4000,H:19-1215^29.3%ID^E:4.5e-146^.^.	XP_034596584.1^XP_034596584.1^Q:2-4048,H:154-1502^91.1%ID^E:0^.^.	Seita.5G122800.1.p^Seita.5G122800.1.p^Q:2-1267,H:238-1503^93.444%ID^E:0^.^.	WP_102244429_1^WP_102244429_1^Q:16-1250,H:19-1215^29.3%ID^E:9.3e-148^.^.	XP_034596584.1^XP_034596584.1^Q:2-1266,H:238-1502^92.3%ID^E:0^.^.	PF00664.24^ABC_membrane^ABC transporter transmembrane region^90-353^E:5.9e-20`PF00005.28^ABC_tran^ABC transporter^418-552^E:1.8e-19`PF00664.24^ABC_membrane^ABC transporter transmembrane region^706-947^E:8.4e-33`PF00005.28^ABC_tran^ABC transporter^1040-1188^E:7.4e-29	sigP:1^21^0.699^YES	ExpAA=233.75^PredHel=10^Topology=o4-23i82-104o124-146i196-218o222-244i311-333o702-724i744-766o815-837i844-863o	GO:0005524^molecular_function^ATP binding`GO:0042626^molecular_function^ATPase-coupled transmembrane transporter activity`GO:0055085^biological_process^transmembrane transport`GO:0016021^cellular_component^integral component of membrane`GO:0016887^molecular_function^ATPase activity	.
Transcript_79059	sp|Q38953|DEAH5_ARATH^sp|Q38953|DEAH5_ARATH^Q:243-3116,H:202-1167^75.801%ID^E:0^.^.	Transcript_79059.p1	3-3122[+]	sp|Q38953|DEAH5_ARATH^sp|Q38953|DEAH5_ARATH^Q:81-1038,H:202-1167^75.905%ID^E:0^.^.`sp|Q38953|DEAH5_ARATH^sp|Q38953|DEAH5_ARATH^Q:3-53,H:26-76^54.902%ID^E:1.34e-08^.^.	Seita.4G158300.1.p^Seita.4G158300.1.p^Q:9-3122,H:34-1069^89.22%ID^E:0^.^.	WP_010960758_1^WP_010960758_1^Q:1143-2984,H:69-687^39.7%ID^E:1e-130^.^.	XP_034591122.1^XP_034591122.1^Q:9-3119,H:34-1068^89.4%ID^E:0^.^.	Seita.4G158300.1.p^Seita.4G158300.1.p^Q:3-1040,H:34-1069^89.509%ID^E:0^.^.	WP_010960758_1^WP_010960758_1^Q:381-994,H:69-687^39.7%ID^E:1.5e-131^.^.	XP_034591122.1^XP_034591122.1^Q:3-1039,H:34-1068^89.4%ID^E:0^.^.	PF00575.24^S1^S1 RNA binding domain^94-150^E:1.5e-06`PF00270.30^DEAD^DEAD/DEAH box helicase^392-542^E:2.5e-09`PF00271.32^Helicase_C^Helicase conserved C-terminal domain^585-716^E:7.2e-14`PF04408.24^HA2^Helicase associated domain (HA2)^778-866^E:6.1e-22`PF07717.17^OB_NTP_bind^Oligonucleotide/oligosaccharide-binding (OB)-fold^925-999^E:6.3e-24	.	.	GO:0003676^molecular_function^nucleic acid binding`GO:0005524^molecular_function^ATP binding`GO:0004386^molecular_function^helicase activity	K12818
Transcript_82863	sp|Q05968|PR1_HORVU^sp|Q05968|PR1_HORVU^Q:167-577,H:25-161^74.453%ID^E:7.87e-64^.^.	.	.	.	Seita.2G024900.1.p^Seita.2G024900.1.p^Q:167-577,H:29-167^78.417%ID^E:2.05e-68^.^.	WP_088178219_1^WP_088178219_1^Q:173-586,H:19-162^48.3%ID^E:7.2e-38^.^.	ABA34063.1^ABA34063.1^Q:110-586,H:4-163^85%ID^E:1e-96^.^.	.	.	.	.	.	.	.	.
Transcript_82890	sp|Q84K00|NAC78_ARATH^sp|Q84K00|NAC78_ARATH^Q:251-787,H:2-175^42.473%ID^E:3.52e-34^.^.	Transcript_82890.p1	215-1474[+]	sp|Q84K00|NAC78_ARATH^sp|Q84K00|NAC78_ARATH^Q:13-198,H:2-182^44.041%ID^E:4.65e-43^.^.	Seita.6G251900.1.p^Seita.6G251900.1.p^Q:272-1474,H:24-424^71.186%ID^E:4.28e-171^.^.	.	XP_025820240.1^XP_025820240.1^Q:257-1474,H:17-422^71.1%ID^E:5e-191^.^.	Seita.6G251900.1.p^Seita.6G251900.1.p^Q:20-420,H:24-424^71.186%ID^E:0^.^.	.	XP_025820240.1^XP_025820240.1^Q:15-420,H:17-422^71.1%ID^E:3.4e-192^.^.	PF02365.16^NAM^No apical meristem (NAM) protein^21-154^E:2.6e-25	.	.	GO:0003677^molecular_function^DNA binding`GO:0006355^biological_process^regulation of transcription, DNA-templated	.
Transcript_82891	sp|Q0JLC5|AB36G_ORYSJ^sp|Q0JLC5|AB36G_ORYSJ^Q:132-4487,H:1-1457^87.594%ID^E:0^.^.	Transcript_82891.p1	132-4490[+]	sp|Q0JLC5|AB36G_ORYSJ^sp|Q0JLC5|AB36G_ORYSJ^Q:1-1452,H:1-1457^87.594%ID^E:0^.^.	Seita.5G221600.1.p^Seita.5G221600.1.p^Q:132-4490,H:1-1457^92.397%ID^E:0^.^.	WP_083457755_1^WP_083457755_1^Q:2529-3776,H:407-794^30.7%ID^E:5.4e-34^.^.	XP_025814757.1^XP_025814757.1^Q:132-4487,H:1-1454^93.2%ID^E:0^.^.	Seita.5G221600.1.p^Seita.5G221600.1.p^Q:1-1453,H:1-1457^92.397%ID^E:0^.^.	WP_083457755_1^WP_083457755_1^Q:800-1215,H:407-794^30.7%ID^E:4.5e-34^.^.	XP_025814757.1^XP_025814757.1^Q:1-1452,H:1-1454^93.2%ID^E:0^.^.	PF14510.7^ABC_trans_N^ABC-transporter N-terminal^100-149^E:5.9e-08`PF00005.28^ABC_tran^ABC transporter^175-357^E:6.9e-16`PF19055.1^ABC2_membrane_7^ABC-2 type transporter^390-443^E:6.4e-07`PF01061.25^ABC2_membrane^ABC-2 type transporter^511-722^E:7.4e-40`PF08370.12^PDR_assoc^Plant PDR ABC transporter associated^728-792^E:3.4e-29`PF00005.28^ABC_tran^ABC transporter^883-1035^E:1.6e-20`PF01061.25^ABC…	.	ExpAA=292.63^PredHel=13^Topology=o529-551i558-580o612-634i647-666o671-693i757-779o1201-1223i1236-1258o1280-1302i1315-1337o1342-1364i1371-1393o1422-1444i	GO:0005524^molecular_function^ATP binding`GO:0016887^molecular_function^ATPase activity`GO:0016020^cellular_component^membrane	.
Transcript_83000	sp|Q9ASQ5|CRCK3_ARATH^sp|Q9ASQ5|CRCK3_ARATH^Q:3911-4837,H:185-500^39.252%ID^E:1.12e-62^.^.	Transcript_83000.p1	86-4954[+]	sp|Q7XA42|RGA1_SOLBU^sp|Q7XA42|RGA1_SOLBU^Q:1-675,H:1-624^29.506%ID^E:8.32e-67^.^.`sp|Q7XA42|RGA1_SOLBU^sp|Q7XA42|RGA1_SOLBU^Q:616-729,H:518-627^39.474%ID^E:4.67e-10^.^.`sp|Q7XA42|RGA1_SOLBU^sp|Q7XA42|RGA1_SOLBU^Q:829-1142,H:518-820^27.596%ID^E:1.3e-09^.^.`sp|Q7XA42|RGA1_SOLBU^sp|Q7XA42|RGA1_SOLBU^Q:711-800,H:518-606^38.889%ID^E:1.67e-07^.^.`sp|Q7XA42|RGA1_SOLBU^sp|Q7XA42|RGA1_SOLBU^Q:568-786,H:6…	Seita.2G178600.1.p^Seita.2G178600.1.p^Q:86-5050,H:1-1630^69.466%ID^E:0^.^.	WP_015940571_1^WP_015940571_1^Q:563-1420,H:91-363^24.1%ID^E:3e-07^.^.	TVU00852.1^TVU00852.1^Q:71-5071,H:37-1769^68.6%ID^E:0^.^.	Seita.2G178600.1.p^Seita.2G178600.1.p^Q:1-1616,H:1-1602^71.007%ID^E:0^.^.	WP_015940571_1^WP_015940571_1^Q:160-445,H:91-363^24.1%ID^E:2.8e-07^.^.	TVU00852.1^TVU00852.1^Q:1-1616,H:42-1725^69.7%ID^E:0^.^.	PF18052.2^Rx_N^Rx N-terminal domain^8-86^E:5.4e-10`PF00931.23^NB-ARC^NB-ARC domain^164-385^E:5.1e-34`PF00560.34^LRR_1^Leucine Rich Repeat^579-599^E:33`PF00560.34^LRR_1^Leucine Rich Repeat^601-615^E:2900`PF00560.34^LRR_1^Leucine Rich Repeat^624-640^E:100`PF00560.34^LRR_1^Leucine Rich Repeat^647-666^E:14`PF00560.34^LRR_1^Leucine Rich Repeat^671-693^E:1.1`PF00560.34^LRR_1^Leucine Rich Repeat^696-717…	.	.	GO:0043531^molecular_function^ADP binding`GO:0005515^molecular_function^protein binding`GO:0004672^molecular_function^protein kinase activity`GO:0006468^biological_process^protein phosphorylation`GO:0005524^molecular_function^ATP binding	.
Transcript_88456	sp|B7FA90|HPT1_ORYSJ^sp|B7FA90|HPT1_ORYSJ^Q:267-1403,H:26-404^84.169%ID^E:0^.^.	Transcript_88456.p1	207-1406[+]	sp|B7FA90|HPT1_ORYSJ^sp|B7FA90|HPT1_ORYSJ^Q:1-399,H:1-404^82.921%ID^E:0^.^.	Seita.4G190800.1.p^Seita.4G190800.1.p^Q:252-1406,H:16-400^92.208%ID^E:0^.^.	WP_012408543_1^WP_012408543_1^Q:513-1397,H:22-317^43%ID^E:5.5e-63^.^.	XP_004965678.1^XP_004965678.1^Q:207-1403,H:1-399^91.7%ID^E:9.8e-242^.^.	Seita.4G190800.1.p^Seita.4G190800.1.p^Q:1-400,H:1-400^92.5%ID^E:0^.^.	WP_012408543_1^WP_012408543_1^Q:103-397,H:22-317^43%ID^E:7.7e-65^.^.	XP_004965678.1^XP_004965678.1^Q:1-399,H:1-399^91.7%ID^E:1e-245^.^.	PF01040.19^UbiA^UbiA prenyltransferase family^126-387^E:9.6e-40	.	ExpAA=174.55^PredHel=7^Topology=o143-165i185-207o211-233i240-262o272-294i320-342o376-398i	GO:0016765^molecular_function^transferase activity, transferring alkyl or aryl (other than methyl) groups`GO:0016021^cellular_component^integral component of membrane	K09833
Transcript_88524	sp|Q9M7Z1|ODB2_ARATH^sp|Q9M7Z1|ODB2_ARATH^Q:335-1666,H:54-483^61.197%ID^E:0^.^.	Transcript_88524.p1	95-1669[+]	sp|Q9M7Z1|ODB2_ARATH^sp|Q9M7Z1|ODB2_ARATH^Q:81-524,H:54-483^61.486%ID^E:0^.^.	Seita.5G021800.1.p^Seita.5G021800.1.p^Q:314-1669,H:69-516^84.141%ID^E:0^.^.	WP_068545129_1^WP_068545129_1^Q:362-1663,H:89-528^37.6%ID^E:2.5e-93^.^.	TVU21166.1^TVU21166.1^Q:95-1666,H:1-518^78.7%ID^E:1.9e-275^.^.	Seita.5G021800.1.p^Seita.5G021800.1.p^Q:1-525,H:1-516^76.66%ID^E:0^.^.	WP_068545129_1^WP_068545129_1^Q:90-523,H:89-528^37.6%ID^E:6.3e-95^.^.	TVU21166.1^TVU21166.1^Q:1-524,H:1-518^78.7%ID^E:2.7e-277^.^.	PF00364.23^Biotin_lipoyl^Biotin-requiring enzyme^108-180^E:2.4e-17`PF02817.18^E3_binding^e3 binding domain^220-253^E:5.8e-15`PF00198.24^2-oxoacid_dh^2-oxoacid dehydrogenases acyltransferase (catalytic domain)^292-521^E:3.6e-74	.	.	GO:0016746^molecular_function^transferase activity, transferring acyl groups	K09699
Transcript_88607	.	.	.	.	.	.	.	.	.	.	.	.	.	.	.
Transcript_90869	sp|Q7XSK0|BGL18_ORYSJ^sp|Q7XSK0|BGL18_ORYSJ^Q:189-1625,H:27-505^83.542%ID^E:0^.^.	Transcript_90869.p1	117-1628[+]	sp|Q7XSK0|BGL18_ORYSJ^sp|Q7XSK0|BGL18_ORYSJ^Q:25-503,H:27-505^83.542%ID^E:0^.^.	Seita.7G164500.1.p^Seita.7G164500.1.p^Q:189-1628,H:116-595^86.458%ID^E:0^.^.	WP_013767010_1^WP_013767010_1^Q:189-1592,H:3-453^47%ID^E:1.4e-140^.^.	TVU15271.1^TVU15271.1^Q:117-1625,H:1-502^88.3%ID^E:0^.^.	Seita.7G164500.1.p^Seita.7G164500.1.p^Q:1-504,H:89-595^84.615%ID^E:0^.^.	WP_013767010_1^WP_013767010_1^Q:25-492,H:3-453^47%ID^E:5e-142^.^.	TVU15271.1^TVU15271.1^Q:1-503,H:1-502^88.3%ID^E:0^.^.	PF00232.19^Glyco_hydro_1^Glycosyl hydrolase family 1^28-497^E:1.3e-155	sigP:1^24^0.937^YES	ExpAA=17.27^PredHel=1^Topology=i7-25o	GO:0004553^molecular_function^hydrolase activity, hydrolyzing O-glycosyl compounds`GO:0005975^biological_process^carbohydrate metabolic process	K05350
Transcript_92510	sp|C0LGD7|Y1684_ARATH^sp|C0LGD7|Y1684_ARATH^Q:995-3775,H:32-953^60.832%ID^E:0^.^.	Transcript_92510.p1	914-3778[+]	sp|C0LGD7|Y1684_ARATH^sp|C0LGD7|Y1684_ARATH^Q:27-954,H:31-953^61.874%ID^E:0^.^.	Seita.7G002200.2.p^Seita.7G002200.2.p^Q:893-3778,H:2-969^85.124%ID^E:0^.^.	WP_013248564_1^WP_013248564_1^Q:2768-3415,H:15-220^33.6%ID^E:1.6e-24^.^.	XP_025824162.1^XP_025824162.1^Q:914-3775,H:5-960^87.3%ID^E:0^.^.	Seita.7G002200.2.p^Seita.7G002200.2.p^Q:2-955,H:14-969^86.402%ID^E:0^.^.	WP_015947243_1^WP_015947243_1^Q:617-826,H:579-783^35.1%ID^E:1.1e-21^.^.	XP_025824162.1^XP_025824162.1^Q:1-954,H:5-960^87.3%ID^E:0^.^.	PF08263.13^LRRNT_2^Leucine rich repeat N-terminal domain^33-69^E:2.7e-07`PF13855.7^LRR_8^Leucine rich repeat^151-211^E:2.3e-07`PF13855.7^LRR_8^Leucine rich repeat^293-330^E:5.2e-08`PF00069.26^Pkinase^Protein kinase domain^615-881^E:1.9e-47`PF07714.18^PK_Tyr_Ser-Thr^Protein tyrosine and serine/threonine kinase^619-883^E:1.9e-46	sigP:1^26^0.738^YES	ExpAA=26.49^PredHel=1^Topology=o554-576i	GO:0005515^molecular_function^protein binding`GO:0004672^molecular_function^protein kinase activity`GO:0005524^molecular_function^ATP binding`GO:0006468^biological_process^protein phosphorylation	.
Transcript_92547	.	Transcript_92547.p1	135-626[+]	.	Seita.5G019200.1.p^Seita.5G019200.1.p^Q:276-623,H:57-156^41.322%ID^E:3.14e-11^.^.	.	XP_039845911.1^XP_039845911.1^Q:135-623,H:1-175^46.4%ID^E:4.9e-24^.^.	Seita.5G019200.1.p^Seita.5G019200.1.p^Q:20-163,H:21-156^37.58%ID^E:2.09e-13^.^.	.	XP_039845911.1^XP_039845911.1^Q:1-163,H:1-175^46.4%ID^E:7e-24^.^.	.	sigP:1^23^0.883^YES	ExpAA=17.13^PredHel=1^Topology=i5-23o	.	.
Transcript_94634	sp|Q6AWW5|Y5262_ARATH^sp|Q6AWW5|Y5262_ARATH^Q:784-2346,H:10-524^49.336%ID^E:8.8e-154^.^.	Transcript_94634.p2	59-589[-]	.	Seita.2G276700.1.p^Seita.2G276700.1.p^Q:661-2349,H:1-563^93.073%ID^E:0^.^.	.	CAD6218506.1^CAD6218506.1^Q:661-2346,H:1-562^89.5%ID^E:5.8e-198^.^.	.	.	.	.	.	.	.	.
Transcript_94634	sp|Q6AWW5|Y5262_ARATH^sp|Q6AWW5|Y5262_ARATH^Q:784-2346,H:10-524^49.336%ID^E:8.8e-154^.^.	Transcript_94634.p1	661-2349[+]	sp|Q6AWW5|Y5262_ARATH^sp|Q6AWW5|Y5262_ARATH^Q:42-562,H:10-524^49.336%ID^E:1.23e-158^.^.	Seita.2G276700.1.p^Seita.2G276700.1.p^Q:661-2349,H:1-563^93.073%ID^E:0^.^.	.	CAD6218506.1^CAD6218506.1^Q:661-2346,H:1-562^89.5%ID^E:5.8e-198^.^.	Seita.2G276700.1.p^Seita.2G276700.1.p^Q:1-563,H:1-563^93.073%ID^E:0^.^.	.	CAD6218506.1^CAD6218506.1^Q:1-562,H:1-562^89.1%ID^E:2.1e-201^.^.	PF12796.8^Ank_2^Ankyrin repeats (3 copies)^41-112^E:1.8e-07`PF12796.8^Ank_2^Ankyrin repeats (3 copies)^118-182^E:2.1e-08`PF13857.7^Ank_5^Ankyrin repeats (many copies)^120-164^E:6e-07`PF13637.7^Ank_4^Ankyrin repeats (many copies)^126-177^E:1.5e-05`PF13637.7^Ank_4^Ankyrin repeats (many copies)^159-208^E:3.9e-09`PF12796.8^Ank_2^Ankyrin repeats (3 copies)^189-247^E:1.5e-09`PF00023.31^Ank^Ankyrin repe…	.	ExpAA=90.03^PredHel=4^Topology=i376-398o425-447i468-490o500-522i	GO:0005515^molecular_function^protein binding	.
Transcript_94738	sp|Q39249|VDE_ARATH^sp|Q39249|VDE_ARATH^Q:347-1450,H:84-452^78.32%ID^E:0^.^.	Transcript_94738.p1	134-1483[+]	sp|Q9SM43|VDE_SPIOL^sp|Q9SM43|VDE_SPIOL^Q:75-449,H:96-472^76.393%ID^E:0^.^.	Seita.7G067200.1.p^Seita.7G067200.1.p^Q:134-1450,H:1-440^87.5%ID^E:0^.^.	.	TVU13927.1^TVU13927.1^Q:44-1480,H:37-513^74.3%ID^E:3.9e-252^.^.	Seita.7G067200.1.p^Seita.7G067200.1.p^Q:1-450,H:1-451^88.027%ID^E:0^.^.	.	PUZ46775.1^PUZ46775.1^Q:1-449,H:1-449^81.1%ID^E:1.4e-252^.^.	PF07137.12^VDE^VDE lipocalin domain^107-347^E:1.8e-103	.	.	GO:0046422^molecular_function^violaxanthin de-epoxidase activity`GO:0055114^biological_process^obsolete oxidation-reduction process`GO:0009507^cellular_component^chloroplast	K09839
Transcript_94813	sp|Q9MAA2|AT74_ARATH^sp|Q9MAA2|AT74_ARATH^Q:290-1066,H:12-268^55.985%ID^E:3.5e-81^.^.	Transcript_94813.p3	829-1209[+]	.	Seita.4G006200.2.p^Seita.4G006200.2.p^Q:182-1066,H:89-375^84.407%ID^E:2.11e-153^.^.	WP_003965783_1^WP_003965783_1^Q:284-928,H:5-202^49.3%ID^E:6.6e-56^.^.	OEL25497.1^OEL25497.1^Q:89-1078,H:1-342^82.2%ID^E:2.3e-186^.^.	.	.	OQU75690.1^OQU75690.1^Q:2-32,H:65-95^87.1%ID^E:0.00021^.^.	.	.	.	.	.
Transcript_96787	sp|Q9SIY5|RER5_ARATH^sp|Q9SIY5|RER5_ARATH^Q:1-1572,H:177-699^65.209%ID^E:0^.^.	Transcript_96787.p1	1-1704[+]	sp|Q9SIY5|RER5_ARATH^sp|Q9SIY5|RER5_ARATH^Q:1-524,H:177-699^65.209%ID^E:0^.^.	Seita.3G207200.1.p^Seita.3G207200.1.p^Q:1-1620,H:773-1312^87.616%ID^E:0^.^.	.	TVU19830.1^TVU19830.1^Q:10-1701,H:171-744^88.2%ID^E:0^.^.	Seita.3G207200.1.p^Seita.3G207200.1.p^Q:1-568,H:773-1381^79.803%ID^E:0^.^.	.	TVU19830.1^TVU19830.1^Q:4-567,H:171-744^88.2%ID^E:0^.^.	PF04187.14^Cofac_haem_bdg^Haem-binding uptake, Tiki superfamily, ChaN^9-186^E:2.4e-31`PF11891.9^RETICULATA-like^Protein RETICULATA-related^293-476^E:1.2e-59	.	.	.	.
Transcript_96892	sp|Q10G56|OAT_ORYSJ^sp|Q10G56|OAT_ORYSJ^Q:210-1511,H:40-473^93.318%ID^E:0^.^.	Transcript_96892.p1	108-1517[+]	sp|Q10G56|OAT_ORYSJ^sp|Q10G56|OAT_ORYSJ^Q:1-468,H:1-473^90.909%ID^E:0^.^.	Seita.9G157700.1.p^Seita.9G157700.1.p^Q:210-1517,H:43-478^96.33%ID^E:0^.^.	WP_045090489_1^WP_045090489_1^Q:207-1418,H:7-405^57.9%ID^E:1.4e-163^.^.	XP_002464174.1^XP_002464174.1^Q:165-1514,H:17-469^95.6%ID^E:0^.^.	Seita.9G157700.1.p^Seita.9G157700.1.p^Q:35-470,H:43-478^96.33%ID^E:0^.^.	WP_045090489_1^WP_045090489_1^Q:34-437,H:7-405^57.9%ID^E:1.4e-165^.^.	XP_002464174.1^XP_002464174.1^Q:1-469,H:1-469^94.5%ID^E:0^.^.	PF00202.22^Aminotran_3^Aminotransferase class-III^45-437^E:1e-118`PF00155.22^Aminotran_1_2^Aminotransferase class I and II^199-430^E:1.6e-05	.	.	GO:0008483^molecular_function^transaminase activity`GO:0030170^molecular_function^pyridoxal phosphate binding`GO:0009058^biological_process^biosynthetic process	K00819
Transcript_96895	sp|Q6K8D9|SKIPA_ORYSJ^sp|Q6K8D9|SKIPA_ORYSJ^Q:126-1940,H:3-607^86.535%ID^E:0^.^.	Transcript_96895.p1	120-1943[+]	sp|Q6K8D9|SKIPA_ORYSJ^sp|Q6K8D9|SKIPA_ORYSJ^Q:1-607,H:1-607^91.653%ID^E:0^.^.	Seita.1G327600.1.p^Seita.1G327600.1.p^Q:126-1943,H:3-607^92.257%ID^E:0^.^.	.	XP_039787434.1^XP_039787434.1^Q:120-1940,H:1-606^94.1%ID^E:0^.^.	Seita.1G327600.1.p^Seita.1G327600.1.p^Q:1-608,H:1-607^94.089%ID^E:0^.^.	.	XP_039787434.1^XP_039787434.1^Q:1-607,H:1-606^94.1%ID^E:0^.^.	PF02731.16^SKIP_SNW^SKIP/SNW domain^187-346^E:5.7e-73	.	.	GO:0000398^biological_process^mRNA splicing, via spliceosome`GO:0005681^cellular_component^spliceosomal complex	K06063
Transcript_98015	sp|Q3BAI2|YCX91_PHAAO^sp|Q3BAI2|YCX91_PHAAO^Q:918-1070,H:5-55^49.02%ID^E:3.58e-05^.^.	.	.	.	Seita.J016000.1.p^Seita.J016000.1.p^Q:167-301,H:24-67^53.333%ID^E:9.42e-05^.^.	.	ABJ03470.1^ABJ03470.1^Q:456-1067,H:1-205^44.3%ID^E:1e-32^.^.	.	.	.	.	.	.	.	.
Transcript_98017	sp|P51281|YCF45_PORPU^sp|P51281|YCF45_PORPU^Q:126-1844,H:6-564^44.369%ID^E:3.01e-142^.^.	Transcript_98017.p1	162-1979[+]	sp|P51281|YCF45_PORPU^sp|P51281|YCF45_PORPU^Q:1-561,H:18-564^44.251%ID^E:5.73e-151^.^.	Seita.2G065100.1.p^Seita.2G065100.1.p^Q:120-1967,H:73-688^93.506%ID^E:0^.^.	WP_041392216_1^WP_041392216_1^Q:126-1844,H:37-604^47.3%ID^E:1.5e-158^.^.	PUZ68761.1^PUZ68761.1^Q:3-1976,H:43-692^90.2%ID^E:0^.^.	Seita.2G065100.1.p^Seita.2G065100.1.p^Q:1-606,H:87-692^93.564%ID^E:0^.^.	WP_041392216_1^WP_041392216_1^Q:1-561,H:49-604^47.4%ID^E:5.4e-156^.^.	PUZ68761.1^PUZ68761.1^Q:1-605,H:88-692^93.9%ID^E:0^.^.	PF01078.22^Mg_chelatase^Magnesium chelatase, subunit ChlI^103-185^E:6.9e-05`PF00004.30^AAA^ATPase family associated with various cellular activities (AAA)^109-195^E:9.3e-07	.	.	GO:0005524^molecular_function^ATP binding	.
Transcript_98050	sp|Q8GU89|AB37G_ORYSJ^sp|Q8GU89|AB37G_ORYSJ^Q:17-4159,H:71-1449^91.6%ID^E:0^.^.	Transcript_98050.p1	2-4165[+]	sp|Q8GU89|AB37G_ORYSJ^sp|Q8GU89|AB37G_ORYSJ^Q:6-1387,H:71-1450^91.606%ID^E:0^.^.	Seita.5G221700.1.p^Seita.5G221700.1.p^Q:2-4159,H:61-1446^90.863%ID^E:0^.^.	AKV03857_1^AKV03857_1^Q:2441-3976,H:356-915^27.4%ID^E:3.4e-35^.^.	KAF0898593.1^KAF0898593.1^Q:2-4162,H:61-1445^91.6%ID^E:0^.^.	Seita.5G221700.1.p^Seita.5G221700.1.p^Q:1-1388,H:61-1448^90.876%ID^E:0^.^.	AKV03857_1^AKV03857_1^Q:814-1325,H:356-915^27.4%ID^E:3.1e-35^.^.	KAF0898593.1^KAF0898593.1^Q:1-1387,H:61-1445^91.6%ID^E:0^.^.	PF14510.7^ABC_trans_N^ABC-transporter N-terminal^34-83^E:9.1e-10`PF00005.28^ABC_tran^ABC transporter^109-291^E:2.3e-16`PF19055.1^ABC2_membrane_7^ABC-2 type transporter^324-376^E:1.5e-05`PF01061.25^ABC2_membrane^ABC-2 type transporter^445-656^E:5.1e-38`PF08370.12^PDR_assoc^Plant PDR ABC transporter associated^661-721^E:1.5e-25`PF00005.28^ABC_tran^ABC transporter^815-967^E:2.8e-20`PF19055.1^ABC2_me…	.	ExpAA=284.60^PredHel=13^Topology=o461-483i496-518o545-567i580-599o604-626i688-710o1131-1153i1174-1196o1211-1233i1246-1268o1278-1297i1304-1326o1357-1379i	GO:0005524^molecular_function^ATP binding`GO:0016887^molecular_function^ATPase activity`GO:0016020^cellular_component^membrane	.
Transcript_98532	sp|Q6CQE5|TAR1_KLULA^sp|Q6CQE5|TAR1_KLULA^Q:1284-1469,H:2-63^72.581%ID^E:4.01e-19^.^.	.	.	.	.	.	RMI95402.1^RMI95402.1^Q:826-1326,H:1-167^90.4%ID^E:2.2e-99^.^.	.	.	.	.	.	.	.	.
Transcript_98577	.	Transcript_98577.p1	2-331[+]	.	.	.	OWY63774.1^OWY63774.1^Q:77-328,H:2-85^92.9%ID^E:5.6e-46^.^.	.	.	OWY63774.1^OWY63774.1^Q:26-109,H:2-85^92.9%ID^E:3.4e-46^.^.	.	.	.	.	.
Transcript_98614	sp|O49255|NAC29_ARATH^sp|O49255|NAC29_ARATH^Q:185-892,H:8-235^58.403%ID^E:5.01e-85^.^.	Transcript_98614.p1	2-1246[+]	sp|O49255|NAC29_ARATH^sp|O49255|NAC29_ARATH^Q:52-297,H:1-235^56.175%ID^E:4.58e-86^.^.	Seita.8G008100.1.p^Seita.8G008100.1.p^Q:182-1246,H:9-367^75.202%ID^E:0^.^.	.	XP_025828039.1^XP_025828039.1^Q:164-1243,H:3-368^77.3%ID^E:3.9e-188^.^.	Seita.8G008100.1.p^Seita.8G008100.1.p^Q:56-415,H:4-367^75%ID^E:0^.^.	.	XP_025828039.1^XP_025828039.1^Q:55-414,H:3-368^77.3%ID^E:2e-188^.^.	PF02365.16^NAM^No apical meristem (NAM) protein^64-190^E:9.2e-38	.	.	GO:0003677^molecular_function^DNA binding`GO:0006355^biological_process^regulation of transcription, DNA-templated	.
Transcript_98726	sp|Q5DU56|NLRC3_MOUSE^sp|Q5DU56|NLRC3_MOUSE^Q:733-819,H:1-29^72.414%ID^E:6.12e-06^.^.	.	.	.	.	.	XP_026301785.1^XP_026301785.1^Q:599-871,H:1-91^89%ID^E:2.2e-42^.^.	.	.	.	.	.	.	.	.
Transcript_98733	sp|P18566|RBS2_ORYSJ^sp|P18566|RBS2_ORYSJ^Q:59-580,H:1-174^94.828%ID^E:4.56e-106^.^.	.	.	.	Seita.3G312200.1.p^Seita.3G312200.1.p^Q:59-583,H:1-172^86.286%ID^E:2.3e-93^.^.	NP_682294_1^NP_682294_1^Q:227-556,H:8-106^44.5%ID^E:1.4e-29^.^.	ASU47382.1^ASU47382.1^Q:59-580,H:1-174^94.8%ID^E:2e-118^.^.	.	.	.	.	.	.	.	.
Transcript_98777	.	.	.	.	.	.	SPY46117.1^SPY46117.1^Q:258-1,H:39-124^75.6%ID^E:8e-31^.^.	.	.	.	.	.	.	.	.
Transcript_98813	sp|B3TN59|RBL_BRADI^sp|B3TN59|RBL_BRADI^Q:1464-58,H:8-476^97.655%ID^E:0^.^.	Transcript_98813.p1	55-1464[-]	sp|B3TN59|RBL_BRADI^sp|B3TN59|RBL_BRADI^Q:1-469,H:8-476^97.655%ID^E:0^.^.	Seita.J020800.1.p^Seita.J020800.1.p^Q:1410-61,H:9-427^85.144%ID^E:0^.^.	WP_062249089_1^WP_062249089_1^Q:1464-61,H:9-476^85.5%ID^E:4.90000000000088e-312^.^.	YP_008855099.1^YP_008855099.1^Q:1464-58,H:8-476^100%ID^E:0^.^.	Seita.J020800.1.p^Seita.J020800.1.p^Q:19-468,H:9-427^85.144%ID^E:0^.^.	WP_062249089_1^WP_062249089_1^Q:1-468,H:9-476^85.5%ID^E:1.69999999999789e-312^.^.	YP_008855099.1^YP_008855099.1^Q:1-469,H:8-476^100%ID^E:0^.^.	PF02788.17^RuBisCO_large_N^Ribulose bisphosphate carboxylase large chain, N-terminal domain^17-137^E:1.5e-45`PF00016.21^RuBisCO_large^Ribulose bisphosphate carboxylase large chain, catalytic domain^147-455^E:9.7e-129	.	.	GO:0016984^molecular_function^ribulose-bisphosphate carboxylase activity`GO:0015977^biological_process^carbon fixation`GO:0000287^molecular_function^magnesium ion binding	K01601
Transcript_98865	.	.	.	.	.	.	PUZ50516.1^PUZ50516.1^Q:418-296,H:1-41^85.4%ID^E:1.6e-15^.^.	.	.	.	.	.	.	.	.
Transcript_99080	sp|Q2QY12|ACA9_ORYSJ^sp|Q2QY12|ACA9_ORYSJ^Q:107-3196,H:9-1039^87.197%ID^E:0^.^.	Transcript_99080.p1	83-3199[+]	sp|Q2QY12|ACA9_ORYSJ^sp|Q2QY12|ACA9_ORYSJ^Q:1-1038,H:1-1039^87.007%ID^E:0^.^.	Seita.8G025400.1.p^Seita.8G025400.1.p^Q:107-3196,H:9-1037^90.388%ID^E:0^.^.	WP_014185932_1^WP_014185932_1^Q:467-3124,H:14-880^34.8%ID^E:3.4e-156^.^.	XP_025806275.1^XP_025806275.1^Q:83-3196,H:1-1038^90.8%ID^E:0^.^.	Seita.7G316000.1.p^Seita.7G316000.1.p^Q:1-1039,H:1-1040^90.403%ID^E:0^.^.	WP_014185932_1^WP_014185932_1^Q:129-1014,H:14-880^34.8%ID^E:2.6e-157^.^.	XP_025806275.1^XP_025806275.1^Q:1-1038,H:1-1038^90.8%ID^E:0^.^.	PF12515.9^CaATP_NAI^Ca2+-ATPase N terminal autoinhibitory domain^8-53^E:1.5e-19`PF00690.27^Cation_ATPase_N^Cation transporter/ATPase, N-terminus^121-186^E:1.3e-13`PF00122.21^E1-E2_ATPase^E1-E2 ATPase^240-433^E:5e-42`PF00702.27^Hydrolase^haloacid dehalogenase-like hydrolase^452-769^E:3.1e-16`PF13246.7^Cation_ATPase^Cation transport ATPase (P-type)^510-592^E:2e-15`PF00689.22^Cation_ATPase_C^Cation …	.	ExpAA=195.81^PredHel=10^Topology=i174-193o203-220i356-378o404-426i815-837o842-864i887-909o924-942i955-977o992-1011i	GO:0005516^molecular_function^calmodulin binding	K01537
Transcript_100177	sp|P05022|ATPA_MAIZE^sp|P05022|ATPA_MAIZE^Q:625-2,H:67-274^99.038%ID^E:3.02e-146^.^.	Transcript_100177.p1	2-625[-]	sp|P05022|ATPA_MAIZE^sp|P05022|ATPA_MAIZE^Q:1-208,H:67-274^99.038%ID^E:2.72e-146^.^.	Seita.J019700.1.p^Seita.J019700.1.p^Q:625-152,H:67-224^99.367%ID^E:1.88e-107^.^.	WP_015175645_1^WP_015175645_1^Q:625-2,H:67-274^76%ID^E:3e-105^.^.	PAN24580.1^PAN24580.1^Q:625-2,H:19-226^99%ID^E:1.2e-136^.^.	Seita.J019700.1.p^Seita.J019700.1.p^Q:1-158,H:67-224^99.367%ID^E:1.7e-107^.^.	WP_015175645_1^WP_015175645_1^Q:1-208,H:67-274^76%ID^E:3e-105^.^.	PAN24580.1^PAN24580.1^Q:1-208,H:19-226^99%ID^E:1.2e-136^.^.	PF00006.26^ATP-synt_ab^ATP synthase alpha/beta family, nucleotide-binding domain^84-208^E:1.7e-37	.	.	GO:0005524^molecular_function^ATP binding	K02111
Transcript_101516	.	.	.	.	Seita.1G168000.2.p^Seita.1G168000.2.p^Q:751-446,H:1-102^90.196%ID^E:7.32e-58^.^.	.	XP_039789712.1^XP_039789712.1^Q:751-446,H:1-102^92.2%ID^E:2e-49^.^.	.	.	.	.	.	.	.	.
Transcript_102276	sp|P72745|Y1101_SYNY3^sp|P72745|Y1101_SYNY3^Q:690-421,H:7-105^30%ID^E:4.11e-05^.^.	Transcript_102276.p1	3-434[+]	.	Seita.1G289500.1.p^Seita.1G289500.1.p^Q:690-388,H:81-181^95.05%ID^E:1.38e-62^.^.	WP_006620552_1^WP_006620552_1^Q:636-424,H:62-131^32.4%ID^E:4.5e-05^.^.	AQK74019.1^AQK74019.1^Q:690-391,H:5-104^94%ID^E:5.5e-58^.^.	.	.	.	.	.	ExpAA=39.39^PredHel=2^Topology=i21-40o60-77i	.	.
Transcript_103178	sp|P31752|ASNS_ASPOF^sp|P31752|ASNS_ASPOF^Q:92-1861,H:1-588^81.513%ID^E:0^.^.	Transcript_103178.p1	92-1870[+]	sp|P31752|ASNS_ASPOF^sp|P31752|ASNS_ASPOF^Q:1-590,H:1-588^81.513%ID^E:0^.^.	Seita.3G244300.1.p^Seita.3G244300.1.p^Q:92-1867,H:1-606^88.013%ID^E:0^.^.	WP_007989815_1^WP_007989815_1^Q:92-1750,H:1-555^56%ID^E:2.7e-223^.^.	ANB32584.1^ANB32584.1^Q:92-1867,H:1-585^89.9%ID^E:0^.^.	Seita.3G244300.1.p^Seita.3G244300.1.p^Q:1-593,H:1-607^88.033%ID^E:0^.^.	WP_007989815_1^WP_007989815_1^Q:1-553,H:1-555^56%ID^E:1.6e-225^.^.	ANB32584.1^ANB32584.1^Q:1-592,H:1-585^89.9%ID^E:0^.^.	PF13522.7^GATase_6^Glutamine amidotransferase domain^32-156^E:5.7e-32`PF13537.7^GATase_7^Glutamine amidotransferase domain^47-165^E:1.3e-41`PF12481.9^DUF3700^Aluminium induced protein^114-201^E:1.7e-10`PF00733.22^Asn_synthase^Asparagine synthase^210-361^E:1.8e-56`PF00733.22^Asn_synthase^Asparagine synthase^359-511^E:1.1e-37	.	.	GO:0004066^molecular_function^asparagine synthase (glutamine-hydrolyzing) activity`GO:0006529^biological_process^asparagine biosynthetic process	K01953
Transcript_103194	sp|Q10QL5|BIP2C_ORYSJ^sp|Q10QL5|BIP2C_ORYSJ^Q:426-2081,H:31-556^66.966%ID^E:0^.^.	Transcript_103194.p1	315-2123[+]	sp|Q10QL5|BIP2C_ORYSJ^sp|Q10QL5|BIP2C_ORYSJ^Q:45-602,H:40-569^67.914%ID^E:0^.^.	Seita.9G508600.1.p^Seita.9G508600.1.p^Q:315-2081,H:1-579^75%ID^E:0^.^.	.	XP_004985380.1^XP_004985380.1^Q:315-2120,H:1-592^74%ID^E:1e-271^.^.	Seita.9G508600.1.p^Seita.9G508600.1.p^Q:1-603,H:1-593^75.413%ID^E:0^.^.	.	XP_004985380.1^XP_004985380.1^Q:1-602,H:1-592^74%ID^E:2.9e-275^.^.	PF07228.13^SpoIIE^Stage II sporulation protein E (SpoIIE)^386-594^E:5.5e-13`PF13672.7^PP2C_2^Protein phosphatase 2C^434-553^E:3.3e-06	.	.	GO:0003824^molecular_function^catalytic activity	.
Transcript_104392	sp|Q9SZJ2|GRDP2_ARATH^sp|Q9SZJ2|GRDP2_ARATH^Q:155-2071,H:6-637^45.286%ID^E:1.37e-158^.^.	Transcript_104392.p1	146-2689[+]	sp|Q9ZQ47|GRDP1_ARATH^sp|Q9ZQ47|GRDP1_ARATH^Q:4-804,H:6-772^41.176%ID^E:1.76e-177^.^.	Seita.8G200700.1.p^Seita.8G200700.1.p^Q:146-2314,H:1-720^76.406%ID^E:0^.^.	.	OEL14418.1^OEL14418.1^Q:146-2527,H:1-778^73.8%ID^E:0^.^.	Seita.8G200700.1.p^Seita.8G200700.1.p^Q:1-748,H:1-745^75.597%ID^E:0^.^.	.	OEL14418.1^OEL14418.1^Q:1-794,H:1-778^73.8%ID^E:0^.^.	PF07173.13^GRDP-like^Glycine-rich domain-containing protein-like^18-99^E:3.2e-08`PF07173.13^GRDP-like^Glycine-rich domain-containing protein-like^95-238^E:4.8e-51	.	.	.	.
Transcript_104548	sp|O81032|GGLO6_ARATH^sp|O81032|GGLO6_ARATH^Q:151-1794,H:40-589^54.545%ID^E:0^.^.	Transcript_104548.p1	58-1830[+]	sp|Q6NQ66|GGLO2_ARATH^sp|Q6NQ66|GGLO2_ARATH^Q:3-580,H:2-582^52.324%ID^E:0^.^.	Seita.6G087600.1.p^Seita.6G087600.1.p^Q:151-1830,H:26-585^88.571%ID^E:0^.^.	WP_094060001_1^WP_094060001_1^Q:370-1794,H:85-534^30.4%ID^E:3.6e-54^.^.	RLN05445.1^RLN05445.1^Q:58-1824,H:1-593^86.8%ID^E:0^.^.	Seita.6G087600.1.p^Seita.6G087600.1.p^Q:23-591,H:17-585^88.401%ID^E:0^.^.	WP_094060001_1^WP_094060001_1^Q:105-579,H:85-534^30.4%ID^E:7.1e-55^.^.	RLN05445.1^RLN05445.1^Q:1-589,H:1-593^86.8%ID^E:0^.^.	PF01565.24^FAD_binding_4^FAD binding domain^64-193^E:1.8e-18`PF04030.15^ALO^D-arabinono-1,4-lactone oxidase^393-530^E:4.7e-13	sigP:1^27^0.923^YES	.	GO:0016491^molecular_function^oxidoreductase activity`GO:0050660^molecular_function^flavin adenine dinucleotide binding`GO:0055114^biological_process^obsolete oxidation-reduction process`GO:0003885^molecular_function^D-arabinono-1,4-lactone oxidase activity`GO:0016020^cellular_component^membrane	K00103
Transcript_105022	sp|Q84JF4|NAGS1_ARATH^sp|Q84JF4|NAGS1_ARATH^Q:214-1791,H:76-605^65.922%ID^E:0^.^.	Transcript_105022.p1	103-1803[+]	sp|B5X4Z4|NAGS2_ARATH^sp|B5X4Z4|NAGS2_ARATH^Q:29-550,H:74-601^66.856%ID^E:0^.^.	Seita.9G353500.1.p^Seita.9G353500.1.p^Q:112-1803,H:33-599^92.063%ID^E:0^.^.	WP_119629723_1^WP_119629723_1^Q:217-1755,H:10-442^37.7%ID^E:2.5e-105^.^.	TVU46427.1^TVU46427.1^Q:19-1800,H:9-599^91.8%ID^E:0^.^.	Seita.9G353500.1.p^Seita.9G353500.1.p^Q:4-567,H:33-599^92.063%ID^E:0^.^.	WP_119629723_1^WP_119629723_1^Q:39-551,H:10-442^37.7%ID^E:7e-106^.^.	TVU46427.1^TVU46427.1^Q:1-566,H:34-599^92.2%ID^E:0^.^.	PF00696.29^AA_kinase^Amino acid kinase family^57-262^E:1e-10`PF00583.26^Acetyltransf_1^Acetyltransferase (GNAT) family^439-509^E:1.1e-10`PF13508.8^Acetyltransf_7^Acetyltransferase (GNAT) domain^444-523^E:2.8e-08	.	.	.	K14682
Transcript_107896	sp|Q8GT20|BEBT_TOBAC^sp|Q8GT20|BEBT_TOBAC^Q:98-841,H:6-248^52.016%ID^E:7.91e-78^.^.	Transcript_107896.p1	2-841[+]	sp|Q8GT20|BEBT_TOBAC^sp|Q8GT20|BEBT_TOBAC^Q:33-280,H:6-248^52.016%ID^E:7.12e-78^.^.	Seita.4G275800.1.p^Seita.4G275800.1.p^Q:92-841,H:1-250^89.6%ID^E:6.19e-167^.^.	.	RLM55770.1^RLM55770.1^Q:92-841,H:1-250^91.2%ID^E:9.6e-170^.^.	Seita.4G275800.1.p^Seita.4G275800.1.p^Q:31-280,H:1-250^89.6%ID^E:5.57e-167^.^.	.	RLM55770.1^RLM55770.1^Q:31-280,H:1-250^91.2%ID^E:9.6e-170^.^.	PF02458.16^Transferase^Transferase family^47-250^E:2.5e-38	.	.	GO:0016747^molecular_function^transferase activity, transferring acyl groups other than amino-acyl groups	K19861
Transcript_108309	sp|Q53NF7|NAC71_ORYSJ^sp|Q53NF7|NAC71_ORYSJ^Q:17-355,H:212-329^51.163%ID^E:3.83e-13^.^.	.	.	.	Seita.8G060900.1.p^Seita.8G060900.1.p^Q:41-352,H:221-353^51.493%ID^E:2.48e-23^.^.	.	CAD6254458.1^CAD6254458.1^Q:17-355,H:222-378^55.4%ID^E:2.6e-33^.^.	.	.	.	.	.	.	.	.
Transcript_125657	sp|Q651X6|CSLE6_ORYSJ^sp|Q651X6|CSLE6_ORYSJ^Q:352-2274,H:92-728^79.251%ID^E:0^.^.	Transcript_125657.p1	184-2277[+]	sp|Q651X6|CSLE6_ORYSJ^sp|Q651X6|CSLE6_ORYSJ^Q:57-697,H:92-728^79.251%ID^E:0^.^.	Seita.2G243900.1.p^Seita.2G243900.1.p^Q:349-2277,H:82-722^86.625%ID^E:0^.^.	WP_104943861_1^WP_104943861_1^Q:1411-1572,H:356-407^46.3%ID^E:2.5e-05^.^.	XP_004957117.1^XP_004957117.1^Q:349-2271,H:82-720^86.7%ID^E:0^.^.	Seita.2G243900.1.p^Seita.2G243900.1.p^Q:56-698,H:82-722^86.625%ID^E:0^.^.	WP_104943861_1^WP_104943861_1^Q:410-463,H:356-407^46.3%ID^E:2e-05^.^.	XP_004957117.1^XP_004957117.1^Q:56-696,H:82-720^86.7%ID^E:0^.^.	PF03552.15^Cellulose_synt^Cellulose synthase^65-362^E:5.2e-94`PF03552.15^Cellulose_synt^Cellulose synthase^381-685^E:2e-45	.	ExpAA=86.81^PredHel=3^Topology=o613-635i642-664o674-696i	GO:0016760^molecular_function^cellulose synthase (UDP-forming) activity`GO:0030244^biological_process^cellulose biosynthetic process`GO:0016020^cellular_component^membrane	.
Transcript_126021	sp|Q9T0A4|NDHS_ARATH^sp|Q9T0A4|NDHS_ARATH^Q:105-578,H:52-243^46.875%ID^E:1.36e-36^.^.	Transcript_126021.p1	3-644[+]	sp|Q9T0A4|NDHS_ARATH^sp|Q9T0A4|NDHS_ARATH^Q:16-202,H:36-249^44.344%ID^E:1.36e-51^.^.	Seita.9G294600.1.p^Seita.9G294600.1.p^Q:24-578,H:5-218^63.256%ID^E:1.4e-55^.^.	WP_010994830_1^WP_010994830_1^Q:351-524,H:1-64^60.9%ID^E:1.5e-18^.^.	NP_001143622.1^NP_001143622.1^Q:24-584,H:5-212^67.8%ID^E:1.9e-84^.^.	Seita.9G294600.1.p^Seita.9G294600.1.p^Q:8-214,H:5-244^65.289%ID^E:1.31e-87^.^.	WP_010994830_1^WP_010994830_1^Q:117-174,H:1-64^60.9%ID^E:5.3e-19^.^.	PUZ39782.1^PUZ39782.1^Q:8-213,H:5-243^63.6%ID^E:1.6e-84^.^.	PF11623.9^NdhS^NAD(P)H dehydrogenase subunit S^118-169^E:2.1e-28	.	.	GO:0009767^biological_process^photosynthetic electron transport chain	K00345
Transcript_126498	sp|Q9LUC5|C7A15_ARATH^sp|Q9LUC5|C7A15_ARATH^Q:208-1665,H:32-512^57.084%ID^E:0^.^.	Transcript_126498.p1	163-1668[+]	sp|Q9LUC5|C7A15_ARATH^sp|Q9LUC5|C7A15_ARATH^Q:8-501,H:24-512^56.97%ID^E:0^.^.	Seita.5G234500.1.p^Seita.5G234500.1.p^Q:208-1668,H:34-519^88.09%ID^E:0^.^.	WP_012684730_1^WP_012684730_1^Q:319-1662,H:9-445^31.1%ID^E:9.3e-67^.^.	XP_002458200.1^XP_002458200.1^Q:88-1665,H:1-525^88.4%ID^E:0^.^.	Seita.5G234500.1.p^Seita.5G234500.1.p^Q:8-502,H:26-519^87.879%ID^E:0^.^.	WP_012684730_1^WP_012684730_1^Q:53-500,H:9-445^31.1%ID^E:8.3e-69^.^.	XP_002458200.1^XP_002458200.1^Q:1-501,H:26-525^88.6%ID^E:0^.^.	PF00067.23^p450^Cytochrome P450^70-477^E:4.2e-90	.	.	GO:0005506^molecular_function^iron ion binding`GO:0016705^molecular_function^oxidoreductase activity, acting on paired donors, with incorporation or reduction of molecular oxygen`GO:0020037^molecular_function^heme binding`GO:0055114^biological_process^obsolete oxidation-reduction process	.
Transcript_132535	sp|Q40677|ALFP_ORYSJ^sp|Q40677|ALFP_ORYSJ^Q:227-1378,H:5-388^96.094%ID^E:0^.^.	Transcript_132535.p1	215-1381[+]	sp|Q40677|ALFP_ORYSJ^sp|Q40677|ALFP_ORYSJ^Q:1-388,H:1-388^96.134%ID^E:0^.^.	Seita.8G050800.1.p^Seita.8G050800.1.p^Q:227-1381,H:6-390^94.805%ID^E:0^.^.	NP_875248_1^NP_875248_1^Q:329-1378,H:4-355^54.9%ID^E:6.3e-123^.^.	KAF2909733.1^KAF2909733.1^Q:182-1378,H:17-416^95.3%ID^E:1e-269^.^.	Seita.8G050800.1.p^Seita.8G050800.1.p^Q:3-389,H:4-390^94.832%ID^E:0^.^.	NP_875248_1^NP_875248_1^Q:39-388,H:4-355^54.9%ID^E:5.6e-126^.^.	XP_006662769.1^XP_006662769.1^Q:1-388,H:1-388^96.4%ID^E:9e-271^.^.	PF00274.20^Glycolytic^Fructose-bisphosphate aldolase class-I^44-388^E:1.2e-157	.	.	GO:0004332^molecular_function^fructose-bisphosphate aldolase activity`GO:0006096^biological_process^glycolytic process	K01623
Transcript_137685	.	Transcript_137685.p1	121-468[+]	.	.	.	.	.	.	.	.	.	.	.	.
Transcript_138439	sp|Q9CAG8|FBK28_ARATH^sp|Q9CAG8|FBK28_ARATH^Q:688-1701,H:39-376^58.876%ID^E:1.09e-137^.^.	Transcript_138439.p1	544-1704[+]	sp|Q9CAG8|FBK28_ARATH^sp|Q9CAG8|FBK28_ARATH^Q:49-386,H:39-376^58.876%ID^E:1.23e-141^.^.	Seita.1G167300.1.p^Seita.1G167300.1.p^Q:547-1704,H:1-386^88.601%ID^E:0^.^.	.	XP_002453878.1^XP_002453878.1^Q:565-1701,H:5-383^88.7%ID^E:2e-251^.^.	Seita.1G167300.1.p^Seita.1G167300.1.p^Q:2-387,H:1-386^88.601%ID^E:0^.^.	.	XP_002453878.1^XP_002453878.1^Q:8-386,H:5-383^88.7%ID^E:1.7e-255^.^.	PF01344.26^Kelch_1^Kelch motif^139-186^E:5.9e-07`PF01344.26^Kelch_1^Kelch motif^188-233^E:5.7e-12`PF13964.7^Kelch_6^Kelch motif^188-237^E:8.9e-07`PF13418.7^Kelch_4^Galactose oxidase, central domain^188-233^E:8.5e-07	.	.	GO:0005515^molecular_function^protein binding	.
Transcript_138941	sp|Q8W496|PTC52_ARATH^sp|Q8W496|PTC52_ARATH^Q:443-1831,H:66-557^50.8%ID^E:9.2e-172^.^.	Transcript_138941.p2	1367-1828[-]	.	Seita.9G046700.1.p^Seita.9G046700.1.p^Q:275-1840,H:1-592^73.826%ID^E:0^.^.	WP_006195723_1^WP_006195723_1^Q:491-1837,H:5-444^37.9%ID^E:3.5e-91^.^.	XP_034575620.1^XP_034575620.1^Q:275-1837,H:1-522^88%ID^E:0^.^.	.	.	.	.	.	.	.	.
Transcript_139239	sp|Q8GSM2|LOX23_HORVU^sp|Q8GSM2|LOX23_HORVU^Q:335-2992,H:1-889^72.707%ID^E:0^.^.	Transcript_139239.p1	335-3016[+]	sp|Q8GSM2|LOX23_HORVU^sp|Q8GSM2|LOX23_HORVU^Q:1-893,H:1-896^74.029%ID^E:0^.^.	Seita.1G050700.1.p^Seita.1G050700.1.p^Q:335-2992,H:1-887^82.995%ID^E:0^.^.	.	XP_025794902.1^XP_025794902.1^Q:335-3013,H:1-894^85.4%ID^E:0^.^.	Seita.1G050700.1.p^Seita.1G050700.1.p^Q:1-894,H:1-895^83.147%ID^E:0^.^.	.	XP_025794902.1^XP_025794902.1^Q:1-893,H:1-894^85.4%ID^E:0^.^.	PF01477.24^PLAT^PLAT/LH2 domain^128-197^E:5.1e-10`PF00305.20^Lipoxygenase^Lipoxygenase^210-876^E:0	.	.	GO:0005515^molecular_function^protein binding`GO:0016702^molecular_function^oxidoreductase activity, acting on single donors with incorporation of molecular oxygen, incorporation of two atoms of oxygen`GO:0046872^molecular_function^metal ion binding`GO:0055114^biological_process^obsolete oxidation-reduction process	K00454
Transcript_143851	sp|Q2QUC5|C71P1_ORYSJ^sp|Q2QUC5|C71P1_ORYSJ^Q:168-1616,H:38-523^91.564%ID^E:0^.^.	Transcript_143851.p1	66-1619[+]	sp|Q2QUC5|C71P1_ORYSJ^sp|Q2QUC5|C71P1_ORYSJ^Q:3-517,H:1-523^87.954%ID^E:0^.^.	Seita.3G298400.1.p^Seita.3G298400.1.p^Q:141-1619,H:24-518^92.121%ID^E:0^.^.	WP_099555641_1^WP_099555641_1^Q:459-1511,H:132-463^28.3%ID^E:6.1e-33^.^.	OEL31629.1^OEL31629.1^Q:72-1616,H:1-516^93%ID^E:0^.^.	Seita.3G298400.1.p^Seita.3G298400.1.p^Q:3-518,H:1-518^91.892%ID^E:0^.^.	WP_099555641_1^WP_099555641_1^Q:132-482,H:132-463^28.3%ID^E:1.6e-33^.^.	OEL31629.1^OEL31629.1^Q:3-517,H:1-516^93%ID^E:0^.^.	PF00067.23^p450^Cytochrome P450^36-493^E:1.2e-93	.	ExpAA=21.39^PredHel=1^Topology=i5-27o	GO:0005506^molecular_function^iron ion binding`GO:0016705^molecular_function^oxidoreductase activity, acting on paired donors, with incorporation or reduction of molecular oxygen`GO:0020037^molecular_function^heme binding`GO:0055114^biological_process^obsolete oxidation-reduction process	K24541
Transcript_144340	sp|O49500|MBR2_ARATH^sp|O49500|MBR2_ARATH^Q:843-1190,H:541-666^48.819%ID^E:1.08e-33^.^.	Transcript_144340.p1	81-1196[+]	sp|O49500|MBR2_ARATH^sp|O49500|MBR2_ARATH^Q:255-370,H:541-666^48.819%ID^E:1.16e-35^.^.	Seita.7G226600.1.p^Seita.7G226600.1.p^Q:81-1196,H:1-374^86.898%ID^E:0^.^.	.	XP_034605654.1^XP_034605654.1^Q:81-1193,H:1-373^87.1%ID^E:3.4e-229^.^.	Seita.7G226600.1.p^Seita.7G226600.1.p^Q:1-372,H:1-374^86.898%ID^E:0^.^.	.	XP_034605654.1^XP_034605654.1^Q:1-371,H:1-373^87.1%ID^E:3.9e-234^.^.	PF12678.8^zf-rbx1^RING-H2 zinc finger domain^317-364^E:4.7e-08`PF13639.7^zf-RING_2^Ring finger domain^322-364^E:3.1e-11`PF13923.7^zf-C3HC4_2^Zinc finger, C3HC4 type (RING finger)^322-363^E:1.9e-08`PF17123.6^zf-RING_11^RING-like zinc finger^323-350^E:2.9e-06`PF00097.26^zf-C3HC4^Zinc finger, C3HC4 type (RING finger)^323-363^E:6e-05`PF13445.7^zf-RING_UBOX^RING-type zinc-finger^323-361^E:0.0003	.	.	GO:0008270^molecular_function^zinc ion binding`GO:0046872^molecular_function^metal ion binding	.
Transcript_145386	sp|Q9LNU1|CRSP_ARATH^sp|Q9LNU1|CRSP_ARATH^Q:35-1423,H:12-454^52.688%ID^E:0^.^.`sp|Q9LNU1|CRSP_ARATH^sp|Q9LNU1|CRSP_ARATH^Q:1513-2349,H:484-763^53.381%ID^E:0^.^.	Transcript_145386.p1	2-1510[+]	sp|Q9LNU1|CRSP_ARATH^sp|Q9LNU1|CRSP_ARATH^Q:12-480,H:12-460^53.291%ID^E:4.18e-157^.^.	Seita.2G109700.1.p^Seita.2G109700.1.p^Q:41-1423,H:4-469^79.828%ID^E:0^.^.`Seita.2G109700.1.p^Seita.2G109700.1.p^Q:1447-2352,H:477-784^84.091%ID^E:0^.^.	WP_111492296_1^WP_111492296_1^Q:1522-2343,H:560-817^45.3%ID^E:7.1e-50^.^.	OEL13525.1^OEL13525.1^Q:41-1444,H:6-478^84.4%ID^E:2.8e-265^.^.	Seita.2G109700.1.p^Seita.2G109700.1.p^Q:14-480,H:4-475^80.085%ID^E:0^.^.	WP_013754318_1^WP_013754318_1^Q:76-456,H:113-496^36.5%ID^E:1.6e-48^.^.	OEL13525.1^OEL13525.1^Q:14-480,H:6-477^84.4%ID^E:2.5e-270^.^.	PF05922.17^Inhibitor_I9^Peptidase inhibitor I9^37-117^E:1.6e-11`PF00082.23^Peptidase_S8^Subtilase family^152-385^E:2.1e-19`PF02225.23^PA^PA domain^410-479^E:2.3e-05	sigP:1^26^0.789^YES	ExpAA=18.59^PredHel=1^Topology=i12-29o	GO:0004252^molecular_function^serine-type endopeptidase activity`GO:0006508^biological_process^proteolysis	.
Transcript_148835	sp|P33679|ZEAM_MAIZE^sp|P33679|ZEAM_MAIZE^Q:167-784,H:23-227^69.082%ID^E:1.07e-98^.^.	Transcript_148835.p1	2-787[+]	sp|P33679|ZEAM_MAIZE^sp|P33679|ZEAM_MAIZE^Q:45-261,H:12-227^70.183%ID^E:1.04e-110^.^.	Seita.9G148300.1.p^Seita.9G148300.1.p^Q:167-787,H:22-228^85.507%ID^E:1.15e-116^.^.	.	XP_004982238.1^XP_004982238.1^Q:107-784,H:1-227^85%ID^E:4.4e-145^.^.	Seita.9G148300.1.p^Seita.9G148300.1.p^Q:56-262,H:22-228^85.507%ID^E:8.52e-120^.^.	.	XP_004982238.1^XP_004982238.1^Q:36-261,H:1-227^85%ID^E:4.2e-147^.^.	PF00314.18^Thaumatin^Thaumatin family^61-261^E:2.5e-63	.	.	.	.
Transcript_148996	sp|Q6ZHZ1|SPSA4_ORYSJ^sp|Q6ZHZ1|SPSA4_ORYSJ^Q:49-663,H:1-206^89.806%ID^E:1.1e-107^.^.	Transcript_148996.p1	49-684[+]	sp|Q6ZHZ1|SPSA4_ORYSJ^sp|Q6ZHZ1|SPSA4_ORYSJ^Q:1-205,H:1-206^89.806%ID^E:2.67e-110^.^.	Seita.6G110200.4.p^Seita.6G110200.4.p^Q:49-663,H:1-205^91.22%ID^E:1.18e-108^.^.	WP_015108616_1^WP_015108616_1^Q:589-663,H:4-28^76%ID^E:0.001^.^.	KAG2583009.1^KAG2583009.1^Q:49-663,H:1-205^91.2%ID^E:2.2e-114^.^.	Seita.6G110200.4.p^Seita.6G110200.4.p^Q:1-205,H:1-205^91.22%ID^E:1.48e-111^.^.	WP_015108616_1^WP_015108616_1^Q:181-205,H:4-28^76%ID^E:0.00039^.^.	KAG2583009.1^KAG2583009.1^Q:1-205,H:1-205^91.2%ID^E:3.2e-115^.^.	.	.	.	.	K00696
Transcript_149914	sp|Q84LM2|VPE1_ORYSJ^sp|Q84LM2|VPE1_ORYSJ^Q:209-1597,H:30-493^74.784%ID^E:0^.^.	Transcript_149914.p1	128-1609[+]	sp|Q84LM2|VPE1_ORYSJ^sp|Q84LM2|VPE1_ORYSJ^Q:28-490,H:30-493^74.784%ID^E:0^.^.	Seita.1G252200.1.p^Seita.1G252200.1.p^Q:128-1609,H:1-495^86.667%ID^E:0^.^.	WP_009017585_1^WP_009017585_1^Q:308-1090,H:451-692^30.5%ID^E:3e-25^.^.	XP_025810347.1^XP_025810347.1^Q:128-1606,H:1-492^87.9%ID^E:0^.^.	Seita.1G252200.1.p^Seita.1G252200.1.p^Q:1-494,H:1-495^86.667%ID^E:0^.^.	WP_009017585_1^WP_009017585_1^Q:61-321,H:451-692^30.5%ID^E:1.1e-25^.^.	XP_025810347.1^XP_025810347.1^Q:1-493,H:1-492^87.9%ID^E:0^.^.	PF01650.19^Peptidase_C13^Peptidase C13 family^60-331^E:6.2e-111	sigP:1^23^0.866^YES	ExpAA=15.64^PredHel=1^Topology=i7-23o	GO:0008233^molecular_function^peptidase activity`GO:0006508^biological_process^proteolysis	K01369
Transcript_150085	sp|Q9SV73|GILT_ARATH^sp|Q9SV73|GILT_ARATH^Q:182-748,H:31-218^44.845%ID^E:6.16e-50^.^.	Transcript_150085.p1	107-862[+]	sp|Q9SV73|GILT_ARATH^sp|Q9SV73|GILT_ARATH^Q:11-214,H:16-218^42.584%ID^E:5.22e-53^.^.	Seita.9G438700.1.p^Seita.9G438700.1.p^Q:182-838,H:29-246^75%ID^E:3.78e-115^.^.	.	NP_001151695.2^NP_001151695.2^Q:107-838,H:1-249^76.8%ID^E:1.8e-133^.^.	Seita.9G438700.1.p^Seita.9G438700.1.p^Q:25-252,H:28-256^74.026%ID^E:1.31e-119^.^.	.	NP_001151695.2^NP_001151695.2^Q:1-244,H:1-249^76.8%ID^E:5.3e-135^.^.	PF03227.17^GILT^Gamma interferon inducible lysosomal thiol reductase (GILT)^29-131^E:6.4e-30	sigP:1^24^0.813^YES	.	.	K08059
Transcript_150204	sp|O23813|SIR_MAIZE^sp|O23813|SIR_MAIZE^Q:617-531,H:606-635^90%ID^E:1.4e-07^.^.	.	.	.	Seita.3G187400.1.p^Seita.3G187400.1.p^Q:617-528,H:607-637^83.871%ID^E:1.4e-07^.^.	.	XP_025806510.1^XP_025806510.1^Q:617-531,H:607-636^90%ID^E:2.3e-05^.^.	.	.	.	.	.	.	.	.
Transcript_155051	sp|P18122|CATA1_MAIZE^sp|P18122|CATA1_MAIZE^Q:330-1805,H:1-492^96.951%ID^E:0^.^.	Transcript_155051.p1	330-1808[+]	sp|P18122|CATA1_MAIZE^sp|P18122|CATA1_MAIZE^Q:1-492,H:1-492^96.951%ID^E:0^.^.	Seita.4G286700.1.p^Seita.4G286700.1.p^Q:330-1808,H:1-493^97.769%ID^E:0^.^.	NP_843641_1^NP_843641_1^Q:381-1793,H:8-477^53.2%ID^E:2.3e-166^.^.	XP_004966515.3^XP_004966515.3^Q:234-1805,H:27-547^94.1%ID^E:0^.^.	Seita.4G286700.1.p^Seita.4G286700.1.p^Q:1-493,H:1-493^97.769%ID^E:0^.^.	NP_843641_1^NP_843641_1^Q:18-488,H:8-477^53.2%ID^E:3.5e-169^.^.	NP_001241808.1^NP_001241808.1^Q:1-492,H:1-492^98.2%ID^E:0^.^.	PF00199.20^Catalase^Catalase^18-398^E:1.2e-174`PF06628.13^Catalase-rel^Catalase-related immune-responsive^423-486^E:6.4e-15	.	.	GO:0004096^molecular_function^catalase activity`GO:0020037^molecular_function^heme binding`GO:0055114^biological_process^obsolete oxidation-reduction process	K03781
Transcript_156062	sp|Q9FGR9|CEP1_ARATH^sp|Q9FGR9|CEP1_ARATH^Q:1263-274,H:21-349^66.366%ID^E:5.08e-164^.^.	Transcript_156062.p2	226-1323[-]	sp|Q9FGR9|CEP1_ARATH^sp|Q9FGR9|CEP1_ARATH^Q:1-350,H:1-349^63.173%ID^E:3.54e-170^.^.	Seita.6G245800.1.p^Seita.6G245800.1.p^Q:1263-226,H:28-367^86.705%ID^E:0^.^.	WP_084559887_1^WP_084559887_1^Q:948-316,H:239-441^34.4%ID^E:1.3e-27^.^.	ACG42212.1^ACG42212.1^Q:1293-229,H:22-376^87.5%ID^E:1.1e-227^.^.	Seita.6G245800.1.p^Seita.6G245800.1.p^Q:21-366,H:28-367^86.705%ID^E:0^.^.	WP_084559887_1^WP_084559887_1^Q:126-336,H:239-441^34.4%ID^E:1.9e-28^.^.	ACG42212.1^ACG42212.1^Q:10-365,H:21-376^87.5%ID^E:3.7e-229^.^.	PF08246.13^Inhibitor_I29^Cathepsin propeptide inhibitor domain (I29)^38-93^E:5.2e-12`PF00112.24^Peptidase_C1^Papain family cysteine protease^126-344^E:1.1e-80	sigP:1^20^0.809^YES	.	GO:0008234^molecular_function^cysteine-type peptidase activity`GO:0006508^biological_process^proteolysis	K16292
Transcript_157332	sp|Q32RX1|PSBA_STAPU^sp|Q32RX1|PSBA_STAPU^Q:3-206,H:120-187^98.529%ID^E:1.04e-29^.^.	.	.	.	Seita.J017900.1.p^Seita.J017900.1.p^Q:3-206,H:120-187^98.529%ID^E:1.12e-30^.^.	WP_015188022_1^WP_015188022_1^Q:3-206,H:120-187^92.6%ID^E:3.8e-39^.^.	AFZ40239.1^AFZ40239.1^Q:3-206,H:36-103^98.5%ID^E:2.2e-41^.^.	.	.	.	.	.	.	.	.
Transcript_159076	sp|Q8S920|UBC5A_ORYSJ^sp|Q8S920|UBC5A_ORYSJ^Q:3-200,H:82-147^98.485%ID^E:7.74e-41^.^.	Transcript_159076.p1	106-531[+]	.	Seita.5G250800.1.p^Seita.5G250800.1.p^Q:3-203,H:82-148^98.507%ID^E:3.58e-42^.^.	.	KAF0919562.1^KAF0919562.1^Q:3-200,H:53-118^98.5%ID^E:3.3e-39^.^.	.	.	.	.	.	.	.	.
Transcript_160790	sp|P21569|CYPH_MAIZE^sp|P21569|CYPH_MAIZE^Q:333-181,H:122-172^88.235%ID^E:2.15e-24^.^.`sp|P21569|CYPH_MAIZE^sp|P21569|CYPH_MAIZE^Q:491-354,H:1-46^86.957%ID^E:1.38e-21^.^.	.	.	.	Seita.1G177500.1.p^Seita.1G177500.1.p^Q:333-178,H:122-173^86.538%ID^E:4.06e-24^.^.`Seita.1G177500.1.p^Seita.1G177500.1.p^Q:491-354,H:1-46^89.13%ID^E:3.17e-23^.^.	WP_014393514_1^WP_014393514_1^Q:491-357,H:1-45^82.2%ID^E:5.7e-18^.^.	RLM81036.1^RLM81036.1^Q:333-181,H:122-172^92.2%ID^E:1.3e-23^.^.	.	.	.	.	.	.	.	.
Transcript_160831	sp|Q9SB63|MOS1_ARATH^sp|Q9SB63|MOS1_ARATH^Q:455-1864,H:668-1094^26.8%ID^E:8.93e-21^.^.	Transcript_160831.p1	2-2884[+]	sp|Q9SB63|MOS1_ARATH^sp|Q9SB63|MOS1_ARATH^Q:152-621,H:668-1094^27.2%ID^E:5.78e-25^.^.	Seita.3G332800.1.p^Seita.3G332800.1.p^Q:11-2884,H:590-1520^68.012%ID^E:0^.^.	.	XP_022681144.1^XP_022681144.1^Q:11-2881,H:586-1515^69.2%ID^E:0^.^.	Seita.3G332800.1.p^Seita.3G332800.1.p^Q:4-961,H:590-1520^68.53%ID^E:0^.^.	.	XP_022681144.1^XP_022681144.1^Q:4-960,H:586-1515^69.2%ID^E:0^.^.	.	.	.	.	.
Transcript_160888	sp|Q9AV23|LSI3_ORYSJ^sp|Q9AV23|LSI3_ORYSJ^Q:1-1404,H:12-402^47.222%ID^E:1.09e-139^.^.	Transcript_160888.p3	1065-1409[-]	.	Seita.9G235900.1.p^Seita.9G235900.1.p^Q:1-1404,H:12-479^94.043%ID^E:0^.^.	WP_050725115_1^WP_050725115_1^Q:7-588,H:6-200^35.9%ID^E:5e-30^.^.	RLN41295.1^RLN41295.1^Q:1-1407,H:12-479^95.1%ID^E:1.5e-309^.^.	.	.	.	.	.	.	.	.
Transcript_160941	sp|O80738|TPS10_ARATH^sp|O80738|TPS10_ARATH^Q:411-1010,H:663-861^64%ID^E:1.64e-80^.^.	Transcript_160941.p1	234-1013[+]	sp|O80738|TPS10_ARATH^sp|O80738|TPS10_ARATH^Q:60-259,H:663-861^64%ID^E:1.1e-84^.^.	Seita.1G347300.1.p^Seita.1G347300.1.p^Q:411-1013,H:648-848^94.03%ID^E:2.85e-126^.^.	WP_062542766_1^WP_062542766_1^Q:465-944,H:580-722^36.9%ID^E:1e-22^.^.	ACR38638.1^ACR38638.1^Q:411-1010,H:61-262^90.1%ID^E:5.3e-121^.^.	Seita.1G347300.1.p^Seita.1G347300.1.p^Q:60-260,H:648-848^94.03%ID^E:2.93e-131^.^.	WP_062542766_1^WP_062542766_1^Q:78-237,H:580-722^36.9%ID^E:1.2e-24^.^.	ACR38638.1^ACR38638.1^Q:60-259,H:61-262^90.1%ID^E:9.9e-126^.^.	PF02358.17^Trehalose_PPase^Trehalose-phosphatase^60-226^E:1.8e-49`PF08282.13^Hydrolase_3^haloacid dehalogenase-like hydrolase^121-191^E:7.4e-05	.	.	GO:0003824^molecular_function^catalytic activity`GO:0005992^biological_process^trehalose biosynthetic process	K16055
Transcript_161474	sp|Q9LPV8|ERF1Y_ARATH^sp|Q9LPV8|ERF1Y_ARATH^Q:319-1617,H:2-432^78.984%ID^E:0^.^.	Transcript_161474.p1	310-1626[+]	sp|Q9LPV8|ERF1Y_ARATH^sp|Q9LPV8|ERF1Y_ARATH^Q:4-436,H:2-432^78.984%ID^E:0^.^.	Seita.3G264300.2.p^Seita.3G264300.2.p^Q:310-1626,H:1-440^91.364%ID^E:0^.^.	WP_048146580_1^WP_048146580_1^Q:328-1557,H:2-412^33.3%ID^E:1.3e-70^.^.	EAY97806.1^EAY97806.1^Q:310-1623,H:1-440^91.4%ID^E:2.5e-291^.^.	Seita.3G264300.2.p^Seita.3G264300.2.p^Q:1-439,H:1-440^91.364%ID^E:0^.^.	WP_048146580_1^WP_048146580_1^Q:7-416,H:2-412^33.3%ID^E:2.5e-73^.^.	EAY97806.1^EAY97806.1^Q:1-438,H:1-440^91.4%ID^E:4.2e-295^.^.	PF03463.16^eRF1_1^eRF1 domain 1^17-138^E:1.8e-20`PF03464.16^eRF1_2^eRF1 domain 2^144-278^E:1.2e-39`PF03465.16^eRF1_3^eRF1 domain 3^281-417^E:5.4e-37	.	.	.	K03265
Transcript_161727	sp|Q2QVG9|CLPC2_ORYSJ^sp|Q2QVG9|CLPC2_ORYSJ^Q:252-857,H:718-919^93.069%ID^E:8.57e-126^.^.`sp|Q2QVG9|CLPC2_ORYSJ^sp|Q2QVG9|CLPC2_ORYSJ^Q:2-235,H:583-660^96.154%ID^E:7.91e-40^.^.	Transcript_161727.p2	2-334[+]	sp|Q2QVG9|CLPC2_ORYSJ^sp|Q2QVG9|CLPC2_ORYSJ^Q:1-78,H:583-660^96.154%ID^E:2.09e-43^.^.	Seita.3G091800.1.p^Seita.3G091800.1.p^Q:252-860,H:720-922^92.611%ID^E:2.9e-126^.^.`Seita.3G091800.1.p^Seita.3G091800.1.p^Q:2-235,H:585-662^98.718%ID^E:2.49e-42^.^.	WP_015170572_1^WP_015170572_1^Q:252-851,H:624-821^73.5%ID^E:8.4e-87^.^.	AQK40544.1^AQK40544.1^Q:252-857,H:183-384^93.1%ID^E:1.3e-122^.^.	Seita.3G091800.1.p^Seita.3G091800.1.p^Q:1-78,H:585-662^98.718%ID^E:6.1e-46^.^.	NP_681098_1^NP_681098_1^Q:1-78,H:490-567^80.8%ID^E:1.1e-32^.^.	WP_199603805.1^WP_199603805.1^Q:1-78,H:18-95^96.2%ID^E:4.5e-42^.^.	PF07724.15^AAA_2^AAA domain (Cdc48 subfamily)^49-76^E:9.1e-05	.	.	GO:0005524^molecular_function^ATP binding	K03696
Transcript_161761	sp|Q655S1|FTSH2_ORYSJ^sp|Q655S1|FTSH2_ORYSJ^Q:1-1230,H:220-629^96.829%ID^E:0^.^.	Transcript_161761.p1	1-1287[+]	sp|Q655S1|FTSH2_ORYSJ^sp|Q655S1|FTSH2_ORYSJ^Q:1-410,H:220-629^96.829%ID^E:0^.^.	Seita.4G267400.1.p^Seita.4G267400.1.p^Q:1-1230,H:219-628^99.268%ID^E:0^.^.	WP_096719263_1^WP_096719263_1^Q:1-1230,H:182-590^72.8%ID^E:1.8e-209^.^.	XP_004966311.1^XP_004966311.1^Q:1-1230,H:219-628^99.3%ID^E:1.4e-282^.^.	Seita.4G267400.1.p^Seita.4G267400.1.p^Q:1-410,H:219-628^99.268%ID^E:0^.^.	WP_096719263_1^WP_096719263_1^Q:1-410,H:182-590^72.8%ID^E:2.6e-211^.^.	XP_004966311.1^XP_004966311.1^Q:1-410,H:219-628^99.3%ID^E:1.7e-284^.^.	PF07728.15^AAA_5^AAA domain (dynein-related subfamily)^30-102^E:0.00019`PF00004.30^AAA^ATPase family associated with various cellular activities (AAA)^31-162^E:1e-45`PF17862.2^AAA_lid_3^AAA+ lid domain^186-229^E:2.5e-12`PF01434.19^Peptidase_M41^Peptidase family M41^245-411^E:3.1e-59	.	.	GO:0005524^molecular_function^ATP binding`GO:0016887^molecular_function^ATPase activity`GO:0004222^molecular_function^metalloendopeptidase activity`GO:0006508^biological_process^proteolysis	K03798
Transcript_162180	sp|B8AXC3|AP21_ORYSI^sp|B8AXC3|AP21_ORYSI^Q:302-1126,H:1-286^70.79%ID^E:5.1e-81^.^.	Transcript_162180.p1	2-1129[+]	sp|B8AXC3|AP21_ORYSI^sp|B8AXC3|AP21_ORYSI^Q:101-375,H:1-286^75.51%ID^E:2.01e-106^.^.`sp|B8AXC3|AP21_ORYSI^sp|B8AXC3|AP21_ORYSI^Q:258-324,H:261-328^47.826%ID^E:4.85e-09^.^.	Seita.3G044600.1.p^Seita.3G044600.1.p^Q:302-1126,H:1-267^72.822%ID^E:6.21e-90^.^.	.	XP_039799034.1^XP_039799034.1^Q:302-1126,H:1-278^90.7%ID^E:8.6e-120^.^.	Seita.3G044600.1.p^Seita.3G044600.1.p^Q:101-375,H:1-267^72.822%ID^E:2.71e-96^.^.`Seita.3G044600.1.p^Seita.3G044600.1.p^Q:258-324,H:242-309^47.826%ID^E:9.52e-10^.^.	.	XP_039799034.1^XP_039799034.1^Q:101-375,H:1-278^90.7%ID^E:6e-121^.^.	PF00847.21^AP2^AP2 domain^260-308^E:3e-10	.	.	GO:0003700^molecular_function^DNA-binding transcription factor activity`GO:0006355^biological_process^regulation of transcription, DNA-templated	K09284
Transcript_162547	sp|P40392|RIC1_ORYSJ^sp|P40392|RIC1_ORYSJ^Q:70-666,H:1-202^93.069%ID^E:3.36e-136^.^.	Transcript_162547.p1	70-669[+]	sp|P40392|RIC1_ORYSJ^sp|P40392|RIC1_ORYSJ^Q:1-199,H:1-202^93.069%ID^E:2e-138^.^.	Seita.5G199400.1.p^Seita.5G199400.1.p^Q:70-669,H:1-204^93.627%ID^E:1.28e-136^.^.	WP_020961958_1^WP_020961958_1^Q:97-576,H:9-171^31.7%ID^E:2.6e-17^.^.	XP_015617308.1^XP_015617308.1^Q:70-666,H:1-202^93.1%ID^E:1.4e-126^.^.	Seita.5G199400.1.p^Seita.5G199400.1.p^Q:1-200,H:1-204^93.627%ID^E:7.05e-139^.^.	WP_020961958_1^WP_020961958_1^Q:10-169,H:9-171^31.7%ID^E:1.6e-18^.^.	XP_015617308.1^XP_015617308.1^Q:1-199,H:1-202^93.1%ID^E:4.7e-129^.^.	PF00025.22^Arf^ADP-ribosylation factor family^9-125^E:3.5e-12`PF00071.23^Ras^Ras family^10-167^E:3e-58`PF08477.14^Roc^Ras of Complex, Roc, domain of DAPkinase^10-122^E:1.1e-34	.	.	GO:0005525^molecular_function^GTP binding`GO:0003924^molecular_function^GTPase activity	K07874
Transcript_162778	sp|Q0WUI9|TPS8_ARATH^sp|Q0WUI9|TPS8_ARATH^Q:1-855,H:492-776^63.158%ID^E:1.87e-134^.^.	Transcript_162778.p1	28-855[+]	sp|Q9ZV48|TPS11_ARATH^sp|Q9ZV48|TPS11_ARATH^Q:1-276,H:498-774^66.065%ID^E:7.13e-130^.^.	Seita.1G347300.1.p^Seita.1G347300.1.p^Q:1-855,H:482-766^91.228%ID^E:0^.^.	WP_050433797_1^WP_050433797_1^Q:1-813,H:415-670^29.7%ID^E:3.2e-32^.^.	ACN35749.1^ACN35749.1^Q:1-855,H:184-468^90.9%ID^E:4.6e-189^.^.	Seita.1G347300.1.p^Seita.1G347300.1.p^Q:1-276,H:491-766^90.942%ID^E:0^.^.	WP_066408388_1^WP_066408388_1^Q:4-261,H:433-674^33.1%ID^E:5.5e-31^.^.	ACN35749.1^ACN35749.1^Q:1-276,H:193-468^90.6%ID^E:3.1e-182^.^.	PF02358.17^Trehalose_PPase^Trehalose-phosphatase^90-276^E:2.5e-54	.	.	GO:0003824^molecular_function^catalytic activity`GO:0005992^biological_process^trehalose biosynthetic process	K16055
Transcript_162794	sp|Q336R9|MSRA4_ORYSJ^sp|Q336R9|MSRA4_ORYSJ^Q:462-1079,H:58-263^94.66%ID^E:2.42e-124^.^.	.	.	.	Seita.9G319300.1.p^Seita.9G319300.1.p^Q:408-1082,H:143-365^93.333%ID^E:6.68e-141^.^.	WP_074175373_1^WP_074175373_1^Q:576-1022,H:3-153^62.3%ID^E:3.2e-57^.^.	XP_002467476.1^XP_002467476.1^Q:351-1079,H:14-255^89%ID^E:6.4e-155^.^.	.	.	.	.	.	.	.	.
Transcript_162821	sp|Q39152|FACR1_ARATH^sp|Q39152|FACR1_ARATH^Q:223-1554,H:8-485^44.583%ID^E:2.55e-124^.^.	Transcript_162821.p1	1-1572[+]	sp|Q39152|FACR1_ARATH^sp|Q39152|FACR1_ARATH^Q:75-523,H:8-490^44.742%ID^E:7.01e-147^.^.	Seita.2G132800.1.p^Seita.2G132800.1.p^Q:187-1554,H:1-499^71.343%ID^E:0^.^.	WP_083760026_1^WP_083760026_1^Q:226-1551,H:81-583^29.1%ID^E:8.1e-53^.^.	TVU10557.1^TVU10557.1^Q:187-1569,H:1-499^79.8%ID^E:3.4e-277^.^.	Seita.2G132800.1.p^Seita.2G132800.1.p^Q:63-524,H:1-505^73.465%ID^E:0^.^.	WP_083760026_1^WP_083760026_1^Q:76-517,H:81-583^29.1%ID^E:2.6e-53^.^.	TVU10557.1^TVU10557.1^Q:63-523,H:1-499^79.8%ID^E:2.2e-278^.^.	PF01370.22^Epimerase^NAD dependent epimerase/dehydratase family^81-211^E:4.3e-05`PF01073.20^3Beta_HSD^3-beta hydroxysteroid dehydrogenase/isomerase family^82-203^E:6.1e-05`PF07993.13^NAD_binding_4^Male sterility protein^83-137^E:6e-15`PF07993.13^NAD_binding_4^Male sterility protein^131-350^E:9.5e-56`PF03015.20^Sterile^Male sterility protein^427-523^E:4.9e-25	.	.	GO:0003824^molecular_function^catalytic activity`GO:0050662^molecular_function^obsolete coenzyme binding`GO:0003854^molecular_function^3-beta-hydroxy-delta5-steroid dehydrogenase activity`GO:0016616^molecular_function^oxidoreductase activity, acting on the CH-OH group of donors, NAD or NADP as acceptor`GO:0006694^biological_process^steroid biosynthetic process`GO:0055114^biological_process^obsole…	K13356
Transcript_168000	sp|Q6YV88|C71Z7_ORYSJ^sp|Q6YV88|C71Z7_ORYSJ^Q:9-1106,H:138-510^57.743%ID^E:1e-146^.^.	Transcript_168000.p1	3-1121[+]	sp|Q6YV88|C71Z7_ORYSJ^sp|Q6YV88|C71Z7_ORYSJ^Q:3-368,H:138-510^58.4%ID^E:6.11e-156^.^.	Seita.9G241000.1.p^Seita.9G241000.1.p^Q:3-1115,H:136-505^77.957%ID^E:0^.^.	WP_015187329_1^WP_015187329_1^Q:468-1004,H:250-419^35.8%ID^E:1.7e-26^.^.	RLN18841.1^RLN18841.1^Q:3-1106,H:77-444^78.8%ID^E:5.1e-213^.^.	Seita.9G241000.1.p^Seita.9G241000.1.p^Q:1-371,H:136-505^77.957%ID^E:0^.^.	WP_015187329_1^WP_015187329_1^Q:156-334,H:250-419^35.8%ID^E:1.3e-26^.^.	XP_034571958.1^XP_034571958.1^Q:1-371,H:136-505^78%ID^E:3.7e-213^.^.	PF00067.23^p450^Cytochrome P450^5-357^E:6.4e-81	.	.	GO:0005506^molecular_function^iron ion binding`GO:0016705^molecular_function^oxidoreductase activity, acting on paired donors, with incorporation or reduction of molecular oxygen`GO:0020037^molecular_function^heme binding`GO:0055114^biological_process^obsolete oxidation-reduction process	.
Transcript_168063	sp|A0A0P0X004|HMA9_ORYSJ^sp|A0A0P0X004|HMA9_ORYSJ^Q:115-2637,H:100-928^87.872%ID^E:0^.^.`sp|A0A0P0X004|HMA9_ORYSJ^sp|A0A0P0X004|HMA9_ORYSJ^Q:223-651,H:54-192^29.371%ID^E:2.25e-09^.^.	Transcript_168063.p1	1-2637[+]	sp|A0A0P0X004|HMA9_ORYSJ^sp|A0A0P0X004|HMA9_ORYSJ^Q:39-879,H:100-928^87.872%ID^E:0^.^.`sp|A0A0P0X004|HMA9_ORYSJ^sp|A0A0P0X004|HMA9_ORYSJ^Q:75-217,H:54-192^28.671%ID^E:1.58e-08^.^.	Seita.4G185100.1.p^Seita.4G185100.1.p^Q:118-2637,H:105-932^92.262%ID^E:0^.^.`Seita.4G185100.1.p^Seita.4G185100.1.p^Q:223-651,H:58-196^27.273%ID^E:5.02e-07^.^.	WP_011498742_1^WP_011498742_1^Q:187-2634,H:114-876^39.2%ID^E:1.2e-171^.^.	RLN11664.1^RLN11664.1^Q:118-2637,H:106-933^93.7%ID^E:0^.^.	Seita.4G185100.1.p^Seita.4G185100.1.p^Q:40-879,H:105-932^92.262%ID^E:0^.^.`Seita.4G185100.1.p^Seita.4G185100.1.p^Q:75-217,H:58-196^26.573%ID^E:3.72e-06^.^.	WP_016837350_1^WP_016837350_1^Q:63-879,H:1-751^40.6%ID^E:3.1e-171^.^.	RLN11664.1^RLN11664.1^Q:40-879,H:106-933^93.7%ID^E:0^.^.	PF00403.27^HMA^Heavy-metal-associated domain^76-135^E:1.9e-13`PF00122.21^E1-E2_ATPase^E1-E2 ATPase^391-586^E:9.8e-47`PF00702.27^Hydrolase^haloacid dehalogenase-like hydrolase^603-842^E:6.8e-40`PF08282.13^Hydrolase_3^haloacid dehalogenase-like hydrolase^814-870^E:5.1e-05	.	ExpAA=147.81^PredHel=6^Topology=i252-274o284-303i324-346o351-373i513-535o550-572i	GO:0046872^molecular_function^metal ion binding`GO:0030001^biological_process^metal ion transport	K17686
Transcript_168207	sp|P18123|CATA3_MAIZE^sp|P18123|CATA3_MAIZE^Q:267-1733,H:7-496^90.612%ID^E:0^.^.	Transcript_168207.p1	264-1736[+]	sp|Q0E4K1|CATA1_ORYSJ^sp|Q0E4K1|CATA1_ORYSJ^Q:2-490,H:5-492^89.571%ID^E:0^.^.	Seita.1G117500.1.p^Seita.1G117500.1.p^Q:267-1733,H:5-493^93.661%ID^E:0^.^.	NP_843641_1^NP_843641_1^Q:306-1721,H:8-477^51.5%ID^E:3.5e-158^.^.	XP_004952158.1^XP_004952158.1^Q:267-1733,H:5-493^93.7%ID^E:0^.^.	Seita.1G117500.1.p^Seita.1G117500.1.p^Q:2-491,H:5-494^93.673%ID^E:0^.^.	NP_843641_1^NP_843641_1^Q:15-486,H:8-477^51.5%ID^E:6e-162^.^.	XP_004952158.1^XP_004952158.1^Q:2-490,H:5-493^93.7%ID^E:0^.^.	PF00199.20^Catalase^Catalase^15-395^E:1.4e-170`PF06628.13^Catalase-rel^Catalase-related immune-responsive^422-484^E:1.8e-15	.	.	GO:0004096^molecular_function^catalase activity`GO:0020037^molecular_function^heme binding`GO:0055114^biological_process^obsolete oxidation-reduction process	K03781
Transcript_168420	sp|P07728|GLUA1_ORYSJ^sp|P07728|GLUA1_ORYSJ^Q:147-1619,H:1-491^83.333%ID^E:0^.^.	Transcript_168420.p1	147-1646[+]	sp|P07728|GLUA1_ORYSJ^sp|P07728|GLUA1_ORYSJ^Q:1-499,H:1-499^82.8%ID^E:0^.^.	Seita.3G047400.1.p^Seita.3G047400.1.p^Q:276-1574,H:39-428^38.584%ID^E:7.41e-84^.^.	.	XP_006644747.1^XP_006644747.1^Q:147-1643,H:1-497^84%ID^E:9.1e-303^.^.	Seita.3G047400.1.p^Seita.3G047400.1.p^Q:44-476,H:39-428^39.229%ID^E:5.63e-91^.^.	.	XP_006644747.1^XP_006644747.1^Q:1-499,H:1-497^84%ID^E:1.1e-304^.^.	PF00190.23^Cupin_1^Cupin^51-209^E:1.1e-34`PF00190.23^Cupin_1^Cupin^319-466^E:9.2e-38	sigP:1^24^0.894^YES	ExpAA=20.66^PredHel=1^Topology=i7-29o	GO:0045735^molecular_function^nutrient reservoir activity	.
Transcript_168700	sp|Q5VRW2|NOH1_ORYSJ^sp|Q5VRW2|NOH1_ORYSJ^Q:118-237,H:270-309^67.5%ID^E:3.5e-19^.^.`sp|Q5VRW2|NOH1_ORYSJ^sp|Q5VRW2|NOH1_ORYSJ^Q:219-344,H:305-350^58.696%ID^E:3.5e-19^.^.	Transcript_168700.p1	3-467[+]	sp|Q9LS00|HHO1_ARATH^sp|Q9LS00|HHO1_ARATH^Q:73-118,H:235-285^56.863%ID^E:4.87e-10^.^.	Seita.9G080000.1.p^Seita.9G080000.1.p^Q:1-237,H:187-265^81.013%ID^E:1.91e-39^.^.`Seita.9G080000.1.p^Seita.9G080000.1.p^Q:219-344,H:261-302^80.952%ID^E:1.91e-39^.^.	.	RLN34354.1^RLN34354.1^Q:132-488,H:106-221^72.7%ID^E:3.4e-41^.^.	Seita.9G080000.1.p^Seita.9G080000.1.p^Q:73-143,H:261-329^78.873%ID^E:3.14e-31^.^.	.	RLN34354.1^RLN34354.1^Q:44-154,H:106-212^72.3%ID^E:1.6e-38^.^.	.	.	.	.	.
Transcript_168958	sp|Q9LUC6|C7A14_ARATH^sp|Q9LUC6|C7A14_ARATH^Q:93-1661,H:26-512^50.382%ID^E:0^.^.	Transcript_168958.p1	3-1214[+]	sp|Q9LUC5|C7A15_ARATH^sp|Q9LUC5|C7A15_ARATH^Q:17-384,H:12-373^50.949%ID^E:1.71e-129^.^.	Seita.5G235000.1.p^Seita.5G235000.1.p^Q:12-1667,H:17-540^84.657%ID^E:0^.^.	WP_047854097_1^WP_047854097_1^Q:264-1661,H:30-457^28%ID^E:1e-44^.^.	XP_004969236.1^XP_004969236.1^Q:12-1664,H:17-539^84.6%ID^E:0^.^.	Seita.5G235000.1.p^Seita.5G235000.1.p^Q:4-382,H:17-397^88.976%ID^E:0^.^.	WP_047859842_1^WP_047859842_1^Q:96-384,H:35-313^32.1%ID^E:1.4e-27^.^.	XP_004969236.1^XP_004969236.1^Q:4-382,H:17-397^89%ID^E:8.7e-252^.^.	PF00067.23^p450^Cytochrome P450^91-384^E:2.9e-43	.	.	GO:0005506^molecular_function^iron ion binding`GO:0016705^molecular_function^oxidoreductase activity, acting on paired donors, with incorporation or reduction of molecular oxygen`GO:0020037^molecular_function^heme binding`GO:0055114^biological_process^obsolete oxidation-reduction process	.
Transcript_169715	sp|Q9SZ67|WRK19_ARATH^sp|Q9SZ67|WRK19_ARATH^Q:1093-1689,H:91-286^55.276%ID^E:3.24e-59^.^.`sp|Q9SZ67|WRK19_ARATH^sp|Q9SZ67|WRK19_ARATH^Q:1393-1917,H:91-286^52.792%ID^E:5.33e-50^.^.`sp|Q9SZ67|WRK19_ARATH^sp|Q9SZ67|WRK19_ARATH^Q:1468-1923,H:91-238^54.605%ID^E:1.1e-40^.^.	Transcript_169715.p1	385-2280[+]	sp|Q9SZ67|WRK19_ARATH^sp|Q9SZ67|WRK19_ARATH^Q:237-435,H:91-286^55.276%ID^E:1.85e-61^.^.`sp|Q9SZ67|WRK19_ARATH^sp|Q9SZ67|WRK19_ARATH^Q:337-511,H:91-286^52.792%ID^E:7.82e-52^.^.`sp|Q9SZ67|WRK19_ARATH^sp|Q9SZ67|WRK19_ARATH^Q:362-513,H:91-238^54.605%ID^E:3.77e-42^.^.	Seita.7G122400.1.p^Seita.7G122400.1.p^Q:385-2280,H:1-623^85.601%ID^E:0^.^.	.	XP_025823502.1^XP_025823502.1^Q:385-2277,H:1-625^86.7%ID^E:1.2e-170^.^.	Seita.7G122400.1.p^Seita.7G122400.1.p^Q:1-632,H:1-623^85.601%ID^E:0^.^.	.	XP_025823502.1^XP_025823502.1^Q:1-631,H:1-625^86.7%ID^E:1.4e-173^.^.	.	.	.	.	.
Transcript_170653	sp|P42814|RNS2_ARATH^sp|P42814|RNS2_ARATH^Q:247-702,H:102-243^44.079%ID^E:6.62e-39^.^.	Transcript_170653.p1	1-780[+]	sp|P42814|RNS2_ARATH^sp|P42814|RNS2_ARATH^Q:83-234,H:102-243^44.079%ID^E:1.76e-40^.^.	Seita.5G413800.1.p^Seita.5G413800.1.p^Q:226-780,H:37-279^61.066%ID^E:1.29e-93^.^.	.	RLN25454.1^RLN25454.1^Q:124-777,H:2-279^64.2%ID^E:6e-110^.^.	Seita.5G413800.1.p^Seita.5G413800.1.p^Q:42-260,H:2-279^62.143%ID^E:2.6e-107^.^.	.	RLN25454.1^RLN25454.1^Q:42-259,H:2-279^64.2%ID^E:8.7e-112^.^.	PF00445.19^Ribonuclease_T2^Ribonuclease T2 family^109-206^E:1.6e-25	.	ExpAA=19.61^PredHel=1^Topology=i51-73o	GO:0003723^molecular_function^RNA binding`GO:0033897^molecular_function^ribonuclease T2 activity	K01166
Transcript_170987	sp|Q9SIC9|PP178_ARATH^sp|Q9SIC9|PP178_ARATH^Q:50-1918,H:188-825^52.462%ID^E:0^.^.	Transcript_170987.p1	2-1918[+]	sp|Q9SIC9|PP178_ARATH^sp|Q9SIC9|PP178_ARATH^Q:17-639,H:188-825^52.462%ID^E:0^.^.	Seita.3G334900.2.p^Seita.3G334900.2.p^Q:2-1918,H:143-786^93.168%ID^E:0^.^.	.	KAF8667611.1^KAF8667611.1^Q:2-1918,H:141-784^94.7%ID^E:5.6e-216^.^.	Seita.3G334900.2.p^Seita.3G334900.2.p^Q:1-639,H:143-786^93.168%ID^E:0^.^.	.	KAF8667611.1^KAF8667611.1^Q:1-639,H:141-784^94.7%ID^E:5.6e-216^.^.	PF13041.7^PPR_2^PPR repeat family^99-145^E:2.8e-07`PF01535.21^PPR^PPR repeat^102-130^E:8.1e-05`PF13812.7^PPR_3^Pentatricopeptide repeat domain^102-146^E:2.4e-08`PF01535.21^PPR^PPR repeat^135-148^E:1.3`PF17177.5^PPR_long^Pentacotripeptide-repeat region of PRORP^136-294^E:2.7e-14`PF13812.7^PPR_3^Pentatricopeptide repeat domain^158-196^E:0.0031`PF12854.8^PPR_1^PPR repeat^164-196^E:9.5e-07`PF01535.21…	.	.	.	.
Transcript_175000	sp|Q10N03|MT1B_ORYSJ^sp|Q10N03|MT1B_ORYSJ^Q:390-226,H:19-72^85.455%ID^E:1.78e-24^.^.	.	.	.	Seita.8G249500.1.p^Seita.8G249500.1.p^Q:390-253,H:19-65^89.362%ID^E:2.06e-21^.^.	.	TKW01935.1^TKW01935.1^Q:444-226,H:1-73^93.2%ID^E:1.6e-33^.^.	.	.	.	.	.	.	.	.
Transcript_175213	.	Transcript_175213.p3	245-559[-]	.	.	.	TKW33021.1^TKW33021.1^Q:450-178,H:44-141^47.1%ID^E:3.3e-10^.^.	.	.	.	.	.	.	.	.
Transcript_175945	sp|I1K0K6|EFGC2_SOYBN^sp|I1K0K6|EFGC2_SOYBN^Q:115-2202,H:75-772^88.109%ID^E:0^.^.	Transcript_175945.p1	127-2232[+]	sp|I1K0K6|EFGC2_SOYBN^sp|I1K0K6|EFGC2_SOYBN^Q:1-701,H:79-780^87.767%ID^E:0^.^.	Seita.7G182600.1.p^Seita.7G182600.1.p^Q:115-2202,H:69-764^95.977%ID^E:0^.^.	WP_085784877_1^WP_085784877_1^Q:142-2205,H:3-688^69.2%ID^E:0^.^.	TVT98031.1^TVT98031.1^Q:1-2229,H:34-776^96.5%ID^E:0^.^.	Seita.7G182600.1.p^Seita.7G182600.1.p^Q:1-692,H:73-764^95.954%ID^E:0^.^.	WP_085784877_1^WP_085784877_1^Q:6-693,H:3-688^69.2%ID^E:0^.^.	TVU15049.1^TVU15049.1^Q:1-701,H:76-776^97%ID^E:0^.^.	PF00009.28^GTP_EFTU^Elongation factor Tu GTP binding domain^12-283^E:3e-70`PF03144.26^GTP_EFTU_D2^Elongation factor Tu domain 2^327-393^E:1.1e-13`PF14492.7^EFG_III^Elongation Factor G, domain III^407-480^E:5.1e-33`PF03764.19^EFG_IV^Elongation factor G, domain IV^482-600^E:2.1e-45`PF00679.25^EFG_C^Elongation factor G C-terminus^603-690^E:5.3e-26	.	.	GO:0003924^molecular_function^GTPase activity`GO:0005525^molecular_function^GTP binding	K02355
Transcript_176973	sp|Q7F2L3|NAC48_ORYSJ^sp|Q7F2L3|NAC48_ORYSJ^Q:839-522,H:185-303^61.789%ID^E:4.69e-31^.^.`sp|Q7F2L3|NAC48_ORYSJ^sp|Q7F2L3|NAC48_ORYSJ^Q:943-875,H:145-167^91.304%ID^E:4.69e-31^.^.	.	.	.	Seita.5G405100.1.p^Seita.5G405100.1.p^Q:842-519,H:173-298^65.625%ID^E:2.19e-39^.^.`Seita.5G405100.1.p^Seita.5G405100.1.p^Q:943-872,H:146-169^91.667%ID^E:2.19e-39^.^.	.	RLN03093.1^RLN03093.1^Q:869-522,H:167-299^70.1%ID^E:8.6e-45^.^.	.	.	.	.	.	.	.	.
Transcript_177025	sp|Q9MA15|AB1K3_ARATH^sp|Q9MA15|AB1K3_ARATH^Q:327-2168,H:75-687^76.71%ID^E:0^.^.	Transcript_177025.p1	108-2255[+]	sp|Q9MA15|AB1K3_ARATH^sp|Q9MA15|AB1K3_ARATH^Q:74-701,H:75-701^76.911%ID^E:0^.^.	Seita.3G286600.1.p^Seita.3G286600.1.p^Q:327-2234,H:73-708^94.497%ID^E:0^.^.	WP_011612749_1^WP_011612749_1^Q:390-2225,H:58-662^48.6%ID^E:2.7e-200^.^.	PUZ66573.1^PUZ66573.1^Q:210-2234,H:39-713^94.8%ID^E:0^.^.	Seita.3G286600.1.p^Seita.3G286600.1.p^Q:28-709,H:27-708^94.135%ID^E:0^.^.	WP_011612749_1^WP_011612749_1^Q:95-706,H:58-662^48.6%ID^E:2.8e-203^.^.	XP_025805187.1^XP_025805187.1^Q:3-709,H:5-713^93.9%ID^E:0^.^.	PF03109.17^ABC1^ABC1 family^205-322^E:2.8e-30	.	.	.	K08869
Transcript_177383	sp|P12257|GUB2_HORVU^sp|P12257|GUB2_HORVU^Q:321-1070,H:63-312^84.4%ID^E:8.95e-144^.^.`sp|P12257|GUB2_HORVU^sp|P12257|GUB2_HORVU^Q:158-316,H:1-53^79.245%ID^E:2.03e-18^.^.	Transcript_177383.p1	92-898[+]	sp|P12257|GUB2_HORVU^sp|P12257|GUB2_HORVU^Q:23-80,H:1-58^74.138%ID^E:1.61e-20^.^.	Seita.3G263800.2.p^Seita.3G263800.2.p^Q:321-1070,H:85-334^86.8%ID^E:5.78e-145^.^.`Seita.3G263800.2.p^Seita.3G263800.2.p^Q:101-316,H:4-75^81.944%ID^E:5.78e-145^.^.	.	OEL19026.1^OEL19026.1^Q:321-1070,H:51-300^88.8%ID^E:3.9e-156^.^.	Seita.3G263800.2.p^Seita.3G263800.2.p^Q:1-80,H:1-80^78.75%ID^E:5.12e-37^.^.	.	pir|T05722|^pir|T05722|^Q:1-268,H:1-276^54.1%ID^E:2.5e-71^.^.	PF00332.19^Glyco_hydro_17^Glycosyl hydrolases family 17^29-72^E:8.4e-09	sigP:1^28^0.846^YES	.	GO:0004553^molecular_function^hydrolase activity, hydrolyzing O-glycosyl compounds`GO:0005975^biological_process^carbohydrate metabolic process	.
Transcript_178001	sp|Q94AH8|TPS6_ARATH^sp|Q94AH8|TPS6_ARATH^Q:3-1808,H:156-758^79.934%ID^E:0^.^.	Transcript_178001.p1	3-1808[+]	sp|Q94AH8|TPS6_ARATH^sp|Q94AH8|TPS6_ARATH^Q:1-602,H:156-758^79.934%ID^E:0^.^.	Seita.2G197800.1.p^Seita.2G197800.1.p^Q:60-1808,H:154-703^88.851%ID^E:0^.^.	WP_085755396_1^WP_085755396_1^Q:3-1802,H:90-642^33.1%ID^E:9e-109^.^.	OEL21285.1^OEL21285.1^Q:3-1808,H:161-762^96%ID^E:0^.^.	Seita.2G197800.1.p^Seita.2G197800.1.p^Q:20-602,H:154-703^88.851%ID^E:0^.^.	WP_085755396_1^WP_085755396_1^Q:1-600,H:90-642^33.1%ID^E:9e-109^.^.	OEL21285.1^OEL21285.1^Q:1-602,H:161-762^96%ID^E:0^.^.	PF00982.22^Glyco_transf_20^Glycosyltransferase family 20^1-400^E:1.3e-164`PF02358.17^Trehalose_PPase^Trehalose-phosphatase^450-600^E:9.3e-44	.	.	GO:0003824^molecular_function^catalytic activity`GO:0005992^biological_process^trehalose biosynthetic process	K16055
Transcript_178056	sp|Q8H4S4|NAC10_ORYSJ^sp|Q8H4S4|NAC10_ORYSJ^Q:3-383,H:45-172^71.875%ID^E:5.47e-58^.^.	Transcript_178056.p2	581-946[+]	.	Seita.8G008100.1.p^Seita.8G008100.1.p^Q:3-383,H:27-153^92.913%ID^E:5.63e-110^.^.`Seita.8G008100.1.p^Seita.8G008100.1.p^Q:386-946,H:154-356^56.744%ID^E:5.63e-110^.^.	.	KAG2559747.1^KAG2559747.1^Q:3-383,H:26-152^94.5%ID^E:2.9e-84^.^.	Seita.8G008100.1.p^Seita.8G008100.1.p^Q:1-122,H:217-356^51.333%ID^E:2.39e-23^.^.	.	QIM56794.1^QIM56794.1^Q:1-117,H:209-323^65.3%ID^E:3.2e-36^.^.	.	.	.	.	.
Transcript_178056	sp|Q8H4S4|NAC10_ORYSJ^sp|Q8H4S4|NAC10_ORYSJ^Q:3-383,H:45-172^71.875%ID^E:5.47e-58^.^.	Transcript_178056.p1	3-500[+]	sp|Q8H4S4|NAC10_ORYSJ^sp|Q8H4S4|NAC10_ORYSJ^Q:1-127,H:45-172^71.875%ID^E:2.63e-60^.^.	Seita.8G008100.1.p^Seita.8G008100.1.p^Q:3-383,H:27-153^92.913%ID^E:5.63e-110^.^.`Seita.8G008100.1.p^Seita.8G008100.1.p^Q:386-946,H:154-356^56.744%ID^E:5.63e-110^.^.	.	KAG2559747.1^KAG2559747.1^Q:3-383,H:26-152^94.5%ID^E:2.9e-84^.^.	Seita.7G306400.1.p^Seita.7G306400.1.p^Q:1-127,H:27-153^93.701%ID^E:2.87e-88^.^.	.	KAG2559747.1^KAG2559747.1^Q:1-127,H:26-152^94.5%ID^E:1.1e-86^.^.	PF02365.16^NAM^No apical meristem (NAM) protein^1-112^E:3.2e-27	.	.	GO:0003677^molecular_function^DNA binding`GO:0006355^biological_process^regulation of transcription, DNA-templated	.
Transcript_178388	sp|Q67IX6|PDI14_ORYSJ^sp|Q67IX6|PDI14_ORYSJ^Q:253-1533,H:24-447^81.542%ID^E:0^.^.`sp|Q67IX6|PDI14_ORYSJ^sp|Q67IX6|PDI14_ORYSJ^Q:1544-1870,H:453-563^85.586%ID^E:0^.^.`sp|Q67IX6|PDI14_ORYSJ^sp|Q67IX6|PDI14_ORYSJ^Q:403-726,H:412-520^33.628%ID^E:0.00019^.^.	Transcript_178388.p1	163-1620[+]	sp|Q67IX6|PDI14_ORYSJ^sp|Q67IX6|PDI14_ORYSJ^Q:31-460,H:24-450^83.448%ID^E:0^.^.`sp|Q67IX6|PDI14_ORYSJ^sp|Q67IX6|PDI14_ORYSJ^Q:81-188,H:412-520^33.628%ID^E:6.18e-09^.^.	Seita.1G000400.1.p^Seita.1G000400.1.p^Q:244-1533,H:33-466^84.793%ID^E:0^.^.`Seita.1G000400.1.p^Seita.1G000400.1.p^Q:1547-1873,H:473-577^88.991%ID^E:0^.^.`Seita.1G000400.1.p^Seita.1G000400.1.p^Q:451-726,H:448-539^37.5%ID^E:2.4e-05^.^.	WP_041354300_1^WP_041354300_1^Q:406-726,H:34-138^35.8%ID^E:2.5e-11^.^.	XP_034587744.1^XP_034587744.1^Q:259-1542,H:42-473^86.6%ID^E:1.2e-255^.^.	Seita.1G000400.1.p^Seita.1G000400.1.p^Q:28-460,H:33-469^85.584%ID^E:0^.^.`Seita.1G000400.1.p^Seita.1G000400.1.p^Q:97-188,H:448-539^37.5%ID^E:4.87e-10^.^.	WP_041354300_1^WP_041354300_1^Q:82-188,H:34-138^35.8%ID^E:1.7e-11^.^.	XP_034587744.1^XP_034587744.1^Q:33-460,H:42-473^86.6%ID^E:7.2e-259^.^.	PF00085.21^Thioredoxin^Thioredoxin^85-188^E:1.3e-29`PF13899.7^Thioredoxin_7^Thioredoxin-like^98-165^E:1.7e-06`PF13098.7^Thioredoxin_2^Thioredoxin-like domain^101-185^E:1.7e-06`PF13848.7^Thioredoxin_6^Thioredoxin-like domain^229-403^E:2e-22`PF00085.21^Thioredoxin^Thioredoxin^426-461^E:5.6e-07	sigP:1^22^0.896^YES	ExpAA=15.22^PredHel=1^Topology=i5-24o	GO:0045454^biological_process^cell redox homeostasis	K09580
Transcript_178468	sp|Q93ZR6|WSD1_ARATH^sp|Q93ZR6|WSD1_ARATH^Q:115-936,H:195-470^35.484%ID^E:1.27e-51^.^.	Transcript_178468.p1	25-972[+]	sp|Q93ZR6|WSD1_ARATH^sp|Q93ZR6|WSD1_ARATH^Q:16-304,H:180-470^34.694%ID^E:4.69e-54^.^.	Seita.5G332500.1.p^Seita.5G332500.1.p^Q:7-972,H:192-512^85.093%ID^E:0^.^.	WP_101895371_1^WP_101895371_1^Q:256-930,H:235-440^23.6%ID^E:3.6e-09^.^.	TVU34984.1^TVU34984.1^Q:7-966,H:199-517^90.3%ID^E:1e-200^.^.	Seita.5G332500.1.p^Seita.5G332500.1.p^Q:1-316,H:198-512^85.127%ID^E:0^.^.	WP_101895371_1^WP_101895371_1^Q:78-302,H:235-440^23.6%ID^E:1.7e-09^.^.	TVU34984.1^TVU34984.1^Q:1-314,H:205-517^90.1%ID^E:3.4e-199^.^.	PF06974.14^WS_DGAT_C^WS/DGAT C-terminal domain^157-301^E:6.9e-44	.	ExpAA=34.02^PredHel=1^Topology=i20-42o	GO:0004144^molecular_function^diacylglycerol O-acyltransferase activity	.
Transcript_178731	sp|Q9LYS2|AB10C_ARATH^sp|Q9LYS2|AB10C_ARATH^Q:555-4643,H:90-1451^62.473%ID^E:0^.^.	Transcript_178731.p1	204-4649[+]	sp|Q9LYS2|AB10C_ARATH^sp|Q9LYS2|AB10C_ARATH^Q:79-1480,H:56-1451^62.181%ID^E:0^.^.	Seita.4G066400.2.p^Seita.4G066400.2.p^Q:204-4649,H:1-1486^85.935%ID^E:0^.^.	WP_102244429_1^WP_102244429_1^Q:936-4592,H:16-1215^29.9%ID^E:1.2e-145^.^.	XP_025806285.1^XP_025806285.1^Q:195-4646,H:1-1485^87.3%ID^E:0^.^.	Seita.4G066400.2.p^Seita.4G066400.2.p^Q:1-1482,H:1-1486^85.935%ID^E:0^.^.	WP_102244429_1^WP_102244429_1^Q:245-1463,H:16-1215^29.9%ID^E:8.7e-147^.^.	XP_025806285.1^XP_025806285.1^Q:1-1481,H:4-1485^87.5%ID^E:0^.^.	PF00664.24^ABC_membrane^ABC transporter transmembrane region^312-579^E:7.9e-22`PF00005.28^ABC_tran^ABC transporter^643-777^E:6.4e-24`PF00664.24^ABC_membrane^ABC transporter transmembrane region^921-1180^E:1e-26`PF00005.28^ABC_tran^ABC transporter^1253-1401^E:6.9e-28	.	ExpAA=277.21^PredHel=10^Topology=o38-60i80-102o117-139i146-168o183-200i441-463o920-939i952-974o1048-1070i1141-1163o	GO:0005524^molecular_function^ATP binding`GO:0042626^molecular_function^ATPase-coupled transmembrane transporter activity`GO:0055085^biological_process^transmembrane transport`GO:0016021^cellular_component^integral component of membrane`GO:0016887^molecular_function^ATPase activity	K05666
Transcript_179771	.	.	.	.	.	.	KGG51869.1^KGG51869.1^Q:3-287,H:3-90^61.5%ID^E:2.9e-26^.^.	.	.	.	.	.	.	.	.
Transcript_180897	.	Transcript_180897.p1	245-553[+]	.	Seita.2G199600.1.p^Seita.2G199600.1.p^Q:562-275,H:1-103^60%ID^E:8.18e-18^.^.	.	XP_004956763.1^XP_004956763.1^Q:562-275,H:1-103^62.3%ID^E:8.4e-27^.^.	.	.	.	.	.	.	.	.
Transcript_181327	sp|P29022|CHIA_MAIZE^sp|P29022|CHIA_MAIZE^Q:193-957,H:26-280^75.391%ID^E:1.53e-118^.^.	Transcript_181327.p1	34-960[+]	sp|P29023|CHIB_MAIZE^sp|P29023|CHIB_MAIZE^Q:38-308,H:4-269^70.696%ID^E:8.31e-131^.^.	Seita.7G150400.1.p^Seita.7G150400.1.p^Q:193-960,H:28-273^70.817%ID^E:2.05e-120^.^.	WP_119731822_1^WP_119731822_1^Q:427-957,H:55-242^50.5%ID^E:6e-54^.^.	CAD6263220.1^CAD6263220.1^Q:109-957,H:1-273^73%ID^E:1.3e-145^.^.	Seita.7G150400.1.p^Seita.7G150400.1.p^Q:32-309,H:6-273^71.326%ID^E:8.7e-147^.^.	WP_119731822_1^WP_119731822_1^Q:132-308,H:55-242^50.5%ID^E:3.1e-55^.^.	CAD6263220.1^CAD6263220.1^Q:26-308,H:1-273^73%ID^E:3e-147^.^.	PF00187.20^Chitin_bind_1^Chitin recognition protein^53-86^E:3.6e-07`PF00182.20^Glyco_hydro_19^Chitinase class I^112-254^E:3.2e-41`PF00182.20^Glyco_hydro_19^Chitinase class I^262-308^E:9.3e-10	sigP:1^53^0.581^YES	.	GO:0008061^molecular_function^chitin binding`GO:0004568^molecular_function^chitinase activity`GO:0006032^biological_process^chitin catabolic process`GO:0016998^biological_process^cell wall macromolecule catabolic process	K01183
[truncated: 621 more rows]

## Sheet: PFvsPR_PF_up
transcript_id	sprot_Top_BLASTX_hit	prot_id	prot_coords	sprot_Top_BLASTP_hit	Sitablastx_BLASTX	cogblastx_BLASTX	nrblastx_BLASTX	Sitablastp_BLASTP	cogblastp_BLASTP	nrblastp_BLASTP	Pfam	SignalP	TmHMM	gene_ontology_Pfam	kegg
[truncated: 925 more rows]

[truncated: 9 more sheets: PLvsPF_PL_up, PLvsPM_PL_up, PLvsPR_PL_up, PMvsPF_PM_up, PMvsPL_PM_up, PMvsPR_PM_up, PRvsPF_PR_up, PRvsPL_PR_up, PRvsPM_PR_up]
