# Supplementary material for: Optimization and application of non-native Phragmites australis transcriptome assemblies
Source: PLoS One. 2023 Jan 23;18(1):e0280354. doi: 10.1371/journal.pone.0280354 (PMC9870158; doi:10.1371/journal.pone.0280354)
Supplement: S2 Data — (XLSX) [file pone.0280354.s010.xlsx]

## Sheet: PFvsPL_PF_up
category	over_represented_pvalue	under_represented_pvalue	numDEInCat	numInCat	term	ontology	over_represented_FDR	go_term	gene_ids
GO:0008131	7.19304e-05	0.999999	3	5	primary amine oxidase activity	MF	0.0668952	MF primary amine oxidase activity	Transcript_182469, Transcript_349823, Transcript_369087
GO:0016641	7.19304e-05	0.999999	3	5	oxidoreductase activity, acting on the CH-NH2 group of donors, oxygen as acceptor	MF	0.0668952	MF oxidoreductase activity, acting on the CH-NH2 group of donors, oxygen as acceptor	Transcript_182469, Transcript_349823, Transcript_369087

## Sheet: PFvsPM_PF_up
category	over_represented_pvalue	under_represented_pvalue	numDEInCat	numInCat	term	ontology	over_represented_FDR	go_term	gene_ids
GO:0009767	5.6684e-11	1	10	15	photosynthetic electron transport chain	BP	1.07926e-07	BP photosynthetic electron transport chain	Transcript_126021, Transcript_206979, Transcript_250033, Transcript_265782, Transcript_271697, Transcript_35106, Transcript_370446, Transcript_45846, Transcript_59648, Transcript_60274
GO:0019684	5.5459e-10	1	9	14	photosynthesis, light reaction	BP	5.2797e-07	BP photosynthesis, light reaction	Transcript_206979, Transcript_250033, Transcript_265782, Transcript_271697, Transcript_35106, Transcript_370446, Transcript_45846, Transcript_59648, Transcript_60274
GO:0009772	2.06776e-09	1	8	12	photosynthetic electron transport in photosystem II	BP	9.84252e-07	BP photosynthetic electron transport in photosystem II	Transcript_206979, Transcript_250033, Transcript_265782, Transcript_271697, Transcript_370446, Transcript_45846, Transcript_59648, Transcript_60274
GO:0045156	2.06776e-09	1	8	12	electron transporter, transferring electrons within the cyclic electron transport pathway of photosynthesis activity	MF	9.84252e-07	MF electron transporter, transferring electrons within the cyclic electron transport pathway of photosynthesis activity	Transcript_206979, Transcript_250033, Transcript_265782, Transcript_271697, Transcript_370446, Transcript_45846, Transcript_59648, Transcript_60274
GO:0044436	3.63739e-09	1	9	16	NA	NA	1.38512e-06	none	Transcript_186614, Transcript_195782, Transcript_206979, Transcript_268300, Transcript_281977, Transcript_325829, Transcript_35106, Transcript_45846, Transcript_59150
GO:0022900	1.15158e-08	1	10	21	electron transport chain	BP	3.65436e-06	BP electron transport chain	Transcript_126021, Transcript_206979, Transcript_250033, Transcript_265782, Transcript_271697, Transcript_35106, Transcript_370446, Transcript_45846, Transcript_59648, Transcript_60274
GO:0009521	5.37429e-08	1	8	15	photosystem	CC	1.46181e-05	CC photosystem	Transcript_186614, Transcript_195782, Transcript_206979, Transcript_268300, Transcript_281977, Transcript_35106, Transcript_45846, Transcript_59150
GO:0016887	3.73775e-06	0.999999	25	232	ATPase activity	MF	0.000889585	MF ATPase activity	Transcript_161761, Transcript_178731, Transcript_182584, Transcript_198386, Transcript_200398, Transcript_233033, Transcript_233949, Transcript_261108, Transcript_271851, Transcript_280477, Transcript_289060, Transcript_289542, Transcript_292480, Transcript_301138, Transcript_335914, Transcript_344826, Transcript_349635, Transcript_365829, Transcript_368162, Transcript_378059, Transcript_378061, …
GO:0006091	7.11835e-06	0.999999	12	61	generation of precursor metabolites and energy	BP	0.00150295	BP generation of precursor metabolites and energy	Transcript_126021, Transcript_132535, Transcript_206979, Transcript_250033, Transcript_265782, Transcript_270849, Transcript_271697, Transcript_35106, Transcript_370446, Transcript_45846, Transcript_59648, Transcript_60274
GO:0009055	7.89366e-06	0.999999	10	39	electron transfer activity	MF	0.00150295	MF electron transfer activity	Transcript_206979, Transcript_211833, Transcript_250033, Transcript_265782, Transcript_271697, Transcript_370446, Transcript_370635, Transcript_45846, Transcript_59648, Transcript_60274
GO:0055114	3.31463e-05	0.999985	43	538	oxidation-reduction process	BP	0.00573733	BP oxidation-reduction process	Transcript_104548, Transcript_126021, Transcript_126498, Transcript_139239, Transcript_143851, Transcript_155051, Transcript_162821, Transcript_168000, Transcript_168207, Transcript_168958, Transcript_185053, Transcript_206979, Transcript_224659, Transcript_236905, Transcript_238486, Transcript_250033, Transcript_264533, Transcript_265782, Transcript_267209, Transcript_271697, Transcript_28700, T…
GO:0015979	8.51212e-05	0.999996	5	12	photosynthesis	BP	0.0134654	BP photosynthesis	Transcript_186614, Transcript_195782, Transcript_268300, Transcript_281977, Transcript_59150
GO:0005991	0.000105223	0.999988	7	29	trehalose metabolic process	BP	0.0134654	BP trehalose metabolic process	Transcript_160941, Transcript_162778, Transcript_178001, Transcript_184798, Transcript_208460, Transcript_257347, Transcript_349908
GO:0005992	0.000105223	0.999988	7	29	trehalose biosynthetic process	BP	0.0134654	BP trehalose biosynthetic process	Transcript_160941, Transcript_162778, Transcript_178001, Transcript_184798, Transcript_208460, Transcript_257347, Transcript_349908
GO:0015074	0.000106082	0.999981	10	64	DNA integration	BP	0.0134654	BP DNA integration	Transcript_213415, Transcript_281792, Transcript_293946, Transcript_295213, Transcript_296548, Transcript_300245, Transcript_301759, Transcript_335428, Transcript_356936, Transcript_377209
GO:0046351	0.000129787	0.999985	7	30	disaccharide biosynthetic process	BP	0.0154447	BP disaccharide biosynthetic process	Transcript_160941, Transcript_162778, Transcript_178001, Transcript_184798, Transcript_208460, Transcript_257347, Transcript_349908
GO:0009522	0.000149878	0.999995	4	8	photosystem I	CC	0.0158537	CC photosystem I	Transcript_195782, Transcript_268300, Transcript_281977, Transcript_59150
GO:0009579	0.000149878	0.999995	4	8	thylakoid	CC	0.0158537	CC thylakoid	Transcript_195782, Transcript_268300, Transcript_281977, Transcript_59150
GO:0009312	0.000158466	0.999981	7	31	oligosaccharide biosynthetic process	BP	0.0158799	BP oligosaccharide biosynthetic process	Transcript_160941, Transcript_162778, Transcript_178001, Transcript_184798, Transcript_208460, Transcript_257347, Transcript_349908
GO:0016984	0.000333208	0.999996	3	4	ribulose-bisphosphate carboxylase activity	MF	0.0317214	MF ribulose-bisphosphate carboxylase activity	Transcript_261530, Transcript_58365, Transcript_98813
GO:0008483	0.000420445	0.999967	5	15	transaminase activity	MF	0.0363876	MF transaminase activity	Transcript_185353, Transcript_209132, Transcript_379744, Transcript_379745, Transcript_96892
GO:0016769	0.000420445	0.999967	5	15	transferase activity, transferring nitrogenous groups	MF	0.0363876	MF transferase activity, transferring nitrogenous groups	Transcript_185353, Transcript_209132, Transcript_379744, Transcript_379745, Transcript_96892
GO:0005984	0.000456107	0.999921	8	47	disaccharide metabolic process	BP	0.0373523	BP disaccharide metabolic process	Transcript_160941, Transcript_162778, Transcript_178001, Transcript_184798, Transcript_208460, Transcript_257347, Transcript_349908, Transcript_39956
GO:0046906	0.000470827	0.999878	12	90	tetrapyrrole binding	MF	0.0373523	MF tetrapyrrole binding	Transcript_126498, Transcript_143851, Transcript_155051, Transcript_168000, Transcript_168207, Transcript_168958, Transcript_185053, Transcript_206979, Transcript_264533, Transcript_35106, Transcript_406357, Transcript_45846
GO:0009311	0.000520381	0.999908	8	48	oligosaccharide metabolic process	BP	0.0396322	BP oligosaccharide metabolic process	Transcript_160941, Transcript_162778, Transcript_178001, Transcript_184798, Transcript_208460, Transcript_257347, Transcript_349908, Transcript_39956
GO:0044699	0.000581142	0.999635	77	1290	NA	NA	0.0425575	none	Transcript_103178, Transcript_104548, Transcript_125657, Transcript_126021, Transcript_126498, Transcript_132535, Transcript_139239, Transcript_143851, Transcript_155051, Transcript_160941, Transcript_162778, Transcript_162821, Transcript_168000, Transcript_168207, Transcript_168958, Transcript_178001, Transcript_178388, Transcript_184798, Transcript_185053, Transcript_186313, Transcript_192246, …

## Sheet: PFvsPR_PF_up
category	over_represented_pvalue	under_represented_pvalue	numDEInCat	numInCat	term	ontology	over_represented_FDR	go_term	gene_ids
GO:0044436	2.10339e-10	1	10	16	NA	NA	4.01537e-07	none	Transcript_171148, Transcript_186614, Transcript_195782, Transcript_268300, Transcript_281977, Transcript_35106, Transcript_362345, Transcript_45846, Transcript_59150, Transcript_94637
GO:0009767	1.09323e-08	1	9	16	photosynthetic electron transport chain	BP	1.04349e-05	BP photosynthetic electron transport chain	Transcript_126021, Transcript_265782, Transcript_271697, Transcript_285949, Transcript_344002, Transcript_35106, Transcript_370446, Transcript_45846, Transcript_60274
GO:0009521	4.75905e-08	1	8	14	photosystem	CC	3.02834e-05	CC photosystem	Transcript_186614, Transcript_195782, Transcript_268300, Transcript_281977, Transcript_35106, Transcript_45846, Transcript_59150, Transcript_94637
GO:0019684	4.13892e-07	1	7	13	photosynthesis, light reaction	BP	0.00019753	BP photosynthesis, light reaction	Transcript_265782, Transcript_271697, Transcript_285949, Transcript_35106, Transcript_370446, Transcript_45846, Transcript_60274
GO:0005991	6.97272e-07	1	10	32	trehalose metabolic process	BP	0.000197648	BP trehalose metabolic process	Transcript_160941, Transcript_162778, Transcript_178001, Transcript_184798, Transcript_208460, Transcript_208881, Transcript_257347, Transcript_349908, Transcript_417535, Transcript_55801
GO:0005992	6.97272e-07	1	10	32	trehalose biosynthetic process	BP	0.000197648	BP trehalose biosynthetic process	Transcript_160941, Transcript_162778, Transcript_178001, Transcript_184798, Transcript_208460, Transcript_208881, Transcript_257347, Transcript_349908, Transcript_417535, Transcript_55801
GO:0022900	7.24744e-07	1	9	22	electron transport chain	BP	0.000197648	BP electron transport chain	Transcript_126021, Transcript_265782, Transcript_271697, Transcript_285949, Transcript_344002, Transcript_35106, Transcript_370446, Transcript_45846, Transcript_60274
GO:0046351	9.09997e-07	1	10	33	disaccharide biosynthetic process	BP	0.000205504	BP disaccharide biosynthetic process	Transcript_160941, Transcript_162778, Transcript_178001, Transcript_184798, Transcript_208460, Transcript_208881, Transcript_257347, Transcript_349908, Transcript_417535, Transcript_55801
GO:0009312	1.17375e-06	1	10	34	oligosaccharide biosynthetic process	BP	0.000205504	BP oligosaccharide biosynthetic process	Transcript_160941, Transcript_162778, Transcript_178001, Transcript_184798, Transcript_208460, Transcript_208881, Transcript_257347, Transcript_349908, Transcript_417535, Transcript_55801
GO:0006091	1.27252e-06	1	14	68	generation of precursor metabolites and energy	BP	0.000205504	BP generation of precursor metabolites and energy	Transcript_126021, Transcript_132535, Transcript_185548, Transcript_201627, Transcript_265782, Transcript_270849, Transcript_271697, Transcript_285949, Transcript_313027, Transcript_344002, Transcript_35106, Transcript_370446, Transcript_45846, Transcript_60274
GO:0044710	1.4183e-06	0.999999	80	1094	NA	NA	0.000205504	none	Transcript_104548, Transcript_125657, Transcript_126021, Transcript_126498, Transcript_132535, Transcript_139091, Transcript_139239, Transcript_143851, Transcript_155051, Transcript_160941, Transcript_162778, Transcript_162821, Transcript_168000, Transcript_168207, Transcript_16886, Transcript_178001, Transcript_184798, Transcript_185053, Transcript_185548, Transcript_186313, Transcript_189610, T…
GO:0005984	1.46642e-06	1	12	52	disaccharide metabolic process	BP	0.000205504	BP disaccharide metabolic process	Transcript_160941, Transcript_162778, Transcript_178001, Transcript_184798, Transcript_208460, Transcript_208881, Transcript_257347, Transcript_349908, Transcript_369443, Transcript_39956, Transcript_417535, Transcript_55801
GO:0055114	1.5149e-06	0.999999	50	568	oxidation-reduction process	BP	0.000205504	BP oxidation-reduction process	Transcript_104548, Transcript_126021, Transcript_126498, Transcript_139091, Transcript_139239, Transcript_143851, Transcript_155051, Transcript_162821, Transcript_168000, Transcript_168207, Transcript_16886, Transcript_185053, Transcript_192080, Transcript_199773, Transcript_223131, Transcript_224659, Transcript_22711, Transcript_228928, Transcript_22921, Transcript_235188, Transcript_236905, Tra…
GO:0009772	1.61475e-06	1	6	11	photosynthetic electron transport in photosystem II	BP	0.000205504	BP photosynthetic electron transport in photosystem II	Transcript_265782, Transcript_271697, Transcript_285949, Transcript_370446, Transcript_45846, Transcript_60274
GO:0045156	1.61475e-06	1	6	11	electron transporter, transferring electrons within the cyclic electron transport pathway of photosynthesis activity	MF	0.000205504	MF electron transporter, transferring electrons within the cyclic electron transport pathway of photosynthesis activity	Transcript_265782, Transcript_271697, Transcript_285949, Transcript_370446, Transcript_45846, Transcript_60274
GO:0009311	1.75831e-06	1	12	53	oligosaccharide metabolic process	BP	0.000209789	BP oligosaccharide metabolic process	Transcript_160941, Transcript_162778, Transcript_178001, Transcript_184798, Transcript_208460, Transcript_208881, Transcript_257347, Transcript_349908, Transcript_369443, Transcript_39956, Transcript_417535, Transcript_55801
GO:0015979	6.18791e-06	1	6	12	photosynthesis	BP	0.000694866	BP photosynthesis	Transcript_186614, Transcript_195782, Transcript_268300, Transcript_281977, Transcript_59150, Transcript_94637
GO:0046906	9.58082e-06	0.999998	15	88	tetrapyrrole binding	MF	0.0010161	MF tetrapyrrole binding	Transcript_126498, Transcript_139091, Transcript_143851, Transcript_155051, Transcript_168000, Transcript_168207, Transcript_16886, Transcript_185053, Transcript_199773, Transcript_22711, Transcript_228928, Transcript_235188, Transcript_287514, Transcript_35106, Transcript_45846
GO:0044262	1.04447e-05	0.999998	14	89	cellular carbohydrate metabolic process	BP	0.00104941	BP cellular carbohydrate metabolic process	Transcript_125657, Transcript_160941, Transcript_162778, Transcript_178001, Transcript_184798, Transcript_208460, Transcript_208881, Transcript_257347, Transcript_349908, Transcript_369443, Transcript_39956, Transcript_417535, Transcript_55801, Transcript_72050
GO:0044699	1.19074e-05	0.999993	90	1332	NA	NA	0.00113656	none	Transcript_104548, Transcript_125657, Transcript_126021, Transcript_126498, Transcript_132535, Transcript_139091, Transcript_139239, Transcript_143851, Transcript_155051, Transcript_160941, Transcript_162778, Transcript_162821, Transcript_168000, Transcript_168207, Transcript_16886, Transcript_178001, Transcript_184798, Transcript_185053, Transcript_185548, Transcript_186313, Transcript_189610, T…
GO:0009522	1.26995e-05	1	5	9	photosystem I	CC	0.00115444	CC photosystem I	Transcript_195782, Transcript_268300, Transcript_281977, Transcript_59150, Transcript_94637
GO:0044723	3.02233e-05	0.999991	19	163	NA	NA	0.00262256	none	Transcript_125657, Transcript_132535, Transcript_160941, Transcript_162778, Transcript_178001, Transcript_184798, Transcript_185548, Transcript_201627, Transcript_208460, Transcript_208881, Transcript_257347, Transcript_270849, Transcript_313027, Transcript_349908, Transcript_369443, Transcript_39956, Transcript_417535, Transcript_55801, Transcript_72050
GO:0016887	4.39411e-05	0.999985	24	241	ATPase activity	MF	0.00364711	MF ATPase activity	Transcript_150059, Transcript_155243, Transcript_161761, Transcript_168187, Transcript_178731, Transcript_182584, Transcript_185202, Transcript_198386, Transcript_200398, Transcript_233698, Transcript_264261, Transcript_269778, Transcript_271851, Transcript_289060, Transcript_292480, Transcript_326263, Transcript_335914, Transcript_339824, Transcript_344826, Transcript_349635, Transcript_368165, …
GO:0016984	5.41307e-05	1	3	3	ribulose-bisphosphate carboxylase activity	MF	0.00430565	MF ribulose-bisphosphate carboxylase activity	Transcript_261530, Transcript_290829, Transcript_98813
GO:0034637	6.20945e-05	0.999988	11	68	cellular carbohydrate biosynthetic process	BP	0.00474154	BP cellular carbohydrate biosynthetic process	Transcript_125657, Transcript_160941, Transcript_162778, Transcript_178001, Transcript_184798, Transcript_208460, Transcript_208881, Transcript_257347, Transcript_349908, Transcript_417535, Transcript_55801
GO:0016051	8.93815e-05	0.999981	12	80	carbohydrate biosynthetic process	BP	0.00647633	BP carbohydrate biosynthetic process	Transcript_125657, Transcript_160941, Transcript_162778, Transcript_178001, Transcript_184798, Transcript_201627, Transcript_208460, Transcript_208881, Transcript_257347, Transcript_349908, Transcript_417535, Transcript_55801
GO:0020037	9.15981e-05	0.999979	13	83	heme binding	MF	0.00647633	MF heme binding	Transcript_126498, Transcript_139091, Transcript_143851, Transcript_155051, Transcript_168000, Transcript_168207, Transcript_16886, Transcript_185053, Transcript_199773, Transcript_22711, Transcript_228928, Transcript_235188, Transcript_287514
GO:0009654	0.000138828	1	3	3	photosystem II oxygen evolving complex	CC	0.00946507	CC photosystem II oxygen evolving complex	Transcript_171148, Transcript_186614, Transcript_362345
GO:0009579	0.000177396	0.999994	4	8	thylakoid	CC	0.0116776	CC thylakoid	Transcript_195782, Transcript_268300, Transcript_281977, Transcript_59150
GO:0016491	0.000233261	0.999881	43	556	oxidoreductase activity	MF	0.0148432	MF oxidoreductase activity	Transcript_104548, Transcript_126498, Transcript_139091, Transcript_139239, Transcript_143851, Transcript_155051, Transcript_162821, Transcript_168000, Transcript_168207, Transcript_16886, Transcript_171148, Transcript_185053, Transcript_192080, Transcript_199773, Transcript_211833, Transcript_223131, Transcript_224659, Transcript_22711, Transcript_228928, Transcript_22921, Transcript_235188, Tra…
GO:0004096	0.000317252	0.999987	4	8	catalase activity	MF	0.0195366	MF catalase activity	Transcript_139091, Transcript_155051, Transcript_168207, Transcript_287514
GO:0005975	0.000537048	0.999776	24	291	carbohydrate metabolic process	BP	0.0320383	BP carbohydrate metabolic process	Transcript_125657, Transcript_132535, Transcript_160941, Transcript_16252, Transcript_162778, Transcript_177383, Transcript_178001, Transcript_184798, Transcript_185548, Transcript_201627, Transcript_208460, Transcript_208881, Transcript_257347, Transcript_270849, Transcript_294585, Transcript_313027, Transcript_349908, Transcript_367521, Transcript_369443, Transcript_39956, Transcript_417535, Tr…
GO:0008483	0.000847643	0.99992	5	16	transaminase activity	MF	0.0475927	MF transaminase activity	Transcript_144119, Transcript_185353, Transcript_279730, Transcript_379744, Transcript_379745
GO:0016769	0.000847643	0.99992	5	16	transferase activity, transferring nitrogenous groups	MF	0.0475927	MF transferase activity, transferring nitrogenous groups	Transcript_144119, Transcript_185353, Transcript_279730, Transcript_379744, Transcript_379745
GO:0016705	0.00129891	0.999702	9	60	oxidoreductase activity, acting on paired donors, with incorporation or reduction of molecular oxygen	MF	0.0672262	MF oxidoreductase activity, acting on paired donors, with incorporation or reduction of molecular oxygen	Transcript_126498, Transcript_143851, Transcript_168000, Transcript_16886, Transcript_185053, Transcript_199773, Transcript_22711, Transcript_228928, Transcript_349556
GO:0010109	0.00140862	1	2	2	regulation of photosynthesis	BP	0.0672262	BP regulation of photosynthesis	Transcript_171148, Transcript_362345
GO:0010242	0.00140862	1	2	2	oxygen evolving activity	MF	0.0672262	MF oxygen evolving activity	Transcript_171148, Transcript_362345
GO:0042548	0.00140862	1	2	2	regulation of photosynthesis, light reaction	BP	0.0672262	BP regulation of photosynthesis, light reaction	Transcript_171148, Transcript_362345
GO:0042549	0.00140862	1	2	2	photosystem II stabilization	BP	0.0672262	BP photosystem II stabilization	Transcript_171148, Transcript_362345
GO:0043467	0.00140862	1	2	2	regulation of generation of precursor metabolites and energy	BP	0.0672262	BP regulation of generation of precursor metabolites and energy	Transcript_171148, Transcript_362345
GO:1990204	0.00165	0.999952	3	5	oxidoreductase complex	CC	0.0768254	CC oxidoreductase complex	Transcript_171148, Transcript_186614, Transcript_362345
GO:0003824	0.0019495	0.998547	163	3220	catalytic activity	MF	0.0886095	MF catalytic activity	Transcript_103431, Transcript_104548, Transcript_125657, Transcript_126498, Transcript_132535, Transcript_139091, Transcript_139239, Transcript_143851, Transcript_144119, Transcript_150059, Transcript_155051, Transcript_155243, Transcript_160941, Transcript_161761, Transcript_16252, Transcript_162778, Transcript_162821, Transcript_168000, Transcript_168187, Transcript_168207, Transcript_16886, Tr…
GO:0009055	0.002171	0.999585	7	37	electron transfer activity	MF	0.0963823	MF electron transfer activity	Transcript_211833, Transcript_265782, Transcript_271697, Transcript_285949, Transcript_370446, Transcript_45846, Transcript_60274
GO:0044712	0.00316555	0.999157	9	76	NA	NA	0.134919	none	Transcript_132535, Transcript_185548, Transcript_201627, Transcript_224659, Transcript_249708, Transcript_270849, Transcript_313027, Transcript_376892, Transcript_72050
GO:0005506	0.00318038	0.999163	9	63	iron ion binding	MF	0.134919	MF iron ion binding	Transcript_126498, Transcript_143851, Transcript_168000, Transcript_16886, Transcript_185053, Transcript_199773, Transcript_22711, Transcript_228928, Transcript_72050
GO:0016462	0.00336303	0.998126	36	532	pyrophosphatase activity	MF	0.139566	MF pyrophosphatase activity	Transcript_150059, Transcript_155243, Transcript_161761, Transcript_168187, Transcript_175945, Transcript_178731, Transcript_182530, Transcript_182584, Transcript_185202, Transcript_186487, Transcript_198386, Transcript_200398, Transcript_211195, Transcript_233698, Transcript_263393, Transcript_264261, Transcript_269778, Transcript_271851, Transcript_289060, Transcript_289186, Transcript_292480, …
GO:0017111	0.00361153	0.997996	35	516	nucleoside-triphosphatase activity	MF	0.14669	MF nucleoside-triphosphatase activity	Transcript_150059, Transcript_155243, Transcript_161761, Transcript_168187, Transcript_175945, Transcript_178731, Transcript_182530, Transcript_182584, Transcript_185202, Transcript_186487, Transcript_198386, Transcript_200398, Transcript_211195, Transcript_233698, Transcript_264261, Transcript_269778, Transcript_271851, Transcript_289060, Transcript_289186, Transcript_292480, Transcript_299519, …
GO:0004375	0.00430847	0.999732	3	10	glycine dehydrogenase (decarboxylating) activity	MF	0.156156	MF glycine dehydrogenase (decarboxylating) activity	Transcript_224659, Transcript_249708, Transcript_376892
GO:0006544	0.00430847	0.999732	3	10	glycine metabolic process	BP	0.156156	BP glycine metabolic process	Transcript_224659, Transcript_249708, Transcript_376892
GO:0006546	0.00430847	0.999732	3	10	glycine catabolic process	BP	0.156156	BP glycine catabolic process	Transcript_224659, Transcript_249708, Transcript_376892
GO:0009071	0.00430847	0.999732	3	10	serine family amino acid catabolic process	BP	0.156156	BP serine family amino acid catabolic process	Transcript_224659, Transcript_249708, Transcript_376892
GO:0016642	0.00430847	0.999732	3	10	oxidoreductase activity, acting on the CH-NH2 group of donors, disulfide as acceptor	MF	0.156156	MF oxidoreductase activity, acting on the CH-NH2 group of donors, disulfide as acceptor	Transcript_224659, Transcript_249708, Transcript_376892
GO:0016818	0.0043354	0.997544	36	542	hydrolase activity, acting on acid anhydrides, in phosphorus-containing anhydrides	MF	0.156156	MF hydrolase activity, acting on acid anhydrides, in phosphorus-containing anhydrides	Transcript_150059, Transcript_155243, Transcript_161761, Transcript_168187, Transcript_175945, Transcript_178731, Transcript_182530, Transcript_182584, Transcript_185202, Transcript_186487, Transcript_198386, Transcript_200398, Transcript_211195, Transcript_233698, Transcript_263393, Transcript_264261, Transcript_269778, Transcript_271851, Transcript_289060, Transcript_289186, Transcript_292480, …
GO:0016817	0.00444226	0.99748	36	543	hydrolase activity, acting on acid anhydrides	MF	0.157042	MF hydrolase activity, acting on acid anhydrides	Transcript_150059, Transcript_155243, Transcript_161761, Transcript_168187, Transcript_175945, Transcript_178731, Transcript_182530, Transcript_182584, Transcript_185202, Transcript_186487, Transcript_198386, Transcript_200398, Transcript_211195, Transcript_233698, Transcript_263393, Transcript_264261, Transcript_269778, Transcript_271851, Transcript_289060, Transcript_289186, Transcript_292480, …
GO:0009069	0.00576141	0.999591	3	11	serine family amino acid metabolic process	BP	0.199973	BP serine family amino acid metabolic process	Transcript_224659, Transcript_249708, Transcript_376892
GO:0008234	0.0068598	0.998326	7	53	cysteine-type peptidase activity	MF	0.233846	MF cysteine-type peptidase activity	Transcript_211439, Transcript_239205, Transcript_244044, Transcript_244676, Transcript_291526, Transcript_301538, Transcript_374804
GO:0030170	0.00776113	0.997828	8	65	pyridoxal phosphate binding	MF	0.255448	MF pyridoxal phosphate binding	Transcript_124449, Transcript_144119, Transcript_185353, Transcript_202579, Transcript_279730, Transcript_293224, Transcript_379744, Transcript_379745
GO:0070279	0.00776113	0.997828	8	65	vitamin B6 binding	MF	0.255448	MF vitamin B6 binding	Transcript_124449, Transcript_144119, Transcript_185353, Transcript_202579, Transcript_279730, Transcript_293224, Transcript_379744, Transcript_379745
GO:0009063	0.00974536	0.999144	3	12	cellular amino acid catabolic process	BP	0.310065	BP cellular amino acid catabolic process	Transcript_224659, Transcript_249708, Transcript_376892
GO:1901606	0.00974536	0.999144	3	12	alpha-amino acid catabolic process	BP	0.310065	BP alpha-amino acid catabolic process	Transcript_224659, Transcript_249708, Transcript_376892
GO:0010207	0.0100173	0.999713	2	4	photosystem II assembly	BP	0.313108	BP photosystem II assembly	Transcript_171148, Transcript_362345
GO:1901565	0.010169	0.998562	4	20	organonitrogen compound catabolic process	BP	0.313108	BP organonitrogen compound catabolic process	Transcript_224659, Transcript_249708, Transcript_350514, Transcript_376892
GO:0006855	0.0126801	0.999523	2	5	drug transmembrane transport	BP	0.378225	BP drug transmembrane transport	Transcript_223921, Transcript_326816
GO:0015893	0.0126801	0.999523	2	5	drug transport	BP	0.378225	BP drug transport	Transcript_223921, Transcript_326816
GO:0004329	0.0138046	0.999665	2	3	formate-tetrahydrofolate ligase activity	MF	0.405431	MF formate-tetrahydrofolate ligase activity	Transcript_358146, Transcript_56562
GO:0015977	0.0144507	0.998506	3	13	carbon fixation	BP	0.417975	BP carbon fixation	Transcript_261530, Transcript_290829, Transcript_98813
GO:0016787	0.0164461	0.988456	64	1193	hydrolase activity	MF	0.468591	MF hydrolase activity	Transcript_150059, Transcript_155243, Transcript_161761, Transcript_168187, Transcript_175945, Transcript_177383, Transcript_178731, Transcript_182530, Transcript_182584, Transcript_183296, Transcript_185186, Transcript_185202, Transcript_186487, Transcript_198386, Transcript_200398, Transcript_211195, Transcript_211439, Transcript_211443, Transcript_211493, Transcript_222883, Transcript_233698, …

## Sheet: PLvsPF_PL_up
category	over_represented_pvalue	under_represented_pvalue	numDEInCat	numInCat	term	ontology	over_represented_FDR	go_term	gene_ids
GO:0044710	1.00913e-21	1	148	1084	NA	NA	1.87697e-18	none	Transcript_100954, Transcript_104322, Transcript_11106, Transcript_11214, Transcript_11220, Transcript_124523, Transcript_124891, Transcript_125160, Transcript_132535, Transcript_144092, Transcript_149238, Transcript_154110, Transcript_169487, Transcript_169507, Transcript_178029, Transcript_178065, Transcript_181429, Transcript_181552, Transcript_182424, Transcript_182475, Transcript_183212, Tra…
GO:0044436	3.73738e-20	1	25	41	NA	NA	3.47576e-17	none	Transcript_171148, Transcript_171370, Transcript_186319, Transcript_195782, Transcript_211480, Transcript_215133, Transcript_250049, Transcript_271070, Transcript_274267, Transcript_279815, Transcript_281977, Transcript_301027, Transcript_362345, Transcript_367499, Transcript_369172, Transcript_376846, Transcript_44323, Transcript_45846, Transcript_45923, Transcript_51112, Transcript_55056, Trans…
GO:0044699	9.69181e-19	1	159	1294	NA	NA	6.00892e-16	none	Transcript_100954, Transcript_104322, Transcript_11106, Transcript_11214, Transcript_11220, Transcript_124523, Transcript_124891, Transcript_125160, Transcript_132535, Transcript_144092, Transcript_149238, Transcript_154110, Transcript_169487, Transcript_169507, Transcript_178029, Transcript_178065, Transcript_181429, Transcript_181552, Transcript_182424, Transcript_182475, Transcript_183212, Tra…
GO:0055114	7.39038e-18	1	93	577	oxidation-reduction process	BP	3.43653e-15	BP oxidation-reduction process	Transcript_100954, Transcript_104322, Transcript_11214, Transcript_11220, Transcript_124523, Transcript_149238, Transcript_154110, Transcript_169507, Transcript_178029, Transcript_178065, Transcript_181429, Transcript_181552, Transcript_182424, Transcript_182475, Transcript_183212, Transcript_185067, Transcript_185328, Transcript_185468, Transcript_185702, Transcript_185711, Transcript_186637, Tr…
GO:0009521	2.60329e-17	1	21	34	photosystem	CC	9.68424e-15	CC photosystem	Transcript_186319, Transcript_195782, Transcript_211480, Transcript_215133, Transcript_250049, Transcript_271070, Transcript_279815, Transcript_281977, Transcript_301027, Transcript_367499, Transcript_369172, Transcript_376846, Transcript_44323, Transcript_45846, Transcript_45923, Transcript_51112, Transcript_55056, Transcript_59150, Transcript_59459, Transcript_61001, Transcript_94637
GO:0015979	2.80962e-15	1	19	32	photosynthesis	BP	8.70981e-13	BP photosynthesis	Transcript_185722, Transcript_186319, Transcript_195782, Transcript_215133, Transcript_250049, Transcript_271070, Transcript_279815, Transcript_281977, Transcript_301027, Transcript_367499, Transcript_369172, Transcript_376846, Transcript_45923, Transcript_51112, Transcript_55056, Transcript_59150, Transcript_59459, Transcript_61001, Transcript_94637
GO:0016491	3.97348e-15	1	87	574	oxidoreductase activity	MF	1.05581e-12	MF oxidoreductase activity	Transcript_100954, Transcript_104322, Transcript_11214, Transcript_11220, Transcript_124523, Transcript_149238, Transcript_154110, Transcript_169487, Transcript_169507, Transcript_171148, Transcript_171370, Transcript_178029, Transcript_178065, Transcript_181429, Transcript_181552, Transcript_182424, Transcript_182475, Transcript_182574, Transcript_183212, Transcript_185067, Transcript_185328, Tr…
GO:0019684	9.87544e-14	1	13	16	photosynthesis, light reaction	BP	2.29604e-11	BP photosynthesis, light reaction	Transcript_211480, Transcript_233229, Transcript_250033, Transcript_265782, Transcript_271697, Transcript_285949, Transcript_300747, Transcript_44323, Transcript_45846, Transcript_51112, Transcript_59592, Transcript_59648, Transcript_60274
GO:0009772	2.58555e-13	1	12	14	photosynthetic electron transport in photosystem II	BP	4.80913e-11	BP photosynthetic electron transport in photosystem II	Transcript_211480, Transcript_233229, Transcript_250033, Transcript_265782, Transcript_271697, Transcript_285949, Transcript_300747, Transcript_45846, Transcript_51112, Transcript_59592, Transcript_59648, Transcript_60274
GO:0045156	2.58555e-13	1	12	14	electron transporter, transferring electrons within the cyclic electron transport pathway of photosynthesis activity	MF	4.80913e-11	MF electron transporter, transferring electrons within the cyclic electron transport pathway of photosynthesis activity	Transcript_211480, Transcript_233229, Transcript_250033, Transcript_265782, Transcript_271697, Transcript_285949, Transcript_300747, Transcript_45846, Transcript_51112, Transcript_59592, Transcript_59648, Transcript_60274
GO:0008152	2.03848e-12	1	245	2706	metabolic process	BP	3.44689e-10	BP metabolic process	Transcript_100954, Transcript_101356, Transcript_102085, Transcript_104322, Transcript_11106, Transcript_11214, Transcript_11220, Transcript_124523, Transcript_124891, Transcript_125160, Transcript_132500, Transcript_132535, Transcript_144092, Transcript_145143, Transcript_149238, Transcript_154110, Transcript_161758, Transcript_16220, Transcript_169487, Transcript_169507, Transcript_176334, Tran…
GO:0009767	4.55277e-12	1	13	19	photosynthetic electron transport chain	BP	7.05679e-10	BP photosynthetic electron transport chain	Transcript_211480, Transcript_233229, Transcript_250033, Transcript_265782, Transcript_271697, Transcript_285949, Transcript_300747, Transcript_44323, Transcript_45846, Transcript_51112, Transcript_59592, Transcript_59648, Transcript_60274
GO:0009522	1.43492e-11	1	12	17	photosystem I	CC	2.05304e-09	CC photosystem I	Transcript_195782, Transcript_250049, Transcript_271070, Transcript_281977, Transcript_301027, Transcript_376846, Transcript_51112, Transcript_55056, Transcript_59150, Transcript_59459, Transcript_61001, Transcript_94637
GO:0009069	2.77278e-11	1	10	12	serine family amino acid metabolic process	BP	3.68384e-09	BP serine family amino acid metabolic process	Transcript_11106, Transcript_124523, Transcript_185711, Transcript_200551, Transcript_208384, Transcript_249708, Transcript_300179, Transcript_356829, Transcript_367495, Transcript_376892
GO:1901135	3.90265e-11	1	33	147	carbohydrate derivative metabolic process	BP	4.0842e-09	BP carbohydrate derivative metabolic process	Transcript_125160, Transcript_132535, Transcript_169487, Transcript_190722, Transcript_193934, Transcript_210170, Transcript_216687, Transcript_227406, Transcript_239163, Transcript_242414, Transcript_247278, Transcript_250919, Transcript_252717, Transcript_263257, Transcript_264240, Transcript_268491, Transcript_270212, Transcript_272730, Transcript_285268, Transcript_299423, Transcript_301661, …
GO:0006818	3.95245e-11	1	22	70	NA	NA	4.0842e-09	none	Transcript_125160, Transcript_190722, Transcript_193934, Transcript_210170, Transcript_216687, Transcript_227406, Transcript_239163, Transcript_242414, Transcript_247278, Transcript_250919, Transcript_252717, Transcript_263257, Transcript_268491, Transcript_270212, Transcript_272730, Transcript_285268, Transcript_367989, Transcript_372662, Transcript_48160, Transcript_53658, Transcript_60996, Tra…
GO:0015992	3.95245e-11	1	22	70	NA	NA	4.0842e-09	none	Transcript_125160, Transcript_190722, Transcript_193934, Transcript_210170, Transcript_216687, Transcript_227406, Transcript_239163, Transcript_242414, Transcript_247278, Transcript_250919, Transcript_252717, Transcript_263257, Transcript_268491, Transcript_270212, Transcript_272730, Transcript_285268, Transcript_367989, Transcript_372662, Transcript_48160, Transcript_53658, Transcript_60996, Tra…
GO:1902600	3.95245e-11	1	22	70	proton transmembrane transport	BP	4.0842e-09	BP proton transmembrane transport	Transcript_125160, Transcript_190722, Transcript_193934, Transcript_210170, Transcript_216687, Transcript_227406, Transcript_239163, Transcript_242414, Transcript_247278, Transcript_250919, Transcript_252717, Transcript_263257, Transcript_268491, Transcript_270212, Transcript_272730, Transcript_285268, Transcript_367989, Transcript_372662, Transcript_48160, Transcript_53658, Transcript_60996, Tra…
GO:0044763	4.55027e-11	1	86	696	NA	NA	4.45447e-09	none	Transcript_11106, Transcript_124523, Transcript_124891, Transcript_125160, Transcript_132535, Transcript_144092, Transcript_169487, Transcript_169507, Transcript_184622, Transcript_185171, Transcript_185414, Transcript_185711, Transcript_186631, Transcript_190722, Transcript_193934, Transcript_200551, Transcript_208384, Transcript_210170, Transcript_211480, Transcript_216687, Transcript_221366, T…
GO:0019693	9.23389e-11	1	31	136	ribose phosphate metabolic process	BP	8.58752e-09	BP ribose phosphate metabolic process	Transcript_125160, Transcript_132535, Transcript_190722, Transcript_193934, Transcript_210170, Transcript_216687, Transcript_227406, Transcript_239163, Transcript_242414, Transcript_247278, Transcript_250919, Transcript_252717, Transcript_263257, Transcript_264240, Transcript_268491, Transcript_270212, Transcript_272730, Transcript_285268, Transcript_299423, Transcript_301661, Transcript_301716, …
GO:0009150	1.86561e-10	1	30	131	purine ribonucleotide metabolic process	BP	1.57728e-08	BP purine ribonucleotide metabolic process	Transcript_125160, Transcript_132535, Transcript_190722, Transcript_193934, Transcript_210170, Transcript_216687, Transcript_227406, Transcript_239163, Transcript_242414, Transcript_247278, Transcript_250919, Transcript_252717, Transcript_263257, Transcript_264240, Transcript_268491, Transcript_270212, Transcript_272730, Transcript_285268, Transcript_299423, Transcript_301661, Transcript_301716, …
GO:0009259	1.86561e-10	1	30	131	ribonucleotide metabolic process	BP	1.57728e-08	BP ribonucleotide metabolic process	Transcript_125160, Transcript_132535, Transcript_190722, Transcript_193934, Transcript_210170, Transcript_216687, Transcript_227406, Transcript_239163, Transcript_242414, Transcript_247278, Transcript_250919, Transcript_252717, Transcript_263257, Transcript_264240, Transcript_268491, Transcript_270212, Transcript_272730, Transcript_285268, Transcript_299423, Transcript_301661, Transcript_301716, …
GO:0006163	2.30487e-10	1	30	132	purine nucleotide metabolic process	BP	1.86394e-08	BP purine nucleotide metabolic process	Transcript_125160, Transcript_132535, Transcript_190722, Transcript_193934, Transcript_210170, Transcript_216687, Transcript_227406, Transcript_239163, Transcript_242414, Transcript_247278, Transcript_250919, Transcript_252717, Transcript_263257, Transcript_264240, Transcript_268491, Transcript_270212, Transcript_272730, Transcript_285268, Transcript_299423, Transcript_301661, Transcript_301716, …
GO:0022900	3.18322e-10	1	13	24	electron transport chain	BP	2.37473e-08	BP electron transport chain	Transcript_211480, Transcript_233229, Transcript_250033, Transcript_265782, Transcript_271697, Transcript_285949, Transcript_300747, Transcript_44323, Transcript_45846, Transcript_51112, Transcript_59592, Transcript_59648, Transcript_60274
GO:0072521	3.4367e-10	1	30	134	purine-containing compound metabolic process	BP	2.37473e-08	BP purine-containing compound metabolic process	Transcript_125160, Transcript_132535, Transcript_190722, Transcript_193934, Transcript_210170, Transcript_216687, Transcript_227406, Transcript_239163, Transcript_242414, Transcript_247278, Transcript_250919, Transcript_252717, Transcript_263257, Transcript_264240, Transcript_268491, Transcript_270212, Transcript_272730, Transcript_285268, Transcript_299423, Transcript_301661, Transcript_301716, …
GO:0004375	3.83021e-10	1	9	11	glycine dehydrogenase (decarboxylating) activity	MF	2.37473e-08	MF glycine dehydrogenase (decarboxylating) activity	Transcript_124523, Transcript_185711, Transcript_200551, Transcript_208384, Transcript_249708, Transcript_300179, Transcript_356829, Transcript_367495, Transcript_376892
GO:0006544	3.83021e-10	1	9	11	glycine metabolic process	BP	2.37473e-08	BP glycine metabolic process	Transcript_124523, Transcript_185711, Transcript_200551, Transcript_208384, Transcript_249708, Transcript_300179, Transcript_356829, Transcript_367495, Transcript_376892
GO:0006546	3.83021e-10	1	9	11	glycine catabolic process	BP	2.37473e-08	BP glycine catabolic process	Transcript_124523, Transcript_185711, Transcript_200551, Transcript_208384, Transcript_249708, Transcript_300179, Transcript_356829, Transcript_367495, Transcript_376892
GO:0009071	3.83021e-10	1	9	11	serine family amino acid catabolic process	BP	2.37473e-08	BP serine family amino acid catabolic process	Transcript_124523, Transcript_185711, Transcript_200551, Transcript_208384, Transcript_249708, Transcript_300179, Transcript_356829, Transcript_367495, Transcript_376892
GO:0016642	3.83021e-10	1	9	11	oxidoreductase activity, acting on the CH-NH2 group of donors, disulfide as acceptor	MF	2.37473e-08	MF oxidoreductase activity, acting on the CH-NH2 group of donors, disulfide as acceptor	Transcript_124523, Transcript_185711, Transcript_200551, Transcript_208384, Transcript_249708, Transcript_300179, Transcript_356829, Transcript_367495, Transcript_376892
GO:0009117	6.22462e-10	1	31	145	nucleotide metabolic process	BP	3.73477e-08	BP nucleotide metabolic process	Transcript_125160, Transcript_132535, Transcript_190722, Transcript_193934, Transcript_210170, Transcript_216687, Transcript_227406, Transcript_239163, Transcript_242414, Transcript_247278, Transcript_250919, Transcript_252717, Transcript_263257, Transcript_264240, Transcript_268491, Transcript_270212, Transcript_272730, Transcript_285268, Transcript_299423, Transcript_301661, Transcript_301716, …
GO:0006753	7.46195e-10	1	31	146	nucleoside phosphate metabolic process	BP	4.33726e-08	BP nucleoside phosphate metabolic process	Transcript_125160, Transcript_132535, Transcript_190722, Transcript_193934, Transcript_210170, Transcript_216687, Transcript_227406, Transcript_239163, Transcript_242414, Transcript_247278, Transcript_250919, Transcript_252717, Transcript_263257, Transcript_264240, Transcript_268491, Transcript_270212, Transcript_272730, Transcript_285268, Transcript_299423, Transcript_301661, Transcript_301716, …
GO:0019637	1.05999e-09	1	35	186	organophosphate metabolic process	BP	5.97449e-08	BP organophosphate metabolic process	Transcript_125160, Transcript_132535, Transcript_169487, Transcript_190722, Transcript_193934, Transcript_210170, Transcript_216687, Transcript_227406, Transcript_239163, Transcript_241101, Transcript_242414, Transcript_247278, Transcript_250919, Transcript_252717, Transcript_263257, Transcript_264240, Transcript_268491, Transcript_270212, Transcript_272730, Transcript_285268, Transcript_299423, …
GO:0018130	1.37222e-09	1	34	181	heterocycle biosynthetic process	BP	7.50688e-08	BP heterocycle biosynthetic process	Transcript_124891, Transcript_125160, Transcript_145143, Transcript_185414, Transcript_190722, Transcript_193934, Transcript_210170, Transcript_215319, Transcript_216687, Transcript_220192, Transcript_227406, Transcript_231133, Transcript_239163, Transcript_250919, Transcript_252717, Transcript_257767, Transcript_258672, Transcript_263257, Transcript_264486, Transcript_270212, Transcript_287613, …
GO:0009063	1.59653e-09	1	9	12	cellular amino acid catabolic process	BP	8.24875e-08	BP cellular amino acid catabolic process	Transcript_124523, Transcript_185711, Transcript_200551, Transcript_208384, Transcript_249708, Transcript_300179, Transcript_356829, Transcript_367495, Transcript_376892
GO:1901606	1.59653e-09	1	9	12	alpha-amino acid catabolic process	BP	8.24875e-08	BP alpha-amino acid catabolic process	Transcript_124523, Transcript_185711, Transcript_200551, Transcript_208384, Transcript_249708, Transcript_300179, Transcript_356829, Transcript_367495, Transcript_376892
GO:0019438	1.74701e-09	1	33	174	aromatic compound biosynthetic process	BP	8.78228e-08	BP aromatic compound biosynthetic process	Transcript_125160, Transcript_145143, Transcript_185414, Transcript_190722, Transcript_193934, Transcript_210170, Transcript_215319, Transcript_216687, Transcript_220192, Transcript_227406, Transcript_231133, Transcript_239163, Transcript_250919, Transcript_252717, Transcript_257767, Transcript_258672, Transcript_263257, Transcript_264486, Transcript_270212, Transcript_287613, Transcript_297575, …
GO:0055086	1.85449e-09	1	31	151	nucleobase-containing small molecule metabolic process	BP	9.07725e-08	BP nucleobase-containing small molecule metabolic process	Transcript_125160, Transcript_132535, Transcript_190722, Transcript_193934, Transcript_210170, Transcript_216687, Transcript_227406, Transcript_239163, Transcript_242414, Transcript_247278, Transcript_250919, Transcript_252717, Transcript_263257, Transcript_264240, Transcript_268491, Transcript_270212, Transcript_272730, Transcript_285268, Transcript_299423, Transcript_301661, Transcript_301716, …
GO:0009123	3.4715e-09	1	26	114	nucleoside monophosphate metabolic process	BP	1.50163e-07	BP nucleoside monophosphate metabolic process	Transcript_125160, Transcript_132535, Transcript_190722, Transcript_193934, Transcript_210170, Transcript_216687, Transcript_227406, Transcript_239163, Transcript_242414, Transcript_247278, Transcript_250919, Transcript_252717, Transcript_263257, Transcript_264240, Transcript_268491, Transcript_270212, Transcript_272730, Transcript_285268, Transcript_301661, Transcript_301716, Transcript_367989, …
GO:0009126	3.4715e-09	1	26	114	purine nucleoside monophosphate metabolic process	BP	1.50163e-07	BP purine nucleoside monophosphate metabolic process	Transcript_125160, Transcript_132535, Transcript_190722, Transcript_193934, Transcript_210170, Transcript_216687, Transcript_227406, Transcript_239163, Transcript_242414, Transcript_247278, Transcript_250919, Transcript_252717, Transcript_263257, Transcript_264240, Transcript_268491, Transcript_270212, Transcript_272730, Transcript_285268, Transcript_301661, Transcript_301716, Transcript_367989, …
GO:0009161	3.4715e-09	1	26	114	ribonucleoside monophosphate metabolic process	BP	1.50163e-07	BP ribonucleoside monophosphate metabolic process	Transcript_125160, Transcript_132535, Transcript_190722, Transcript_193934, Transcript_210170, Transcript_216687, Transcript_227406, Transcript_239163, Transcript_242414, Transcript_247278, Transcript_250919, Transcript_252717, Transcript_263257, Transcript_264240, Transcript_268491, Transcript_270212, Transcript_272730, Transcript_285268, Transcript_301661, Transcript_301716, Transcript_367989, …
GO:0009167	3.4715e-09	1	26	114	purine ribonucleoside monophosphate metabolic process	BP	1.50163e-07	BP purine ribonucleoside monophosphate metabolic process	Transcript_125160, Transcript_132535, Transcript_190722, Transcript_193934, Transcript_210170, Transcript_216687, Transcript_227406, Transcript_239163, Transcript_242414, Transcript_247278, Transcript_250919, Transcript_252717, Transcript_263257, Transcript_264240, Transcript_268491, Transcript_270212, Transcript_272730, Transcript_285268, Transcript_301661, Transcript_301716, Transcript_367989, …
GO:0046034	3.4715e-09	1	26	114	ATP metabolic process	BP	1.50163e-07	BP ATP metabolic process	Transcript_125160, Transcript_132535, Transcript_190722, Transcript_193934, Transcript_210170, Transcript_216687, Transcript_227406, Transcript_239163, Transcript_242414, Transcript_247278, Transcript_250919, Transcript_252717, Transcript_263257, Transcript_264240, Transcript_268491, Transcript_270212, Transcript_272730, Transcript_285268, Transcript_301661, Transcript_301716, Transcript_367989, …
GO:0009144	4.18532e-09	1	26	115	purine nucleoside triphosphate metabolic process	BP	1.69233e-07	BP purine nucleoside triphosphate metabolic process	Transcript_125160, Transcript_132535, Transcript_190722, Transcript_193934, Transcript_210170, Transcript_216687, Transcript_227406, Transcript_239163, Transcript_242414, Transcript_247278, Transcript_250919, Transcript_252717, Transcript_263257, Transcript_264240, Transcript_268491, Transcript_270212, Transcript_272730, Transcript_285268, Transcript_301661, Transcript_301716, Transcript_367989, …
GO:0009199	4.18532e-09	1	26	115	ribonucleoside triphosphate metabolic process	BP	1.69233e-07	BP ribonucleoside triphosphate metabolic process	Transcript_125160, Transcript_132535, Transcript_190722, Transcript_193934, Transcript_210170, Transcript_216687, Transcript_227406, Transcript_239163, Transcript_242414, Transcript_247278, Transcript_250919, Transcript_252717, Transcript_263257, Transcript_264240, Transcript_268491, Transcript_270212, Transcript_272730, Transcript_285268, Transcript_301661, Transcript_301716, Transcript_367989, …
GO:0009205	4.18532e-09	1	26	115	purine ribonucleoside triphosphate metabolic process	BP	1.69233e-07	BP purine ribonucleoside triphosphate metabolic process	Transcript_125160, Transcript_132535, Transcript_190722, Transcript_193934, Transcript_210170, Transcript_216687, Transcript_227406, Transcript_239163, Transcript_242414, Transcript_247278, Transcript_250919, Transcript_252717, Transcript_263257, Transcript_264240, Transcript_268491, Transcript_270212, Transcript_272730, Transcript_285268, Transcript_301661, Transcript_301716, Transcript_367989, …
GO:0009141	5.09833e-09	1	26	116	nucleoside triphosphate metabolic process	BP	2.01764e-07	BP nucleoside triphosphate metabolic process	Transcript_125160, Transcript_132535, Transcript_190722, Transcript_193934, Transcript_210170, Transcript_216687, Transcript_227406, Transcript_239163, Transcript_242414, Transcript_247278, Transcript_250919, Transcript_252717, Transcript_263257, Transcript_264240, Transcript_268491, Transcript_270212, Transcript_272730, Transcript_285268, Transcript_301661, Transcript_301716, Transcript_367989, …
GO:0015985	7.37028e-09	1	15	43	energy coupled proton transport, down electrochemical gradient	BP	2.7977e-07	BP energy coupled proton transport, down electrochemical gradient	Transcript_125160, Transcript_190722, Transcript_193934, Transcript_210170, Transcript_216687, Transcript_227406, Transcript_239163, Transcript_250919, Transcript_252717, Transcript_263257, Transcript_270212, Transcript_367989, Transcript_372662, Transcript_60996, Transcript_98787
GO:0015986	7.37028e-09	1	15	43	ATP synthesis coupled proton transport	BP	2.7977e-07	BP ATP synthesis coupled proton transport	Transcript_125160, Transcript_190722, Transcript_193934, Transcript_210170, Transcript_216687, Transcript_227406, Transcript_239163, Transcript_250919, Transcript_252717, Transcript_263257, Transcript_270212, Transcript_367989, Transcript_372662, Transcript_60996, Transcript_98787
GO:0098655	9.27085e-09	1	22	90	cation transmembrane transport	BP	3.31611e-07	BP cation transmembrane transport	Transcript_125160, Transcript_190722, Transcript_193934, Transcript_210170, Transcript_216687, Transcript_227406, Transcript_239163, Transcript_242414, Transcript_247278, Transcript_250919, Transcript_252717, Transcript_263257, Transcript_268491, Transcript_270212, Transcript_272730, Transcript_285268, Transcript_367989, Transcript_372662, Transcript_48160, Transcript_53658, Transcript_60996, Tra…
GO:0098660	9.27085e-09	1	22	90	inorganic ion transmembrane transport	BP	3.31611e-07	BP inorganic ion transmembrane transport	Transcript_125160, Transcript_190722, Transcript_193934, Transcript_210170, Transcript_216687, Transcript_227406, Transcript_239163, Transcript_242414, Transcript_247278, Transcript_250919, Transcript_252717, Transcript_263257, Transcript_268491, Transcript_270212, Transcript_272730, Transcript_285268, Transcript_367989, Transcript_372662, Transcript_48160, Transcript_53658, Transcript_60996, Tra…
GO:0098662	9.27085e-09	1	22	90	inorganic cation transmembrane transport	BP	3.31611e-07	BP inorganic cation transmembrane transport	Transcript_125160, Transcript_190722, Transcript_193934, Transcript_210170, Transcript_216687, Transcript_227406, Transcript_239163, Transcript_242414, Transcript_247278, Transcript_250919, Transcript_252717, Transcript_263257, Transcript_268491, Transcript_270212, Transcript_272730, Transcript_285268, Transcript_367989, Transcript_372662, Transcript_48160, Transcript_53658, Transcript_60996, Tra…
GO:0009579	1.3692e-08	1	7	8	thylakoid	CC	4.8051e-07	CC thylakoid	Transcript_195782, Transcript_250049, Transcript_281977, Transcript_51112, Transcript_55056, Transcript_59150, Transcript_59459
GO:1901362	1.74566e-08	1	36	216	organic cyclic compound biosynthetic process	BP	6.01282e-07	BP organic cyclic compound biosynthetic process	Transcript_11220, Transcript_124891, Transcript_125160, Transcript_145143, Transcript_181429, Transcript_185414, Transcript_190722, Transcript_193934, Transcript_210170, Transcript_215319, Transcript_216687, Transcript_220192, Transcript_227406, Transcript_231133, Transcript_239163, Transcript_250919, Transcript_252717, Transcript_257767, Transcript_258672, Transcript_263257, Transcript_264486, T…
GO:0016638	2.63776e-08	1	12	30	oxidoreductase activity, acting on the CH-NH2 group of donors	MF	8.92041e-07	MF oxidoreductase activity, acting on the CH-NH2 group of donors	Transcript_124523, Transcript_185711, Transcript_200551, Transcript_208384, Transcript_237010, Transcript_249708, Transcript_284111, Transcript_300179, Transcript_300731, Transcript_356829, Transcript_367495, Transcript_376892
GO:0009987	3.35823e-08	1	188	2183	cellular process	BP	1.11541e-06	BP cellular process	Transcript_101356, Transcript_102085, Transcript_11106, Transcript_11214, Transcript_124523, Transcript_124891, Transcript_125160, Transcript_132500, Transcript_132535, Transcript_144092, Transcript_145143, Transcript_161521, Transcript_168544, Transcript_169487, Transcript_169507, Transcript_171148, Transcript_171370, Transcript_181566, Transcript_181795, Transcript_184622, Transcript_185154, Tr…
GO:0034220	3.57832e-08	1	22	96	ion transmembrane transport	BP	1.16766e-06	BP ion transmembrane transport	Transcript_125160, Transcript_190722, Transcript_193934, Transcript_210170, Transcript_216687, Transcript_227406, Transcript_239163, Transcript_242414, Transcript_247278, Transcript_250919, Transcript_252717, Transcript_263257, Transcript_268491, Transcript_270212, Transcript_272730, Transcript_285268, Transcript_367989, Transcript_372662, Transcript_48160, Transcript_53658, Transcript_60996, Tra…
GO:0006754	4.45573e-08	1	15	48	ATP biosynthetic process	BP	1.25571e-06	BP ATP biosynthetic process	Transcript_125160, Transcript_190722, Transcript_193934, Transcript_210170, Transcript_216687, Transcript_227406, Transcript_239163, Transcript_250919, Transcript_252717, Transcript_263257, Transcript_270212, Transcript_367989, Transcript_372662, Transcript_60996, Transcript_98787
GO:0009124	4.45573e-08	1	15	48	nucleoside monophosphate biosynthetic process	BP	1.25571e-06	BP nucleoside monophosphate biosynthetic process	Transcript_125160, Transcript_190722, Transcript_193934, Transcript_210170, Transcript_216687, Transcript_227406, Transcript_239163, Transcript_250919, Transcript_252717, Transcript_263257, Transcript_270212, Transcript_367989, Transcript_372662, Transcript_60996, Transcript_98787
GO:0009127	4.45573e-08	1	15	48	purine nucleoside monophosphate biosynthetic process	BP	1.25571e-06	BP purine nucleoside monophosphate biosynthetic process	Transcript_125160, Transcript_190722, Transcript_193934, Transcript_210170, Transcript_216687, Transcript_227406, Transcript_239163, Transcript_250919, Transcript_252717, Transcript_263257, Transcript_270212, Transcript_367989, Transcript_372662, Transcript_60996, Transcript_98787
GO:0009142	4.45573e-08	1	15	48	nucleoside triphosphate biosynthetic process	BP	1.25571e-06	BP nucleoside triphosphate biosynthetic process	Transcript_125160, Transcript_190722, Transcript_193934, Transcript_210170, Transcript_216687, Transcript_227406, Transcript_239163, Transcript_250919, Transcript_252717, Transcript_263257, Transcript_270212, Transcript_367989, Transcript_372662, Transcript_60996, Transcript_98787
GO:0009145	4.45573e-08	1	15	48	purine nucleoside triphosphate biosynthetic process	BP	1.25571e-06	BP purine nucleoside triphosphate biosynthetic process	Transcript_125160, Transcript_190722, Transcript_193934, Transcript_210170, Transcript_216687, Transcript_227406, Transcript_239163, Transcript_250919, Transcript_252717, Transcript_263257, Transcript_270212, Transcript_367989, Transcript_372662, Transcript_60996, Transcript_98787
GO:0009156	4.45573e-08	1	15	48	ribonucleoside monophosphate biosynthetic process	BP	1.25571e-06	BP ribonucleoside monophosphate biosynthetic process	Transcript_125160, Transcript_190722, Transcript_193934, Transcript_210170, Transcript_216687, Transcript_227406, Transcript_239163, Transcript_250919, Transcript_252717, Transcript_263257, Transcript_270212, Transcript_367989, Transcript_372662, Transcript_60996, Transcript_98787
GO:0009168	4.45573e-08	1	15	48	purine ribonucleoside monophosphate biosynthetic process	BP	1.25571e-06	BP purine ribonucleoside monophosphate biosynthetic process	Transcript_125160, Transcript_190722, Transcript_193934, Transcript_210170, Transcript_216687, Transcript_227406, Transcript_239163, Transcript_250919, Transcript_252717, Transcript_263257, Transcript_270212, Transcript_367989, Transcript_372662, Transcript_60996, Transcript_98787
GO:0009201	4.45573e-08	1	15	48	ribonucleoside triphosphate biosynthetic process	BP	1.25571e-06	BP ribonucleoside triphosphate biosynthetic process	Transcript_125160, Transcript_190722, Transcript_193934, Transcript_210170, Transcript_216687, Transcript_227406, Transcript_239163, Transcript_250919, Transcript_252717, Transcript_263257, Transcript_270212, Transcript_367989, Transcript_372662, Transcript_60996, Transcript_98787
GO:0009206	4.45573e-08	1	15	48	purine ribonucleoside triphosphate biosynthetic process	BP	1.25571e-06	BP purine ribonucleoside triphosphate biosynthetic process	Transcript_125160, Transcript_190722, Transcript_193934, Transcript_210170, Transcript_216687, Transcript_227406, Transcript_239163, Transcript_250919, Transcript_252717, Transcript_263257, Transcript_270212, Transcript_367989, Transcript_372662, Transcript_60996, Transcript_98787
GO:0008150	7.18607e-08	1	305	3932	biological_process	BP	1.99494e-06	BP biological_process	Transcript_100183, Transcript_100954, Transcript_101356, Transcript_102085, Transcript_104322, Transcript_11106, Transcript_11214, Transcript_11220, Transcript_124523, Transcript_124891, Transcript_125160, Transcript_132500, Transcript_132535, Transcript_144092, Transcript_145143, Transcript_149238, Transcript_154110, Transcript_161521, Transcript_161758, Transcript_16220, Transcript_168544, Tran…
GO:0015672	7.54348e-08	1	23	108	monovalent inorganic cation transport	BP	2.06336e-06	BP monovalent inorganic cation transport	Transcript_125160, Transcript_190722, Transcript_193934, Transcript_210170, Transcript_216687, Transcript_227406, Transcript_239163, Transcript_242414, Transcript_247278, Transcript_250919, Transcript_252717, Transcript_263257, Transcript_268491, Transcript_270212, Transcript_272730, Transcript_285268, Transcript_35408, Transcript_367989, Transcript_372662, Transcript_48160, Transcript_53658, Tra…
GO:0009654	7.65893e-08	1	10	19	photosystem II oxygen evolving complex	CC	2.06458e-06	CC photosystem II oxygen evolving complex	Transcript_171148, Transcript_171370, Transcript_186319, Transcript_215133, Transcript_274267, Transcript_279815, Transcript_362345, Transcript_367499, Transcript_369172, Transcript_45923
GO:1901565	8.03109e-08	1	9	16	organonitrogen compound catabolic process	BP	2.11069e-06	BP organonitrogen compound catabolic process	Transcript_124523, Transcript_185711, Transcript_200551, Transcript_208384, Transcript_249708, Transcript_300179, Transcript_356829, Transcript_367495, Transcript_376892
GO:0098796	8.05695e-08	1	29	158	membrane protein complex	CC	2.11069e-06	CC membrane protein complex	Transcript_125160, Transcript_186319, Transcript_190722, Transcript_193934, Transcript_195782, Transcript_211480, Transcript_215133, Transcript_250049, Transcript_263257, Transcript_271070, Transcript_279815, Transcript_281977, Transcript_301027, Transcript_367499, Transcript_367989, Transcript_369172, Transcript_372662, Transcript_376846, Transcript_44323, Transcript_45846, Transcript_45923, Tra…
GO:0044281	1.18127e-07	1	52	405	small molecule metabolic process	BP	3.05163e-06	BP small molecule metabolic process	Transcript_11106, Transcript_124523, Transcript_124891, Transcript_125160, Transcript_132535, Transcript_169487, Transcript_185171, Transcript_185711, Transcript_190722, Transcript_193934, Transcript_200551, Transcript_208384, Transcript_210170, Transcript_216687, Transcript_227406, Transcript_239163, Transcript_242414, Transcript_247278, Transcript_249708, Transcript_250919, Transcript_252717, T…
GO:1990204	1.46276e-07	1	10	20	oxidoreductase complex	CC	3.72704e-06	CC oxidoreductase complex	Transcript_171148, Transcript_171370, Transcript_186319, Transcript_215133, Transcript_274267, Transcript_279815, Transcript_362345, Transcript_367499, Transcript_369172, Transcript_45923
GO:0009152	1.56749e-07	1	15	52	purine ribonucleotide biosynthetic process	BP	3.83623e-06	BP purine ribonucleotide biosynthetic process	Transcript_125160, Transcript_190722, Transcript_193934, Transcript_210170, Transcript_216687, Transcript_227406, Transcript_239163, Transcript_250919, Transcript_252717, Transcript_263257, Transcript_270212, Transcript_367989, Transcript_372662, Transcript_60996, Transcript_98787
GO:0009260	1.56749e-07	1	15	52	ribonucleotide biosynthetic process	BP	3.83623e-06	BP ribonucleotide biosynthetic process	Transcript_125160, Transcript_190722, Transcript_193934, Transcript_210170, Transcript_216687, Transcript_227406, Transcript_239163, Transcript_250919, Transcript_252717, Transcript_263257, Transcript_270212, Transcript_367989, Transcript_372662, Transcript_60996, Transcript_98787
GO:0046390	1.56749e-07	1	15	52	ribose phosphate biosynthetic process	BP	3.83623e-06	BP ribose phosphate biosynthetic process	Transcript_125160, Transcript_190722, Transcript_193934, Transcript_210170, Transcript_216687, Transcript_227406, Transcript_239163, Transcript_250919, Transcript_252717, Transcript_263257, Transcript_270212, Transcript_367989, Transcript_372662, Transcript_60996, Transcript_98787
GO:0009055	1.92893e-07	1	14	43	electron transfer activity	MF	4.65949e-06	MF electron transfer activity	Transcript_211480, Transcript_211833, Transcript_233229, Transcript_247132, Transcript_250033, Transcript_265782, Transcript_271697, Transcript_285949, Transcript_300747, Transcript_45846, Transcript_51112, Transcript_59592, Transcript_59648, Transcript_60274
GO:0006164	2.13184e-07	1	15	53	purine nucleotide biosynthetic process	BP	5.08361e-06	BP purine nucleotide biosynthetic process	Transcript_125160, Transcript_190722, Transcript_193934, Transcript_210170, Transcript_216687, Transcript_227406, Transcript_239163, Transcript_250919, Transcript_252717, Transcript_263257, Transcript_270212, Transcript_367989, Transcript_372662, Transcript_60996, Transcript_98787
GO:0044237	3.38019e-07	1	158	1828	cellular metabolic process	BP	7.95842e-06	BP cellular metabolic process	Transcript_101356, Transcript_102085, Transcript_11106, Transcript_124523, Transcript_124891, Transcript_125160, Transcript_132500, Transcript_132535, Transcript_144092, Transcript_145143, Transcript_169487, Transcript_181566, Transcript_185171, Transcript_185414, Transcript_185711, Transcript_185722, Transcript_186319, Transcript_188280, Transcript_190722, Transcript_193934, Transcript_195782, T…
GO:0090407	3.46792e-07	1	18	76	organophosphate biosynthetic process	BP	8.06291e-06	BP organophosphate biosynthetic process	Transcript_125160, Transcript_169487, Transcript_190722, Transcript_193934, Transcript_210170, Transcript_216687, Transcript_227406, Transcript_239163, Transcript_250919, Transcript_252717, Transcript_263257, Transcript_270212, Transcript_356967, Transcript_357111, Transcript_367989, Transcript_372662, Transcript_60996, Transcript_98787
GO:1901137	3.70931e-07	1	15	55	carbohydrate derivative biosynthetic process	BP	8.51767e-06	BP carbohydrate derivative biosynthetic process	Transcript_125160, Transcript_190722, Transcript_193934, Transcript_210170, Transcript_216687, Transcript_227406, Transcript_239163, Transcript_250919, Transcript_252717, Transcript_263257, Transcript_270212, Transcript_367989, Transcript_372662, Transcript_60996, Transcript_98787
GO:0072522	3.76013e-07	1	15	55	purine-containing compound biosynthetic process	BP	8.52908e-06	BP purine-containing compound biosynthetic process	Transcript_125160, Transcript_190722, Transcript_193934, Transcript_210170, Transcript_216687, Transcript_227406, Transcript_239163, Transcript_250919, Transcript_252717, Transcript_263257, Transcript_270212, Transcript_367989, Transcript_372662, Transcript_60996, Transcript_98787
GO:0009165	4.80153e-07	1	16	63	nucleotide biosynthetic process	BP	1.0632e-05	BP nucleotide biosynthetic process	Transcript_125160, Transcript_190722, Transcript_193934, Transcript_210170, Transcript_216687, Transcript_227406, Transcript_239163, Transcript_250919, Transcript_252717, Transcript_263257, Transcript_270212, Transcript_357111, Transcript_367989, Transcript_372662, Transcript_60996, Transcript_98787
GO:1901293	4.80153e-07	1	16	63	nucleoside phosphate biosynthetic process	BP	1.0632e-05	BP nucleoside phosphate biosynthetic process	Transcript_125160, Transcript_190722, Transcript_193934, Transcript_210170, Transcript_216687, Transcript_227406, Transcript_239163, Transcript_250919, Transcript_252717, Transcript_263257, Transcript_270212, Transcript_357111, Transcript_367989, Transcript_372662, Transcript_60996, Transcript_98787
GO:0016054	7.2227e-07	1	9	20	organic acid catabolic process	BP	1.56212e-05	BP organic acid catabolic process	Transcript_124523, Transcript_185711, Transcript_200551, Transcript_208384, Transcript_249708, Transcript_300179, Transcript_356829, Transcript_367495, Transcript_376892
GO:0046395	7.2227e-07	1	9	20	carboxylic acid catabolic process	BP	1.56212e-05	BP carboxylic acid catabolic process	Transcript_124523, Transcript_185711, Transcript_200551, Transcript_208384, Transcript_249708, Transcript_300179, Transcript_356829, Transcript_367495, Transcript_376892
GO:0033014	1.13997e-06	1	8	15	tetrapyrrole biosynthetic process	BP	2.42289e-05	BP tetrapyrrole biosynthetic process	Transcript_185414, Transcript_215319, Transcript_220192, Transcript_257767, Transcript_367659, Transcript_370375, Transcript_389148, Transcript_56991
GO:0006091	1.14631e-06	1	18	78	generation of precursor metabolites and energy	BP	2.42289e-05	BP generation of precursor metabolites and energy	Transcript_132535, Transcript_211480, Transcript_233229, Transcript_247132, Transcript_250033, Transcript_264240, Transcript_265782, Transcript_271697, Transcript_285949, Transcript_300747, Transcript_301661, Transcript_301716, Transcript_44323, Transcript_45846, Transcript_51112, Transcript_59592, Transcript_59648, Transcript_60274
GO:0044249	1.94045e-06	0.999999	64	574	cellular biosynthetic process	BP	4.05532e-05	BP cellular biosynthetic process	Transcript_101356, Transcript_102085, Transcript_11106, Transcript_124891, Transcript_125160, Transcript_144092, Transcript_145143, Transcript_169487, Transcript_181566, Transcript_185171, Transcript_185414, Transcript_190722, Transcript_193934, Transcript_210170, Transcript_215319, Transcript_215351, Transcript_216687, Transcript_220192, Transcript_221366, Transcript_227406, Transcript_229653, T…
GO:0006812	3.73955e-06	0.999999	25	152	cation transport	BP	7.7284e-05	BP cation transport	Transcript_100183, Transcript_125160, Transcript_187954, Transcript_190722, Transcript_193934, Transcript_210170, Transcript_216687, Transcript_227406, Transcript_239163, Transcript_242414, Transcript_247278, Transcript_250919, Transcript_252717, Transcript_263257, Transcript_268491, Transcript_270212, Transcript_272730, Transcript_285268, Transcript_35408, Transcript_367989, Transcript_372662, T…
GO:0046906	4.12746e-06	0.999999	19	95	tetrapyrrole binding	MF	8.43634e-05	MF tetrapyrrole binding	Transcript_11214, Transcript_178029, Transcript_185328, Transcript_211480, Transcript_213206, Transcript_222840, Transcript_247132, Transcript_258750, Transcript_300501, Transcript_301628, Transcript_301904, Transcript_34083, Transcript_367529, Transcript_369049, Transcript_44323, Transcript_45846, Transcript_46246, Transcript_51112, Transcript_82900
GO:0034654	4.75046e-06	0.999999	24	149	nucleobase-containing compound biosynthetic process	BP	9.60419e-05	BP nucleobase-containing compound biosynthetic process	Transcript_125160, Transcript_145143, Transcript_190722, Transcript_193934, Transcript_210170, Transcript_216687, Transcript_227406, Transcript_231133, Transcript_239163, Transcript_250919, Transcript_252717, Transcript_258672, Transcript_263257, Transcript_264486, Transcript_270212, Transcript_287613, Transcript_298061, Transcript_357111, Transcript_366015, Transcript_367566, Transcript_367989, …
GO:0044271	5.54018e-06	0.999998	47	379	cellular nitrogen compound biosynthetic process	BP	0.000110804	BP cellular nitrogen compound biosynthetic process	Transcript_101356, Transcript_102085, Transcript_124891, Transcript_125160, Transcript_145143, Transcript_185414, Transcript_190722, Transcript_193934, Transcript_210170, Transcript_215319, Transcript_215351, Transcript_216687, Transcript_220192, Transcript_227406, Transcript_229653, Transcript_231133, Transcript_239163, Transcript_245212, Transcript_250919, Transcript_252717, Transcript_257767, …
GO:0009058	6.0838e-06	0.999997	73	702	biosynthetic process	BP	0.000120382	BP biosynthetic process	Transcript_101356, Transcript_102085, Transcript_11106, Transcript_11220, Transcript_124891, Transcript_125160, Transcript_144092, Transcript_145143, Transcript_169487, Transcript_176334, Transcript_181429, Transcript_181566, Transcript_185171, Transcript_185414, Transcript_190722, Transcript_193934, Transcript_20292, Transcript_210170, Transcript_215319, Transcript_215351, Transcript_216687, Tra…
GO:0045263	8.63567e-06	0.999999	7	16	proton-transporting ATP synthase complex, coupling factor F(o)	CC	0.000169077	CC proton-transporting ATP synthase complex, coupling factor F(o)	Transcript_125160, Transcript_190722, Transcript_193934, Transcript_263257, Transcript_367989, Transcript_60996, Transcript_98787
GO:0006811	9.94393e-06	0.999997	29	200	ion transport	BP	0.000192664	BP ion transport	Transcript_100183, Transcript_125160, Transcript_187954, Transcript_190722, Transcript_193934, Transcript_210170, Transcript_216687, Transcript_227406, Transcript_239163, Transcript_242414, Transcript_247278, Transcript_250919, Transcript_252717, Transcript_254757, Transcript_263257, Transcript_268491, Transcript_270212, Transcript_272730, Transcript_285268, Transcript_32102, Transcript_35408, Tr…
GO:0044282	1.15031e-05	0.999999	9	26	small molecule catabolic process	BP	0.000220574	BP small molecule catabolic process	Transcript_124523, Transcript_185711, Transcript_200551, Transcript_208384, Transcript_249708, Transcript_300179, Transcript_356829, Transcript_367495, Transcript_376892
GO:0044765	1.47033e-05	0.999995	25	164	NA	NA	0.000279063	none	Transcript_125160, Transcript_190722, Transcript_193934, Transcript_210170, Transcript_216687, Transcript_227406, Transcript_239163, Transcript_242414, Transcript_247278, Transcript_250919, Transcript_252717, Transcript_254757, Transcript_263257, Transcript_268491, Transcript_270212, Transcript_272730, Transcript_285268, Transcript_367989, Transcript_372662, Transcript_47863, Transcript_48160, Tr…
GO:1902578	1.85736e-05	0.999994	25	166	NA	NA	0.000348959	none	Transcript_125160, Transcript_190722, Transcript_193934, Transcript_210170, Transcript_216687, Transcript_227406, Transcript_239163, Transcript_242414, Transcript_247278, Transcript_250919, Transcript_252717, Transcript_254757, Transcript_263257, Transcript_268491, Transcript_270212, Transcript_272730, Transcript_285268, Transcript_367989, Transcript_372662, Transcript_47863, Transcript_48160, Tr…
GO:0033013	2.80238e-05	0.999997	8	21	tetrapyrrole metabolic process	BP	0.000521242	BP tetrapyrrole metabolic process	Transcript_185414, Transcript_215319, Transcript_220192, Transcript_257767, Transcript_367659, Transcript_370375, Transcript_389148, Transcript_56991
GO:0044425	3.15959e-05	0.999984	55	520	NA	NA	0.000578132	none	Transcript_11815, Transcript_125160, Transcript_171148, Transcript_171370, Transcript_181455, Transcript_183212, Transcript_186319, Transcript_190274, Transcript_190722, Transcript_192993, Transcript_193934, Transcript_195782, Transcript_211480, Transcript_215133, Transcript_225376, Transcript_245936, Transcript_247132, Transcript_250049, Transcript_254757, Transcript_263257, Transcript_265120, T…
GO:1901566	3.1704e-05	0.999986	42	342	organonitrogen compound biosynthetic process	BP	0.000578132	BP organonitrogen compound biosynthetic process	Transcript_101356, Transcript_102085, Transcript_11106, Transcript_124891, Transcript_125160, Transcript_185171, Transcript_185414, Transcript_190722, Transcript_193934, Transcript_210170, Transcript_215319, Transcript_215351, Transcript_216687, Transcript_220192, Transcript_227406, Transcript_229653, Transcript_239163, Transcript_245212, Transcript_250919, Transcript_252717, Transcript_257767, T…
GO:1901576	4.43632e-05	0.999976	63	617	organic substance biosynthetic process	BP	0.000801122	BP organic substance biosynthetic process	Transcript_101356, Transcript_102085, Transcript_11106, Transcript_11220, Transcript_124891, Transcript_125160, Transcript_144092, Transcript_145143, Transcript_169487, Transcript_181429, Transcript_181566, Transcript_185171, Transcript_185414, Transcript_190722, Transcript_193934, Transcript_210170, Transcript_215319, Transcript_215351, Transcript_216687, Transcript_220192, Transcript_221366, Tr…
GO:0044711	4.93111e-05	0.999979	34	280	NA	NA	0.000881909	none	Transcript_11106, Transcript_11220, Transcript_124891, Transcript_125160, Transcript_144092, Transcript_169487, Transcript_181429, Transcript_185171, Transcript_185414, Transcript_190722, Transcript_193934, Transcript_210170, Transcript_216687, Transcript_221366, Transcript_227406, Transcript_239163, Transcript_250919, Transcript_252717, Transcript_257767, Transcript_263257, Transcript_269275, Tr…
GO:0009523	5.55163e-05	0.999997	6	12	photosystem II	CC	0.000983431	CC photosystem II	Transcript_186319, Transcript_215133, Transcript_279815, Transcript_367499, Transcript_369172, Transcript_45923
GO:1901605	6.17063e-05	0.999988	12	54	alpha-amino acid metabolic process	BP	0.00108277	BP alpha-amino acid metabolic process	Transcript_11106, Transcript_124523, Transcript_185171, Transcript_185711, Transcript_200551, Transcript_208384, Transcript_249708, Transcript_300179, Transcript_300731, Transcript_356829, Transcript_367495, Transcript_376892
GO:0006352	8.88271e-05	0.999989	8	25	DNA-templated transcription, initiation	BP	0.0015441	BP DNA-templated transcription, initiation	Transcript_145143, Transcript_231133, Transcript_258672, Transcript_264486, Transcript_287613, Transcript_298061, Transcript_366015, Transcript_367566
GO:0016168	0.00015955	0.999996	4	6	chlorophyll binding	MF	0.0027478	MF chlorophyll binding	Transcript_211480, Transcript_44323, Transcript_45846, Transcript_51112
GO:0006793	0.000177992	0.999901	60	627	phosphorus metabolic process	BP	0.00300969	BP phosphorus metabolic process	Transcript_125160, Transcript_132500, Transcript_132535, Transcript_169487, Transcript_188280, Transcript_190722, Transcript_193934, Transcript_197334, Transcript_199120, Transcript_205423, Transcript_210170, Transcript_215255, Transcript_216687, Transcript_218494, Transcript_226704, Transcript_227406, Transcript_236660, Transcript_239163, Transcript_241101, Transcript_242414, Transcript_247278, …
GO:0006796	0.000177992	0.999901	60	627	phosphate-containing compound metabolic process	BP	0.00300969	BP phosphate-containing compound metabolic process	Transcript_125160, Transcript_132500, Transcript_132535, Transcript_169487, Transcript_188280, Transcript_190722, Transcript_193934, Transcript_197334, Transcript_199120, Transcript_205423, Transcript_210170, Transcript_215255, Transcript_216687, Transcript_218494, Transcript_226704, Transcript_227406, Transcript_236660, Transcript_239163, Transcript_241101, Transcript_242414, Transcript_247278, …
GO:0003824	0.00020222	0.999852	226	3070	catalytic activity	MF	0.00338855	MF catalytic activity	Transcript_100729, Transcript_100954, Transcript_104322, Transcript_11106, Transcript_11214, Transcript_11220, Transcript_124523, Transcript_124891, Transcript_132500, Transcript_132535, Transcript_144092, Transcript_149238, Transcript_154110, Transcript_161758, Transcript_16220, Transcript_169487, Transcript_169492, Transcript_169507, Transcript_171148, Transcript_171370, Transcript_175945, Tran…
GO:0010207	0.00022042	0.999988	5	10	photosystem II assembly	BP	0.00366055	BP photosystem II assembly	Transcript_171148, Transcript_171370, Transcript_185722, Transcript_274267, Transcript_362345
GO:0046483	0.000280431	0.999843	57	605	heterocycle metabolic process	BP	0.00461595	BP heterocycle metabolic process	Transcript_124891, Transcript_125160, Transcript_132535, Transcript_145143, Transcript_185414, Transcript_190722, Transcript_193934, Transcript_210170, Transcript_215319, Transcript_216687, Transcript_220192, Transcript_227406, Transcript_231133, Transcript_237251, Transcript_239163, Transcript_242414, Transcript_247278, Transcript_250919, Transcript_252717, Transcript_257767, Transcript_258672, …
GO:0020037	0.0003244	0.999905	15	89	heme binding	MF	0.00529284	MF heme binding	Transcript_11214, Transcript_178029, Transcript_185328, Transcript_213206, Transcript_222840, Transcript_247132, Transcript_258750, Transcript_300501, Transcript_301628, Transcript_301904, Transcript_34083, Transcript_367529, Transcript_369049, Transcript_46246, Transcript_82900
GO:0033177	0.000398286	0.999947	7	25	proton-transporting two-sector ATPase complex, proton-transporting domain	CC	0.00644184	CC proton-transporting two-sector ATPase complex, proton-transporting domain	Transcript_125160, Transcript_190722, Transcript_193934, Transcript_263257, Transcript_367989, Transcript_60996, Transcript_98787
GO:0019898	0.00041774	0.999971	5	11	extrinsic component of membrane	CC	0.00669825	CC extrinsic component of membrane	Transcript_215133, Transcript_279815, Transcript_367499, Transcript_369172, Transcript_45923
GO:0006725	0.000449545	0.999744	56	603	cellular aromatic compound metabolic process	BP	0.00714661	BP cellular aromatic compound metabolic process	Transcript_125160, Transcript_132535, Transcript_145143, Transcript_185414, Transcript_190722, Transcript_193934, Transcript_210170, Transcript_215319, Transcript_216687, Transcript_220192, Transcript_227406, Transcript_231133, Transcript_237251, Transcript_239163, Transcript_242414, Transcript_247278, Transcript_250919, Transcript_252717, Transcript_257767, Transcript_258672, Transcript_263257, …
GO:0008883	0.0004715	0.999981	4	7	glutamyl-tRNA reductase activity	MF	0.00743212	MF glutamyl-tRNA reductase activity	Transcript_367659, Transcript_370375, Transcript_389148, Transcript_56991
GO:1901360	0.000500974	0.999709	59	643	organic cyclic compound metabolic process	BP	0.00765167	BP organic cyclic compound metabolic process	Transcript_11220, Transcript_124891, Transcript_125160, Transcript_132535, Transcript_145143, Transcript_181429, Transcript_185414, Transcript_190722, Transcript_193934, Transcript_210170, Transcript_215319, Transcript_216687, Transcript_220192, Transcript_227406, Transcript_231133, Transcript_237251, Transcript_239163, Transcript_242414, Transcript_247278, Transcript_250919, Transcript_252717, T…
GO:0010109	0.000510111	0.999979	4	7	regulation of photosynthesis	BP	0.00765167	BP regulation of photosynthesis	Transcript_171148, Transcript_171370, Transcript_274267, Transcript_362345
GO:0010242	0.000510111	0.999979	4	7	oxygen evolving activity	MF	0.00765167	MF oxygen evolving activity	Transcript_171148, Transcript_171370, Transcript_274267, Transcript_362345
GO:0042548	0.000510111	0.999979	4	7	regulation of photosynthesis, light reaction	BP	0.00765167	BP regulation of photosynthesis, light reaction	Transcript_171148, Transcript_171370, Transcript_274267, Transcript_362345
GO:0042549	0.000510111	0.999979	4	7	photosystem II stabilization	BP	0.00765167	BP photosystem II stabilization	Transcript_171148, Transcript_171370, Transcript_274267, Transcript_362345
GO:0043467	0.000510111	0.999979	4	7	regulation of generation of precursor metabolites and energy	BP	0.00765167	BP regulation of generation of precursor metabolites and energy	Transcript_171148, Transcript_171370, Transcript_274267, Transcript_362345
GO:0016984	0.00100105	0.999983	3	4	ribulose-bisphosphate carboxylase activity	MF	0.0148957	MF ribulose-bisphosphate carboxylase activity	Transcript_261530, Transcript_290829, Transcript_98813
GO:0004601	0.00102227	0.999838	7	26	peroxidase activity	MF	0.0149718	MF peroxidase activity	Transcript_178029, Transcript_185328, Transcript_283173, Transcript_301628, Transcript_34083, Transcript_369049, Transcript_46246
GO:0016684	0.00102227	0.999838	7	26	oxidoreductase activity, acting on peroxide as acceptor	MF	0.0149718	MF oxidoreductase activity, acting on peroxide as acceptor	Transcript_178029, Transcript_185328, Transcript_283173, Transcript_301628, Transcript_34083, Transcript_369049, Transcript_46246
GO:0044712	0.00121595	0.999631	13	81	NA	NA	0.0176692	none	Transcript_124523, Transcript_132535, Transcript_185711, Transcript_200551, Transcript_208384, Transcript_249708, Transcript_264240, Transcript_300179, Transcript_301661, Transcript_301716, Transcript_356829, Transcript_367495, Transcript_376892
GO:0034641	0.00128772	0.999187	70	803	cellular nitrogen compound metabolic process	BP	0.0185671	BP cellular nitrogen compound metabolic process	Transcript_101356, Transcript_102085, Transcript_124891, Transcript_125160, Transcript_132535, Transcript_145143, Transcript_185414, Transcript_190722, Transcript_193934, Transcript_210170, Transcript_215319, Transcript_215351, Transcript_216687, Transcript_220192, Transcript_227406, Transcript_229653, Transcript_231133, Transcript_237251, Transcript_239163, Transcript_242414, Transcript_245212, …
GO:0050662	0.00147568	0.999434	18	134	NA	NA	0.0211136	none	Transcript_11214, Transcript_11220, Transcript_181429, Transcript_182475, Transcript_183212, Transcript_211453, Transcript_263078, Transcript_276498, Transcript_301281, Transcript_35064, Transcript_367659, Transcript_370375, Transcript_374665, Transcript_389148, Transcript_46574, Transcript_49715, Transcript_56991, Transcript_61204
GO:0009507	0.002172	0.999835	4	10	chloroplast	CC	0.0306055	CC chloroplast	Transcript_168530, Transcript_185589, Transcript_298627, Transcript_300525
GO:0009536	0.002172	0.999835	4	10	plastid	CC	0.0306055	CC plastid	Transcript_168530, Transcript_185589, Transcript_298627, Transcript_300525
GO:0004888	0.0025854	1	2	2	transmembrane signaling receptor activity	MF	0.0338651	MF transmembrane signaling receptor activity	Transcript_100340, Transcript_335654
GO:0004970	0.0025854	1	2	2	ionotropic glutamate receptor activity	MF	0.0338651	MF ionotropic glutamate receptor activity	Transcript_100340, Transcript_335654
GO:0005230	0.0025854	1	2	2	extracellular ligand-gated ion channel activity	MF	0.0338651	MF extracellular ligand-gated ion channel activity	Transcript_100340, Transcript_335654
GO:0008066	0.0025854	1	2	2	glutamate receptor activity	MF	0.0338651	MF glutamate receptor activity	Transcript_100340, Transcript_335654
GO:0015276	0.0025854	1	2	2	ligand-gated ion channel activity	MF	0.0338651	MF ligand-gated ion channel activity	Transcript_100340, Transcript_335654
GO:0022824	0.0025854	1	2	2	transmitter-gated ion channel activity	MF	0.0338651	MF transmitter-gated ion channel activity	Transcript_100340, Transcript_335654
GO:0022834	0.0025854	1	2	2	ligand-gated channel activity	MF	0.0338651	MF ligand-gated channel activity	Transcript_100340, Transcript_335654
GO:0022835	0.0025854	1	2	2	transmitter-gated channel activity	MF	0.0338651	MF transmitter-gated channel activity	Transcript_100340, Transcript_335654
GO:0030594	0.0025854	1	2	2	neurotransmitter receptor activity	MF	0.0338651	MF neurotransmitter receptor activity	Transcript_100340, Transcript_335654
GO:0099600	0.0025854	1	2	2	NA	NA	0.0338651	none	Transcript_100340, Transcript_335654
GO:0016705	0.00261608	0.999228	11	66	oxidoreductase activity, acting on paired donors, with incorporation or reduction of molecular oxygen	MF	0.0340274	MF oxidoreductase activity, acting on paired donors, with incorporation or reduction of molecular oxygen	Transcript_183212, Transcript_213206, Transcript_222840, Transcript_227195, Transcript_258750, Transcript_300501, Transcript_301904, Transcript_362499, Transcript_367529, Transcript_381350, Transcript_82900
GO:0006461	0.00279353	0.999539	6	26	NA	NA	0.0358342	none	Transcript_11214, Transcript_171148, Transcript_171370, Transcript_185722, Transcript_274267, Transcript_362345
GO:0043623	0.00279353	0.999539	6	26	NA	NA	0.0358342	none	Transcript_11214, Transcript_171148, Transcript_171370, Transcript_185722, Transcript_274267, Transcript_362345
GO:0043234	0.0034438	0.998206	30	302	NA	NA	0.0438731	none	Transcript_125160, Transcript_186319, Transcript_190722, Transcript_193934, Transcript_195782, Transcript_211480, Transcript_215133, Transcript_250049, Transcript_263257, Transcript_271070, Transcript_279815, Transcript_281977, Transcript_301027, Transcript_362425, Transcript_367499, Transcript_367989, Transcript_369172, Transcript_372662, Transcript_376846, Transcript_44323, Transcript_45846, Tr…
GO:0071822	0.00350361	0.999391	6	27	NA	NA	0.0443314	none	Transcript_11214, Transcript_171148, Transcript_171370, Transcript_185722, Transcript_274267, Transcript_362345
GO:0016209	0.00359412	0.999153	8	40	antioxidant activity	MF	0.0451694	MF antioxidant activity	Transcript_178029, Transcript_185328, Transcript_283173, Transcript_301628, Transcript_33800, Transcript_34083, Transcript_369049, Transcript_46246

## Sheet: PLvsPM_PL_up
category	over_represented_pvalue	under_represented_pvalue	numDEInCat	numInCat	term	ontology	over_represented_FDR	go_term	gene_ids
GO:0055114	1.82283e-35	1	143	822	oxidation-reduction process	BP	3.90997e-32	BP oxidation-reduction process	Transcript_100461, Transcript_104322, Transcript_105060, Transcript_11214, Transcript_11220, Transcript_124523, Transcript_124691, Transcript_126498, Transcript_139239, Transcript_144970, Transcript_16299, Transcript_168958, Transcript_169507, Transcript_16953, Transcript_176339, Transcript_176949, Transcript_181429, Transcript_181713, Transcript_182388, Transcript_184869, Transcript_185053, Tran…
GO:0044710	1.60206e-34	1	221	1674	NA	NA	1.71821e-31	none	Transcript_100461, Transcript_104322, Transcript_105060, Transcript_11106, Transcript_11214, Transcript_11220, Transcript_124523, Transcript_124691, Transcript_125160, Transcript_125657, Transcript_126498, Transcript_132523, Transcript_132535, Transcript_139239, Transcript_144970, Transcript_145253, Transcript_162048, Transcript_16299, Transcript_168958, Transcript_169487, Transcript_169507, Tran…
GO:0044699	3.8121e-30	1	243	2066	NA	NA	2.72565e-27	none	Transcript_100461, Transcript_104322, Transcript_105060, Transcript_11106, Transcript_11214, Transcript_11220, Transcript_124523, Transcript_124691, Transcript_125160, Transcript_125657, Transcript_126498, Transcript_132523, Transcript_132535, Transcript_139239, Transcript_144732, Transcript_144970, Transcript_145253, Transcript_162048, Transcript_16299, Transcript_168958, Transcript_169487, Tran…
GO:0016491	2.4198e-27	1	127	808	oxidoreductase activity	MF	1.29762e-24	MF oxidoreductase activity	Transcript_104322, Transcript_105060, Transcript_11214, Transcript_11220, Transcript_124523, Transcript_126498, Transcript_132523, Transcript_139239, Transcript_144970, Transcript_16299, Transcript_168958, Transcript_169487, Transcript_169507, Transcript_16953, Transcript_176339, Transcript_176949, Transcript_181429, Transcript_181713, Transcript_182388, Transcript_184869, Transcript_185053, Tran…
GO:0008152	6.68353e-22	1	405	4708	metabolic process	BP	2.86723e-19	BP metabolic process	Transcript_100461, Transcript_101356, Transcript_102084, Transcript_102085, Transcript_104322, Transcript_105060, Transcript_11106, Transcript_11214, Transcript_11220, Transcript_124449, Transcript_124523, Transcript_124691, Transcript_125160, Transcript_125657, Transcript_126498, Transcript_132523, Transcript_132535, Transcript_139239, Transcript_144970, Transcript_145253, Transcript_161758, Tra…
GO:0019684	1.72102e-18	1	15	16	photosynthesis, light reaction	BP	6.15263e-16	BP photosynthesis, light reaction	Transcript_100461, Transcript_206979, Transcript_211480, Transcript_233229, Transcript_250033, Transcript_265782, Transcript_271697, Transcript_285949, Transcript_35106, Transcript_370446, Transcript_44323, Transcript_45846, Transcript_51112, Transcript_59648, Transcript_60274
GO:0009521	7.16848e-18	1	17	22	photosystem	CC	2.19663e-15	CC photosystem	Transcript_186614, Transcript_195782, Transcript_19593, Transcript_206979, Transcript_211480, Transcript_250049, Transcript_264273, Transcript_268300, Transcript_281977, Transcript_35106, Transcript_44323, Transcript_45846, Transcript_51112, Transcript_53613, Transcript_55056, Transcript_59150, Transcript_59459
GO:0009767	1.20676e-17	1	15	17	photosynthetic electron transport chain	BP	3.23563e-15	BP photosynthetic electron transport chain	Transcript_100461, Transcript_206979, Transcript_211480, Transcript_233229, Transcript_250033, Transcript_265782, Transcript_271697, Transcript_285949, Transcript_35106, Transcript_370446, Transcript_44323, Transcript_45846, Transcript_51112, Transcript_59648, Transcript_60274
GO:0044436	2.83157e-17	1	17	23	NA	NA	6.74858e-15	none	Transcript_186614, Transcript_195782, Transcript_19593, Transcript_206979, Transcript_211480, Transcript_250049, Transcript_264273, Transcript_268300, Transcript_281977, Transcript_35106, Transcript_44323, Transcript_45846, Transcript_51112, Transcript_53613, Transcript_55056, Transcript_59150, Transcript_59459
GO:0009772	5.53342e-16	1	13	14	photosynthetic electron transport in photosystem II	BP	1.07902e-13	BP photosynthetic electron transport in photosystem II	Transcript_100461, Transcript_206979, Transcript_211480, Transcript_233229, Transcript_250033, Transcript_265782, Transcript_271697, Transcript_285949, Transcript_370446, Transcript_45846, Transcript_51112, Transcript_59648, Transcript_60274
GO:0045156	5.53342e-16	1	13	14	electron transporter, transferring electrons within the cyclic electron transport pathway of photosynthesis activity	MF	1.07902e-13	MF electron transporter, transferring electrons within the cyclic electron transport pathway of photosynthesis activity	Transcript_100461, Transcript_206979, Transcript_211480, Transcript_233229, Transcript_250033, Transcript_265782, Transcript_271697, Transcript_285949, Transcript_370446, Transcript_45846, Transcript_51112, Transcript_59648, Transcript_60274
GO:0016638	1.7712e-14	1	17	28	oxidoreductase activity, acting on the CH-NH2 group of donors	MF	3.16601e-12	MF oxidoreductase activity, acting on the CH-NH2 group of donors	Transcript_124523, Transcript_185711, Transcript_224659, Transcript_237010, Transcript_239858, Transcript_249708, Transcript_261322, Transcript_265481, Transcript_289255, Transcript_292279, Transcript_293517, Transcript_300179, Transcript_300731, Transcript_356829, Transcript_367495, Transcript_376892, Transcript_71671
GO:0008150	2.04904e-14	1	517	7012	biological_process	BP	3.38092e-12	BP biological_process	Transcript_100183, Transcript_100461, Transcript_100488, Transcript_101202, Transcript_101356, Transcript_102084, Transcript_102085, Transcript_104322, Transcript_105060, Transcript_11106, Transcript_11214, Transcript_11220, Transcript_124449, Transcript_124523, Transcript_124691, Transcript_125160, Transcript_125657, Transcript_126498, Transcript_132523, Transcript_132535, Transcript_139239, Tra…
GO:0015979	5.05821e-14	1	14	20	photosynthesis	BP	7.74991e-12	BP photosynthesis	Transcript_185722, Transcript_186614, Transcript_195782, Transcript_19593, Transcript_250049, Transcript_264273, Transcript_268300, Transcript_281977, Transcript_51112, Transcript_53613, Transcript_55056, Transcript_57228, Transcript_59150, Transcript_59459
GO:0022900	1.7888e-12	1	15	29	electron transport chain	BP	2.55799e-10	BP electron transport chain	Transcript_100461, Transcript_206979, Transcript_211480, Transcript_233229, Transcript_250033, Transcript_265782, Transcript_271697, Transcript_285949, Transcript_35106, Transcript_370446, Transcript_44323, Transcript_45846, Transcript_51112, Transcript_59648, Transcript_60274
GO:0009522	8.10726e-12	1	9	9	photosystem I	CC	1.02295e-09	CC photosystem I	Transcript_195782, Transcript_250049, Transcript_268300, Transcript_281977, Transcript_51112, Transcript_53613, Transcript_55056, Transcript_59150, Transcript_59459
GO:0009579	8.10726e-12	1	9	9	thylakoid	CC	1.02295e-09	CC thylakoid	Transcript_195782, Transcript_250049, Transcript_268300, Transcript_281977, Transcript_51112, Transcript_53613, Transcript_55056, Transcript_59150, Transcript_59459
GO:0009069	8.58998e-11	1	9	10	serine family amino acid metabolic process	BP	1.02364e-08	BP serine family amino acid metabolic process	Transcript_11106, Transcript_124523, Transcript_185711, Transcript_224659, Transcript_249708, Transcript_300179, Transcript_356829, Transcript_367495, Transcript_376892
GO:0044763	1.39937e-10	1	121	1200	NA	NA	1.35611e-08	none	Transcript_100461, Transcript_11106, Transcript_124523, Transcript_125160, Transcript_125657, Transcript_132535, Transcript_144732, Transcript_145253, Transcript_162048, Transcript_16299, Transcript_169487, Transcript_169507, Transcript_171242, Transcript_181342, Transcript_181713, Transcript_182346, Transcript_182388, Transcript_183044, Transcript_185171, Transcript_185414, Transcript_185711, Tr…
GO:0004375	1.51733e-10	1	8	8	glycine dehydrogenase (decarboxylating) activity	MF	1.35611e-08	MF glycine dehydrogenase (decarboxylating) activity	Transcript_124523, Transcript_185711, Transcript_224659, Transcript_249708, Transcript_300179, Transcript_356829, Transcript_367495, Transcript_376892
GO:0006544	1.51733e-10	1	8	8	glycine metabolic process	BP	1.35611e-08	BP glycine metabolic process	Transcript_124523, Transcript_185711, Transcript_224659, Transcript_249708, Transcript_300179, Transcript_356829, Transcript_367495, Transcript_376892
GO:0006546	1.51733e-10	1	8	8	glycine catabolic process	BP	1.35611e-08	BP glycine catabolic process	Transcript_124523, Transcript_185711, Transcript_224659, Transcript_249708, Transcript_300179, Transcript_356829, Transcript_367495, Transcript_376892
GO:0009071	1.51733e-10	1	8	8	serine family amino acid catabolic process	BP	1.35611e-08	BP serine family amino acid catabolic process	Transcript_124523, Transcript_185711, Transcript_224659, Transcript_249708, Transcript_300179, Transcript_356829, Transcript_367495, Transcript_376892
GO:0016642	1.51733e-10	1	8	8	oxidoreductase activity, acting on the CH-NH2 group of donors, disulfide as acceptor	MF	1.35611e-08	MF oxidoreductase activity, acting on the CH-NH2 group of donors, disulfide as acceptor	Transcript_124523, Transcript_185711, Transcript_224659, Transcript_249708, Transcript_300179, Transcript_356829, Transcript_367495, Transcript_376892
GO:0003824	3.10418e-09	1	384	5252	catalytic activity	MF	2.66338e-07	MF catalytic activity	Transcript_103194, Transcript_104322, Transcript_105060, Transcript_11106, Transcript_11214, Transcript_11220, Transcript_124523, Transcript_125657, Transcript_126498, Transcript_132523, Transcript_132535, Transcript_139239, Transcript_144369, Transcript_144970, Transcript_145253, Transcript_149225, Transcript_155243, Transcript_161758, Transcript_161761, Transcript_162048, Transcript_16220, Tran…
GO:1901606	5.25333e-09	1	8	10	alpha-amino acid catabolic process	BP	4.334e-07	BP alpha-amino acid catabolic process	Transcript_124523, Transcript_185711, Transcript_224659, Transcript_249708, Transcript_300179, Transcript_356829, Transcript_367495, Transcript_376892
GO:0046906	9.82851e-09	1	23	106	tetrapyrrole binding	MF	7.80821e-07	MF tetrapyrrole binding	Transcript_11214, Transcript_126498, Transcript_168958, Transcript_176339, Transcript_176949, Transcript_185053, Transcript_199773, Transcript_206979, Transcript_211480, Transcript_222840, Transcript_274266, Transcript_301904, Transcript_34083, Transcript_35106, Transcript_362643, Transcript_369049, Transcript_369052, Transcript_394032, Transcript_44323, Transcript_45846, Transcript_51112, Transc…
GO:0033013	1.22787e-08	1	13	35	tetrapyrrole metabolic process	BP	9.40635e-07	BP tetrapyrrole metabolic process	Transcript_181713, Transcript_184869, Transcript_185414, Transcript_215319, Transcript_220192, Transcript_257767, Transcript_357112, Transcript_370374, Transcript_370375, Transcript_385716, Transcript_389148, Transcript_419997, Transcript_47413
GO:0009063	1.91053e-08	1	8	11	cellular amino acid catabolic process	BP	1.41313e-06	BP cellular amino acid catabolic process	Transcript_124523, Transcript_185711, Transcript_224659, Transcript_249708, Transcript_300179, Transcript_356829, Transcript_367495, Transcript_376892
GO:0015930	3.56175e-08	1	9	15	glutamate synthase activity	MF	2.52842e-06	MF glutamate synthase activity	Transcript_237010, Transcript_239858, Transcript_261322, Transcript_265481, Transcript_289255, Transcript_292279, Transcript_293517, Transcript_300731, Transcript_71671
GO:0016168	3.65413e-08	1	6	6	chlorophyll binding	MF	2.52842e-06	MF chlorophyll binding	Transcript_206979, Transcript_211480, Transcript_35106, Transcript_44323, Transcript_45846, Transcript_51112
GO:0033014	1.01208e-07	1	11	28	tetrapyrrole biosynthetic process	BP	6.78413e-06	BP tetrapyrrole biosynthetic process	Transcript_184869, Transcript_185414, Transcript_215319, Transcript_220192, Transcript_257767, Transcript_370374, Transcript_370375, Transcript_385716, Transcript_389148, Transcript_419997, Transcript_47413
GO:0044281	1.23223e-07	1	68	630	small molecule metabolic process	BP	8.00949e-06	BP small molecule metabolic process	Transcript_11106, Transcript_124523, Transcript_125160, Transcript_132535, Transcript_162048, Transcript_169487, Transcript_171242, Transcript_182346, Transcript_183044, Transcript_185171, Transcript_185711, Transcript_187207, Transcript_210170, Transcript_216687, Transcript_217394, Transcript_224659, Transcript_236205, Transcript_239163, Transcript_239858, Transcript_240997, Transcript_241543, T…
GO:0019693	3.23403e-07	1	29	183	ribose phosphate metabolic process	BP	2.04029e-05	BP ribose phosphate metabolic process	Transcript_125160, Transcript_132535, Transcript_171242, Transcript_187207, Transcript_210170, Transcript_216687, Transcript_239163, Transcript_242414, Transcript_247278, Transcript_252717, Transcript_263257, Transcript_268491, Transcript_272730, Transcript_282045, Transcript_285268, Transcript_296299, Transcript_299423, Transcript_300567, Transcript_301661, Transcript_325937, Transcript_367989, …
GO:0009150	3.43373e-07	1	28	173	purine ribonucleotide metabolic process	BP	2.04593e-05	BP purine ribonucleotide metabolic process	Transcript_125160, Transcript_132535, Transcript_171242, Transcript_187207, Transcript_210170, Transcript_216687, Transcript_239163, Transcript_242414, Transcript_247278, Transcript_252717, Transcript_263257, Transcript_268491, Transcript_272730, Transcript_282045, Transcript_285268, Transcript_296299, Transcript_299423, Transcript_300567, Transcript_301661, Transcript_367989, Transcript_368660, …
GO:0009259	3.43373e-07	1	28	173	ribonucleotide metabolic process	BP	2.04593e-05	BP ribonucleotide metabolic process	Transcript_125160, Transcript_132535, Transcript_171242, Transcript_187207, Transcript_210170, Transcript_216687, Transcript_239163, Transcript_242414, Transcript_247278, Transcript_252717, Transcript_263257, Transcript_268491, Transcript_272730, Transcript_282045, Transcript_285268, Transcript_296299, Transcript_299423, Transcript_300567, Transcript_301661, Transcript_367989, Transcript_368660, …
GO:1901135	4.83643e-07	1	32	218	carbohydrate derivative metabolic process	BP	2.80382e-05	BP carbohydrate derivative metabolic process	Transcript_125160, Transcript_132535, Transcript_169487, Transcript_171242, Transcript_187207, Transcript_210170, Transcript_216687, Transcript_239163, Transcript_242414, Transcript_247278, Transcript_252717, Transcript_263257, Transcript_268491, Transcript_272730, Transcript_282045, Transcript_285268, Transcript_296299, Transcript_296843, Transcript_299423, Transcript_300567, Transcript_301661, …
GO:0006163	6.33835e-07	1	28	178	purine nucleotide metabolic process	BP	3.57783e-05	BP purine nucleotide metabolic process	Transcript_125160, Transcript_132535, Transcript_171242, Transcript_187207, Transcript_210170, Transcript_216687, Transcript_239163, Transcript_242414, Transcript_247278, Transcript_252717, Transcript_263257, Transcript_268491, Transcript_272730, Transcript_282045, Transcript_285268, Transcript_296299, Transcript_299423, Transcript_300567, Transcript_301661, Transcript_367989, Transcript_368660, …
GO:0072521	7.08671e-07	1	28	179	purine-containing compound metabolic process	BP	3.89769e-05	BP purine-containing compound metabolic process	Transcript_125160, Transcript_132535, Transcript_171242, Transcript_187207, Transcript_210170, Transcript_216687, Transcript_239163, Transcript_242414, Transcript_247278, Transcript_252717, Transcript_263257, Transcript_268491, Transcript_272730, Transcript_282045, Transcript_285268, Transcript_296299, Transcript_299423, Transcript_300567, Transcript_301661, Transcript_367989, Transcript_368660, …
GO:0019637	8.31833e-07	1	38	287	organophosphate metabolic process	BP	4.4607e-05	BP organophosphate metabolic process	Transcript_125160, Transcript_132535, Transcript_162048, Transcript_169487, Transcript_171242, Transcript_181342, Transcript_182346, Transcript_187207, Transcript_210170, Transcript_216687, Transcript_239163, Transcript_241101, Transcript_242414, Transcript_247278, Transcript_252717, Transcript_263257, Transcript_268491, Transcript_272730, Transcript_282045, Transcript_285268, Transcript_296299, …
GO:0009055	1.10181e-06	1	15	66	electron transfer activity	MF	5.76432e-05	MF electron transfer activity	Transcript_100461, Transcript_206979, Transcript_211480, Transcript_211833, Transcript_233229, Transcript_250033, Transcript_265782, Transcript_271697, Transcript_285949, Transcript_294344, Transcript_370446, Transcript_45846, Transcript_51112, Transcript_59648, Transcript_60274
GO:1901565	1.28861e-06	1	9	22	organonitrogen compound catabolic process	BP	6.58109e-05	BP organonitrogen compound catabolic process	Transcript_124523, Transcript_185711, Transcript_224659, Transcript_249708, Transcript_300179, Transcript_356829, Transcript_367495, Transcript_376892, Transcript_94766
GO:1901605	1.7601e-06	1	18	89	alpha-amino acid metabolic process	BP	8.78002e-05	BP alpha-amino acid metabolic process	Transcript_11106, Transcript_124523, Transcript_183044, Transcript_185171, Transcript_185711, Transcript_224659, Transcript_239858, Transcript_249708, Transcript_261322, Transcript_265481, Transcript_292279, Transcript_300179, Transcript_300731, Transcript_356829, Transcript_358822, Transcript_367495, Transcript_376892, Transcript_71671
GO:0009058	2.24889e-06	0.999999	104	1240	biosynthetic process	BP	0.000109634	BP biosynthetic process	Transcript_101356, Transcript_102084, Transcript_102085, Transcript_11106, Transcript_11220, Transcript_124449, Transcript_125160, Transcript_125657, Transcript_145253, Transcript_162048, Transcript_169487, Transcript_176334, Transcript_181282, Transcript_181429, Transcript_181462, Transcript_181566, Transcript_182276, Transcript_182346, Transcript_182388, Transcript_183044, Transcript_184869, Tr…
GO:0004222	2.58265e-06	1	14	56	metalloendopeptidase activity	MF	0.000123106	MF metalloendopeptidase activity	Transcript_161758, Transcript_161761, Transcript_182584, Transcript_185186, Transcript_193817, Transcript_207479, Transcript_211493, Transcript_222552, Transcript_283986, Transcript_299928, Transcript_312438, Transcript_368530, Transcript_372093, Transcript_60896
GO:0015969	3.35277e-06	1	8	18	guanosine tetraphosphate metabolic process	BP	0.000153015	BP guanosine tetraphosphate metabolic process	Transcript_171242, Transcript_282045, Transcript_296299, Transcript_299423, Transcript_300567, Transcript_37471, Transcript_417240, Transcript_45465
GO:0034035	3.35277e-06	1	8	18	purine ribonucleoside bisphosphate metabolic process	BP	0.000153015	BP purine ribonucleoside bisphosphate metabolic process	Transcript_171242, Transcript_282045, Transcript_296299, Transcript_299423, Transcript_300567, Transcript_37471, Transcript_417240, Transcript_45465
GO:0006818	4.4021e-06	0.999999	17	88	NA	NA	0.00018885	none	Transcript_125160, Transcript_210170, Transcript_216687, Transcript_239163, Transcript_242414, Transcript_247278, Transcript_252717, Transcript_263257, Transcript_268491, Transcript_272730, Transcript_285268, Transcript_367989, Transcript_368660, Transcript_419556, Transcript_48160, Transcript_53658, Transcript_98787
GO:0015992	4.4021e-06	0.999999	17	88	NA	NA	0.00018885	none	Transcript_125160, Transcript_210170, Transcript_216687, Transcript_239163, Transcript_242414, Transcript_247278, Transcript_252717, Transcript_263257, Transcript_268491, Transcript_272730, Transcript_285268, Transcript_367989, Transcript_368660, Transcript_419556, Transcript_48160, Transcript_53658, Transcript_98787
GO:1902600	4.4021e-06	0.999999	17	88	proton transmembrane transport	BP	0.00018885	BP proton transmembrane transport	Transcript_125160, Transcript_210170, Transcript_216687, Transcript_239163, Transcript_242414, Transcript_247278, Transcript_252717, Transcript_263257, Transcript_268491, Transcript_272730, Transcript_285268, Transcript_367989, Transcript_368660, Transcript_419556, Transcript_48160, Transcript_53658, Transcript_98787
GO:0016725	5.33318e-06	1	7	14	oxidoreductase activity, acting on CH or CH2 groups	MF	0.000222226	MF oxidoreductase activity, acting on CH or CH2 groups	Transcript_169487, Transcript_182388, Transcript_293504, Transcript_296843, Transcript_34022, Transcript_356967, Transcript_368823
GO:0016705	5.58094e-06	0.999999	17	89	oxidoreductase activity, acting on paired donors, with incorporation or reduction of molecular oxygen	MF	0.000222226	MF oxidoreductase activity, acting on paired donors, with incorporation or reduction of molecular oxygen	Transcript_126498, Transcript_168958, Transcript_176339, Transcript_181713, Transcript_185053, Transcript_199773, Transcript_222840, Transcript_223993, Transcript_227195, Transcript_274266, Transcript_290995, Transcript_301904, Transcript_357112, Transcript_381350, Transcript_394032, Transcript_82900, Transcript_90798
GO:0008272	5.89116e-06	1	6	10	sulfate transport	BP	0.000222226	BP sulfate transport	Transcript_218205, Transcript_269583, Transcript_296518, Transcript_300491, Transcript_380191, Transcript_47863
GO:0015116	5.89116e-06	1	6	10	sulfate transmembrane transporter activity	MF	0.000222226	MF sulfate transmembrane transporter activity	Transcript_218205, Transcript_269583, Transcript_296518, Transcript_300491, Transcript_380191, Transcript_47863
GO:0072348	5.89116e-06	1	6	10	sulfur compound transport	BP	0.000222226	BP sulfur compound transport	Transcript_218205, Transcript_269583, Transcript_296518, Transcript_300491, Transcript_380191, Transcript_47863
GO:1901682	5.89116e-06	1	6	10	sulfur compound transmembrane transporter activity	MF	0.000222226	MF sulfur compound transmembrane transporter activity	Transcript_218205, Transcript_269583, Transcript_296518, Transcript_300491, Transcript_380191, Transcript_47863
GO:0016054	6.00892e-06	1	8	19	organic acid catabolic process	BP	0.000222226	BP organic acid catabolic process	Transcript_124523, Transcript_185711, Transcript_224659, Transcript_249708, Transcript_300179, Transcript_356829, Transcript_367495, Transcript_376892
GO:0046395	6.00892e-06	1	8	19	carboxylic acid catabolic process	BP	0.000222226	BP carboxylic acid catabolic process	Transcript_124523, Transcript_185711, Transcript_224659, Transcript_249708, Transcript_300179, Transcript_356829, Transcript_367495, Transcript_376892
GO:0006091	7.51084e-06	0.999998	18	100	generation of precursor metabolites and energy	BP	0.000273063	BP generation of precursor metabolites and energy	Transcript_100461, Transcript_132535, Transcript_187207, Transcript_206979, Transcript_211480, Transcript_233229, Transcript_250033, Transcript_265782, Transcript_271697, Transcript_285949, Transcript_301661, Transcript_35106, Transcript_370446, Transcript_44323, Transcript_45846, Transcript_51112, Transcript_59648, Transcript_60274
GO:0016984	8.35167e-06	1	4	4	ribulose-bisphosphate carboxylase activity	MF	0.000298572	MF ribulose-bisphosphate carboxylase activity	Transcript_261530, Transcript_290829, Transcript_58365, Transcript_98813
GO:0070402	9.85463e-06	1	4	4	NADPH binding	MF	0.000346527	MF NADPH binding	Transcript_124691, Transcript_244048, Transcript_300070, Transcript_98095
GO:0009119	1.35554e-05	0.999999	8	21	ribonucleoside metabolic process	BP	0.000447327	BP ribonucleoside metabolic process	Transcript_171242, Transcript_282045, Transcript_296299, Transcript_299423, Transcript_300567, Transcript_37471, Transcript_417240, Transcript_45465
GO:0042278	1.35554e-05	0.999999	8	21	purine nucleoside metabolic process	BP	0.000447327	BP purine nucleoside metabolic process	Transcript_171242, Transcript_282045, Transcript_296299, Transcript_299423, Transcript_300567, Transcript_37471, Transcript_417240, Transcript_45465
GO:0046128	1.35554e-05	0.999999	8	21	purine ribonucleoside metabolic process	BP	0.000447327	BP purine ribonucleoside metabolic process	Transcript_171242, Transcript_282045, Transcript_296299, Transcript_299423, Transcript_300567, Transcript_37471, Transcript_417240, Transcript_45465
GO:1901068	1.35554e-05	0.999999	8	21	guanosine-containing compound metabolic process	BP	0.000447327	BP guanosine-containing compound metabolic process	Transcript_171242, Transcript_282045, Transcript_296299, Transcript_299423, Transcript_300567, Transcript_37471, Transcript_417240, Transcript_45465
GO:0006520	1.59375e-05	0.999994	32	250	cellular amino acid metabolic process	BP	0.000517969	BP cellular amino acid metabolic process	Transcript_11106, Transcript_124523, Transcript_183044, Transcript_185171, Transcript_185711, Transcript_217394, Transcript_224659, Transcript_236205, Transcript_239858, Transcript_241543, Transcript_249708, Transcript_259158, Transcript_261322, Transcript_265481, Transcript_284601, Transcript_28700, Transcript_292279, Transcript_300179, Transcript_300731, Transcript_313251, Transcript_31773, Tra…
GO:0009117	1.67069e-05	0.999994	28	210	nucleotide metabolic process	BP	0.000534871	BP nucleotide metabolic process	Transcript_125160, Transcript_132535, Transcript_171242, Transcript_187207, Transcript_210170, Transcript_216687, Transcript_239163, Transcript_242414, Transcript_247278, Transcript_252717, Transcript_263257, Transcript_268491, Transcript_272730, Transcript_282045, Transcript_285268, Transcript_296299, Transcript_299423, Transcript_300567, Transcript_301661, Transcript_367989, Transcript_368660, …
GO:0006753	1.83565e-05	0.999993	28	211	nucleoside phosphate metabolic process	BP	0.000578695	BP nucleoside phosphate metabolic process	Transcript_125160, Transcript_132535, Transcript_171242, Transcript_187207, Transcript_210170, Transcript_216687, Transcript_239163, Transcript_242414, Transcript_247278, Transcript_252717, Transcript_263257, Transcript_268491, Transcript_272730, Transcript_282045, Transcript_285268, Transcript_296299, Transcript_299423, Transcript_300567, Transcript_301661, Transcript_367989, Transcript_368660, …
GO:0006536	1.91549e-05	0.999999	6	11	glutamate metabolic process	BP	0.000578695	BP glutamate metabolic process	Transcript_239858, Transcript_261322, Transcript_265481, Transcript_292279, Transcript_300731, Transcript_71671
GO:0006537	1.91549e-05	0.999999	6	11	glutamate biosynthetic process	BP	0.000578695	BP glutamate biosynthetic process	Transcript_239858, Transcript_261322, Transcript_265481, Transcript_292279, Transcript_300731, Transcript_71671
GO:0043650	1.91549e-05	0.999999	6	11	dicarboxylic acid biosynthetic process	BP	0.000578695	BP dicarboxylic acid biosynthetic process	Transcript_239858, Transcript_261322, Transcript_265481, Transcript_292279, Transcript_300731, Transcript_71671
GO:0020037	2.48142e-05	0.999994	17	100	heme binding	MF	0.000739256	MF heme binding	Transcript_11214, Transcript_126498, Transcript_168958, Transcript_176339, Transcript_176949, Transcript_185053, Transcript_199773, Transcript_222840, Transcript_274266, Transcript_301904, Transcript_34083, Transcript_362643, Transcript_369049, Transcript_369052, Transcript_394032, Transcript_82900, Transcript_90798
GO:0032977	3.22741e-05	0.999999	5	8	membrane insertase activity	MF	0.000938046	MF membrane insertase activity	Transcript_181455, Transcript_192993, Transcript_281651, Transcript_356907, Transcript_373134
GO:0055086	3.23615e-05	0.999988	28	218	nucleobase-containing small molecule metabolic process	BP	0.000938046	BP nucleobase-containing small molecule metabolic process	Transcript_125160, Transcript_132535, Transcript_171242, Transcript_187207, Transcript_210170, Transcript_216687, Transcript_239163, Transcript_242414, Transcript_247278, Transcript_252717, Transcript_263257, Transcript_268491, Transcript_272730, Transcript_282045, Transcript_285268, Transcript_296299, Transcript_299423, Transcript_300567, Transcript_301661, Transcript_367989, Transcript_368660, …
GO:0016021	3.39039e-05	0.999982	60	623	integral component of membrane	CC	0.000969651	CC integral component of membrane	Transcript_101202, Transcript_105909, Transcript_11815, Transcript_155243, Transcript_178731, Transcript_181455, Transcript_182538, Transcript_192993, Transcript_195782, Transcript_19874, Transcript_202703, Transcript_208097, Transcript_215243, Transcript_216802, Transcript_218205, Transcript_223993, Transcript_233786, Transcript_235145, Transcript_245936, Transcript_250049, Transcript_261108, Tr…
GO:0044711	3.59554e-05	0.999983	45	425	NA	NA	0.00101479	none	Transcript_11106, Transcript_11220, Transcript_125160, Transcript_125657, Transcript_145253, Transcript_162048, Transcript_169487, Transcript_181429, Transcript_182346, Transcript_182388, Transcript_183044, Transcript_185171, Transcript_185414, Transcript_186278, Transcript_201501, Transcript_210170, Transcript_216687, Transcript_239163, Transcript_239858, Transcript_252717, Transcript_257767, Tr…
GO:0008237	4.67744e-05	0.999989	15	79	metallopeptidase activity	MF	0.00129268	MF metallopeptidase activity	Transcript_161758, Transcript_161761, Transcript_182584, Transcript_185186, Transcript_193817, Transcript_207479, Transcript_211493, Transcript_222552, Transcript_283986, Transcript_299928, Transcript_312438, Transcript_368530, Transcript_372093, Transcript_50831, Transcript_60896
GO:0031224	4.70065e-05	0.999975	60	630	intrinsic component of membrane	CC	0.00129268	CC intrinsic component of membrane	Transcript_101202, Transcript_105909, Transcript_11815, Transcript_155243, Transcript_178731, Transcript_181455, Transcript_182538, Transcript_192993, Transcript_195782, Transcript_19874, Transcript_202703, Transcript_208097, Transcript_215243, Transcript_216802, Transcript_218205, Transcript_223993, Transcript_233786, Transcript_235145, Transcript_245936, Transcript_250049, Transcript_261108, Tr…
GO:0016829	4.93879e-05	0.999985	20	134	lyase activity	MF	0.00134097	MF lyase activity	Transcript_132535, Transcript_182276, Transcript_185414, Transcript_215319, Transcript_216292, Transcript_220192, Transcript_240997, Transcript_249248, Transcript_257767, Transcript_259158, Transcript_261530, Transcript_266405, Transcript_290829, Transcript_301661, Transcript_382024, Transcript_385716, Transcript_419997, Transcript_47413, Transcript_58365, Transcript_98813
GO:0033865	5.88875e-05	0.999993	8	25	nucleoside bisphosphate metabolic process	BP	0.00154041	BP nucleoside bisphosphate metabolic process	Transcript_171242, Transcript_282045, Transcript_296299, Transcript_299423, Transcript_300567, Transcript_37471, Transcript_417240, Transcript_45465
GO:0033875	5.88875e-05	0.999993	8	25	ribonucleoside bisphosphate metabolic process	BP	0.00154041	BP ribonucleoside bisphosphate metabolic process	Transcript_171242, Transcript_282045, Transcript_296299, Transcript_299423, Transcript_300567, Transcript_37471, Transcript_417240, Transcript_45465
GO:0034032	5.88875e-05	0.999993	8	25	purine nucleoside bisphosphate metabolic process	BP	0.00154041	BP purine nucleoside bisphosphate metabolic process	Transcript_171242, Transcript_282045, Transcript_296299, Transcript_299423, Transcript_300567, Transcript_37471, Transcript_417240, Transcript_45465
GO:0016701	8.01399e-05	0.999987	10	43	oxidoreductase activity, acting on single donors with incorporation of molecular oxygen	MF	0.00207108	MF oxidoreductase activity, acting on single donors with incorporation of molecular oxygen	Transcript_104322, Transcript_139239, Transcript_212302, Transcript_224495, Transcript_251377, Transcript_262576, Transcript_302938, Transcript_349610, Transcript_349894, Transcript_54159
GO:0044765	9.17292e-05	0.999963	29	242	NA	NA	0.00234237	none	Transcript_125160, Transcript_210170, Transcript_210701, Transcript_216687, Transcript_218205, Transcript_223921, Transcript_239163, Transcript_242414, Transcript_247278, Transcript_252717, Transcript_263257, Transcript_268491, Transcript_269583, Transcript_272730, Transcript_285268, Transcript_293408, Transcript_296518, Transcript_300491, Transcript_326816, Transcript_330875, Transcript_367989, …
GO:0009064	0.000103693	0.999987	8	28	glutamine family amino acid metabolic process	BP	0.00258629	BP glutamine family amino acid metabolic process	Transcript_183044, Transcript_185171, Transcript_239858, Transcript_261322, Transcript_265481, Transcript_292279, Transcript_300731, Transcript_71671
GO:0009084	0.000103693	0.999987	8	28	glutamine family amino acid biosynthetic process	BP	0.00258629	BP glutamine family amino acid biosynthetic process	Transcript_183044, Transcript_185171, Transcript_239858, Transcript_261322, Transcript_265481, Transcript_292279, Transcript_300731, Transcript_71671
GO:0046034	0.000113378	0.999963	20	143	ATP metabolic process	BP	0.00279536	BP ATP metabolic process	Transcript_125160, Transcript_132535, Transcript_187207, Transcript_210170, Transcript_216687, Transcript_239163, Transcript_242414, Transcript_247278, Transcript_252717, Transcript_263257, Transcript_268491, Transcript_272730, Transcript_285268, Transcript_301661, Transcript_367989, Transcript_368660, Transcript_419556, Transcript_48160, Transcript_53658, Transcript_98787
GO:1902578	0.000119004	0.999951	29	246	NA	NA	0.00290072	none	Transcript_125160, Transcript_210170, Transcript_210701, Transcript_216687, Transcript_218205, Transcript_223921, Transcript_239163, Transcript_242414, Transcript_247278, Transcript_252717, Transcript_263257, Transcript_268491, Transcript_269583, Transcript_272730, Transcript_285268, Transcript_293408, Transcript_296518, Transcript_300491, Transcript_326816, Transcript_330875, Transcript_367989, …
GO:0009144	0.000126434	0.999958	20	144	purine nucleoside triphosphate metabolic process	BP	0.00297271	BP purine nucleoside triphosphate metabolic process	Transcript_125160, Transcript_132535, Transcript_187207, Transcript_210170, Transcript_216687, Transcript_239163, Transcript_242414, Transcript_247278, Transcript_252717, Transcript_263257, Transcript_268491, Transcript_272730, Transcript_285268, Transcript_301661, Transcript_367989, Transcript_368660, Transcript_419556, Transcript_48160, Transcript_53658, Transcript_98787
GO:0009199	0.000126434	0.999958	20	144	ribonucleoside triphosphate metabolic process	BP	0.00297271	BP ribonucleoside triphosphate metabolic process	Transcript_125160, Transcript_132535, Transcript_187207, Transcript_210170, Transcript_216687, Transcript_239163, Transcript_242414, Transcript_247278, Transcript_252717, Transcript_263257, Transcript_268491, Transcript_272730, Transcript_285268, Transcript_301661, Transcript_367989, Transcript_368660, Transcript_419556, Transcript_48160, Transcript_53658, Transcript_98787
GO:0009205	0.000126434	0.999958	20	144	purine ribonucleoside triphosphate metabolic process	BP	0.00297271	BP purine ribonucleoside triphosphate metabolic process	Transcript_125160, Transcript_132535, Transcript_187207, Transcript_210170, Transcript_216687, Transcript_239163, Transcript_242414, Transcript_247278, Transcript_252717, Transcript_263257, Transcript_268491, Transcript_272730, Transcript_285268, Transcript_301661, Transcript_367989, Transcript_368660, Transcript_419556, Transcript_48160, Transcript_53658, Transcript_98787
GO:0008883	0.00012766	0.999997	4	6	glutamyl-tRNA reductase activity	MF	0.00297271	MF glutamyl-tRNA reductase activity	Transcript_184869, Transcript_370374, Transcript_370375, Transcript_389148
GO:0006778	0.000128887	0.999986	7	23	porphyrin-containing compound metabolic process	BP	0.00297271	BP porphyrin-containing compound metabolic process	Transcript_181713, Transcript_185414, Transcript_257767, Transcript_357112, Transcript_385716, Transcript_419997, Transcript_47413
GO:0016226	0.000134522	0.999982	8	31	iron-sulfur cluster assembly	BP	0.00303737	BP iron-sulfur cluster assembly	Transcript_215174, Transcript_263367, Transcript_274068, Transcript_299958, Transcript_343966, Transcript_349490, Transcript_365852, Transcript_372169
GO:0031163	0.000134522	0.999982	8	31	metallo-sulfur cluster assembly	BP	0.00303737	BP metallo-sulfur cluster assembly	Transcript_215174, Transcript_263367, Transcript_274068, Transcript_299958, Transcript_343966, Transcript_349490, Transcript_365852, Transcript_372169
GO:0009141	0.000140165	0.999953	20	145	nucleoside triphosphate metabolic process	BP	0.00313182	BP nucleoside triphosphate metabolic process	Transcript_125160, Transcript_132535, Transcript_187207, Transcript_210170, Transcript_216687, Transcript_239163, Transcript_242414, Transcript_247278, Transcript_252717, Transcript_263257, Transcript_268491, Transcript_272730, Transcript_285268, Transcript_301661, Transcript_367989, Transcript_368660, Transcript_419556, Transcript_48160, Transcript_53658, Transcript_98787
GO:0016887	0.000143234	0.999935	35	311	ATPase activity	MF	0.00315095	MF ATPase activity	Transcript_155243, Transcript_161758, Transcript_161761, Transcript_178731, Transcript_182584, Transcript_183256, Transcript_185731, Transcript_19874, Transcript_216802, Transcript_233033, Transcript_233786, Transcript_235791, Transcript_245936, Transcript_249510, Transcript_251338, Transcript_261108, Transcript_268095, Transcript_283986, Transcript_289915, Transcript_294434, Transcript_294964, T…
GO:0044282	0.000143959	0.999981	8	28	small molecule catabolic process	BP	0.00315095	BP small molecule catabolic process	Transcript_124523, Transcript_185711, Transcript_224659, Transcript_249708, Transcript_300179, Transcript_356829, Transcript_367495, Transcript_376892
GO:0048037	0.000163738	0.999923	37	350	NA	NA	0.00353018	none	Transcript_11214, Transcript_11220, Transcript_124449, Transcript_124691, Transcript_176334, Transcript_181429, Transcript_181462, Transcript_184869, Transcript_185084, Transcript_185498, Transcript_186278, Transcript_211453, Transcript_216292, Transcript_223993, Transcript_240997, Transcript_244048, Transcript_244166, Transcript_264935, Transcript_266405, Transcript_297216, Transcript_298986, Tr…
GO:0009123	0.000169514	0.999942	20	147	nucleoside monophosphate metabolic process	BP	0.00353018	BP nucleoside monophosphate metabolic process	Transcript_125160, Transcript_132535, Transcript_187207, Transcript_210170, Transcript_216687, Transcript_239163, Transcript_242414, Transcript_247278, Transcript_252717, Transcript_263257, Transcript_268491, Transcript_272730, Transcript_285268, Transcript_301661, Transcript_367989, Transcript_368660, Transcript_419556, Transcript_48160, Transcript_53658, Transcript_98787
GO:0009126	0.000169514	0.999942	20	147	purine nucleoside monophosphate metabolic process	BP	0.00353018	BP purine nucleoside monophosphate metabolic process	Transcript_125160, Transcript_132535, Transcript_187207, Transcript_210170, Transcript_216687, Transcript_239163, Transcript_242414, Transcript_247278, Transcript_252717, Transcript_263257, Transcript_268491, Transcript_272730, Transcript_285268, Transcript_301661, Transcript_367989, Transcript_368660, Transcript_419556, Transcript_48160, Transcript_53658, Transcript_98787
GO:0009161	0.000169514	0.999942	20	147	ribonucleoside monophosphate metabolic process	BP	0.00353018	BP ribonucleoside monophosphate metabolic process	Transcript_125160, Transcript_132535, Transcript_187207, Transcript_210170, Transcript_216687, Transcript_239163, Transcript_242414, Transcript_247278, Transcript_252717, Transcript_263257, Transcript_268491, Transcript_272730, Transcript_285268, Transcript_301661, Transcript_367989, Transcript_368660, Transcript_419556, Transcript_48160, Transcript_53658, Transcript_98787
GO:0009167	0.000169514	0.999942	20	147	purine ribonucleoside monophosphate metabolic process	BP	0.00353018	BP purine ribonucleoside monophosphate metabolic process	Transcript_125160, Transcript_132535, Transcript_187207, Transcript_210170, Transcript_216687, Transcript_239163, Transcript_242414, Transcript_247278, Transcript_252717, Transcript_263257, Transcript_268491, Transcript_272730, Transcript_285268, Transcript_301661, Transcript_367989, Transcript_368660, Transcript_419556, Transcript_48160, Transcript_53658, Transcript_98787
GO:0046429	0.000173895	0.999996	4	6	4-hydroxy-3-methylbut-2-en-1-yl diphosphate synthase activity	MF	0.00355243	MF 4-hydroxy-3-methylbut-2-en-1-yl diphosphate synthase activity	Transcript_182388, Transcript_293504, Transcript_34022, Transcript_368823
GO:0052592	0.000173895	0.999996	4	6	oxidoreductase activity, acting on CH or CH2 groups, with an iron-sulfur protein as acceptor	MF	0.00355243	MF oxidoreductase activity, acting on CH or CH2 groups, with an iron-sulfur protein as acceptor	Transcript_182388, Transcript_293504, Transcript_34022, Transcript_368823
GO:0015672	0.000189551	0.999937	19	135	monovalent inorganic cation transport	BP	0.00383573	BP monovalent inorganic cation transport	Transcript_125160, Transcript_210170, Transcript_215243, Transcript_216687, Transcript_239163, Transcript_242414, Transcript_247278, Transcript_252717, Transcript_263257, Transcript_268491, Transcript_272730, Transcript_285268, Transcript_35408, Transcript_367989, Transcript_368660, Transcript_419556, Transcript_48160, Transcript_53658, Transcript_98787
GO:0009116	0.000202857	0.999971	8	30	nucleoside metabolic process	BP	0.00402896	BP nucleoside metabolic process	Transcript_171242, Transcript_282045, Transcript_296299, Transcript_299423, Transcript_300567, Transcript_37471, Transcript_417240, Transcript_45465
GO:1901657	0.000202857	0.999971	8	30	glycosyl compound metabolic process	BP	0.00402896	BP glycosyl compound metabolic process	Transcript_171242, Transcript_282045, Transcript_296299, Transcript_299423, Transcript_300567, Transcript_37471, Transcript_417240, Transcript_45465
GO:0015985	0.000212064	0.999959	10	49	energy coupled proton transport, down electrochemical gradient	BP	0.00413525	BP energy coupled proton transport, down electrochemical gradient	Transcript_125160, Transcript_210170, Transcript_216687, Transcript_239163, Transcript_252717, Transcript_263257, Transcript_367989, Transcript_368660, Transcript_419556, Transcript_98787
GO:0015986	0.000212064	0.999959	10	49	ATP synthesis coupled proton transport	BP	0.00413525	BP ATP synthesis coupled proton transport	Transcript_125160, Transcript_210170, Transcript_216687, Transcript_239163, Transcript_252717, Transcript_263257, Transcript_367989, Transcript_368660, Transcript_419556, Transcript_98787
GO:0008233	0.000224945	0.999892	37	356	peptidase activity	MF	0.00434692	MF peptidase activity	Transcript_161758, Transcript_161761, Transcript_182584, Transcript_185059, Transcript_185186, Transcript_193817, Transcript_207479, Transcript_211493, Transcript_218139, Transcript_222552, Transcript_227624, Transcript_233632, Transcript_235791, Transcript_240851, Transcript_244044, Transcript_249540, Transcript_252074, Transcript_269921, Transcript_283403, Transcript_283986, Transcript_288636, …
GO:1901564	0.000242329	0.999825	175	2446	organonitrogen compound metabolic process	BP	0.00464103	BP organonitrogen compound metabolic process	Transcript_101356, Transcript_102084, Transcript_102085, Transcript_11106, Transcript_124523, Transcript_125160, Transcript_132535, Transcript_161758, Transcript_161761, Transcript_171242, Transcript_175849, Transcript_181282, Transcript_181713, Transcript_181746, Transcript_182276, Transcript_182346, Transcript_182584, Transcript_183044, Transcript_183173, Transcript_184869, Transcript_184904, T…
GO:0051188	0.0002555	0.99993	14	88	NA	NA	0.00484998	none	Transcript_182346, Transcript_185414, Transcript_215174, Transcript_257767, Transcript_263367, Transcript_274068, Transcript_299958, Transcript_343966, Transcript_349490, Transcript_365852, Transcript_372169, Transcript_385716, Transcript_419997, Transcript_47413
GO:0055085	0.000286589	0.999844	51	540	transmembrane transport	BP	0.00536545	BP transmembrane transport	Transcript_101202, Transcript_125160, Transcript_155243, Transcript_178731, Transcript_182538, Transcript_19874, Transcript_209461, Transcript_210170, Transcript_210701, Transcript_215243, Transcript_216687, Transcript_216802, Transcript_223921, Transcript_233786, Transcript_239163, Transcript_242414, Transcript_245936, Transcript_247278, Transcript_252717, Transcript_261108, Transcript_263257, T…
GO:0006855	0.00029016	0.99999	4	7	drug transmembrane transport	BP	0.00536545	BP drug transmembrane transport	Transcript_210701, Transcript_223921, Transcript_326816, Transcript_330875
GO:0015893	0.00029016	0.99999	4	7	drug transport	BP	0.00536545	BP drug transport	Transcript_210701, Transcript_223921, Transcript_326816, Transcript_330875
GO:0005506	0.000295811	0.999918	14	91	iron ion binding	MF	0.00539833	MF iron ion binding	Transcript_126498, Transcript_168958, Transcript_176339, Transcript_185053, Transcript_199773, Transcript_215174, Transcript_222840, Transcript_274068, Transcript_274266, Transcript_301904, Transcript_343966, Transcript_394032, Transcript_82900, Transcript_90798
GO:0044249	0.000296971	0.999814	83	1069	cellular biosynthetic process	BP	0.00539833	BP cellular biosynthetic process	Transcript_101356, Transcript_102084, Transcript_102085, Transcript_11106, Transcript_125160, Transcript_125657, Transcript_145253, Transcript_162048, Transcript_169487, Transcript_181282, Transcript_181566, Transcript_182276, Transcript_182346, Transcript_182388, Transcript_183044, Transcript_184869, Transcript_185171, Transcript_185414, Transcript_201501, Transcript_210170, Transcript_215174, T…
GO:0016209	0.000350828	0.99992	11	62	antioxidant activity	MF	0.00632375	MF antioxidant activity	Transcript_105060, Transcript_144970, Transcript_16953, Transcript_260320, Transcript_283173, Transcript_31759, Transcript_33800, Transcript_34083, Transcript_369049, Transcript_369052, Transcript_383022
GO:0098655	0.000384481	0.999874	17	121	cation transmembrane transport	BP	0.00675994	BP cation transmembrane transport	Transcript_125160, Transcript_210170, Transcript_216687, Transcript_239163, Transcript_242414, Transcript_247278, Transcript_252717, Transcript_263257, Transcript_268491, Transcript_272730, Transcript_285268, Transcript_367989, Transcript_368660, Transcript_419556, Transcript_48160, Transcript_53658, Transcript_98787
GO:0098660	0.000384481	0.999874	17	121	inorganic ion transmembrane transport	BP	0.00675994	BP inorganic ion transmembrane transport	Transcript_125160, Transcript_210170, Transcript_216687, Transcript_239163, Transcript_242414, Transcript_247278, Transcript_252717, Transcript_263257, Transcript_268491, Transcript_272730, Transcript_285268, Transcript_367989, Transcript_368660, Transcript_419556, Transcript_48160, Transcript_53658, Transcript_98787
GO:0098662	0.000384481	0.999874	17	121	inorganic cation transmembrane transport	BP	0.00675994	BP inorganic cation transmembrane transport	Transcript_125160, Transcript_210170, Transcript_216687, Transcript_239163, Transcript_242414, Transcript_247278, Transcript_252717, Transcript_263257, Transcript_268491, Transcript_272730, Transcript_285268, Transcript_367989, Transcript_368660, Transcript_419556, Transcript_48160, Transcript_53658, Transcript_98787
GO:0022804	0.0004127	0.999849	20	150	active transmembrane transporter activity	MF	0.00719709	MF active transmembrane transporter activity	Transcript_155243, Transcript_178731, Transcript_19874, Transcript_210701, Transcript_215243, Transcript_216802, Transcript_223921, Transcript_233786, Transcript_245936, Transcript_261108, Transcript_289915, Transcript_294964, Transcript_298390, Transcript_326816, Transcript_330875, Transcript_34941, Transcript_35408, Transcript_378061, Transcript_71784, Transcript_78893
GO:0016857	0.000449832	0.999994	3	4	racemase and epimerase activity, acting on carbohydrates and derivatives	MF	0.00778137	MF racemase and epimerase activity, acting on carbohydrates and derivatives	Transcript_181776, Transcript_186623, Transcript_365831
GO:0043648	0.0004638	0.99995	6	19	dicarboxylic acid metabolic process	BP	0.00795318	BP dicarboxylic acid metabolic process	Transcript_239858, Transcript_261322, Transcript_265481, Transcript_292279, Transcript_300731, Transcript_71671
GO:0006811	0.00046718	0.999778	33	316	ion transport	BP	0.00795318	BP ion transport	Transcript_100183, Transcript_125160, Transcript_168680, Transcript_186395, Transcript_210170, Transcript_215243, Transcript_216687, Transcript_218205, Transcript_239163, Transcript_242414, Transcript_247278, Transcript_252717, Transcript_263257, Transcript_268491, Transcript_269583, Transcript_272730, Transcript_285268, Transcript_296518, Transcript_300491, Transcript_330967, Transcript_340166, …
GO:0044425	0.000491638	0.999694	75	908	NA	NA	0.00830365	none	Transcript_101202, Transcript_105909, Transcript_11815, Transcript_125160, Transcript_155243, Transcript_178731, Transcript_181455, Transcript_182538, Transcript_186614, Transcript_192993, Transcript_195782, Transcript_19593, Transcript_19874, Transcript_202703, Transcript_206979, Transcript_208097, Transcript_211480, Transcript_215243, Transcript_216802, Transcript_218205, Transcript_223993, Tra…
GO:0015197	0.000627707	0.99989	8	35	NA	NA	0.0104141	none	Transcript_177335, Transcript_181455, Transcript_192993, Transcript_19874, Transcript_281651, Transcript_356907, Transcript_368355, Transcript_373134
GO:0015103	0.000631159	0.999907	7	27	inorganic anion transmembrane transporter activity	MF	0.0104141	MF inorganic anion transmembrane transporter activity	Transcript_218205, Transcript_269583, Transcript_296518, Transcript_300491, Transcript_357297, Transcript_380191, Transcript_47863
GO:0015698	0.000631159	0.999907	7	27	inorganic anion transport	BP	0.0104141	BP inorganic anion transport	Transcript_218205, Transcript_269583, Transcript_296518, Transcript_300491, Transcript_357297, Transcript_380191, Transcript_47863
GO:0010277	0.00065299	0.999991	3	4	chlorophyllide a oxygenase [overall] activity	MF	0.0106921	MF chlorophyllide a oxygenase [overall] activity	Transcript_212302, Transcript_302938, Transcript_349894
GO:0045263	0.000660401	0.999921	6	22	proton-transporting ATP synthase complex, coupling factor F(o)	CC	0.0107315	CC proton-transporting ATP synthase complex, coupling factor F(o)	Transcript_125160, Transcript_263257, Transcript_367989, Transcript_368660, Transcript_419556, Transcript_98787
GO:0033926	0.00066931	0.999968	4	8	glycopeptide alpha-N-acetylgalactosaminidase activity	MF	0.0107945	MF glycopeptide alpha-N-acetylgalactosaminidase activity	Transcript_189678, Transcript_257536, Transcript_278374, Transcript_312471
GO:0043436	0.000712257	0.999626	40	413	oxoacid metabolic process	BP	0.0114014	BP oxoacid metabolic process	Transcript_11106, Transcript_124523, Transcript_132535, Transcript_169487, Transcript_183044, Transcript_185171, Transcript_185711, Transcript_187207, Transcript_217394, Transcript_224659, Transcript_236205, Transcript_239858, Transcript_240997, Transcript_241543, Transcript_249708, Transcript_259158, Transcript_261322, Transcript_265481, Transcript_284601, Transcript_28700, Transcript_292279, Tr…
GO:0036094	0.000790239	0.999405	196	2743	small molecule binding	MF	0.012556	MF small molecule binding	Transcript_104865, Transcript_11214, Transcript_11879, Transcript_124449, Transcript_124691, Transcript_134068, Transcript_155243, Transcript_161183, Transcript_161521, Transcript_161727, Transcript_161758, Transcript_161761, Transcript_163336, Transcript_16791, Transcript_169845, Transcript_175849, Transcript_175945, Transcript_176303, Transcript_176334, Transcript_177548, Transcript_178546, Tra…
GO:0034220	0.000796137	0.99972	17	129	ion transmembrane transport	BP	0.0125567	BP ion transmembrane transport	Transcript_125160, Transcript_210170, Transcript_216687, Transcript_239163, Transcript_242414, Transcript_247278, Transcript_252717, Transcript_263257, Transcript_268491, Transcript_272730, Transcript_285268, Transcript_367989, Transcript_368660, Transcript_419556, Transcript_48160, Transcript_53658, Transcript_98787
GO:0006082	0.000813251	0.99957	40	416	organic acid metabolic process	BP	0.0126346	BP organic acid metabolic process	Transcript_11106, Transcript_124523, Transcript_132535, Transcript_169487, Transcript_183044, Transcript_185171, Transcript_185711, Transcript_187207, Transcript_217394, Transcript_224659, Transcript_236205, Transcript_239858, Transcript_240997, Transcript_241543, Transcript_249708, Transcript_259158, Transcript_261322, Transcript_265481, Transcript_284601, Transcript_28700, Transcript_292279, Tr…
GO:0006754	0.000836416	0.999804	10	57	ATP biosynthetic process	BP	0.0126346	BP ATP biosynthetic process	Transcript_125160, Transcript_210170, Transcript_216687, Transcript_239163, Transcript_252717, Transcript_263257, Transcript_367989, Transcript_368660, Transcript_419556, Transcript_98787
GO:0009142	0.000836416	0.999804	10	57	nucleoside triphosphate biosynthetic process	BP	0.0126346	BP nucleoside triphosphate biosynthetic process	Transcript_125160, Transcript_210170, Transcript_216687, Transcript_239163, Transcript_252717, Transcript_263257, Transcript_367989, Transcript_368660, Transcript_419556, Transcript_98787
GO:0009145	0.000836416	0.999804	10	57	purine nucleoside triphosphate biosynthetic process	BP	0.0126346	BP purine nucleoside triphosphate biosynthetic process	Transcript_125160, Transcript_210170, Transcript_216687, Transcript_239163, Transcript_252717, Transcript_263257, Transcript_367989, Transcript_368660, Transcript_419556, Transcript_98787
GO:0009201	0.000836416	0.999804	10	57	ribonucleoside triphosphate biosynthetic process	BP	0.0126346	BP ribonucleoside triphosphate biosynthetic process	Transcript_125160, Transcript_210170, Transcript_216687, Transcript_239163, Transcript_252717, Transcript_263257, Transcript_367989, Transcript_368660, Transcript_419556, Transcript_98787
GO:0009206	0.000836416	0.999804	10	57	purine ribonucleoside triphosphate biosynthetic process	BP	0.0126346	BP purine ribonucleoside triphosphate biosynthetic process	Transcript_125160, Transcript_210170, Transcript_216687, Transcript_239163, Transcript_252717, Transcript_263257, Transcript_367989, Transcript_368660, Transcript_419556, Transcript_98787
GO:0019752	0.000852469	0.999552	39	403	carboxylic acid metabolic process	BP	0.012787	BP carboxylic acid metabolic process	Transcript_11106, Transcript_124523, Transcript_132535, Transcript_169487, Transcript_183044, Transcript_185171, Transcript_185711, Transcript_187207, Transcript_217394, Transcript_224659, Transcript_236205, Transcript_239858, Transcript_240997, Transcript_241543, Transcript_249708, Transcript_259158, Transcript_261322, Transcript_265481, Transcript_284601, Transcript_28700, Transcript_292279, Tr…
GO:0042168	0.00104293	0.999897	5	16	heme metabolic process	BP	0.0155352	BP heme metabolic process	Transcript_181713, Transcript_185414, Transcript_257767, Transcript_357112, Transcript_419997
GO:0006081	0.00115013	0.999884	5	16	cellular aldehyde metabolic process	BP	0.017014	BP cellular aldehyde metabolic process	Transcript_169487, Transcript_182346, Transcript_296843, Transcript_325937, Transcript_356967
GO:0006779	0.00123545	0.999874	5	16	porphyrin-containing compound biosynthetic process	BP	0.018151	BP porphyrin-containing compound biosynthetic process	Transcript_185414, Transcript_257767, Transcript_385716, Transcript_419997, Transcript_47413
GO:0043168	0.00124658	0.999055	190	2672	anion binding	MF	0.0181899	MF anion binding	Transcript_104865, Transcript_11879, Transcript_124449, Transcript_124691, Transcript_134068, Transcript_155243, Transcript_161183, Transcript_161521, Transcript_161727, Transcript_161758, Transcript_161761, Transcript_163336, Transcript_16791, Transcript_169845, Transcript_175849, Transcript_175945, Transcript_176303, Transcript_176334, Transcript_177548, Transcript_178546, Transcript_178731, Tr…
GO:1901566	0.00125877	0.999262	51	644	organonitrogen compound biosynthetic process	BP	0.0182436	BP organonitrogen compound biosynthetic process	Transcript_101356, Transcript_102084, Transcript_102085, Transcript_11106, Transcript_125160, Transcript_181282, Transcript_182276, Transcript_182346, Transcript_183044, Transcript_184869, Transcript_185171, Transcript_185414, Transcript_210170, Transcript_215319, Transcript_216687, Transcript_219270, Transcript_220192, Transcript_229653, Transcript_239163, Transcript_239858, Transcript_245212, T…
GO:0071704	0.00129394	0.998985	253	3792	organic substance metabolic process	BP	0.018394	BP organic substance metabolic process	Transcript_101356, Transcript_102084, Transcript_102085, Transcript_11106, Transcript_11220, Transcript_124523, Transcript_125160, Transcript_125657, Transcript_132523, Transcript_132535, Transcript_145253, Transcript_161758, Transcript_161761, Transcript_162048, Transcript_16220, Transcript_16531, Transcript_168109, Transcript_169487, Transcript_171242, Transcript_175849, Transcript_181282, Tran…
GO:0016820	0.00130344	0.999576	14	97	NA	NA	0.018394	none	Transcript_155243, Transcript_178731, Transcript_19874, Transcript_216802, Transcript_233786, Transcript_245936, Transcript_261108, Transcript_289915, Transcript_294964, Transcript_298390, Transcript_34941, Transcript_378061, Transcript_71784, Transcript_78893
GO:0042626	0.00130344	0.999576	14	97	ATPase-coupled transmembrane transporter activity	MF	0.018394	MF ATPase-coupled transmembrane transporter activity	Transcript_155243, Transcript_178731, Transcript_19874, Transcript_216802, Transcript_233786, Transcript_245936, Transcript_261108, Transcript_289915, Transcript_294964, Transcript_298390, Transcript_34941, Transcript_378061, Transcript_71784, Transcript_78893
GO:0043492	0.00130344	0.999576	14	97	ATPase activity, coupled to movement of substances	MF	0.018394	MF ATPase activity, coupled to movement of substances	Transcript_155243, Transcript_178731, Transcript_19874, Transcript_216802, Transcript_233786, Transcript_245936, Transcript_261108, Transcript_289915, Transcript_294964, Transcript_298390, Transcript_34941, Transcript_378061, Transcript_71784, Transcript_78893
GO:0042440	0.00142121	0.999847	5	17	pigment metabolic process	BP	0.0194673	BP pigment metabolic process	Transcript_181713, Transcript_185414, Transcript_257767, Transcript_357112, Transcript_419997
GO:0009240	0.0014521	0.999959	3	5	isopentenyl diphosphate biosynthetic process	BP	0.0194673	BP isopentenyl diphosphate biosynthetic process	Transcript_169487, Transcript_296843, Transcript_356967
GO:0016726	0.0014521	0.999959	3	5	oxidoreductase activity, acting on CH or CH2 groups, NAD or NADP as acceptor	MF	0.0194673	MF oxidoreductase activity, acting on CH or CH2 groups, NAD or NADP as acceptor	Transcript_169487, Transcript_296843, Transcript_356967
GO:0019288	0.0014521	0.999959	3	5	isopentenyl diphosphate biosynthetic process, methylerythritol 4-phosphate pathway	BP	0.0194673	BP isopentenyl diphosphate biosynthetic process, methylerythritol 4-phosphate pathway	Transcript_169487, Transcript_296843, Transcript_356967
GO:0046490	0.0014521	0.999959	3	5	isopentenyl diphosphate metabolic process	BP	0.0194673	BP isopentenyl diphosphate metabolic process	Transcript_169487, Transcript_296843, Transcript_356967
GO:0050992	0.0014521	0.999959	3	5	dimethylallyl diphosphate biosynthetic process	BP	0.0194673	BP dimethylallyl diphosphate biosynthetic process	Transcript_169487, Transcript_296843, Transcript_356967
GO:0050993	0.0014521	0.999959	3	5	dimethylallyl diphosphate metabolic process	BP	0.0194673	BP dimethylallyl diphosphate metabolic process	Transcript_169487, Transcript_296843, Transcript_356967
GO:0051745	0.0014521	0.999959	3	5	4-hydroxy-3-methylbut-2-en-1-yl diphosphate reductase activity	MF	0.0194673	MF 4-hydroxy-3-methylbut-2-en-1-yl diphosphate reductase activity	Transcript_169487, Transcript_296843, Transcript_356967
GO:0009124	0.00149401	0.999619	10	61	nucleoside monophosphate biosynthetic process	BP	0.0195405	BP nucleoside monophosphate biosynthetic process	Transcript_125160, Transcript_210170, Transcript_216687, Transcript_239163, Transcript_252717, Transcript_263257, Transcript_367989, Transcript_368660, Transcript_419556, Transcript_98787
GO:0009127	0.00149401	0.999619	10	61	purine nucleoside monophosphate biosynthetic process	BP	0.0195405	BP purine nucleoside monophosphate biosynthetic process	Transcript_125160, Transcript_210170, Transcript_216687, Transcript_239163, Transcript_252717, Transcript_263257, Transcript_367989, Transcript_368660, Transcript_419556, Transcript_98787
GO:0009156	0.00149401	0.999619	10	61	ribonucleoside monophosphate biosynthetic process	BP	0.0195405	BP ribonucleoside monophosphate biosynthetic process	Transcript_125160, Transcript_210170, Transcript_216687, Transcript_239163, Transcript_252717, Transcript_263257, Transcript_367989, Transcript_368660, Transcript_419556, Transcript_98787
GO:0009168	0.00149401	0.999619	10	61	purine ribonucleoside monophosphate biosynthetic process	BP	0.0195405	BP purine ribonucleoside monophosphate biosynthetic process	Transcript_125160, Transcript_210170, Transcript_216687, Transcript_239163, Transcript_252717, Transcript_263257, Transcript_367989, Transcript_368660, Transcript_419556, Transcript_98787
GO:0005215	0.00153701	0.999107	48	543	transporter activity	MF	0.0199812	MF transporter activity	Transcript_125160, Transcript_155243, Transcript_177335, Transcript_178731, Transcript_181455, Transcript_192993, Transcript_19874, Transcript_209461, Transcript_210701, Transcript_215243, Transcript_216802, Transcript_218205, Transcript_223921, Transcript_233786, Transcript_245936, Transcript_261108, Transcript_263257, Transcript_269583, Transcript_281651, Transcript_289915, Transcript_294964, T…
GO:0006979	0.00156333	0.99977	6	26	response to oxidative stress	BP	0.0202008	BP response to oxidative stress	Transcript_144970, Transcript_283173, Transcript_34083, Transcript_369049, Transcript_369052, Transcript_383022
GO:0006508	0.00166442	0.999082	40	436	proteolysis	BP	0.0213784	BP proteolysis	Transcript_161758, Transcript_161761, Transcript_182584, Transcript_183173, Transcript_185059, Transcript_185186, Transcript_193817, Transcript_207479, Transcript_211493, Transcript_218139, Transcript_222552, Transcript_227624, Transcript_233632, Transcript_235791, Transcript_240851, Transcript_244044, Transcript_249540, Transcript_252074, Transcript_269921, Transcript_283403, Transcript_283986, …
GO:0071949	0.00172621	0.999747	6	23	FAD binding	MF	0.0220399	MF FAD binding	Transcript_185498, Transcript_223993, Transcript_244166, Transcript_297216, Transcript_366156, Transcript_369890
GO:0006720	0.00183124	0.999724	6	25	isoprenoid metabolic process	BP	0.0231059	BP isoprenoid metabolic process	Transcript_182388, Transcript_269275, Transcript_293504, Transcript_33788, Transcript_34022, Transcript_368823
GO:0008299	0.00183124	0.999724	6	25	isoprenoid biosynthetic process	BP	0.0231059	BP isoprenoid biosynthetic process	Transcript_182388, Transcript_269275, Transcript_293504, Transcript_33788, Transcript_34022, Transcript_368823
GO:0006812	0.00195453	0.999088	25	239	cation transport	BP	0.0245174	BP cation transport	Transcript_100183, Transcript_125160, Transcript_168680, Transcript_186395, Transcript_210170, Transcript_215243, Transcript_216687, Transcript_239163, Transcript_242414, Transcript_247278, Transcript_252717, Transcript_263257, Transcript_268491, Transcript_272730, Transcript_285268, Transcript_330967, Transcript_35408, Transcript_367989, Transcript_368660, Transcript_376808, Transcript_387882, T…
GO:0016702	0.00208669	0.999608	7	34	oxidoreductase activity, acting on single donors with incorporation of molecular oxygen, incorporation of two atoms of oxygen	MF	0.0258725	MF oxidoreductase activity, acting on single donors with incorporation of molecular oxygen, incorporation of two atoms of oxygen	Transcript_104322, Transcript_139239, Transcript_224495, Transcript_251377, Transcript_262576, Transcript_349610, Transcript_54159
GO:0051213	0.00208669	0.999608	7	34	dioxygenase activity	MF	0.0258725	MF dioxygenase activity	Transcript_104322, Transcript_139239, Transcript_224495, Transcript_251377, Transcript_262576, Transcript_349610, Transcript_54159
GO:0008509	0.00223796	0.999575	7	33	anion transmembrane transporter activity	MF	0.0275887	MF anion transmembrane transporter activity	Transcript_218205, Transcript_269583, Transcript_296518, Transcript_300491, Transcript_357297, Transcript_380191, Transcript_47863
GO:0016730	0.00234779	1	2	2	oxidoreductase activity, acting on iron-sulfur proteins as donors	MF	0.0287772	MF oxidoreductase activity, acting on iron-sulfur proteins as donors	Transcript_219414, Transcript_343949
GO:0008565	0.00256329	0.9995	7	34	NA	NA	0.0310389	none	Transcript_177335, Transcript_181455, Transcript_192993, Transcript_281651, Transcript_356907, Transcript_368355, Transcript_373134
GO:0017111	0.00258634	0.998351	62	756	nucleoside-triphosphatase activity	MF	0.0310389	MF nucleoside-triphosphatase activity	Transcript_155243, Transcript_161758, Transcript_161761, Transcript_169845, Transcript_175945, Transcript_178546, Transcript_178731, Transcript_182031, Transcript_182221, Transcript_182584, Transcript_182986, Transcript_183256, Transcript_183356, Transcript_185070, Transcript_185731, Transcript_186403, Transcript_186487, Transcript_19874, Transcript_211195, Transcript_216802, Transcript_233033, T…
GO:0009507	0.00259865	0.999784	4	11	chloroplast	CC	0.0310389	CC chloroplast	Transcript_298627, Transcript_300525, Transcript_90609, Transcript_94738
GO:0009536	0.00259865	0.999784	4	11	plastid	CC	0.0310389	CC plastid	Transcript_298627, Transcript_300525, Transcript_90609, Transcript_94738
GO:0071822	0.00260466	0.999488	7	35	NA	NA	0.0310389	none	Transcript_11214, Transcript_185722, Transcript_189169, Transcript_281839, Transcript_32101, Transcript_49010, Transcript_57228
GO:0004655	0.00283987	1	2	2	porphobilinogen synthase activity	MF	0.0335262	MF porphobilinogen synthase activity	Transcript_215319, Transcript_220192
GO:0051186	0.00284465	0.998794	19	172	NA	NA	0.0335262	none	Transcript_132535, Transcript_181713, Transcript_182346, Transcript_185414, Transcript_187207, Transcript_215174, Transcript_257767, Transcript_263367, Transcript_274068, Transcript_299958, Transcript_301661, Transcript_343966, Transcript_349490, Transcript_357112, Transcript_365852, Transcript_372169, Transcript_385716, Transcript_419997, Transcript_47413
GO:0050661	0.00291267	0.999329	8	44	NADP binding	MF	0.0341403	MF NADP binding	Transcript_124691, Transcript_184869, Transcript_244048, Transcript_300070, Transcript_370374, Transcript_370375, Transcript_389148, Transcript_98095
GO:0043167	0.00295959	0.997632	258	3856	ion binding	MF	0.0345018	MF ion binding	Transcript_100183, Transcript_101317, Transcript_104865, Transcript_11879, Transcript_124449, Transcript_124691, Transcript_126498, Transcript_134068, Transcript_139239, Transcript_155243, Transcript_161183, Transcript_161521, Transcript_161727, Transcript_161758, Transcript_161761, Transcript_163336, Transcript_16791, Transcript_168680, Transcript_168958, Transcript_169487, Transcript_169845, Tr…
GO:0070011	0.00298256	0.998418	32	340	NA	NA	0.0345816	none	Transcript_161758, Transcript_161761, Transcript_182584, Transcript_185186, Transcript_193817, Transcript_207479, Transcript_211493, Transcript_218139, Transcript_222552, Transcript_227624, Transcript_235791, Transcript_240851, Transcript_244044, Transcript_249540, Transcript_252074, Transcript_283403, Transcript_283986, Transcript_292986, Transcript_299928, Transcript_300690, Transcript_301538, …
GO:0000166	0.0031225	0.997586	184	2630	nucleotide binding	MF	0.0358169	MF nucleotide binding	Transcript_104865, Transcript_11214, Transcript_11879, Transcript_124691, Transcript_134068, Transcript_155243, Transcript_161183, Transcript_161521, Transcript_161727, Transcript_161758, Transcript_161761, Transcript_163336, Transcript_16791, Transcript_169845, Transcript_175849, Transcript_175945, Transcript_176303, Transcript_177548, Transcript_178546, Transcript_178731, Transcript_181746, Tra…
GO:1901265	0.0031225	0.997586	184	2630	nucleoside phosphate binding	MF	0.0358169	MF nucleoside phosphate binding	Transcript_104865, Transcript_11214, Transcript_11879, Transcript_124691, Transcript_134068, Transcript_155243, Transcript_161183, Transcript_161521, Transcript_161727, Transcript_161758, Transcript_161761, Transcript_163336, Transcript_16791, Transcript_169845, Transcript_175849, Transcript_175945, Transcript_176303, Transcript_177548, Transcript_178546, Transcript_178731, Transcript_181746, Tra…
GO:0042623	0.00321084	0.998792	15	117	NA	NA	0.0366343	none	Transcript_155243, Transcript_178731, Transcript_19874, Transcript_216802, Transcript_233786, Transcript_235791, Transcript_245936, Transcript_261108, Transcript_289915, Transcript_294964, Transcript_298390, Transcript_34941, Transcript_378061, Transcript_71784, Transcript_78893
GO:0016846	0.00327402	1	2	2	carbon-sulfur lyase activity	MF	0.0371575	MF carbon-sulfur lyase activity	Transcript_216292, Transcript_266405
GO:0006721	0.00338995	0.999687	4	12	terpenoid metabolic process	BP	0.0380703	BP terpenoid metabolic process	Transcript_182388, Transcript_293504, Transcript_34022, Transcript_368823
GO:0016114	0.00338995	0.999687	4	12	terpenoid biosynthetic process	BP	0.0380703	BP terpenoid biosynthetic process	Transcript_182388, Transcript_293504, Transcript_34022, Transcript_368823
GO:0022607	0.00346846	0.998676	15	132	cellular component assembly	BP	0.0387492	BP cellular component assembly	Transcript_11214, Transcript_185722, Transcript_189169, Transcript_215174, Transcript_263367, Transcript_274068, Transcript_299958, Transcript_32101, Transcript_343966, Transcript_349421, Transcript_349490, Transcript_365852, Transcript_372169, Transcript_379910, Transcript_57228
GO:0016831	0.00350769	0.999072	9	54	carboxy-lyase activity	MF	0.0389844	MF carboxy-lyase activity	Transcript_182276, Transcript_240997, Transcript_249248, Transcript_261530, Transcript_290829, Transcript_385716, Transcript_47413, Transcript_58365, Transcript_98813
GO:0016830	0.00356752	0.998889	11	76	carbon-carbon lyase activity	MF	0.039445	MF carbon-carbon lyase activity	Transcript_132535, Transcript_182276, Transcript_240997, Transcript_249248, Transcript_261530, Transcript_290829, Transcript_301661, Transcript_385716, Transcript_47413, Transcript_58365, Transcript_98813
GO:0009152	0.00366074	0.998933	10	68	purine ribonucleotide biosynthetic process	BP	0.0398594	BP purine ribonucleotide biosynthetic process	Transcript_125160, Transcript_210170, Transcript_216687, Transcript_239163, Transcript_252717, Transcript_263257, Transcript_367989, Transcript_368660, Transcript_419556, Transcript_98787
GO:0009260	0.00366074	0.998933	10	68	ribonucleotide biosynthetic process	BP	0.0398594	BP ribonucleotide biosynthetic process	Transcript_125160, Transcript_210170, Transcript_216687, Transcript_239163, Transcript_252717, Transcript_263257, Transcript_367989, Transcript_368660, Transcript_419556, Transcript_98787
GO:0046390	0.00366074	0.998933	10	68	ribose phosphate biosynthetic process	BP	0.0398594	BP ribose phosphate biosynthetic process	Transcript_125160, Transcript_210170, Transcript_216687, Transcript_239163, Transcript_252717, Transcript_263257, Transcript_367989, Transcript_368660, Transcript_419556, Transcript_98787
GO:0015977	0.00371094	0.999648	4	12	carbon fixation	BP	0.0402018	BP carbon fixation	Transcript_261530, Transcript_290829, Transcript_58365, Transcript_98813
GO:0030170	0.00390926	0.998687	12	90	pyridoxal phosphate binding	MF	0.0417579	MF pyridoxal phosphate binding	Transcript_124449, Transcript_176334, Transcript_181462, Transcript_185084, Transcript_216292, Transcript_240997, Transcript_266405, Transcript_298994, Transcript_350077, Transcript_365793, Transcript_417735, Transcript_420151
GO:0070279	0.00390926	0.998687	12	90	vitamin B6 binding	MF	0.0417579	MF vitamin B6 binding	Transcript_124449, Transcript_176334, Transcript_181462, Transcript_185084, Transcript_216292, Transcript_240997, Transcript_266405, Transcript_298994, Transcript_350077, Transcript_365793, Transcript_417735, Transcript_420151
GO:0015399	0.00395108	0.998538	14	109	primary active transmembrane transporter activity	MF	0.0417579	MF primary active transmembrane transporter activity	Transcript_155243, Transcript_178731, Transcript_19874, Transcript_216802, Transcript_233786, Transcript_245936, Transcript_261108, Transcript_289915, Transcript_294964, Transcript_298390, Transcript_34941, Transcript_378061, Transcript_71784, Transcript_78893
GO:0015405	0.00395108	0.998538	14	109	NA	NA	0.0417579	none	Transcript_155243, Transcript_178731, Transcript_19874, Transcript_216802, Transcript_233786, Transcript_245936, Transcript_261108, Transcript_289915, Transcript_294964, Transcript_298390, Transcript_34941, Transcript_378061, Transcript_71784, Transcript_78893
GO:0016818	0.00395191	0.997412	64	802	hydrolase activity, acting on acid anhydrides, in phosphorus-containing anhydrides	MF	0.0417579	MF hydrolase activity, acting on acid anhydrides, in phosphorus-containing anhydrides	Transcript_155243, Transcript_161758, Transcript_161761, Transcript_169845, Transcript_175945, Transcript_178546, Transcript_178731, Transcript_182031, Transcript_182221, Transcript_182584, Transcript_182986, Transcript_183254, Transcript_183256, Transcript_183356, Transcript_185070, Transcript_185731, Transcript_186403, Transcript_186487, Transcript_19874, Transcript_211195, Transcript_216802, T…
GO:0016462	0.00407339	0.997338	63	789	pyrophosphatase activity	MF	0.0428305	MF pyrophosphatase activity	Transcript_155243, Transcript_161758, Transcript_161761, Transcript_169845, Transcript_175945, Transcript_178546, Transcript_178731, Transcript_182031, Transcript_182221, Transcript_182584, Transcript_182986, Transcript_183254, Transcript_183256, Transcript_183356, Transcript_185070, Transcript_185731, Transcript_186403, Transcript_186487, Transcript_19874, Transcript_211195, Transcript_216802, T…
GO:0006820	0.0042069	0.999092	7	37	anion transport	BP	0.0440185	BP anion transport	Transcript_218205, Transcript_269583, Transcript_296518, Transcript_300491, Transcript_357297, Transcript_380191, Transcript_47863
GO:0016817	0.00431836	0.99716	64	805	hydrolase activity, acting on acid anhydrides	MF	0.0449654	MF hydrolase activity, acting on acid anhydrides	Transcript_155243, Transcript_161758, Transcript_161761, Transcript_169845, Transcript_175945, Transcript_178546, Transcript_178731, Transcript_182031, Transcript_182221, Transcript_182584, Transcript_182986, Transcript_183254, Transcript_183256, Transcript_183356, Transcript_185070, Transcript_185731, Transcript_186403, Transcript_186487, Transcript_19874, Transcript_211195, Transcript_216802, T…
GO:0098796	0.00440497	0.997842	24	244	membrane protein complex	CC	0.0456457	CC membrane protein complex	Transcript_125160, Transcript_186614, Transcript_195782, Transcript_19593, Transcript_206979, Transcript_211480, Transcript_250049, Transcript_263257, Transcript_264273, Transcript_268300, Transcript_281977, Transcript_35106, Transcript_365946, Transcript_367989, Transcript_368660, Transcript_419556, Transcript_44323, Transcript_45846, Transcript_51112, Transcript_53613, Transcript_55056, Transcr…
GO:1901576	0.00446582	0.996926	79	1106	organic substance biosynthetic process	BP	0.045904	BP organic substance biosynthetic process	Transcript_101356, Transcript_102084, Transcript_102085, Transcript_11106, Transcript_11220, Transcript_125160, Transcript_125657, Transcript_145253, Transcript_162048, Transcript_169487, Transcript_181282, Transcript_181429, Transcript_181566, Transcript_182276, Transcript_182346, Transcript_182388, Transcript_183044, Transcript_184869, Transcript_185171, Transcript_185414, Transcript_186278, Tr…
GO:0090407	0.0044727	0.998248	15	127	organophosphate biosynthetic process	BP	0.045904	BP organophosphate biosynthetic process	Transcript_125160, Transcript_162048, Transcript_169487, Transcript_182346, Transcript_210170, Transcript_216687, Transcript_239163, Transcript_252717, Transcript_263257, Transcript_296843, Transcript_356967, Transcript_367989, Transcript_368660, Transcript_419556, Transcript_98787
GO:0050662	0.00455305	0.997764	24	241	NA	NA	0.0465061	none	Transcript_11214, Transcript_11220, Transcript_124691, Transcript_181429, Transcript_184869, Transcript_185498, Transcript_186278, Transcript_211453, Transcript_223993, Transcript_244048, Transcript_244166, Transcript_297216, Transcript_298986, Transcript_300070, Transcript_33879, Transcript_358822, Transcript_366005, Transcript_366156, Transcript_369890, Transcript_370374, Transcript_370375, Tra…
GO:0004325	0.00469238	0.999738	3	7	ferrochelatase activity	MF	0.0477021	MF ferrochelatase activity	Transcript_185414, Transcript_257767, Transcript_419997

## Sheet: PLvsPR_PL_up
category	over_represented_pvalue	under_represented_pvalue	numDEInCat	numInCat	term	ontology	over_represented_FDR	go_term	gene_ids
GO:0055114	1.28351e-35	1	158	893	oxidation-reduction process	BP	2.75441e-32	BP oxidation-reduction process	Transcript_100461, Transcript_100954, Transcript_104322, Transcript_105060, Transcript_11214, Transcript_11220, Transcript_124523, Transcript_124691, Transcript_126021, Transcript_126498, Transcript_139239, Transcript_144970, Transcript_149238, Transcript_150826, Transcript_161720, Transcript_16953, Transcript_176339, Transcript_176763, Transcript_181429, Transcript_181713, Transcript_182388, Tra…
GO:0044710	1.03544e-31	1	237	1786	NA	NA	1.11103e-28	none	Transcript_100461, Transcript_100954, Transcript_104322, Transcript_105060, Transcript_11106, Transcript_11214, Transcript_11220, Transcript_124523, Transcript_124691, Transcript_124743, Transcript_125160, Transcript_125657, Transcript_126021, Transcript_126498, Transcript_132535, Transcript_139239, Transcript_144970, Transcript_145253, Transcript_149238, Transcript_150826, Transcript_161720, Tra…
GO:0016491	8.70198e-27	1	139	872	oxidoreductase activity	MF	6.22482e-24	MF oxidoreductase activity	Transcript_100954, Transcript_104322, Transcript_105060, Transcript_11214, Transcript_11220, Transcript_124523, Transcript_126498, Transcript_133105, Transcript_139239, Transcript_144970, Transcript_149238, Transcript_150826, Transcript_161720, Transcript_169487, Transcript_16953, Transcript_171148, Transcript_176339, Transcript_176763, Transcript_181429, Transcript_181713, Transcript_182388, Tra…
GO:0044699	2.38702e-26	1	257	2182	NA	NA	1.28064e-23	none	Transcript_100461, Transcript_100954, Transcript_104031, Transcript_104322, Transcript_105060, Transcript_11106, Transcript_11214, Transcript_11220, Transcript_124523, Transcript_124691, Transcript_124743, Transcript_125160, Transcript_125657, Transcript_126021, Transcript_126498, Transcript_132535, Transcript_139239, Transcript_144732, Transcript_144970, Transcript_145253, Transcript_149238, Tra…
GO:0016638	1.41899e-21	1	24	34	oxidoreductase activity, acting on the CH-NH2 group of donors	MF	6.09028e-19	MF oxidoreductase activity, acting on the CH-NH2 group of donors	Transcript_124523, Transcript_161720, Transcript_176763, Transcript_185711, Transcript_200551, Transcript_222409, Transcript_224659, Transcript_237010, Transcript_239858, Transcript_248215, Transcript_249708, Transcript_261322, Transcript_265481, Transcript_284111, Transcript_289255, Transcript_292279, Transcript_297257, Transcript_300179, Transcript_300731, Transcript_356829, Transcript_367495, …
GO:0009767	1.68113e-19	1	17	19	photosynthetic electron transport chain	BP	6.01285e-17	BP photosynthetic electron transport chain	Transcript_100461, Transcript_126021, Transcript_211480, Transcript_233229, Transcript_250033, Transcript_265782, Transcript_271697, Transcript_285949, Transcript_344002, Transcript_35106, Transcript_370446, Transcript_44323, Transcript_45846, Transcript_48853, Transcript_51112, Transcript_59648, Transcript_60274
GO:0019684	6.43889e-18	1	15	16	photosynthesis, light reaction	BP	1.97398e-15	BP photosynthesis, light reaction	Transcript_100461, Transcript_211480, Transcript_233229, Transcript_250033, Transcript_265782, Transcript_271697, Transcript_285949, Transcript_35106, Transcript_370446, Transcript_44323, Transcript_45846, Transcript_48853, Transcript_51112, Transcript_59648, Transcript_60274
GO:0044436	7.76347e-18	1	18	24	NA	NA	2.08255e-15	none	Transcript_171148, Transcript_186614, Transcript_195782, Transcript_19593, Transcript_211480, Transcript_250049, Transcript_268300, Transcript_281977, Transcript_35106, Transcript_362345, Transcript_44323, Transcript_45846, Transcript_51112, Transcript_53613, Transcript_55056, Transcript_59150, Transcript_59459, Transcript_94637
GO:0009772	1.21407e-16	1	13	13	photosynthetic electron transport in photosystem II	BP	2.60539e-14	BP photosynthetic electron transport in photosystem II	Transcript_100461, Transcript_211480, Transcript_233229, Transcript_250033, Transcript_265782, Transcript_271697, Transcript_285949, Transcript_370446, Transcript_45846, Transcript_48853, Transcript_51112, Transcript_59648, Transcript_60274
GO:0045156	1.21407e-16	1	13	13	electron transporter, transferring electrons within the cyclic electron transport pathway of photosynthesis activity	MF	2.60539e-14	MF electron transporter, transferring electrons within the cyclic electron transport pathway of photosynthesis activity	Transcript_100461, Transcript_211480, Transcript_233229, Transcript_250033, Transcript_265782, Transcript_271697, Transcript_285949, Transcript_370446, Transcript_45846, Transcript_48853, Transcript_51112, Transcript_59648, Transcript_60274
GO:0009069	2.3148e-16	1	14	15	serine family amino acid metabolic process	BP	4.51596e-14	BP serine family amino acid metabolic process	Transcript_11106, Transcript_124523, Transcript_176763, Transcript_185711, Transcript_200551, Transcript_222409, Transcript_224659, Transcript_248215, Transcript_249708, Transcript_297257, Transcript_300179, Transcript_356829, Transcript_367495, Transcript_376892
GO:0009521	1.24631e-15	1	16	22	photosystem	CC	2.22881e-13	CC photosystem	Transcript_186614, Transcript_195782, Transcript_19593, Transcript_211480, Transcript_250049, Transcript_268300, Transcript_281977, Transcript_35106, Transcript_44323, Transcript_45846, Transcript_51112, Transcript_53613, Transcript_55056, Transcript_59150, Transcript_59459, Transcript_94637
GO:0022900	2.9507e-15	1	18	31	electron transport chain	BP	4.11991e-13	BP electron transport chain	Transcript_100461, Transcript_126021, Transcript_211480, Transcript_233229, Transcript_250033, Transcript_252699, Transcript_265782, Transcript_271697, Transcript_285949, Transcript_344002, Transcript_35106, Transcript_370446, Transcript_44323, Transcript_45846, Transcript_48853, Transcript_51112, Transcript_59648, Transcript_60274
GO:0004375	3.45566e-15	1	13	14	glycine dehydrogenase (decarboxylating) activity	MF	4.11991e-13	MF glycine dehydrogenase (decarboxylating) activity	Transcript_124523, Transcript_176763, Transcript_185711, Transcript_200551, Transcript_222409, Transcript_224659, Transcript_248215, Transcript_249708, Transcript_297257, Transcript_300179, Transcript_356829, Transcript_367495, Transcript_376892
GO:0006544	3.45566e-15	1	13	14	glycine metabolic process	BP	4.11991e-13	BP glycine metabolic process	Transcript_124523, Transcript_176763, Transcript_185711, Transcript_200551, Transcript_222409, Transcript_224659, Transcript_248215, Transcript_249708, Transcript_297257, Transcript_300179, Transcript_356829, Transcript_367495, Transcript_376892
GO:0006546	3.45566e-15	1	13	14	glycine catabolic process	BP	4.11991e-13	BP glycine catabolic process	Transcript_124523, Transcript_176763, Transcript_185711, Transcript_200551, Transcript_222409, Transcript_224659, Transcript_248215, Transcript_249708, Transcript_297257, Transcript_300179, Transcript_356829, Transcript_367495, Transcript_376892
GO:0009071	3.45566e-15	1	13	14	serine family amino acid catabolic process	BP	4.11991e-13	BP serine family amino acid catabolic process	Transcript_124523, Transcript_176763, Transcript_185711, Transcript_200551, Transcript_222409, Transcript_224659, Transcript_248215, Transcript_249708, Transcript_297257, Transcript_300179, Transcript_356829, Transcript_367495, Transcript_376892
GO:0016642	3.45566e-15	1	13	14	oxidoreductase activity, acting on the CH-NH2 group of donors, disulfide as acceptor	MF	4.11991e-13	MF oxidoreductase activity, acting on the CH-NH2 group of donors, disulfide as acceptor	Transcript_124523, Transcript_176763, Transcript_185711, Transcript_200551, Transcript_222409, Transcript_224659, Transcript_248215, Transcript_249708, Transcript_297257, Transcript_300179, Transcript_356829, Transcript_367495, Transcript_376892
GO:0015979	1.18335e-14	1	15	21	photosynthesis	BP	1.33656e-12	BP photosynthesis	Transcript_185722, Transcript_186614, Transcript_195782, Transcript_19593, Transcript_237693, Transcript_250049, Transcript_268300, Transcript_281977, Transcript_51112, Transcript_53613, Transcript_55056, Transcript_57228, Transcript_59150, Transcript_59459, Transcript_94637
GO:0008152	1.82483e-14	1	417	4953	metabolic process	BP	1.95804e-12	BP metabolic process	Transcript_100461, Transcript_100954, Transcript_101356, Transcript_103010, Transcript_104322, Transcript_105060, Transcript_110535, Transcript_11106, Transcript_11214, Transcript_11220, Transcript_124449, Transcript_124523, Transcript_124691, Transcript_124743, Transcript_125160, Transcript_125657, Transcript_126021, Transcript_126498, Transcript_132500, Transcript_132535, Transcript_139239, Tra…
GO:1901606	1.07227e-13	1	13	16	alpha-amino acid catabolic process	BP	1.09576e-11	BP alpha-amino acid catabolic process	Transcript_124523, Transcript_176763, Transcript_185711, Transcript_200551, Transcript_222409, Transcript_224659, Transcript_248215, Transcript_249708, Transcript_297257, Transcript_300179, Transcript_356829, Transcript_367495, Transcript_376892
GO:0009063	4.45068e-13	1	13	17	cellular amino acid catabolic process	BP	4.34144e-11	BP cellular amino acid catabolic process	Transcript_124523, Transcript_176763, Transcript_185711, Transcript_200551, Transcript_222409, Transcript_224659, Transcript_248215, Transcript_249708, Transcript_297257, Transcript_300179, Transcript_356829, Transcript_367495, Transcript_376892
GO:0009522	9.31833e-13	1	10	10	photosystem I	CC	8.69441e-11	CC photosystem I	Transcript_195782, Transcript_250049, Transcript_268300, Transcript_281977, Transcript_51112, Transcript_53613, Transcript_55056, Transcript_59150, Transcript_59459, Transcript_94637
GO:0009579	1.60039e-11	1	9	9	thylakoid	CC	1.43101e-09	CC thylakoid	Transcript_195782, Transcript_250049, Transcript_268300, Transcript_281977, Transcript_51112, Transcript_53613, Transcript_55056, Transcript_59150, Transcript_59459
GO:1901565	2.95749e-11	1	15	30	organonitrogen compound catabolic process	BP	2.53871e-09	BP organonitrogen compound catabolic process	Transcript_124523, Transcript_175684, Transcript_176763, Transcript_185711, Transcript_200551, Transcript_222409, Transcript_224659, Transcript_248215, Transcript_249708, Transcript_297257, Transcript_300179, Transcript_356829, Transcript_367495, Transcript_376892, Transcript_94766
GO:0016054	1.23901e-09	1	13	26	organic acid catabolic process	BP	9.84782e-08	BP organic acid catabolic process	Transcript_124523, Transcript_176763, Transcript_185711, Transcript_200551, Transcript_222409, Transcript_224659, Transcript_248215, Transcript_249708, Transcript_297257, Transcript_300179, Transcript_356829, Transcript_367495, Transcript_376892
GO:0046395	1.23901e-09	1	13	26	carboxylic acid catabolic process	BP	9.84782e-08	BP carboxylic acid catabolic process	Transcript_124523, Transcript_176763, Transcript_185711, Transcript_200551, Transcript_222409, Transcript_224659, Transcript_248215, Transcript_249708, Transcript_297257, Transcript_300179, Transcript_356829, Transcript_367495, Transcript_376892
GO:0015930	2.58333e-09	1	10	15	glutamate synthase activity	MF	1.97994e-07	MF glutamate synthase activity	Transcript_161720, Transcript_237010, Transcript_239858, Transcript_261322, Transcript_265481, Transcript_284111, Transcript_289255, Transcript_292279, Transcript_300731, Transcript_71671
GO:1901605	6.64578e-09	1	23	94	alpha-amino acid metabolic process	BP	4.91788e-07	BP alpha-amino acid metabolic process	Transcript_11106, Transcript_124523, Transcript_176763, Transcript_183044, Transcript_185711, Transcript_200551, Transcript_222409, Transcript_224659, Transcript_239858, Transcript_248215, Transcript_249708, Transcript_261322, Transcript_265481, Transcript_292279, Transcript_297257, Transcript_300179, Transcript_300731, Transcript_356829, Transcript_358822, Transcript_365859, Transcript_367495, T…
GO:0008150	2.18277e-08	1	534	7292	biological_process	BP	1.56141e-06	BP biological_process	Transcript_100183, Transcript_100461, Transcript_100488, Transcript_100954, Transcript_101356, Transcript_103010, Transcript_104031, Transcript_104322, Transcript_104652, Transcript_105060, Transcript_110535, Transcript_11106, Transcript_11214, Transcript_11220, Transcript_124449, Transcript_124523, Transcript_124691, Transcript_124743, Transcript_125160, Transcript_125657, Transcript_126021, Tra…
GO:0033013	2.34408e-08	1	13	34	tetrapyrrole metabolic process	BP	1.58175e-06	BP tetrapyrrole metabolic process	Transcript_169932, Transcript_181713, Transcript_185414, Transcript_215319, Transcript_220192, Transcript_257767, Transcript_349556, Transcript_367659, Transcript_370374, Transcript_370375, Transcript_385716, Transcript_389148, Transcript_419997
GO:0044763	2.35862e-08	1	123	1236	NA	NA	1.58175e-06	none	Transcript_100461, Transcript_104031, Transcript_11106, Transcript_124523, Transcript_124743, Transcript_125160, Transcript_125657, Transcript_126021, Transcript_132535, Transcript_144732, Transcript_145253, Transcript_169487, Transcript_176763, Transcript_181342, Transcript_181713, Transcript_182346, Transcript_182388, Transcript_183044, Transcript_185414, Transcript_185548, Transcript_185711, T…
GO:0044282	9.58789e-08	1	13	35	small molecule catabolic process	BP	6.23503e-06	BP small molecule catabolic process	Transcript_124523, Transcript_176763, Transcript_185711, Transcript_200551, Transcript_222409, Transcript_224659, Transcript_248215, Transcript_249708, Transcript_297257, Transcript_300179, Transcript_356829, Transcript_367495, Transcript_376892
GO:0009055	1.03781e-07	1	17	66	electron transfer activity	MF	6.55041e-06	MF electron transfer activity	Transcript_100461, Transcript_211480, Transcript_211833, Transcript_233229, Transcript_250033, Transcript_252699, Transcript_265782, Transcript_268138, Transcript_271697, Transcript_285949, Transcript_370446, Transcript_371867, Transcript_45846, Transcript_48853, Transcript_51112, Transcript_59648, Transcript_60274
GO:0033014	1.58803e-07	1	11	27	tetrapyrrole biosynthetic process	BP	9.7369e-06	BP tetrapyrrole biosynthetic process	Transcript_169932, Transcript_185414, Transcript_215319, Transcript_220192, Transcript_257767, Transcript_367659, Transcript_370374, Transcript_370375, Transcript_385716, Transcript_389148, Transcript_419997
GO:0016887	2.19658e-07	1	46	329	ATPase activity	MF	1.3094e-05	MF ATPase activity	Transcript_150059, Transcript_155243, Transcript_161758, Transcript_161761, Transcript_178731, Transcript_182584, Transcript_183256, Transcript_185731, Transcript_192546, Transcript_19874, Transcript_201175, Transcript_225376, Transcript_235791, Transcript_245936, Transcript_248498, Transcript_251338, Transcript_259614, Transcript_261108, Transcript_268095, Transcript_274392, Transcript_283986, T…
GO:0003824	2.29774e-07	1	418	5547	catalytic activity	MF	1.33269e-05	MF catalytic activity	Transcript_100954, Transcript_102565, Transcript_103194, Transcript_104322, Transcript_105060, Transcript_110535, Transcript_11106, Transcript_11214, Transcript_11220, Transcript_124523, Transcript_125657, Transcript_126498, Transcript_132500, Transcript_132535, Transcript_133105, Transcript_139239, Transcript_144369, Transcript_144970, Transcript_145253, Transcript_149225, Transcript_149238, Tra…
GO:0044281	2.45706e-07	1	74	665	small molecule metabolic process	BP	1.3876e-05	BP small molecule metabolic process	Transcript_11106, Transcript_124523, Transcript_124743, Transcript_125160, Transcript_132535, Transcript_169487, Transcript_176763, Transcript_182346, Transcript_183044, Transcript_185548, Transcript_185711, Transcript_187207, Transcript_200551, Transcript_201627, Transcript_210170, Transcript_216687, Transcript_217394, Transcript_222409, Transcript_224659, Transcript_236205, Transcript_238624, T…
GO:0019693	3.51322e-07	1	31	188	ribose phosphate metabolic process	BP	1.93317e-05	BP ribose phosphate metabolic process	Transcript_125160, Transcript_132535, Transcript_185548, Transcript_187207, Transcript_201627, Transcript_210170, Transcript_216687, Transcript_238624, Transcript_239163, Transcript_242414, Transcript_247278, Transcript_250919, Transcript_252717, Transcript_263257, Transcript_268491, Transcript_272730, Transcript_282045, Transcript_285268, Transcript_288332, Transcript_296299, Transcript_296497, …
GO:0004222	4.31896e-07	1	16	59	metalloendopeptidase activity	MF	2.2122e-05	MF metalloendopeptidase activity	Transcript_161758, Transcript_161761, Transcript_182584, Transcript_185186, Transcript_193817, Transcript_201175, Transcript_207078, Transcript_207479, Transcript_211493, Transcript_222552, Transcript_260584, Transcript_283986, Transcript_299928, Transcript_312438, Transcript_368530, Transcript_60896
GO:0009150	4.32957e-07	1	30	180	purine ribonucleotide metabolic process	BP	2.2122e-05	BP purine ribonucleotide metabolic process	Transcript_125160, Transcript_132535, Transcript_185548, Transcript_187207, Transcript_201627, Transcript_210170, Transcript_216687, Transcript_238624, Transcript_239163, Transcript_242414, Transcript_247278, Transcript_250919, Transcript_252717, Transcript_263257, Transcript_268491, Transcript_272730, Transcript_282045, Transcript_285268, Transcript_288332, Transcript_296299, Transcript_296497, …
GO:0009259	4.32957e-07	1	30	180	ribonucleotide metabolic process	BP	2.2122e-05	BP ribonucleotide metabolic process	Transcript_125160, Transcript_132535, Transcript_185548, Transcript_187207, Transcript_201627, Transcript_210170, Transcript_216687, Transcript_238624, Transcript_239163, Transcript_242414, Transcript_247278, Transcript_250919, Transcript_252717, Transcript_263257, Transcript_268491, Transcript_272730, Transcript_282045, Transcript_285268, Transcript_288332, Transcript_296299, Transcript_296497, …
GO:0006091	5.69407e-07	1	22	111	generation of precursor metabolites and energy	BP	2.84174e-05	BP generation of precursor metabolites and energy	Transcript_100461, Transcript_126021, Transcript_132535, Transcript_185548, Transcript_187207, Transcript_201627, Transcript_211480, Transcript_233229, Transcript_250033, Transcript_252699, Transcript_265782, Transcript_271697, Transcript_285949, Transcript_344002, Transcript_35106, Transcript_370446, Transcript_44323, Transcript_45846, Transcript_48853, Transcript_51112, Transcript_59648, Transc…
GO:0006163	7.05993e-07	1	30	184	purine nucleotide metabolic process	BP	3.44332e-05	BP purine nucleotide metabolic process	Transcript_125160, Transcript_132535, Transcript_185548, Transcript_187207, Transcript_201627, Transcript_210170, Transcript_216687, Transcript_238624, Transcript_239163, Transcript_242414, Transcript_247278, Transcript_250919, Transcript_252717, Transcript_263257, Transcript_268491, Transcript_272730, Transcript_282045, Transcript_285268, Transcript_288332, Transcript_296299, Transcript_296497, …
GO:0072521	8.85184e-07	1	30	186	purine-containing compound metabolic process	BP	4.22135e-05	BP purine-containing compound metabolic process	Transcript_125160, Transcript_132535, Transcript_185548, Transcript_187207, Transcript_201627, Transcript_210170, Transcript_216687, Transcript_238624, Transcript_239163, Transcript_242414, Transcript_247278, Transcript_250919, Transcript_252717, Transcript_263257, Transcript_268491, Transcript_272730, Transcript_282045, Transcript_285268, Transcript_288332, Transcript_296299, Transcript_296497, …
GO:1901135	2.0127e-06	0.999999	33	224	carbohydrate derivative metabolic process	BP	9.38966e-05	BP carbohydrate derivative metabolic process	Transcript_125160, Transcript_132535, Transcript_169487, Transcript_185548, Transcript_187207, Transcript_201627, Transcript_210170, Transcript_216687, Transcript_238624, Transcript_239163, Transcript_242414, Transcript_247278, Transcript_250919, Transcript_252717, Transcript_263257, Transcript_268491, Transcript_272730, Transcript_282045, Transcript_285268, Transcript_288332, Transcript_296299, …
GO:0009507	2.47459e-06	1	7	12	chloroplast	CC	0.000110635	CC chloroplast	Transcript_150826, Transcript_255144, Transcript_300525, Transcript_362402, Transcript_49473, Transcript_90609, Transcript_94738
GO:0009536	2.47459e-06	1	7	12	plastid	CC	0.000110635	CC plastid	Transcript_150826, Transcript_255144, Transcript_300525, Transcript_362402, Transcript_49473, Transcript_90609, Transcript_94738
GO:0071822	2.60122e-06	1	12	41	NA	NA	0.000113923	none	Transcript_104031, Transcript_11214, Transcript_171148, Transcript_185722, Transcript_189169, Transcript_237693, Transcript_281839, Transcript_32101, Transcript_362345, Transcript_370741, Transcript_49010, Transcript_57228
GO:0006818	2.76678e-06	0.999999	18	87	NA	NA	0.000114183	none	Transcript_125160, Transcript_210170, Transcript_216687, Transcript_238624, Transcript_239163, Transcript_242414, Transcript_247278, Transcript_250919, Transcript_252717, Transcript_263257, Transcript_268491, Transcript_272730, Transcript_285268, Transcript_288332, Transcript_367989, Transcript_48160, Transcript_53658, Transcript_98787
GO:0015992	2.76678e-06	0.999999	18	87	NA	NA	0.000114183	none	Transcript_125160, Transcript_210170, Transcript_216687, Transcript_238624, Transcript_239163, Transcript_242414, Transcript_247278, Transcript_250919, Transcript_252717, Transcript_263257, Transcript_268491, Transcript_272730, Transcript_285268, Transcript_288332, Transcript_367989, Transcript_48160, Transcript_53658, Transcript_98787
GO:1902600	2.76678e-06	0.999999	18	87	proton transmembrane transport	BP	0.000114183	BP proton transmembrane transport	Transcript_125160, Transcript_210170, Transcript_216687, Transcript_238624, Transcript_239163, Transcript_242414, Transcript_247278, Transcript_250919, Transcript_252717, Transcript_263257, Transcript_268491, Transcript_272730, Transcript_285268, Transcript_288332, Transcript_367989, Transcript_48160, Transcript_53658, Transcript_98787
GO:0010207	3.54663e-06	1	5	6	photosystem II assembly	BP	0.000143605	BP photosystem II assembly	Transcript_171148, Transcript_185722, Transcript_237693, Transcript_362345, Transcript_57228
GO:0015969	4.0442e-06	1	8	17	guanosine tetraphosphate metabolic process	BP	0.000157797	BP guanosine tetraphosphate metabolic process	Transcript_282045, Transcript_296299, Transcript_296497, Transcript_299423, Transcript_331163, Transcript_37471, Transcript_417240, Transcript_45465
GO:0034035	4.0442e-06	1	8	17	purine ribonucleoside bisphosphate metabolic process	BP	0.000157797	BP purine ribonucleoside bisphosphate metabolic process	Transcript_282045, Transcript_296299, Transcript_296497, Transcript_299423, Transcript_331163, Transcript_37471, Transcript_417240, Transcript_45465
GO:0016168	5.33436e-06	1	5	6	chlorophyll binding	MF	0.00020442	MF chlorophyll binding	Transcript_211480, Transcript_35106, Transcript_44323, Transcript_45846, Transcript_51112
GO:0009117	8.62493e-06	0.999997	31	218	nucleotide metabolic process	BP	0.000324721	BP nucleotide metabolic process	Transcript_125160, Transcript_132535, Transcript_185548, Transcript_187207, Transcript_201627, Transcript_210170, Transcript_216687, Transcript_238624, Transcript_239163, Transcript_242414, Transcript_247278, Transcript_250919, Transcript_252717, Transcript_263257, Transcript_268491, Transcript_272730, Transcript_282045, Transcript_285268, Transcript_288332, Transcript_296299, Transcript_296497, …
GO:0006753	9.52118e-06	0.999997	31	219	nucleoside phosphate metabolic process	BP	0.000352284	BP nucleoside phosphate metabolic process	Transcript_125160, Transcript_132535, Transcript_185548, Transcript_187207, Transcript_201627, Transcript_210170, Transcript_216687, Transcript_238624, Transcript_239163, Transcript_242414, Transcript_247278, Transcript_250919, Transcript_252717, Transcript_263257, Transcript_268491, Transcript_272730, Transcript_282045, Transcript_285268, Transcript_288332, Transcript_296299, Transcript_296497, …
GO:0016701	1.01376e-05	0.999998	12	46	oxidoreductase activity, acting on single donors with incorporation of molecular oxygen	MF	0.000368733	MF oxidoreductase activity, acting on single donors with incorporation of molecular oxygen	Transcript_104322, Transcript_139239, Transcript_212302, Transcript_224495, Transcript_242447, Transcript_251377, Transcript_302938, Transcript_349610, Transcript_349894, Transcript_422187, Transcript_54159, Transcript_72213
GO:0006536	1.38112e-05	0.999999	6	10	glutamate metabolic process	BP	0.000478045	BP glutamate metabolic process	Transcript_239858, Transcript_261322, Transcript_265481, Transcript_292279, Transcript_300731, Transcript_71671
GO:0006537	1.38112e-05	0.999999	6	10	glutamate biosynthetic process	BP	0.000478045	BP glutamate biosynthetic process	Transcript_239858, Transcript_261322, Transcript_265481, Transcript_292279, Transcript_300731, Transcript_71671
GO:0043650	1.38112e-05	0.999999	6	10	dicarboxylic acid biosynthetic process	BP	0.000478045	BP dicarboxylic acid biosynthetic process	Transcript_239858, Transcript_261322, Transcript_265481, Transcript_292279, Transcript_300731, Transcript_71671
GO:0009119	1.75588e-05	0.999998	8	20	ribonucleoside metabolic process	BP	0.000570928	BP ribonucleoside metabolic process	Transcript_282045, Transcript_296299, Transcript_296497, Transcript_299423, Transcript_331163, Transcript_37471, Transcript_417240, Transcript_45465
GO:0042278	1.75588e-05	0.999998	8	20	purine nucleoside metabolic process	BP	0.000570928	BP purine nucleoside metabolic process	Transcript_282045, Transcript_296299, Transcript_296497, Transcript_299423, Transcript_331163, Transcript_37471, Transcript_417240, Transcript_45465
GO:0046128	1.75588e-05	0.999998	8	20	purine ribonucleoside metabolic process	BP	0.000570928	BP purine ribonucleoside metabolic process	Transcript_282045, Transcript_296299, Transcript_296497, Transcript_299423, Transcript_331163, Transcript_37471, Transcript_417240, Transcript_45465
GO:1901068	1.75588e-05	0.999998	8	20	guanosine-containing compound metabolic process	BP	0.000570928	BP guanosine-containing compound metabolic process	Transcript_282045, Transcript_296299, Transcript_296497, Transcript_299423, Transcript_331163, Transcript_37471, Transcript_417240, Transcript_45465
GO:0055086	2.05407e-05	0.999992	31	228	nucleobase-containing small molecule metabolic process	BP	0.000657915	BP nucleobase-containing small molecule metabolic process	Transcript_125160, Transcript_132535, Transcript_185548, Transcript_187207, Transcript_201627, Transcript_210170, Transcript_216687, Transcript_238624, Transcript_239163, Transcript_242414, Transcript_247278, Transcript_250919, Transcript_252717, Transcript_263257, Transcript_268491, Transcript_272730, Transcript_282045, Transcript_285268, Transcript_288332, Transcript_296299, Transcript_296497, …
GO:0031224	2.34726e-05	0.999987	67	655	intrinsic component of membrane	CC	0.000740766	CC intrinsic component of membrane	Transcript_102565, Transcript_104652, Transcript_11815, Transcript_150059, Transcript_155243, Transcript_176170, Transcript_176200, Transcript_178731, Transcript_181455, Transcript_182106, Transcript_183212, Transcript_184872, Transcript_192546, Transcript_192993, Transcript_195782, Transcript_19874, Transcript_202703, Transcript_208097, Transcript_211610, Transcript_225376, Transcript_235145, Tr…
GO:0006520	2.50015e-05	0.99999	34	258	cellular amino acid metabolic process	BP	0.000777582	BP cellular amino acid metabolic process	Transcript_11106, Transcript_124523, Transcript_176763, Transcript_183044, Transcript_185711, Transcript_200551, Transcript_217394, Transcript_222409, Transcript_224659, Transcript_236205, Transcript_239858, Transcript_241543, Transcript_248215, Transcript_249708, Transcript_261322, Transcript_265481, Transcript_277779, Transcript_292279, Transcript_293810, Transcript_297257, Transcript_300179, T…
GO:0016021	3.1946e-05	0.999983	66	649	integral component of membrane	CC	0.000979374	CC integral component of membrane	Transcript_102565, Transcript_104652, Transcript_11815, Transcript_150059, Transcript_155243, Transcript_176170, Transcript_176200, Transcript_178731, Transcript_181455, Transcript_182106, Transcript_183212, Transcript_184872, Transcript_192546, Transcript_192993, Transcript_195782, Transcript_19874, Transcript_202703, Transcript_208097, Transcript_225376, Transcript_235145, Transcript_245936, Tr…
GO:0019637	3.73961e-05	0.999984	37	300	organophosphate metabolic process	BP	0.00113031	BP organophosphate metabolic process	Transcript_125160, Transcript_132535, Transcript_169487, Transcript_181342, Transcript_182346, Transcript_185548, Transcript_187207, Transcript_201627, Transcript_210170, Transcript_216687, Transcript_238624, Transcript_239163, Transcript_241101, Transcript_242414, Transcript_247278, Transcript_250919, Transcript_252717, Transcript_263257, Transcript_268491, Transcript_272730, Transcript_282045, …
GO:0043623	4.11978e-05	0.999995	9	30	NA	NA	0.00122792	none	Transcript_11214, Transcript_171148, Transcript_185722, Transcript_189169, Transcript_237693, Transcript_32101, Transcript_362345, Transcript_370741, Transcript_57228
GO:0032977	4.43839e-05	0.999999	5	8	membrane insertase activity	MF	0.00130477	MF membrane insertase activity	Transcript_181455, Transcript_192993, Transcript_356907, Transcript_373134, Transcript_373136
GO:0008237	4.72629e-05	0.999988	16	82	metallopeptidase activity	MF	0.00137062	MF metallopeptidase activity	Transcript_161758, Transcript_161761, Transcript_182584, Transcript_185186, Transcript_193817, Transcript_201175, Transcript_207078, Transcript_207479, Transcript_211493, Transcript_222552, Transcript_260584, Transcript_283986, Transcript_299928, Transcript_312438, Transcript_368530, Transcript_60896
GO:0016829	5.20183e-05	0.999983	21	134	lyase activity	MF	0.00148842	MF lyase activity	Transcript_132535, Transcript_169932, Transcript_182276, Transcript_185414, Transcript_215319, Transcript_215351, Transcript_216292, Transcript_220192, Transcript_257767, Transcript_261530, Transcript_266405, Transcript_266964, Transcript_290218, Transcript_290829, Transcript_297257, Transcript_368154, Transcript_379658, Transcript_385716, Transcript_419997, Transcript_92453, Transcript_98813
GO:0009064	5.38794e-05	0.999994	8	24	glutamine family amino acid metabolic process	BP	0.00150163	BP glutamine family amino acid metabolic process	Transcript_183044, Transcript_239858, Transcript_261322, Transcript_265481, Transcript_292279, Transcript_300731, Transcript_365859, Transcript_71671
GO:0009084	5.38794e-05	0.999994	8	24	glutamine family amino acid biosynthetic process	BP	0.00150163	BP glutamine family amino acid biosynthetic process	Transcript_183044, Transcript_239858, Transcript_261322, Transcript_265481, Transcript_292279, Transcript_300731, Transcript_365859, Transcript_71671
GO:0046906	5.95465e-05	0.999983	18	108	tetrapyrrole binding	MF	0.00163829	MF tetrapyrrole binding	Transcript_11214, Transcript_126498, Transcript_176339, Transcript_185053, Transcript_199773, Transcript_211480, Transcript_274266, Transcript_300330, Transcript_301904, Transcript_312697, Transcript_34083, Transcript_35106, Transcript_362643, Transcript_44323, Transcript_45846, Transcript_51112, Transcript_82900, Transcript_90798
GO:0033926	6.5032e-05	0.999996	6	13	glycopeptide alpha-N-acetylgalactosaminidase activity	MF	0.00176656	MF glycopeptide alpha-N-acetylgalactosaminidase activity	Transcript_189678, Transcript_254851, Transcript_259233, Transcript_268837, Transcript_278374, Transcript_312471
GO:0006461	7.03409e-05	0.99999	9	32	NA	NA	0.00188689	none	Transcript_11214, Transcript_171148, Transcript_185722, Transcript_189169, Transcript_237693, Transcript_32101, Transcript_362345, Transcript_370741, Transcript_57228
GO:0033865	8.0437e-05	0.99999	8	24	nucleoside bisphosphate metabolic process	BP	0.00207973	BP nucleoside bisphosphate metabolic process	Transcript_282045, Transcript_296299, Transcript_296497, Transcript_299423, Transcript_331163, Transcript_37471, Transcript_417240, Transcript_45465
GO:0033875	8.0437e-05	0.99999	8	24	ribonucleoside bisphosphate metabolic process	BP	0.00207973	BP ribonucleoside bisphosphate metabolic process	Transcript_282045, Transcript_296299, Transcript_296497, Transcript_299423, Transcript_331163, Transcript_37471, Transcript_417240, Transcript_45465
GO:0034032	8.0437e-05	0.99999	8	24	purine nucleoside bisphosphate metabolic process	BP	0.00207973	BP purine nucleoside bisphosphate metabolic process	Transcript_282045, Transcript_296299, Transcript_296497, Transcript_299423, Transcript_331163, Transcript_37471, Transcript_417240, Transcript_45465
GO:0046034	9.10189e-05	0.999969	22	150	ATP metabolic process	BP	0.00232532	BP ATP metabolic process	Transcript_125160, Transcript_132535, Transcript_185548, Transcript_187207, Transcript_201627, Transcript_210170, Transcript_216687, Transcript_238624, Transcript_239163, Transcript_242414, Transcript_247278, Transcript_250919, Transcript_252717, Transcript_263257, Transcript_268491, Transcript_272730, Transcript_285268, Transcript_288332, Transcript_367989, Transcript_48160, Transcript_53658, Tr…
GO:0009144	0.000101635	0.999965	22	151	purine nucleoside triphosphate metabolic process	BP	0.002507	BP purine nucleoside triphosphate metabolic process	Transcript_125160, Transcript_132535, Transcript_185548, Transcript_187207, Transcript_201627, Transcript_210170, Transcript_216687, Transcript_238624, Transcript_239163, Transcript_242414, Transcript_247278, Transcript_250919, Transcript_252717, Transcript_263257, Transcript_268491, Transcript_272730, Transcript_285268, Transcript_288332, Transcript_367989, Transcript_48160, Transcript_53658, Tr…
GO:0009199	0.000101635	0.999965	22	151	ribonucleoside triphosphate metabolic process	BP	0.002507	BP ribonucleoside triphosphate metabolic process	Transcript_125160, Transcript_132535, Transcript_185548, Transcript_187207, Transcript_201627, Transcript_210170, Transcript_216687, Transcript_238624, Transcript_239163, Transcript_242414, Transcript_247278, Transcript_250919, Transcript_252717, Transcript_263257, Transcript_268491, Transcript_272730, Transcript_285268, Transcript_288332, Transcript_367989, Transcript_48160, Transcript_53658, Tr…
GO:0009205	0.000101635	0.999965	22	151	purine ribonucleoside triphosphate metabolic process	BP	0.002507	BP purine ribonucleoside triphosphate metabolic process	Transcript_125160, Transcript_132535, Transcript_185548, Transcript_187207, Transcript_201627, Transcript_210170, Transcript_216687, Transcript_238624, Transcript_239163, Transcript_242414, Transcript_247278, Transcript_250919, Transcript_252717, Transcript_263257, Transcript_268491, Transcript_272730, Transcript_285268, Transcript_288332, Transcript_367989, Transcript_48160, Transcript_53658, Tr…
GO:0016705	0.000110222	0.999969	16	93	oxidoreductase activity, acting on paired donors, with incorporation or reduction of molecular oxygen	MF	0.00268601	MF oxidoreductase activity, acting on paired donors, with incorporation or reduction of molecular oxygen	Transcript_126498, Transcript_176339, Transcript_181713, Transcript_183212, Transcript_185053, Transcript_199773, Transcript_227195, Transcript_274266, Transcript_300330, Transcript_301904, Transcript_312697, Transcript_349556, Transcript_381350, Transcript_419562, Transcript_82900, Transcript_90798
GO:0009141	0.000112901	0.999961	22	152	nucleoside triphosphate metabolic process	BP	0.00268601	BP nucleoside triphosphate metabolic process	Transcript_125160, Transcript_132535, Transcript_185548, Transcript_187207, Transcript_201627, Transcript_210170, Transcript_216687, Transcript_238624, Transcript_239163, Transcript_242414, Transcript_247278, Transcript_250919, Transcript_252717, Transcript_263257, Transcript_268491, Transcript_272730, Transcript_285268, Transcript_288332, Transcript_367989, Transcript_48160, Transcript_53658, Tr…
GO:0016226	0.000113899	0.999985	8	28	iron-sulfur cluster assembly	BP	0.00268601	BP iron-sulfur cluster assembly	Transcript_215174, Transcript_263367, Transcript_274068, Transcript_299958, Transcript_343966, Transcript_349490, Transcript_365852, Transcript_372169
GO:0031163	0.000113899	0.999985	8	28	metallo-sulfur cluster assembly	BP	0.00268601	BP metallo-sulfur cluster assembly	Transcript_215174, Transcript_263367, Transcript_274068, Transcript_299958, Transcript_343966, Transcript_349490, Transcript_365852, Transcript_372169
GO:0009123	0.000151351	0.999946	22	155	nucleoside monophosphate metabolic process	BP	0.00341893	BP nucleoside monophosphate metabolic process	Transcript_125160, Transcript_132535, Transcript_185548, Transcript_187207, Transcript_201627, Transcript_210170, Transcript_216687, Transcript_238624, Transcript_239163, Transcript_242414, Transcript_247278, Transcript_250919, Transcript_252717, Transcript_263257, Transcript_268491, Transcript_272730, Transcript_285268, Transcript_288332, Transcript_367989, Transcript_48160, Transcript_53658, Tr…
GO:0009126	0.000151351	0.999946	22	155	purine nucleoside monophosphate metabolic process	BP	0.00341893	BP purine nucleoside monophosphate metabolic process	Transcript_125160, Transcript_132535, Transcript_185548, Transcript_187207, Transcript_201627, Transcript_210170, Transcript_216687, Transcript_238624, Transcript_239163, Transcript_242414, Transcript_247278, Transcript_250919, Transcript_252717, Transcript_263257, Transcript_268491, Transcript_272730, Transcript_285268, Transcript_288332, Transcript_367989, Transcript_48160, Transcript_53658, Tr…
GO:0009161	0.000151351	0.999946	22	155	ribonucleoside monophosphate metabolic process	BP	0.00341893	BP ribonucleoside monophosphate metabolic process	Transcript_125160, Transcript_132535, Transcript_185548, Transcript_187207, Transcript_201627, Transcript_210170, Transcript_216687, Transcript_238624, Transcript_239163, Transcript_242414, Transcript_247278, Transcript_250919, Transcript_252717, Transcript_263257, Transcript_268491, Transcript_272730, Transcript_285268, Transcript_288332, Transcript_367989, Transcript_48160, Transcript_53658, Tr…
GO:0009167	0.000151351	0.999946	22	155	purine ribonucleoside monophosphate metabolic process	BP	0.00341893	BP purine ribonucleoside monophosphate metabolic process	Transcript_125160, Transcript_132535, Transcript_185548, Transcript_187207, Transcript_201627, Transcript_210170, Transcript_216687, Transcript_238624, Transcript_239163, Transcript_242414, Transcript_247278, Transcript_250919, Transcript_252717, Transcript_263257, Transcript_268491, Transcript_272730, Transcript_285268, Transcript_288332, Transcript_367989, Transcript_48160, Transcript_53658, Tr…
GO:0006778	0.000166319	0.999981	7	22	porphyrin-containing compound metabolic process	BP	0.00371793	BP porphyrin-containing compound metabolic process	Transcript_169932, Transcript_181713, Transcript_185414, Transcript_257767, Transcript_349556, Transcript_385716, Transcript_419997
GO:0008883	0.000171965	0.999996	4	6	glutamyl-tRNA reductase activity	MF	0.0038045	MF glutamyl-tRNA reductase activity	Transcript_367659, Transcript_370374, Transcript_370375, Transcript_389148
GO:0051188	0.000179087	0.999951	15	88	NA	NA	0.00392164	none	Transcript_169932, Transcript_182346, Transcript_185414, Transcript_215174, Transcript_257767, Transcript_263367, Transcript_274068, Transcript_299958, Transcript_343966, Transcript_349490, Transcript_357111, Transcript_365852, Transcript_372169, Transcript_385716, Transcript_419997
GO:0016702	0.000188642	0.999969	9	36	oxidoreductase activity, acting on single donors with incorporation of molecular oxygen, incorporation of two atoms of oxygen	MF	0.00404826	MF oxidoreductase activity, acting on single donors with incorporation of molecular oxygen, incorporation of two atoms of oxygen	Transcript_104322, Transcript_139239, Transcript_224495, Transcript_242447, Transcript_251377, Transcript_349610, Transcript_422187, Transcript_54159, Transcript_72213
GO:0051213	0.000188642	0.999969	9	36	dioxygenase activity	MF	0.00404826	MF dioxygenase activity	Transcript_104322, Transcript_139239, Transcript_224495, Transcript_242447, Transcript_251377, Transcript_349610, Transcript_422187, Transcript_54159, Transcript_72213
GO:0022607	0.000206605	0.999931	19	135	cellular component assembly	BP	0.00438985	BP cellular component assembly	Transcript_11214, Transcript_171148, Transcript_185722, Transcript_189169, Transcript_215174, Transcript_237693, Transcript_263367, Transcript_274068, Transcript_299958, Transcript_32101, Transcript_343966, Transcript_349421, Transcript_349490, Transcript_362345, Transcript_365852, Transcript_370741, Transcript_372169, Transcript_379910, Transcript_57228
GO:0016984	0.00022549	1	3	3	ribulose-bisphosphate carboxylase activity	MF	0.00474413	MF ribulose-bisphosphate carboxylase activity	Transcript_261530, Transcript_290829, Transcript_98813
GO:0046422	0.000253123	1	3	3	violaxanthin de-epoxidase activity	MF	0.00527381	MF violaxanthin de-epoxidase activity	Transcript_150826, Transcript_49473, Transcript_94738
GO:0098655	0.000282679	0.999907	18	119	cation transmembrane transport	BP	0.00572291	BP cation transmembrane transport	Transcript_125160, Transcript_210170, Transcript_216687, Transcript_238624, Transcript_239163, Transcript_242414, Transcript_247278, Transcript_250919, Transcript_252717, Transcript_263257, Transcript_268491, Transcript_272730, Transcript_285268, Transcript_288332, Transcript_367989, Transcript_48160, Transcript_53658, Transcript_98787
GO:0098660	0.000282679	0.999907	18	119	inorganic ion transmembrane transport	BP	0.00572291	BP inorganic ion transmembrane transport	Transcript_125160, Transcript_210170, Transcript_216687, Transcript_238624, Transcript_239163, Transcript_242414, Transcript_247278, Transcript_250919, Transcript_252717, Transcript_263257, Transcript_268491, Transcript_272730, Transcript_285268, Transcript_288332, Transcript_367989, Transcript_48160, Transcript_53658, Transcript_98787
GO:0098662	0.000282679	0.999907	18	119	inorganic cation transmembrane transport	BP	0.00572291	BP inorganic cation transmembrane transport	Transcript_125160, Transcript_210170, Transcript_216687, Transcript_238624, Transcript_239163, Transcript_242414, Transcript_247278, Transcript_250919, Transcript_252717, Transcript_263257, Transcript_268491, Transcript_272730, Transcript_285268, Transcript_288332, Transcript_367989, Transcript_48160, Transcript_53658, Transcript_98787
GO:0006754	0.000299949	0.999934	11	55	ATP biosynthetic process	BP	0.00572366	BP ATP biosynthetic process	Transcript_125160, Transcript_210170, Transcript_216687, Transcript_238624, Transcript_239163, Transcript_250919, Transcript_252717, Transcript_263257, Transcript_288332, Transcript_367989, Transcript_98787
GO:0009142	0.000299949	0.999934	11	55	nucleoside triphosphate biosynthetic process	BP	0.00572366	BP nucleoside triphosphate biosynthetic process	Transcript_125160, Transcript_210170, Transcript_216687, Transcript_238624, Transcript_239163, Transcript_250919, Transcript_252717, Transcript_263257, Transcript_288332, Transcript_367989, Transcript_98787
GO:0009145	0.000299949	0.999934	11	55	purine nucleoside triphosphate biosynthetic process	BP	0.00572366	BP purine nucleoside triphosphate biosynthetic process	Transcript_125160, Transcript_210170, Transcript_216687, Transcript_238624, Transcript_239163, Transcript_250919, Transcript_252717, Transcript_263257, Transcript_288332, Transcript_367989, Transcript_98787
GO:0009201	0.000299949	0.999934	11	55	ribonucleoside triphosphate biosynthetic process	BP	0.00572366	BP ribonucleoside triphosphate biosynthetic process	Transcript_125160, Transcript_210170, Transcript_216687, Transcript_238624, Transcript_239163, Transcript_250919, Transcript_252717, Transcript_263257, Transcript_288332, Transcript_367989, Transcript_98787
GO:0009206	0.000299949	0.999934	11	55	purine ribonucleoside triphosphate biosynthetic process	BP	0.00572366	BP purine ribonucleoside triphosphate biosynthetic process	Transcript_125160, Transcript_210170, Transcript_216687, Transcript_238624, Transcript_239163, Transcript_250919, Transcript_252717, Transcript_263257, Transcript_288332, Transcript_367989, Transcript_98787
GO:0015985	0.000301386	0.999939	10	47	energy coupled proton transport, down electrochemical gradient	BP	0.00572366	BP energy coupled proton transport, down electrochemical gradient	Transcript_125160, Transcript_210170, Transcript_216687, Transcript_238624, Transcript_239163, Transcript_250919, Transcript_252717, Transcript_263257, Transcript_367989, Transcript_98787
GO:0015986	0.000301386	0.999939	10	47	ATP synthesis coupled proton transport	BP	0.00572366	BP ATP synthesis coupled proton transport	Transcript_125160, Transcript_210170, Transcript_216687, Transcript_238624, Transcript_239163, Transcript_250919, Transcript_252717, Transcript_263257, Transcript_367989, Transcript_98787
GO:0017111	0.000357264	0.999782	73	790	nucleoside-triphosphatase activity	MF	0.00672533	MF nucleoside-triphosphatase activity	Transcript_150059, Transcript_155243, Transcript_161758, Transcript_161761, Transcript_169845, Transcript_175945, Transcript_178546, Transcript_178731, Transcript_182031, Transcript_182584, Transcript_183256, Transcript_185070, Transcript_185731, Transcript_186487, Transcript_192546, Transcript_19874, Transcript_201175, Transcript_208328, Transcript_211195, Transcript_212152, Transcript_225376, T…
GO:0009116	0.000368368	0.999942	8	30	nucleoside metabolic process	BP	0.0068148	BP nucleoside metabolic process	Transcript_282045, Transcript_296299, Transcript_296497, Transcript_299423, Transcript_331163, Transcript_37471, Transcript_417240, Transcript_45465
GO:1901657	0.000368368	0.999942	8	30	glycosyl compound metabolic process	BP	0.0068148	BP glycosyl compound metabolic process	Transcript_282045, Transcript_296299, Transcript_296497, Transcript_299423, Transcript_331163, Transcript_37471, Transcript_417240, Transcript_45465
GO:0015672	0.000390305	0.999863	19	132	monovalent inorganic cation transport	BP	0.00715893	BP monovalent inorganic cation transport	Transcript_125160, Transcript_210170, Transcript_216687, Transcript_238624, Transcript_239163, Transcript_242414, Transcript_247278, Transcript_250919, Transcript_252717, Transcript_263257, Transcript_268491, Transcript_272730, Transcript_285268, Transcript_288332, Transcript_35408, Transcript_367989, Transcript_48160, Transcript_53658, Transcript_98787
GO:0044425	0.000446907	0.999716	82	930	NA	NA	0.00812765	none	Transcript_102565, Transcript_104652, Transcript_11815, Transcript_125160, Transcript_150059, Transcript_155243, Transcript_171148, Transcript_176170, Transcript_176200, Transcript_178731, Transcript_181455, Transcript_182106, Transcript_183212, Transcript_184872, Transcript_186614, Transcript_192546, Transcript_192993, Transcript_195782, Transcript_19593, Transcript_19874, Transcript_202703, Tra…
GO:0016831	0.00049935	0.999882	11	55	carboxy-lyase activity	MF	0.00900509	MF carboxy-lyase activity	Transcript_169932, Transcript_182276, Transcript_215351, Transcript_261530, Transcript_266964, Transcript_290218, Transcript_290829, Transcript_368154, Transcript_385716, Transcript_92453, Transcript_98813
GO:0044765	0.000507366	0.999771	29	247	NA	NA	0.00907339	none	Transcript_125160, Transcript_184978, Transcript_210170, Transcript_210701, Transcript_216687, Transcript_223921, Transcript_238624, Transcript_239163, Transcript_242414, Transcript_247278, Transcript_250919, Transcript_252717, Transcript_263257, Transcript_268491, Transcript_272730, Transcript_285268, Transcript_288332, Transcript_293408, Transcript_296518, Transcript_300491, Transcript_326816, …
GO:0016854	0.000562489	0.999974	4	8	racemase and epimerase activity	MF	0.00997605	MF racemase and epimerase activity	Transcript_168252, Transcript_181776, Transcript_186623, Transcript_365831
GO:0008233	0.00057235	0.999703	40	382	peptidase activity	MF	0.0100677	MF peptidase activity	Transcript_102565, Transcript_161758, Transcript_161761, Transcript_182584, Transcript_185059, Transcript_185186, Transcript_193817, Transcript_201175, Transcript_207078, Transcript_207479, Transcript_211493, Transcript_218139, Transcript_222552, Transcript_233632, Transcript_235791, Transcript_244044, Transcript_260584, Transcript_269921, Transcript_283403, Transcript_283986, Transcript_288636, …
GO:0016857	0.000593579	0.999992	3	4	racemase and epimerase activity, acting on carbohydrates and derivatives	MF	0.0103563	MF racemase and epimerase activity, acting on carbohydrates and derivatives	Transcript_181776, Transcript_186623, Transcript_365831
GO:0034220	0.00061735	0.999781	18	127	ion transmembrane transport	BP	0.0106841	BP ion transmembrane transport	Transcript_125160, Transcript_210170, Transcript_216687, Transcript_238624, Transcript_239163, Transcript_242414, Transcript_247278, Transcript_250919, Transcript_252717, Transcript_263257, Transcript_268491, Transcript_272730, Transcript_285268, Transcript_288332, Transcript_367989, Transcript_48160, Transcript_53658, Transcript_98787
GO:1902578	0.000642942	0.999705	29	251	NA	NA	0.011038	none	Transcript_125160, Transcript_184978, Transcript_210170, Transcript_210701, Transcript_216687, Transcript_223921, Transcript_238624, Transcript_239163, Transcript_242414, Transcript_247278, Transcript_250919, Transcript_252717, Transcript_263257, Transcript_268491, Transcript_272730, Transcript_285268, Transcript_288332, Transcript_293408, Transcript_296518, Transcript_300491, Transcript_326816, …
GO:0043648	0.000671971	0.999922	6	19	dicarboxylic acid metabolic process	BP	0.0113307	BP dicarboxylic acid metabolic process	Transcript_239858, Transcript_261322, Transcript_265481, Transcript_292279, Transcript_300731, Transcript_71671
GO:0009124	0.000686392	0.99983	11	60	nucleoside monophosphate biosynthetic process	BP	0.0113307	BP nucleoside monophosphate biosynthetic process	Transcript_125160, Transcript_210170, Transcript_216687, Transcript_238624, Transcript_239163, Transcript_250919, Transcript_252717, Transcript_263257, Transcript_288332, Transcript_367989, Transcript_98787
GO:0009127	0.000686392	0.99983	11	60	purine nucleoside monophosphate biosynthetic process	BP	0.0113307	BP purine nucleoside monophosphate biosynthetic process	Transcript_125160, Transcript_210170, Transcript_216687, Transcript_238624, Transcript_239163, Transcript_250919, Transcript_252717, Transcript_263257, Transcript_288332, Transcript_367989, Transcript_98787
GO:0009156	0.000686392	0.99983	11	60	ribonucleoside monophosphate biosynthetic process	BP	0.0113307	BP ribonucleoside monophosphate biosynthetic process	Transcript_125160, Transcript_210170, Transcript_216687, Transcript_238624, Transcript_239163, Transcript_250919, Transcript_252717, Transcript_263257, Transcript_288332, Transcript_367989, Transcript_98787
GO:0009168	0.000686392	0.99983	11	60	purine ribonucleoside monophosphate biosynthetic process	BP	0.0113307	BP purine ribonucleoside monophosphate biosynthetic process	Transcript_125160, Transcript_210170, Transcript_216687, Transcript_238624, Transcript_239163, Transcript_250919, Transcript_252717, Transcript_263257, Transcript_288332, Transcript_367989, Transcript_98787
GO:0005506	0.000697654	0.999789	14	91	iron ion binding	MF	0.011382	MF iron ion binding	Transcript_126498, Transcript_176339, Transcript_185053, Transcript_199773, Transcript_215174, Transcript_274068, Transcript_274266, Transcript_300330, Transcript_301904, Transcript_312697, Transcript_331180, Transcript_343966, Transcript_82900, Transcript_90798
GO:0055085	0.000700102	0.999595	54	558	transmembrane transport	BP	0.011382	BP transmembrane transport	Transcript_125160, Transcript_150059, Transcript_155243, Transcript_176170, Transcript_178731, Transcript_182106, Transcript_184872, Transcript_192546, Transcript_19874, Transcript_210170, Transcript_210701, Transcript_216687, Transcript_220124, Transcript_223921, Transcript_225376, Transcript_22877, Transcript_238624, Transcript_239163, Transcript_242414, Transcript_245936, Transcript_247278, Tr…
GO:0016820	0.000836287	0.999717	16	106	NA	NA	0.0132939	none	Transcript_150059, Transcript_155243, Transcript_178731, Transcript_192546, Transcript_19874, Transcript_225376, Transcript_245936, Transcript_261108, Transcript_294964, Transcript_343977, Transcript_34941, Transcript_378061, Transcript_392406, Transcript_51533, Transcript_71784, Transcript_78893
GO:0042626	0.000836287	0.999717	16	106	ATPase-coupled transmembrane transporter activity	MF	0.0132939	MF ATPase-coupled transmembrane transporter activity	Transcript_150059, Transcript_155243, Transcript_178731, Transcript_192546, Transcript_19874, Transcript_225376, Transcript_245936, Transcript_261108, Transcript_294964, Transcript_343977, Transcript_34941, Transcript_378061, Transcript_392406, Transcript_51533, Transcript_71784, Transcript_78893
GO:0043492	0.000836287	0.999717	16	106	ATPase activity, coupled to movement of substances	MF	0.0132939	MF ATPase activity, coupled to movement of substances	Transcript_150059, Transcript_155243, Transcript_178731, Transcript_192546, Transcript_19874, Transcript_225376, Transcript_245936, Transcript_261108, Transcript_294964, Transcript_343977, Transcript_34941, Transcript_378061, Transcript_392406, Transcript_51533, Transcript_71784, Transcript_78893
GO:0016725	0.000847274	0.999926	5	13	oxidoreductase activity, acting on CH or CH2 groups	MF	0.0133695	MF oxidoreductase activity, acting on CH or CH2 groups	Transcript_169487, Transcript_182388, Transcript_34022, Transcript_356967, Transcript_368823
GO:0009654	0.000917529	0.999948	4	9	photosystem II oxygen evolving complex	CC	0.0143724	CC photosystem II oxygen evolving complex	Transcript_171148, Transcript_186614, Transcript_19593, Transcript_362345
GO:0016462	0.00106253	0.999322	73	824	pyrophosphatase activity	MF	0.0165232	MF pyrophosphatase activity	Transcript_150059, Transcript_155243, Transcript_161758, Transcript_161761, Transcript_169845, Transcript_175945, Transcript_178546, Transcript_178731, Transcript_182031, Transcript_182584, Transcript_183256, Transcript_185070, Transcript_185731, Transcript_186487, Transcript_192546, Transcript_19874, Transcript_201175, Transcript_208328, Transcript_211195, Transcript_212152, Transcript_225376, T…
GO:0016830	0.00111182	0.999665	13	80	carbon-carbon lyase activity	MF	0.0171652	MF carbon-carbon lyase activity	Transcript_132535, Transcript_169932, Transcript_182276, Transcript_215351, Transcript_261530, Transcript_266964, Transcript_290218, Transcript_290829, Transcript_368154, Transcript_379658, Transcript_385716, Transcript_92453, Transcript_98813
GO:0044711	0.00112125	0.999377	44	446	NA	NA	0.0171872	none	Transcript_11106, Transcript_11220, Transcript_124743, Transcript_125160, Transcript_125657, Transcript_145253, Transcript_169487, Transcript_181429, Transcript_182346, Transcript_182388, Transcript_183044, Transcript_185414, Transcript_201627, Transcript_210170, Transcript_216687, Transcript_238624, Transcript_239163, Transcript_239858, Transcript_250919, Transcript_252717, Transcript_257767, Tr…
GO:0019752	0.00117998	0.999348	43	429	carboxylic acid metabolic process	BP	0.0179591	BP carboxylic acid metabolic process	Transcript_11106, Transcript_124523, Transcript_132535, Transcript_169487, Transcript_176763, Transcript_183044, Transcript_185548, Transcript_185711, Transcript_187207, Transcript_200551, Transcript_201627, Transcript_217394, Transcript_222409, Transcript_224659, Transcript_236205, Transcript_239858, Transcript_241543, Transcript_248215, Transcript_249708, Transcript_261322, Transcript_265481, T…
GO:0006779	0.00134671	0.999862	5	15	porphyrin-containing compound biosynthetic process	BP	0.0203525	BP porphyrin-containing compound biosynthetic process	Transcript_169932, Transcript_185414, Transcript_257767, Transcript_385716, Transcript_419997
GO:0009058	0.00142978	0.999016	99	1270	biosynthetic process	BP	0.0214568	BP biosynthetic process	Transcript_101356, Transcript_11106, Transcript_11220, Transcript_124449, Transcript_124743, Transcript_125160, Transcript_125657, Transcript_145253, Transcript_169487, Transcript_169932, Transcript_176334, Transcript_176624, Transcript_181115, Transcript_181282, Transcript_181429, Transcript_181462, Transcript_181566, Transcript_182276, Transcript_182346, Transcript_182388, Transcript_183044, Tr…
GO:0044712	0.00152057	0.999433	17	123	NA	NA	0.0226607	none	Transcript_124523, Transcript_132535, Transcript_176763, Transcript_185548, Transcript_185711, Transcript_187207, Transcript_200551, Transcript_201627, Transcript_222409, Transcript_224659, Transcript_248215, Transcript_249708, Transcript_297257, Transcript_300179, Transcript_356829, Transcript_367495, Transcript_376892
GO:0042168	0.0015575	0.999832	5	16	heme metabolic process	BP	0.023051	BP heme metabolic process	Transcript_181713, Transcript_185414, Transcript_257767, Transcript_349556, Transcript_419997
GO:0016818	0.00164503	0.998932	73	837	hydrolase activity, acting on acid anhydrides, in phosphorus-containing anhydrides	MF	0.0241796	MF hydrolase activity, acting on acid anhydrides, in phosphorus-containing anhydrides	Transcript_150059, Transcript_155243, Transcript_161758, Transcript_161761, Transcript_169845, Transcript_175945, Transcript_178546, Transcript_178731, Transcript_182031, Transcript_182584, Transcript_183256, Transcript_185070, Transcript_185731, Transcript_186487, Transcript_192546, Transcript_19874, Transcript_201175, Transcript_208328, Transcript_211195, Transcript_212152, Transcript_225376, T…
GO:0016817	0.00181487	0.998817	73	840	hydrolase activity, acting on acid anhydrides	MF	0.0264947	MF hydrolase activity, acting on acid anhydrides	Transcript_150059, Transcript_155243, Transcript_161758, Transcript_161761, Transcript_169845, Transcript_175945, Transcript_178546, Transcript_178731, Transcript_182031, Transcript_182584, Transcript_183256, Transcript_185070, Transcript_185731, Transcript_186487, Transcript_192546, Transcript_19874, Transcript_201175, Transcript_208328, Transcript_211195, Transcript_212152, Transcript_225376, T…
GO:0070402	0.00186014	0.999943	3	5	NADPH binding	MF	0.0266621	MF NADPH binding	Transcript_124691, Transcript_242470, Transcript_98095
GO:0009152	0.00188382	0.999465	11	67	purine ribonucleotide biosynthetic process	BP	0.0266621	BP purine ribonucleotide biosynthetic process	Transcript_125160, Transcript_210170, Transcript_216687, Transcript_238624, Transcript_239163, Transcript_250919, Transcript_252717, Transcript_263257, Transcript_288332, Transcript_367989, Transcript_98787
GO:0009260	0.00188382	0.999465	11	67	ribonucleotide biosynthetic process	BP	0.0266621	BP ribonucleotide biosynthetic process	Transcript_125160, Transcript_210170, Transcript_216687, Transcript_238624, Transcript_239163, Transcript_250919, Transcript_252717, Transcript_263257, Transcript_288332, Transcript_367989, Transcript_98787
GO:0046390	0.00188382	0.999465	11	67	ribose phosphate biosynthetic process	BP	0.0266621	BP ribose phosphate biosynthetic process	Transcript_125160, Transcript_210170, Transcript_216687, Transcript_238624, Transcript_239163, Transcript_250919, Transcript_252717, Transcript_263257, Transcript_288332, Transcript_367989, Transcript_98787
GO:0043436	0.00188846	0.998928	43	440	oxoacid metabolic process	BP	0.0266621	BP oxoacid metabolic process	Transcript_11106, Transcript_124523, Transcript_132535, Transcript_169487, Transcript_176763, Transcript_183044, Transcript_185548, Transcript_185711, Transcript_187207, Transcript_200551, Transcript_201627, Transcript_217394, Transcript_222409, Transcript_224659, Transcript_236205, Transcript_239858, Transcript_241543, Transcript_248215, Transcript_249708, Transcript_261322, Transcript_265481, T…
GO:0010277	0.00192717	0.99994	3	5	chlorophyllide a oxygenase [overall] activity	MF	0.0270308	MF chlorophyllide a oxygenase [overall] activity	Transcript_212302, Transcript_302938, Transcript_349894
GO:0043933	0.00203877	0.999301	14	103	protein-containing complex subunit organization	BP	0.0284104	BP protein-containing complex subunit organization	Transcript_104031, Transcript_11214, Transcript_160650, Transcript_171148, Transcript_185722, Transcript_189169, Transcript_237693, Transcript_281839, Transcript_32101, Transcript_349421, Transcript_362345, Transcript_370741, Transcript_49010, Transcript_57228
GO:0006082	0.00213372	0.998781	43	443	organic acid metabolic process	BP	0.0295416	BP organic acid metabolic process	Transcript_11106, Transcript_124523, Transcript_132535, Transcript_169487, Transcript_176763, Transcript_183044, Transcript_185548, Transcript_185711, Transcript_187207, Transcript_200551, Transcript_201627, Transcript_217394, Transcript_222409, Transcript_224659, Transcript_236205, Transcript_239858, Transcript_241543, Transcript_248215, Transcript_249708, Transcript_261322, Transcript_265481, T…
GO:0042623	0.00224561	0.999129	17	126	NA	NA	0.0306859	none	Transcript_150059, Transcript_155243, Transcript_178731, Transcript_192546, Transcript_19874, Transcript_225376, Transcript_235791, Transcript_245936, Transcript_261108, Transcript_294964, Transcript_343977, Transcript_34941, Transcript_378061, Transcript_392406, Transcript_51533, Transcript_71784, Transcript_78893
GO:0008272	0.00228786	0.999823	4	10	sulfate transport	BP	0.0306859	BP sulfate transport	Transcript_296518, Transcript_300491, Transcript_380191, Transcript_47863
GO:0015116	0.00228786	0.999823	4	10	sulfate transmembrane transporter activity	MF	0.0306859	MF sulfate transmembrane transporter activity	Transcript_296518, Transcript_300491, Transcript_380191, Transcript_47863
GO:0072348	0.00228786	0.999823	4	10	sulfur compound transport	BP	0.0306859	BP sulfur compound transport	Transcript_296518, Transcript_300491, Transcript_380191, Transcript_47863
GO:1901682	0.00228786	0.999823	4	10	sulfur compound transmembrane transporter activity	MF	0.0306859	MF sulfur compound transmembrane transporter activity	Transcript_296518, Transcript_300491, Transcript_380191, Transcript_47863
GO:1901566	0.00234595	0.99856	54	655	organonitrogen compound biosynthetic process	BP	0.0312696	BP organonitrogen compound biosynthetic process	Transcript_101356, Transcript_11106, Transcript_124743, Transcript_125160, Transcript_169932, Transcript_181115, Transcript_181282, Transcript_182276, Transcript_182346, Transcript_183044, Transcript_184841, Transcript_185414, Transcript_210170, Transcript_215319, Transcript_215351, Transcript_216687, Transcript_219270, Transcript_220192, Transcript_221869, Transcript_229653, Transcript_238624, T…
GO:0022804	0.00249468	0.998934	20	161	active transmembrane transporter activity	MF	0.0330468	MF active transmembrane transporter activity	Transcript_150059, Transcript_155243, Transcript_178731, Transcript_192546, Transcript_19874, Transcript_210701, Transcript_223921, Transcript_225376, Transcript_245936, Transcript_261108, Transcript_294964, Transcript_326816, Transcript_343977, Transcript_34941, Transcript_35408, Transcript_378061, Transcript_392406, Transcript_51533, Transcript_71784, Transcript_78893
GO:0051186	0.00255328	0.998878	21	180	NA	NA	0.0336155	none	Transcript_132535, Transcript_169932, Transcript_181713, Transcript_182346, Transcript_185414, Transcript_185548, Transcript_187207, Transcript_201627, Transcript_215174, Transcript_257767, Transcript_263367, Transcript_274068, Transcript_299958, Transcript_343966, Transcript_349490, Transcript_349556, Transcript_357111, Transcript_365852, Transcript_372169, Transcript_385716, Transcript_419997
GO:0046429	0.00259373	0.99991	3	5	4-hydroxy-3-methylbut-2-en-1-yl diphosphate synthase activity	MF	0.0337342	MF 4-hydroxy-3-methylbut-2-en-1-yl diphosphate synthase activity	Transcript_182388, Transcript_34022, Transcript_368823
GO:0052592	0.00259373	0.99991	3	5	oxidoreductase activity, acting on CH or CH2 groups, with an iron-sulfur protein as acceptor	MF	0.0337342	MF oxidoreductase activity, acting on CH or CH2 groups, with an iron-sulfur protein as acceptor	Transcript_182388, Transcript_34022, Transcript_368823
GO:0042440	0.00280151	0.999643	5	18	pigment metabolic process	BP	0.0362172	BP pigment metabolic process	Transcript_181713, Transcript_185414, Transcript_257767, Transcript_349556, Transcript_419997
GO:0016730	0.0028304	1	2	2	oxidoreductase activity, acting on iron-sulfur proteins as donors	MF	0.0363715	MF oxidoreductase activity, acting on iron-sulfur proteins as donors	Transcript_219414, Transcript_343949
GO:0016903	0.00285627	0.999348	8	42	oxidoreductase activity, acting on the aldehyde or oxo group of donors	MF	0.0363979	MF oxidoreductase activity, acting on the aldehyde or oxo group of donors	Transcript_133105, Transcript_312436, Transcript_367659, Transcript_370349, Transcript_370374, Transcript_370375, Transcript_389148, Transcript_45374
GO:0015399	0.00288334	0.99889	16	119	primary active transmembrane transporter activity	MF	0.0363979	MF primary active transmembrane transporter activity	Transcript_150059, Transcript_155243, Transcript_178731, Transcript_192546, Transcript_19874, Transcript_225376, Transcript_245936, Transcript_261108, Transcript_294964, Transcript_343977, Transcript_34941, Transcript_378061, Transcript_392406, Transcript_51533, Transcript_71784, Transcript_78893
GO:0015405	0.00288334	0.99889	16	119	NA	NA	0.0363979	none	Transcript_150059, Transcript_155243, Transcript_178731, Transcript_192546, Transcript_19874, Transcript_225376, Transcript_245936, Transcript_261108, Transcript_294964, Transcript_343977, Transcript_34941, Transcript_378061, Transcript_392406, Transcript_51533, Transcript_71784, Transcript_78893
GO:0006164	0.0030662	0.999068	11	71	purine nucleotide biosynthetic process	BP	0.0384799	BP purine nucleotide biosynthetic process	Transcript_125160, Transcript_210170, Transcript_216687, Transcript_238624, Transcript_239163, Transcript_250919, Transcript_252717, Transcript_263257, Transcript_288332, Transcript_367989, Transcript_98787
GO:0006811	0.00340444	0.998181	32	317	ion transport	BP	0.0421767	BP ion transport	Transcript_100183, Transcript_125160, Transcript_182497, Transcript_205663, Transcript_210170, Transcript_216687, Transcript_220124, Transcript_22877, Transcript_238624, Transcript_239163, Transcript_242414, Transcript_247278, Transcript_250919, Transcript_252717, Transcript_263257, Transcript_268491, Transcript_272730, Transcript_285268, Transcript_288332, Transcript_296518, Transcript_300491, T…
GO:0004655	0.00340708	1	2	2	porphobilinogen synthase activity	MF	0.0421767	MF porphobilinogen synthase activity	Transcript_215319, Transcript_220192
GO:0010109	0.00349834	1	2	2	regulation of photosynthesis	BP	0.0421767	BP regulation of photosynthesis	Transcript_171148, Transcript_362345
GO:0010242	0.00349834	1	2	2	oxygen evolving activity	MF	0.0421767	MF oxygen evolving activity	Transcript_171148, Transcript_362345
GO:0042548	0.00349834	1	2	2	regulation of photosynthesis, light reaction	BP	0.0421767	BP regulation of photosynthesis, light reaction	Transcript_171148, Transcript_362345
GO:0042549	0.00349834	1	2	2	photosystem II stabilization	BP	0.0421767	BP photosystem II stabilization	Transcript_171148, Transcript_362345
GO:0043467	0.00349834	1	2	2	regulation of generation of precursor metabolites and energy	BP	0.0421767	BP regulation of generation of precursor metabolites and energy	Transcript_171148, Transcript_362345
GO:0072522	0.0038056	0.998807	11	73	purine-containing compound biosynthetic process	BP	0.0456246	BP purine-containing compound biosynthetic process	Transcript_125160, Transcript_210170, Transcript_216687, Transcript_238624, Transcript_239163, Transcript_250919, Transcript_252717, Transcript_263257, Transcript_288332, Transcript_367989, Transcript_98787
GO:0016846	0.00386185	1	2	2	carbon-sulfur lyase activity	MF	0.0460419	MF carbon-sulfur lyase activity	Transcript_216292, Transcript_266405
GO:0006772	0.00416909	1	2	2	thiamine metabolic process	BP	0.0486243	BP thiamine metabolic process	Transcript_124743, Transcript_297575
GO:0009228	0.00416909	1	2	2	thiamine biosynthetic process	BP	0.0486243	BP thiamine biosynthetic process	Transcript_124743, Transcript_297575
GO:0042723	0.00416909	1	2	2	thiamine-containing compound metabolic process	BP	0.0486243	BP thiamine-containing compound metabolic process	Transcript_124743, Transcript_297575
GO:0042724	0.00416909	1	2	2	thiamine-containing compound biosynthetic process	BP	0.0486243	BP thiamine-containing compound biosynthetic process	Transcript_124743, Transcript_297575
GO

## Sheet: PMvsPF_PM_up
category	over_represented_pvalue	under_represented_pvalue	numDEInCat	numInCat	term	ontology	over_represented_FDR	go_term	gene_ids
GO:0009058	1.26788e-12	1	57	707	biosynthetic process	BP	1.34796e-09	BP biosynthetic process	Transcript_139860, Transcript_169092, Transcript_177203, Transcript_183298, Transcript_186300, Transcript_186314, Transcript_190722, Transcript_193934, Transcript_212193, Transcript_223171, Transcript_223556, Transcript_229274, Transcript_229986, Transcript_231287, Transcript_23365, Transcript_239163, Transcript_242403, Transcript_268494, Transcript_270225, Transcript_274500, Transcript_291851, T…
GO:0044249	1.41592e-12	1	52	595	cellular biosynthetic process	BP	1.34796e-09	BP cellular biosynthetic process	Transcript_177203, Transcript_183298, Transcript_186300, Transcript_186314, Transcript_190722, Transcript_193934, Transcript_212193, Transcript_223171, Transcript_223556, Transcript_229274, Transcript_229986, Transcript_231287, Transcript_23365, Transcript_239163, Transcript_242403, Transcript_268494, Transcript_270225, Transcript_274500, Transcript_291851, Transcript_295441, Transcript_295468, T…
GO:1901576	2.18051e-12	1	53	629	organic substance biosynthetic process	BP	1.3839e-09	BP organic substance biosynthetic process	Transcript_177203, Transcript_183298, Transcript_186300, Transcript_186314, Transcript_190722, Transcript_193934, Transcript_212193, Transcript_223171, Transcript_223556, Transcript_229274, Transcript_229986, Transcript_231287, Transcript_23365, Transcript_239163, Transcript_242403, Transcript_268494, Transcript_270225, Transcript_274500, Transcript_291851, Transcript_295441, Transcript_295468, T…
GO:1901566	7.04757e-12	1	40	352	organonitrogen compound biosynthetic process	BP	3.35465e-09	BP organonitrogen compound biosynthetic process	Transcript_177203, Transcript_186314, Transcript_190722, Transcript_193934, Transcript_212193, Transcript_223171, Transcript_223556, Transcript_229274, Transcript_229986, Transcript_231287, Transcript_239163, Transcript_242403, Transcript_268494, Transcript_270225, Transcript_274500, Transcript_295441, Transcript_299514, Transcript_299525, Transcript_301126, Transcript_301225, Transcript_301276, …
GO:0034645	1.48932e-08	1	32	312	cellular macromolecule biosynthetic process	BP	5.67133e-06	BP cellular macromolecule biosynthetic process	Transcript_177203, Transcript_183298, Transcript_229274, Transcript_229986, Transcript_23365, Transcript_242403, Transcript_268494, Transcript_270225, Transcript_291851, Transcript_295441, Transcript_295468, Transcript_299196, Transcript_299514, Transcript_299525, Transcript_301126, Transcript_301276, Transcript_312476, Transcript_35013, Transcript_35508, Transcript_356888, Transcript_362435, Tra…
GO:0009059	7.86744e-08	1	32	339	macromolecule biosynthetic process	BP	2.4966e-05	BP macromolecule biosynthetic process	Transcript_177203, Transcript_183298, Transcript_229274, Transcript_229986, Transcript_23365, Transcript_242403, Transcript_268494, Transcript_270225, Transcript_291851, Transcript_295441, Transcript_295468, Transcript_299196, Transcript_299514, Transcript_299525, Transcript_301126, Transcript_301276, Transcript_312476, Transcript_35013, Transcript_35508, Transcript_356888, Transcript_362435, Tra…
GO:0044271	2.52627e-07	1	33	379	cellular nitrogen compound biosynthetic process	BP	5.64347e-05	BP cellular nitrogen compound biosynthetic process	Transcript_177203, Transcript_190722, Transcript_193934, Transcript_212193, Transcript_229274, Transcript_229986, Transcript_231287, Transcript_239163, Transcript_242403, Transcript_268494, Transcript_270225, Transcript_274500, Transcript_295441, Transcript_299514, Transcript_299525, Transcript_301126, Transcript_301276, Transcript_312476, Transcript_330949, Transcript_35013, Transcript_35448, Tr…
GO:0044711	2.56193e-07	1	24	299	NA	NA	5.64347e-05	none	Transcript_183298, Transcript_186314, Transcript_190722, Transcript_193934, Transcript_212193, Transcript_223171, Transcript_223556, Transcript_231287, Transcript_239163, Transcript_274500, Transcript_291851, Transcript_295468, Transcript_299196, Transcript_301225, Transcript_330949, Transcript_35385, Transcript_35448, Transcript_356888, Transcript_362435, Transcript_365336, Transcript_365858, Tr…
GO:0043228	3.11207e-07	1	25	202	non-membrane-bounded organelle	CC	5.64347e-05	CC non-membrane-bounded organelle	Transcript_170373, Transcript_177203, Transcript_229274, Transcript_229986, Transcript_242403, Transcript_268494, Transcript_270225, Transcript_295441, Transcript_299514, Transcript_299525, Transcript_301126, Transcript_301276, Transcript_312476, Transcript_35013, Transcript_35508, Transcript_365812, Transcript_365814, Transcript_367520, Transcript_367527, Transcript_48985, Transcript_55138, Tran…
GO:0043232	3.11207e-07	1	25	202	intracellular non-membrane-bounded organelle	CC	5.64347e-05	CC intracellular non-membrane-bounded organelle	Transcript_170373, Transcript_177203, Transcript_229274, Transcript_229986, Transcript_242403, Transcript_268494, Transcript_270225, Transcript_295441, Transcript_299514, Transcript_299525, Transcript_301126, Transcript_301276, Transcript_312476, Transcript_35013, Transcript_35508, Transcript_365812, Transcript_365814, Transcript_367520, Transcript_367527, Transcript_48985, Transcript_55138, Tran…
GO:0044272	3.26041e-07	1	6	14	sulfur compound biosynthetic process	BP	5.64347e-05	BP sulfur compound biosynthetic process	Transcript_186300, Transcript_223556, Transcript_301225, Transcript_362489, Transcript_365858, Transcript_365861
GO:0005840	5.2504e-07	1	24	188	ribosome	CC	8.07557e-05	CC ribosome	Transcript_177203, Transcript_229274, Transcript_229986, Transcript_242403, Transcript_268494, Transcript_270225, Transcript_295441, Transcript_299514, Transcript_299525, Transcript_301126, Transcript_301276, Transcript_312476, Transcript_35013, Transcript_35508, Transcript_365812, Transcript_365814, Transcript_367520, Transcript_367527, Transcript_48985, Transcript_55138, Transcript_61121, Trans…
GO:0003735	5.65874e-07	1	24	189	structural constituent of ribosome	MF	8.07557e-05	MF structural constituent of ribosome	Transcript_177203, Transcript_229274, Transcript_229986, Transcript_242403, Transcript_268494, Transcript_270225, Transcript_295441, Transcript_299514, Transcript_299525, Transcript_301126, Transcript_301276, Transcript_312476, Transcript_35013, Transcript_35508, Transcript_365812, Transcript_365814, Transcript_367520, Transcript_367527, Transcript_48985, Transcript_55138, Transcript_61121, Trans…
GO:0006412	6.01557e-07	1	24	190	translation	BP	8.07557e-05	BP translation	Transcript_177203, Transcript_229274, Transcript_229986, Transcript_242403, Transcript_268494, Transcript_270225, Transcript_295441, Transcript_299514, Transcript_299525, Transcript_301126, Transcript_301276, Transcript_312476, Transcript_35013, Transcript_35508, Transcript_365812, Transcript_365814, Transcript_367520, Transcript_367527, Transcript_48985, Transcript_55138, Transcript_61121, Trans…
GO:0043043	6.36206e-07	1	24	191	peptide biosynthetic process	BP	8.07557e-05	BP peptide biosynthetic process	Transcript_177203, Transcript_229274, Transcript_229986, Transcript_242403, Transcript_268494, Transcript_270225, Transcript_295441, Transcript_299514, Transcript_299525, Transcript_301126, Transcript_301276, Transcript_312476, Transcript_35013, Transcript_35508, Transcript_365812, Transcript_365814, Transcript_367520, Transcript_367527, Transcript_48985, Transcript_55138, Transcript_61121, Trans…
GO:0043604	8.75968e-07	1	24	197	amide biosynthetic process	BP	0.00010424	BP amide biosynthetic process	Transcript_177203, Transcript_229274, Transcript_229986, Transcript_242403, Transcript_268494, Transcript_270225, Transcript_295441, Transcript_299514, Transcript_299525, Transcript_301126, Transcript_301276, Transcript_312476, Transcript_35013, Transcript_35508, Transcript_365812, Transcript_365814, Transcript_367520, Transcript_367527, Transcript_48985, Transcript_55138, Transcript_61121, Trans…
GO:0006518	1.04874e-06	1	24	196	peptide metabolic process	BP	0.000117459	BP peptide metabolic process	Transcript_177203, Transcript_229274, Transcript_229986, Transcript_242403, Transcript_268494, Transcript_270225, Transcript_295441, Transcript_299514, Transcript_299525, Transcript_301126, Transcript_301276, Transcript_312476, Transcript_35013, Transcript_35508, Transcript_365812, Transcript_365814, Transcript_367520, Transcript_367527, Transcript_48985, Transcript_55138, Transcript_61121, Trans…
GO:0043603	1.42505e-06	1	24	202	cellular amide metabolic process	BP	0.000150738	BP cellular amide metabolic process	Transcript_177203, Transcript_229274, Transcript_229986, Transcript_242403, Transcript_268494, Transcript_270225, Transcript_295441, Transcript_299514, Transcript_299525, Transcript_301126, Transcript_301276, Transcript_312476, Transcript_35013, Transcript_35508, Transcript_365812, Transcript_365814, Transcript_367520, Transcript_367527, Transcript_48985, Transcript_55138, Transcript_61121, Trans…
GO:0005198	2.38133e-06	0.999999	25	239	structural molecule activity	MF	0.000225513	MF structural molecule activity	Transcript_177203, Transcript_229274, Transcript_229986, Transcript_242403, Transcript_268494, Transcript_270225, Transcript_295441, Transcript_299514, Transcript_299525, Transcript_301126, Transcript_301276, Transcript_312476, Transcript_35013, Transcript_35508, Transcript_365812, Transcript_365814, Transcript_367520, Transcript_367527, Transcript_48985, Transcript_55138, Transcript_60246, Trans…
GO:0019843	2.83035e-06	1	6	13	rRNA binding	MF	0.000225513	MF rRNA binding	Transcript_149872, Transcript_301276, Transcript_312476, Transcript_368825, Transcript_55138, Transcript_98749
GO:0003871	2.85611e-06	1	4	6	5-methyltetrahydropteroyltriglutamate-homocysteine S-methyltransferase activity	MF	0.000225513	MF 5-methyltetrahydropteroyltriglutamate-homocysteine S-methyltransferase activity	Transcript_223556, Transcript_301225, Transcript_365858, Transcript_365861
GO:0008172	2.85611e-06	1	4	6	S-methyltransferase activity	MF	0.000225513	MF S-methyltransferase activity	Transcript_223556, Transcript_301225, Transcript_365858, Transcript_365861
GO:0009086	2.85611e-06	1	4	6	methionine biosynthetic process	BP	0.000225513	BP methionine biosynthetic process	Transcript_223556, Transcript_301225, Transcript_365858, Transcript_365861
GO:0042085	2.85611e-06	1	4	6	5-methyltetrahydropteroyltri-L-glutamate-dependent methyltransferase activity	MF	0.000225513	MF 5-methyltetrahydropteroyltri-L-glutamate-dependent methyltransferase activity	Transcript_223556, Transcript_301225, Transcript_365858, Transcript_365861
GO:0044763	2.96105e-06	0.999999	40	743	NA	NA	0.000225513	none	Transcript_154596, Transcript_176797, Transcript_177296, Transcript_181496, Transcript_181527, Transcript_182665, Transcript_183298, Transcript_184818, Transcript_185762, Transcript_186314, Transcript_190722, Transcript_193934, Transcript_199649, Transcript_212193, Transcript_223171, Transcript_223556, Transcript_231287, Transcript_239163, Transcript_246445, Transcript_260292, Transcript_274500, …
GO:0030529	3.48488e-06	0.999999	24	216	NA	NA	0.000245749	none	Transcript_177203, Transcript_229274, Transcript_229986, Transcript_242403, Transcript_268494, Transcript_270225, Transcript_295441, Transcript_299514, Transcript_299525, Transcript_301126, Transcript_301276, Transcript_312476, Transcript_35013, Transcript_35508, Transcript_365812, Transcript_365814, Transcript_367520, Transcript_367527, Transcript_48985, Transcript_55138, Transcript_61121, Trans…
GO:1990904	3.48488e-06	0.999999	24	216	ribonucleoprotein complex	CC	0.000245749	CC ribonucleoprotein complex	Transcript_177203, Transcript_229274, Transcript_229986, Transcript_242403, Transcript_268494, Transcript_270225, Transcript_295441, Transcript_299514, Transcript_299525, Transcript_301126, Transcript_301276, Transcript_312476, Transcript_35013, Transcript_35508, Transcript_365812, Transcript_365814, Transcript_367520, Transcript_367527, Transcript_48985, Transcript_55138, Transcript_61121, Trans…
GO:0043226	5.92216e-06	0.999998	34	481	organelle	CC	0.00038882	CC organelle	Transcript_143962, Transcript_170373, Transcript_177203, Transcript_181842, Transcript_183060, Transcript_185154, Transcript_229274, Transcript_229986, Transcript_23365, Transcript_242403, Transcript_268494, Transcript_270225, Transcript_293209, Transcript_295441, Transcript_299514, Transcript_299525, Transcript_301126, Transcript_301168, Transcript_301276, Transcript_312476, Transcript_349563, T…
GO:0043229	5.92216e-06	0.999998	34	481	intracellular organelle	CC	0.00038882	CC intracellular organelle	Transcript_143962, Transcript_170373, Transcript_177203, Transcript_181842, Transcript_183060, Transcript_185154, Transcript_229274, Transcript_229986, Transcript_23365, Transcript_242403, Transcript_268494, Transcript_270225, Transcript_293209, Transcript_295441, Transcript_299514, Transcript_299525, Transcript_301126, Transcript_301168, Transcript_301276, Transcript_312476, Transcript_349563, T…
GO:0000097	6.77995e-06	1	4	7	sulfur amino acid biosynthetic process	BP	0.000430301	BP sulfur amino acid biosynthetic process	Transcript_223556, Transcript_301225, Transcript_365858, Transcript_365861
GO:0005976	1.16492e-05	0.999999	7	42	polysaccharide metabolic process	BP	0.000715485	BP polysaccharide metabolic process	Transcript_183298, Transcript_291851, Transcript_295468, Transcript_299196, Transcript_356888, Transcript_362417, Transcript_362435
GO:0000902	1.54098e-05	0.999999	7	36	cell morphogenesis	BP	0.000838291	BP cell morphogenesis	Transcript_177296, Transcript_181496, Transcript_182665, Transcript_185762, Transcript_301608, Transcript_362340, Transcript_362430
GO:0009653	1.54098e-05	0.999999	7	36	anatomical structure morphogenesis	BP	0.000838291	BP anatomical structure morphogenesis	Transcript_177296, Transcript_181496, Transcript_182665, Transcript_185762, Transcript_301608, Transcript_362340, Transcript_362430
GO:0032989	1.54098e-05	0.999999	7	36	cellular component morphogenesis	BP	0.000838291	BP cellular component morphogenesis	Transcript_177296, Transcript_181496, Transcript_182665, Transcript_185762, Transcript_301608, Transcript_362340, Transcript_362430
GO:0048869	1.54098e-05	0.999999	7	36	cellular developmental process	BP	0.000838291	BP cellular developmental process	Transcript_177296, Transcript_181496, Transcript_182665, Transcript_185762, Transcript_301608, Transcript_362340, Transcript_362430
GO:0016759	1.99507e-05	0.999999	5	17	cellulose synthase activity	MF	0.000974004	MF cellulose synthase activity	Transcript_291851, Transcript_295468, Transcript_299196, Transcript_356888, Transcript_362435
GO:0016760	1.99507e-05	0.999999	5	17	cellulose synthase (UDP-forming) activity	MF	0.000974004	MF cellulose synthase (UDP-forming) activity	Transcript_291851, Transcript_295468, Transcript_299196, Transcript_356888, Transcript_362435
GO:0030243	1.99507e-05	0.999999	5	17	cellulose metabolic process	BP	0.000974004	BP cellulose metabolic process	Transcript_291851, Transcript_295468, Transcript_299196, Transcript_356888, Transcript_362435
GO:0030244	1.99507e-05	0.999999	5	17	cellulose biosynthetic process	BP	0.000974004	BP cellulose biosynthetic process	Transcript_291851, Transcript_295468, Transcript_299196, Transcript_356888, Transcript_362435
GO:0006555	2.34703e-05	0.999999	4	9	methionine metabolic process	BP	0.00111719	BP methionine metabolic process	Transcript_223556, Transcript_301225, Transcript_365858, Transcript_365861
GO:0006754	3.06758e-05	0.999996	8	47	ATP biosynthetic process	BP	0.00119197	BP ATP biosynthetic process	Transcript_190722, Transcript_193934, Transcript_212193, Transcript_231287, Transcript_239163, Transcript_274500, Transcript_330949, Transcript_35448
GO:0009124	3.06758e-05	0.999996	8	47	nucleoside monophosphate biosynthetic process	BP	0.00119197	BP nucleoside monophosphate biosynthetic process	Transcript_190722, Transcript_193934, Transcript_212193, Transcript_231287, Transcript_239163, Transcript_274500, Transcript_330949, Transcript_35448
GO:0009127	3.06758e-05	0.999996	8	47	purine nucleoside monophosphate biosynthetic process	BP	0.00119197	BP purine nucleoside monophosphate biosynthetic process	Transcript_190722, Transcript_193934, Transcript_212193, Transcript_231287, Transcript_239163, Transcript_274500, Transcript_330949, Transcript_35448
GO:0009142	3.06758e-05	0.999996	8	47	nucleoside triphosphate biosynthetic process	BP	0.00119197	BP nucleoside triphosphate biosynthetic process	Transcript_190722, Transcript_193934, Transcript_212193, Transcript_231287, Transcript_239163, Transcript_274500, Transcript_330949, Transcript_35448
GO:0009145	3.06758e-05	0.999996	8	47	purine nucleoside triphosphate biosynthetic process	BP	0.00119197	BP purine nucleoside triphosphate biosynthetic process	Transcript_190722, Transcript_193934, Transcript_212193, Transcript_231287, Transcript_239163, Transcript_274500, Transcript_330949, Transcript_35448
GO:0009156	3.06758e-05	0.999996	8	47	ribonucleoside monophosphate biosynthetic process	BP	0.00119197	BP ribonucleoside monophosphate biosynthetic process	Transcript_190722, Transcript_193934, Transcript_212193, Transcript_231287, Transcript_239163, Transcript_274500, Transcript_330949, Transcript_35448
GO:0009168	3.06758e-05	0.999996	8	47	purine ribonucleoside monophosphate biosynthetic process	BP	0.00119197	BP purine ribonucleoside monophosphate biosynthetic process	Transcript_190722, Transcript_193934, Transcript_212193, Transcript_231287, Transcript_239163, Transcript_274500, Transcript_330949, Transcript_35448
GO:0009201	3.06758e-05	0.999996	8	47	ribonucleoside triphosphate biosynthetic process	BP	0.00119197	BP ribonucleoside triphosphate biosynthetic process	Transcript_190722, Transcript_193934, Transcript_212193, Transcript_231287, Transcript_239163, Transcript_274500, Transcript_330949, Transcript_35448
GO:0009206	3.06758e-05	0.999996	8	47	purine ribonucleoside triphosphate biosynthetic process	BP	0.00119197	BP purine ribonucleoside triphosphate biosynthetic process	Transcript_190722, Transcript_193934, Transcript_212193, Transcript_231287, Transcript_239163, Transcript_274500, Transcript_330949, Transcript_35448
GO:0000096	3.92587e-05	0.999999	4	10	sulfur amino acid metabolic process	BP	0.00149497	BP sulfur amino acid metabolic process	Transcript_223556, Transcript_301225, Transcript_365858, Transcript_365861
GO:0016758	4.27848e-05	0.999993	10	96	transferase activity, transferring hexosyl groups	MF	0.0015973	MF transferase activity, transferring hexosyl groups	Transcript_183298, Transcript_192382, Transcript_239346, Transcript_291851, Transcript_295468, Transcript_299196, Transcript_34929, Transcript_35549, Transcript_356888, Transcript_362435
GO:0016757	4.79298e-05	0.999991	11	116	transferase activity, transferring glycosyl groups	MF	0.00167678	MF transferase activity, transferring glycosyl groups	Transcript_154596, Transcript_183298, Transcript_192382, Transcript_239346, Transcript_291851, Transcript_295468, Transcript_299196, Transcript_34929, Transcript_35549, Transcript_356888, Transcript_362435
GO:0044444	4.88794e-05	0.999981	29	400	NA	NA	0.00167678	none	Transcript_177203, Transcript_185154, Transcript_229274, Transcript_229986, Transcript_242403, Transcript_268494, Transcript_270225, Transcript_293209, Transcript_293897, Transcript_295441, Transcript_299514, Transcript_299525, Transcript_301126, Transcript_301276, Transcript_312476, Transcript_35013, Transcript_35448, Transcript_35508, Transcript_365812, Transcript_365814, Transcript_367520, Tra…
GO:0006790	5.25151e-05	0.999995	7	36	sulfur compound metabolic process	BP	0.00167678	BP sulfur compound metabolic process	Transcript_186300, Transcript_223556, Transcript_301225, Transcript_362489, Transcript_365858, Transcript_365861, Transcript_365941
GO:0009123	5.8205e-05	0.999989	11	99	nucleoside monophosphate metabolic process	BP	0.00167678	BP nucleoside monophosphate metabolic process	Transcript_190722, Transcript_193934, Transcript_199649, Transcript_212193, Transcript_231287, Transcript_239163, Transcript_246445, Transcript_274500, Transcript_330949, Transcript_35448, Transcript_61190
GO:0009126	5.8205e-05	0.999989	11	99	purine nucleoside monophosphate metabolic process	BP	0.00167678	BP purine nucleoside monophosphate metabolic process	Transcript_190722, Transcript_193934, Transcript_199649, Transcript_212193, Transcript_231287, Transcript_239163, Transcript_246445, Transcript_274500, Transcript_330949, Transcript_35448, Transcript_61190
GO:0009161	5.8205e-05	0.999989	11	99	ribonucleoside monophosphate metabolic process	BP	0.00167678	BP ribonucleoside monophosphate metabolic process	Transcript_190722, Transcript_193934, Transcript_199649, Transcript_212193, Transcript_231287, Transcript_239163, Transcript_246445, Transcript_274500, Transcript_330949, Transcript_35448, Transcript_61190
GO:0009167	5.8205e-05	0.999989	11	99	purine ribonucleoside monophosphate metabolic process	BP	0.00167678	BP purine ribonucleoside monophosphate metabolic process	Transcript_190722, Transcript_193934, Transcript_199649, Transcript_212193, Transcript_231287, Transcript_239163, Transcript_246445, Transcript_274500, Transcript_330949, Transcript_35448, Transcript_61190
GO:0046034	5.8205e-05	0.999989	11	99	ATP metabolic process	BP	0.00167678	BP ATP metabolic process	Transcript_190722, Transcript_193934, Transcript_199649, Transcript_212193, Transcript_231287, Transcript_239163, Transcript_246445, Transcript_274500, Transcript_330949, Transcript_35448, Transcript_61190
GO:0000271	6.16548e-05	0.999995	6	38	polysaccharide biosynthetic process	BP	0.00167678	BP polysaccharide biosynthetic process	Transcript_183298, Transcript_291851, Transcript_295468, Transcript_299196, Transcript_356888, Transcript_362435
GO:0006073	6.16548e-05	0.999995	6	38	cellular glucan metabolic process	BP	0.00167678	BP cellular glucan metabolic process	Transcript_183298, Transcript_291851, Transcript_295468, Transcript_299196, Transcript_356888, Transcript_362435
GO:0009250	6.16548e-05	0.999995	6	38	glucan biosynthetic process	BP	0.00167678	BP glucan biosynthetic process	Transcript_183298, Transcript_291851, Transcript_295468, Transcript_299196, Transcript_356888, Transcript_362435
GO:0033692	6.16548e-05	0.999995	6	38	cellular polysaccharide biosynthetic process	BP	0.00167678	BP cellular polysaccharide biosynthetic process	Transcript_183298, Transcript_291851, Transcript_295468, Transcript_299196, Transcript_356888, Transcript_362435
GO:0044042	6.16548e-05	0.999995	6	38	glucan metabolic process	BP	0.00167678	BP glucan metabolic process	Transcript_183298, Transcript_291851, Transcript_295468, Transcript_299196, Transcript_356888, Transcript_362435
GO:0044264	6.16548e-05	0.999995	6	38	cellular polysaccharide metabolic process	BP	0.00167678	BP cellular polysaccharide metabolic process	Transcript_183298, Transcript_291851, Transcript_295468, Transcript_299196, Transcript_356888, Transcript_362435
GO:0051273	6.16548e-05	0.999995	6	38	beta-glucan metabolic process	BP	0.00167678	BP beta-glucan metabolic process	Transcript_183298, Transcript_291851, Transcript_295468, Transcript_299196, Transcript_356888, Transcript_362435
GO:0051274	6.16548e-05	0.999995	6	38	beta-glucan biosynthetic process	BP	0.00167678	BP beta-glucan biosynthetic process	Transcript_183298, Transcript_291851, Transcript_295468, Transcript_299196, Transcript_356888, Transcript_362435
GO:0009144	6.26846e-05	0.999988	11	100	purine nucleoside triphosphate metabolic process	BP	0.00167678	BP purine nucleoside triphosphate metabolic process	Transcript_190722, Transcript_193934, Transcript_199649, Transcript_212193, Transcript_231287, Transcript_239163, Transcript_246445, Transcript_274500, Transcript_330949, Transcript_35448, Transcript_61190
GO:0009199	6.26846e-05	0.999988	11	100	ribonucleoside triphosphate metabolic process	BP	0.00167678	BP ribonucleoside triphosphate metabolic process	Transcript_190722, Transcript_193934, Transcript_199649, Transcript_212193, Transcript_231287, Transcript_239163, Transcript_246445, Transcript_274500, Transcript_330949, Transcript_35448, Transcript_61190
GO:0009205	6.26846e-05	0.999988	11	100	purine ribonucleoside triphosphate metabolic process	BP	0.00167678	BP purine ribonucleoside triphosphate metabolic process	Transcript_190722, Transcript_193934, Transcript_199649, Transcript_212193, Transcript_231287, Transcript_239163, Transcript_246445, Transcript_274500, Transcript_330949, Transcript_35448, Transcript_61190
GO:0006164	6.5169e-05	0.999992	8	53	purine nucleotide biosynthetic process	BP	0.00167678	BP purine nucleotide biosynthetic process	Transcript_190722, Transcript_193934, Transcript_212193, Transcript_231287, Transcript_239163, Transcript_274500, Transcript_330949, Transcript_35448
GO:0009152	6.5169e-05	0.999992	8	53	purine ribonucleotide biosynthetic process	BP	0.00167678	BP purine ribonucleotide biosynthetic process	Transcript_190722, Transcript_193934, Transcript_212193, Transcript_231287, Transcript_239163, Transcript_274500, Transcript_330949, Transcript_35448
GO:0009260	6.5169e-05	0.999992	8	53	ribonucleotide biosynthetic process	BP	0.00167678	BP ribonucleotide biosynthetic process	Transcript_190722, Transcript_193934, Transcript_212193, Transcript_231287, Transcript_239163, Transcript_274500, Transcript_330949, Transcript_35448
GO:0046390	6.5169e-05	0.999992	8	53	ribose phosphate biosynthetic process	BP	0.00167678	BP ribose phosphate biosynthetic process	Transcript_190722, Transcript_193934, Transcript_212193, Transcript_231287, Transcript_239163, Transcript_274500, Transcript_330949, Transcript_35448
GO:0009141	6.77162e-05	0.999987	11	101	nucleoside triphosphate metabolic process	BP	0.00171909	BP nucleoside triphosphate metabolic process	Transcript_190722, Transcript_193934, Transcript_199649, Transcript_212193, Transcript_231287, Transcript_239163, Transcript_246445, Transcript_274500, Transcript_330949, Transcript_35448, Transcript_61190
GO:0072522	7.4864e-05	0.99999	8	54	purine-containing compound biosynthetic process	BP	0.00187554	BP purine-containing compound biosynthetic process	Transcript_190722, Transcript_193934, Transcript_212193, Transcript_231287, Transcript_239163, Transcript_274500, Transcript_330949, Transcript_35448
GO:0005975	8.54987e-05	0.999974	18	277	carbohydrate metabolic process	BP	0.00211415	BP carbohydrate metabolic process	Transcript_160921, Transcript_183298, Transcript_192382, Transcript_199649, Transcript_237375, Transcript_239346, Transcript_291851, Transcript_295468, Transcript_299196, Transcript_35549, Transcript_356888, Transcript_362403, Transcript_362417, Transcript_362435, Transcript_41052, Transcript_44391, Transcript_61190, Transcript_98873
GO:1901137	9.41433e-05	0.999987	8	56	carbohydrate derivative biosynthetic process	BP	0.00229806	BP carbohydrate derivative biosynthetic process	Transcript_190722, Transcript_193934, Transcript_212193, Transcript_231287, Transcript_239163, Transcript_274500, Transcript_330949, Transcript_35448
GO:0015985	0.000111964	0.999987	7	41	energy coupled proton transport, down electrochemical gradient	BP	0.00266474	BP energy coupled proton transport, down electrochemical gradient	Transcript_190722, Transcript_193934, Transcript_212193, Transcript_231287, Transcript_239163, Transcript_274500, Transcript_330949
GO:0015986	0.000111964	0.999987	7	41	ATP synthesis coupled proton transport	BP	0.00266474	BP ATP synthesis coupled proton transport	Transcript_190722, Transcript_193934, Transcript_212193, Transcript_231287, Transcript_239163, Transcript_274500, Transcript_330949
GO:0035251	0.000138896	0.999983	7	58	UDP-glucosyltransferase activity	MF	0.00319005	MF UDP-glucosyltransferase activity	Transcript_183298, Transcript_291851, Transcript_295468, Transcript_299196, Transcript_35549, Transcript_356888, Transcript_362435
GO:0046527	0.000138896	0.999983	7	58	glucosyltransferase activity	MF	0.00319005	MF glucosyltransferase activity	Transcript_183298, Transcript_291851, Transcript_295468, Transcript_299196, Transcript_35549, Transcript_356888, Transcript_362435
GO:0032502	0.000140738	0.999983	7	45	developmental process	BP	0.00319005	BP developmental process	Transcript_177296, Transcript_181496, Transcript_182665, Transcript_185762, Transcript_301608, Transcript_362340, Transcript_362430
GO:0044767	0.000140738	0.999983	7	45	NA	NA	0.00319005	none	Transcript_177296, Transcript_181496, Transcript_182665, Transcript_185762, Transcript_301608, Transcript_362340, Transcript_362430
GO:0042221	0.000157328	0.999977	8	57	response to chemical	BP	0.00352416	BP response to chemical	Transcript_149714, Transcript_168357, Transcript_181842, Transcript_183060, Transcript_296224, Transcript_312424, Transcript_362580, Transcript_41210
GO:0005622	0.00017266	0.999949	16	153	intracellular	CC	0.00382261	CC intracellular	Transcript_149872, Transcript_229986, Transcript_242403, Transcript_299473, Transcript_299514, Transcript_301126, Transcript_301276, Transcript_35508, Transcript_365812, Transcript_367520, Transcript_367527, Transcript_368825, Transcript_374403, Transcript_55138, Transcript_61121, Transcript_98745
GO:0006818	0.000185385	0.999967	9	74	NA	NA	0.00396599	none	Transcript_190722, Transcript_193934, Transcript_212193, Transcript_231287, Transcript_239163, Transcript_246445, Transcript_274500, Transcript_330949, Transcript_35448
GO:0015992	0.000185385	0.999967	9	74	NA	NA	0.00396599	none	Transcript_190722, Transcript_193934, Transcript_212193, Transcript_231287, Transcript_239163, Transcript_246445, Transcript_274500, Transcript_330949, Transcript_35448
GO:1902600	0.000185385	0.999967	9	74	proton transmembrane transport	BP	0.00396599	BP proton transmembrane transport	Transcript_190722, Transcript_193934, Transcript_212193, Transcript_231287, Transcript_239163, Transcript_246445, Transcript_274500, Transcript_330949, Transcript_35448
GO:0008194	0.000205443	0.999968	8	75	UDP-glycosyltransferase activity	MF	0.00428713	MF UDP-glycosyltransferase activity	Transcript_183298, Transcript_291851, Transcript_295468, Transcript_299196, Transcript_34929, Transcript_35549, Transcript_356888, Transcript_362435
GO:0006163	0.000209403	0.999953	11	117	purine nucleotide metabolic process	BP	0.00428713	BP purine nucleotide metabolic process	Transcript_190722, Transcript_193934, Transcript_199649, Transcript_212193, Transcript_231287, Transcript_239163, Transcript_246445, Transcript_274500, Transcript_330949, Transcript_35448, Transcript_61190
GO:0009150	0.000209403	0.999953	11	117	purine ribonucleotide metabolic process	BP	0.00428713	BP purine ribonucleotide metabolic process	Transcript_190722, Transcript_193934, Transcript_199649, Transcript_212193, Transcript_231287, Transcript_239163, Transcript_246445, Transcript_274500, Transcript_330949, Transcript_35448, Transcript_61190
GO:0009259	0.000209403	0.999953	11	117	ribonucleotide metabolic process	BP	0.00428713	BP ribonucleotide metabolic process	Transcript_190722, Transcript_193934, Transcript_199649, Transcript_212193, Transcript_231287, Transcript_239163, Transcript_246445, Transcript_274500, Transcript_330949, Transcript_35448, Transcript_61190
GO:0072521	0.000226218	0.999949	11	118	purine-containing compound metabolic process	BP	0.00456734	BP purine-containing compound metabolic process	Transcript_190722, Transcript_193934, Transcript_199649, Transcript_212193, Transcript_231287, Transcript_239163, Transcript_246445, Transcript_274500, Transcript_330949, Transcript_35448, Transcript_61190
GO:0009165	0.000230286	0.999963	8	64	nucleotide biosynthetic process	BP	0.00456734	BP nucleotide biosynthetic process	Transcript_190722, Transcript_193934, Transcript_212193, Transcript_231287, Transcript_239163, Transcript_274500, Transcript_330949, Transcript_35448
GO:1901293	0.000230286	0.999963	8	64	nucleoside phosphate biosynthetic process	BP	0.00456734	BP nucleoside phosphate biosynthetic process	Transcript_190722, Transcript_193934, Transcript_212193, Transcript_231287, Transcript_239163, Transcript_274500, Transcript_330949, Transcript_35448
GO:0051082	0.000248045	0.99996	8	66	unfolded protein binding	MF	0.00486884	MF unfolded protein binding	Transcript_185051, Transcript_185052, Transcript_185154, Transcript_293209, Transcript_362355, Transcript_365789, Transcript_418899, Transcript_98541
GO:0044464	0.00028918	0.999846	48	1013	NA	NA	0.00561835	none	Transcript_143962, Transcript_149872, Transcript_170373, Transcript_177203, Transcript_181842, Transcript_183060, Transcript_183298, Transcript_185154, Transcript_190722, Transcript_193934, Transcript_229274, Transcript_229986, Transcript_231287, Transcript_23365, Transcript_242403, Transcript_268494, Transcript_270225, Transcript_278968, Transcript_293209, Transcript_293897, Transcript_295441, T…
GO:0009067	0.000295799	0.999985	4	14	aspartate family amino acid biosynthetic process	BP	0.00568891	BP aspartate family amino acid biosynthetic process	Transcript_223556, Transcript_301225, Transcript_365858, Transcript_365861
GO:0019693	0.000375876	0.99991	11	125	ribose phosphate metabolic process	BP	0.00715668	BP ribose phosphate metabolic process	Transcript_190722, Transcript_193934, Transcript_199649, Transcript_212193, Transcript_231287, Transcript_239163, Transcript_246445, Transcript_274500, Transcript_330949, Transcript_35448, Transcript_61190
GO:0009066	0.000611978	0.999962	4	17	aspartate family amino acid metabolic process	BP	0.0113674	BP aspartate family amino acid metabolic process	Transcript_223556, Transcript_301225, Transcript_365858, Transcript_365861
GO:0008652	0.000614648	0.999902	7	60	cellular amino acid biosynthetic process	BP	0.0113674	BP cellular amino acid biosynthetic process	Transcript_186314, Transcript_223171, Transcript_223556, Transcript_301225, Transcript_365336, Transcript_365858, Transcript_365861
GO:0034637	0.000617786	0.9999	7	70	cellular carbohydrate biosynthetic process	BP	0.0113674	BP cellular carbohydrate biosynthetic process	Transcript_183298, Transcript_291851, Transcript_295468, Transcript_299196, Transcript_356888, Transcript_362435, Transcript_98873
GO:0009117	0.000620911	0.999842	11	134	nucleotide metabolic process	BP	0.0113674	BP nucleotide metabolic process	Transcript_190722, Transcript_193934, Transcript_199649, Transcript_212193, Transcript_231287, Transcript_239163, Transcript_246445, Transcript_274500, Transcript_330949, Transcript_35448, Transcript_61190
GO:0044262	0.000641833	0.999879	8	89	cellular carbohydrate metabolic process	BP	0.0116386	BP cellular carbohydrate metabolic process	Transcript_183298, Transcript_291851, Transcript_295468, Transcript_299196, Transcript_35549, Transcript_356888, Transcript_362435, Transcript_98873
GO:0006753	0.000655437	0.999832	11	135	nucleoside phosphate metabolic process	BP	0.0117731	BP nucleoside phosphate metabolic process	Transcript_190722, Transcript_193934, Transcript_199649, Transcript_212193, Transcript_231287, Transcript_239163, Transcript_246445, Transcript_274500, Transcript_330949, Transcript_35448, Transcript_61190
GO:0001101	0.000721162	0.999932	5	19	response to acid chemical	BP	0.0124827	BP response to acid chemical	Transcript_149714, Transcript_168357, Transcript_296224, Transcript_312424, Transcript_41210
GO:0009415	0.000721162	0.999932	5	19	response to water	BP	0.0124827	BP response to water	Transcript_149714, Transcript_168357, Transcript_296224, Transcript_312424, Transcript_41210
GO:0010035	0.000721162	0.999932	5	19	response to inorganic substance	BP	0.0124827	BP response to inorganic substance	Transcript_149714, Transcript_168357, Transcript_296224, Transcript_312424, Transcript_41210
GO:1901700	0.000721162	0.999932	5	19	response to oxygen-containing compound	BP	0.0124827	BP response to oxygen-containing compound	Transcript_149714, Transcript_168357, Transcript_296224, Transcript_312424, Transcript_41210
GO:0090407	0.000824104	0.999839	8	78	organophosphate biosynthetic process	BP	0.014136	BP organophosphate biosynthetic process	Transcript_190722, Transcript_193934, Transcript_212193, Transcript_231287, Transcript_239163, Transcript_274500, Transcript_330949, Transcript_35448
GO:0098655	0.00089014	0.999802	9	94	cation transmembrane transport	BP	0.0148669	BP cation transmembrane transport	Transcript_190722, Transcript_193934, Transcript_212193, Transcript_231287, Transcript_239163, Transcript_246445, Transcript_274500, Transcript_330949, Transcript_35448
GO:0098660	0.00089014	0.999802	9	94	inorganic ion transmembrane transport	BP	0.0148669	BP inorganic ion transmembrane transport	Transcript_190722, Transcript_193934, Transcript_212193, Transcript_231287, Transcript_239163, Transcript_246445, Transcript_274500, Transcript_330949, Transcript_35448
GO:0098662	0.00089014	0.999802	9	94	inorganic cation transmembrane transport	BP	0.0148669	BP inorganic cation transmembrane transport	Transcript_190722, Transcript_193934, Transcript_212193, Transcript_231287, Transcript_239163, Transcript_246445, Transcript_274500, Transcript_330949, Transcript_35448
GO:0071704	0.00113247	0.999278	77	2159	organic substance metabolic process	BP	0.0186921	BP organic substance metabolic process	Transcript_100353, Transcript_154596, Transcript_160921, Transcript_177203, Transcript_183298, Transcript_184818, Transcript_186300, Transcript_186314, Transcript_190722, Transcript_192382, Transcript_193934, Transcript_199649, Transcript_212, Transcript_212193, Transcript_223171, Transcript_223556, Transcript_229274, Transcript_229986, Transcript_231287, Transcript_23365, Transcript_237375, Tran…
GO:0009987	0.00114854	0.99926	81	2257	cellular process	BP	0.0186921	BP cellular process	Transcript_100353, Transcript_154596, Transcript_176797, Transcript_177203, Transcript_177296, Transcript_181496, Transcript_181527, Transcript_182665, Transcript_183298, Transcript_184818, Transcript_185154, Transcript_185762, Transcript_186300, Transcript_186314, Transcript_190722, Transcript_193934, Transcript_199649, Transcript_212193, Transcript_223171, Transcript_223556, Transcript_229274, …
GO:0016765	0.00114862	0.999913	4	19	transferase activity, transferring alkyl or aryl (other than methyl) groups	MF	0.0186921	MF transferase activity, transferring alkyl or aryl (other than methyl) groups	Transcript_186300, Transcript_186314, Transcript_362489, Transcript_365336
GO:1901564	0.00124293	0.999267	54	1343	organonitrogen compound metabolic process	BP	0.0200554	BP organonitrogen compound metabolic process	Transcript_100353, Transcript_154596, Transcript_177203, Transcript_186314, Transcript_190722, Transcript_193934, Transcript_199649, Transcript_212, Transcript_212193, Transcript_223171, Transcript_223556, Transcript_229274, Transcript_229986, Transcript_231287, Transcript_239163, Transcript_242403, Transcript_246445, Transcript_256472, Transcript_260292, Transcript_268494, Transcript_270225, Tra…
GO:0016051	0.00126573	0.999768	7	77	carbohydrate biosynthetic process	BP	0.0202517	BP carbohydrate biosynthetic process	Transcript_183298, Transcript_291851, Transcript_295468, Transcript_299196, Transcript_356888, Transcript_362435, Transcript_98873
GO:1901135	0.00135975	0.999617	11	143	carbohydrate derivative metabolic process	BP	0.0215746	BP carbohydrate derivative metabolic process	Transcript_190722, Transcript_193934, Transcript_199649, Transcript_212193, Transcript_231287, Transcript_239163, Transcript_246445, Transcript_274500, Transcript_330949, Transcript_35448, Transcript_61190
GO:0055086	0.00140269	0.999603	11	145	nucleobase-containing small molecule metabolic process	BP	0.0220721	BP nucleobase-containing small molecule metabolic process	Transcript_190722, Transcript_193934, Transcript_199649, Transcript_212193, Transcript_231287, Transcript_239163, Transcript_246445, Transcript_274500, Transcript_330949, Transcript_35448, Transcript_61190
GO:0015672	0.00144329	0.999654	9	102	monovalent inorganic cation transport	BP	0.0223772	BP monovalent inorganic cation transport	Transcript_190722, Transcript_193934, Transcript_212193, Transcript_231287, Transcript_239163, Transcript_246445, Transcript_274500, Transcript_330949, Transcript_35448
GO:0008150	0.00144558	0.998989	129	3970	biological_process	BP	0.0223772	BP biological_process	Transcript_100353, Transcript_124536, Transcript_139860, Transcript_149714, Transcript_150436, Transcript_154596, Transcript_160921, Transcript_168357, Transcript_169092, Transcript_170373, Transcript_176797, Transcript_177203, Transcript_177296, Transcript_177369, Transcript_181496, Transcript_181527, Transcript_181842, Transcript_182665, Transcript_183060, Transcript_183298, Transcript_184818, …
GO:0032991	0.00150433	0.99923	33	632	protein-containing complex	CC	0.0230988	CC protein-containing complex	Transcript_177203, Transcript_183298, Transcript_190722, Transcript_193934, Transcript_229274, Transcript_229986, Transcript_231287, Transcript_242403, Transcript_268494, Transcript_270225, Transcript_293897, Transcript_295441, Transcript_299514, Transcript_299525, Transcript_301126, Transcript_301276, Transcript_312476, Transcript_330949, Transcript_344058, Transcript_35013, Transcript_35448, Tr…
GO:0034220	0.0015202	0.999633	9	101	ion transmembrane transport	BP	0.0231557	BP ion transmembrane transport	Transcript_190722, Transcript_193934, Transcript_212193, Transcript_231287, Transcript_239163, Transcript_246445, Transcript_274500, Transcript_330949, Transcript_35448
GO:0009628	0.00155701	0.999817	5	25	response to abiotic stimulus	BP	0.0235281	BP response to abiotic stimulus	Transcript_149714, Transcript_168357, Transcript_296224, Transcript_312424, Transcript_41210
GO:0044238	0.00157545	0.998993	73	2056	primary metabolic process	BP	0.0236193	BP primary metabolic process	Transcript_100353, Transcript_154596, Transcript_160921, Transcript_177203, Transcript_183298, Transcript_184818, Transcript_186314, Transcript_190722, Transcript_192382, Transcript_193934, Transcript_199649, Transcript_212, Transcript_212193, Transcript_223171, Transcript_223556, Transcript_229274, Transcript_229986, Transcript_231287, Transcript_23365, Transcript_237375, Transcript_239163, Tran…
GO:0044699	0.00172196	0.998989	50	1290	NA	NA	0.0256141	none	Transcript_124536, Transcript_150436, Transcript_154596, Transcript_176797, Transcript_177296, Transcript_177369, Transcript_181496, Transcript_181527, Transcript_182665, Transcript_183298, Transcript_184818, Transcript_185762, Transcript_186314, Transcript_190722, Transcript_193934, Transcript_199649, Transcript_212193, Transcript_214727, Transcript_223171, Transcript_223556, Transcript_231287, …
GO:0034641	0.00202183	0.998903	37	806	cellular nitrogen compound metabolic process	BP	0.0298416	BP cellular nitrogen compound metabolic process	Transcript_177203, Transcript_190722, Transcript_193934, Transcript_199649, Transcript_212193, Transcript_229274, Transcript_229986, Transcript_231287, Transcript_23365, Transcript_239163, Transcript_242403, Transcript_246445, Transcript_268494, Transcript_270225, Transcript_274500, Transcript_295441, Transcript_299514, Transcript_299525, Transcript_301126, Transcript_301276, Transcript_312476, T…
GO:0044424	0.00205285	0.998842	42	929	NA	NA	0.0300663	none	Transcript_143962, Transcript_170373, Transcript_177203, Transcript_181842, Transcript_183060, Transcript_185154, Transcript_190722, Transcript_193934, Transcript_229274, Transcript_229986, Transcript_231287, Transcript_23365, Transcript_242403, Transcript_268494, Transcript_270225, Transcript_293209, Transcript_293897, Transcript_295441, Transcript_299514, Transcript_299525, Transcript_301126, T…
GO:0044281	0.00236815	0.998977	20	401	small molecule metabolic process	BP	0.0344196	BP small molecule metabolic process	Transcript_184818, Transcript_186314, Transcript_190722, Transcript_193934, Transcript_199649, Transcript_212193, Transcript_223171, Transcript_223556, Transcript_231287, Transcript_239163, Transcript_246445, Transcript_260292, Transcript_274500, Transcript_301225, Transcript_330949, Transcript_35448, Transcript_365336, Transcript_365858, Transcript_365861, Transcript_61190
GO:0044723	0.0024388	0.999307	10	151	NA	NA	0.0351778	none	Transcript_183298, Transcript_199649, Transcript_291851, Transcript_295468, Transcript_299196, Transcript_35549, Transcript_356888, Transcript_362435, Transcript_61190, Transcript_98873
GO:0016053	0.00284394	0.999398	7	81	organic acid biosynthetic process	BP	0.0404094	BP organic acid biosynthetic process	Transcript_186314, Transcript_223171, Transcript_223556, Transcript_301225, Transcript_365336, Transcript_365858, Transcript_365861
GO:0046394	0.00284394	0.999398	7	81	carboxylic acid biosynthetic process	BP	0.0404094	BP carboxylic acid biosynthetic process	Transcript_186314, Transcript_223171, Transcript_223556, Transcript_301225, Transcript_365336, Transcript_365858, Transcript_365861

## Sheet: PMvsPL_PM_up
category	over_represented_pvalue	under_represented_pvalue	numDEInCat	numInCat	term	ontology	over_represented_FDR	go_term	gene_ids
GO:0016759	2.08231e-10	1	8	14	cellulose synthase activity	MF	1.11664e-07	MF cellulose synthase activity	Transcript_227318, Transcript_272609, Transcript_294918, Transcript_295468, Transcript_299196, Transcript_35414, Transcript_356888, Transcript_362435
GO:0016760	2.08231e-10	1	8	14	cellulose synthase (UDP-forming) activity	MF	1.11664e-07	MF cellulose synthase (UDP-forming) activity	Transcript_227318, Transcript_272609, Transcript_294918, Transcript_295468, Transcript_299196, Transcript_35414, Transcript_356888, Transcript_362435
GO:0030243	2.08231e-10	1	8	14	cellulose metabolic process	BP	1.11664e-07	BP cellulose metabolic process	Transcript_227318, Transcript_272609, Transcript_294918, Transcript_295468, Transcript_299196, Transcript_35414, Transcript_356888, Transcript_362435
GO:0030244	2.08231e-10	1	8	14	cellulose biosynthetic process	BP	1.11664e-07	BP cellulose biosynthetic process	Transcript_227318, Transcript_272609, Transcript_294918, Transcript_295468, Transcript_299196, Transcript_35414, Transcript_356888, Transcript_362435
GO:0000271	1.95334e-06	1	8	39	polysaccharide biosynthetic process	BP	0.00034916	BP polysaccharide biosynthetic process	Transcript_227318, Transcript_272609, Transcript_294918, Transcript_295468, Transcript_299196, Transcript_35414, Transcript_356888, Transcript_362435
GO:0006073	1.95334e-06	1	8	39	cellular glucan metabolic process	BP	0.00034916	BP cellular glucan metabolic process	Transcript_227318, Transcript_272609, Transcript_294918, Transcript_295468, Transcript_299196, Transcript_35414, Transcript_356888, Transcript_362435
GO:0009250	1.95334e-06	1	8	39	glucan biosynthetic process	BP	0.00034916	BP glucan biosynthetic process	Transcript_227318, Transcript_272609, Transcript_294918, Transcript_295468, Transcript_299196, Transcript_35414, Transcript_356888, Transcript_362435
GO:0033692	1.95334e-06	1	8	39	cellular polysaccharide biosynthetic process	BP	0.00034916	BP cellular polysaccharide biosynthetic process	Transcript_227318, Transcript_272609, Transcript_294918, Transcript_295468, Transcript_299196, Transcript_35414, Transcript_356888, Transcript_362435
GO:0044042	1.95334e-06	1	8	39	glucan metabolic process	BP	0.00034916	BP glucan metabolic process	Transcript_227318, Transcript_272609, Transcript_294918, Transcript_295468, Transcript_299196, Transcript_35414, Transcript_356888, Transcript_362435
GO:0044264	1.95334e-06	1	8	39	cellular polysaccharide metabolic process	BP	0.00034916	BP cellular polysaccharide metabolic process	Transcript_227318, Transcript_272609, Transcript_294918, Transcript_295468, Transcript_299196, Transcript_35414, Transcript_356888, Transcript_362435
GO:0051273	1.95334e-06	1	8	39	beta-glucan metabolic process	BP	0.00034916	BP beta-glucan metabolic process	Transcript_227318, Transcript_272609, Transcript_294918, Transcript_295468, Transcript_299196, Transcript_35414, Transcript_356888, Transcript_362435
GO:0051274	1.95334e-06	1	8	39	beta-glucan biosynthetic process	BP	0.00034916	BP beta-glucan biosynthetic process	Transcript_227318, Transcript_272609, Transcript_294918, Transcript_295468, Transcript_299196, Transcript_35414, Transcript_356888, Transcript_362435
GO:0005976	7.65114e-06	0.999999	8	46	polysaccharide metabolic process	BP	0.00126244	BP polysaccharide metabolic process	Transcript_227318, Transcript_272609, Transcript_294918, Transcript_295468, Transcript_299196, Transcript_35414, Transcript_356888, Transcript_362435
GO:0035251	2.0485e-05	0.999997	9	61	UDP-glucosyltransferase activity	MF	0.0031386	MF UDP-glucosyltransferase activity	Transcript_149993, Transcript_227318, Transcript_272609, Transcript_294918, Transcript_295468, Transcript_299196, Transcript_35414, Transcript_356888, Transcript_362435
GO:0046527	2.30764e-05	0.999997	9	62	glucosyltransferase activity	MF	0.00329992	MF glucosyltransferase activity	Transcript_149993, Transcript_227318, Transcript_272609, Transcript_294918, Transcript_295468, Transcript_299196, Transcript_35414, Transcript_356888, Transcript_362435
GO:0000902	0.000169472	0.999979	7	48	cell morphogenesis	BP	0.0191326	BP cell morphogenesis	Transcript_177296, Transcript_181496, Transcript_182665, Transcript_335385, Transcript_356846, Transcript_362340, Transcript_362430
GO:0009653	0.000169472	0.999979	7	48	anatomical structure morphogenesis	BP	0.0191326	BP anatomical structure morphogenesis	Transcript_177296, Transcript_181496, Transcript_182665, Transcript_335385, Transcript_356846, Transcript_362340, Transcript_362430
GO:0032989	0.000169472	0.999979	7	48	cellular component morphogenesis	BP	0.0191326	BP cellular component morphogenesis	Transcript_177296, Transcript_181496, Transcript_182665, Transcript_335385, Transcript_356846, Transcript_362340, Transcript_362430
GO:0048869	0.000169472	0.999979	7	48	cellular developmental process	BP	0.0191326	BP cellular developmental process	Transcript_177296, Transcript_181496, Transcript_182665, Transcript_335385, Transcript_356846, Transcript_362340, Transcript_362430
GO:0005975	0.000240669	0.999909	22	372	carbohydrate metabolic process	BP	0.0258118	BP carbohydrate metabolic process	Transcript_148951, Transcript_149993, Transcript_182229, Transcript_184811, Transcript_192382, Transcript_199649, Transcript_207679, Transcript_227318, Transcript_233001, Transcript_239346, Transcript_272609, Transcript_288245, Transcript_294918, Transcript_295468, Transcript_299196, Transcript_35414, Transcript_356888, Transcript_357522, Transcript_362435, Transcript_418303, Transcript_44391, Tr…
GO:0034637	0.000272572	0.999955	8	72	cellular carbohydrate biosynthetic process	BP	0.0275793	BP cellular carbohydrate biosynthetic process	Transcript_227318, Transcript_272609, Transcript_294918, Transcript_295468, Transcript_299196, Transcript_35414, Transcript_356888, Transcript_362435
GO:0006518	0.000282864	0.999864	36	403	peptide metabolic process	BP	0.0275793	BP peptide metabolic process	Transcript_162615, Transcript_168650, Transcript_185291, Transcript_190006, Transcript_224491, Transcript_229986, Transcript_232504, Transcript_232779, Transcript_251662, Transcript_259188, Transcript_268494, Transcript_280545, Transcript_290930, Transcript_294469, Transcript_298960, Transcript_299514, Transcript_299671, Transcript_299860, Transcript_300770, Transcript_312476, Transcript_31580, T…
GO:0043603	0.000339548	0.999835	36	411	cellular amide metabolic process	BP	0.0316665	BP cellular amide metabolic process	Transcript_162615, Transcript_168650, Transcript_185291, Transcript_190006, Transcript_224491, Transcript_229986, Transcript_232504, Transcript_232779, Transcript_251662, Transcript_259188, Transcript_268494, Transcript_280545, Transcript_290930, Transcript_294469, Transcript_298960, Transcript_299514, Transcript_299671, Transcript_299860, Transcript_300770, Transcript_312476, Transcript_31580, T…
GO:0044723	0.000382674	0.999882	15	211	NA	NA	0.0342014	none	Transcript_149993, Transcript_184811, Transcript_199649, Transcript_207679, Transcript_227318, Transcript_272609, Transcript_288245, Transcript_294918, Transcript_295468, Transcript_299196, Transcript_35414, Transcript_356888, Transcript_357522, Transcript_362435, Transcript_418303

## Sheet: PRvsPF_PR_up
category	over_represented_pvalue	under_represented_pvalue	numDEInCat	numInCat	term	ontology	over_represented_FDR	go_term	gene_ids
GO:1901566	1.22461e-16	1	48	355	organonitrogen compound biosynthetic process	BP	2.33778e-13	BP organonitrogen compound biosynthetic process	Transcript_177730, Transcript_184444, Transcript_186314, Transcript_190722, Transcript_190898, Transcript_212193, Transcript_223171, Transcript_226206, Transcript_228866, Transcript_229274, Transcript_229986, Transcript_231287, Transcript_239163, Transcript_242403, Transcript_253168, Transcript_270225, Transcript_274500, Transcript_280545, Transcript_295441, Transcript_299514, Transcript_301126, …
GO:0034645	8.03271e-16	1	44	313	cellular macromolecule biosynthetic process	BP	7.66723e-13	BP cellular macromolecule biosynthetic process	Transcript_177730, Transcript_183298, Transcript_184444, Transcript_190898, Transcript_228866, Transcript_229274, Transcript_229986, Transcript_23365, Transcript_242403, Transcript_253168, Transcript_270225, Transcript_280545, Transcript_291851, Transcript_295441, Transcript_295468, Transcript_299196, Transcript_299514, Transcript_301126, Transcript_301276, Transcript_339808, Transcript_34080, Tr…
GO:1901576	1.97389e-15	1	61	637	organic substance biosynthetic process	BP	9.89541e-13	BP organic substance biosynthetic process	Transcript_177730, Transcript_183298, Transcript_184444, Transcript_186300, Transcript_186314, Transcript_190722, Transcript_190898, Transcript_212193, Transcript_223171, Transcript_226206, Transcript_228866, Transcript_229274, Transcript_229986, Transcript_231287, Transcript_23365, Transcript_239163, Transcript_242403, Transcript_253168, Transcript_270225, Transcript_274500, Transcript_280545, T…
GO:0044249	2.07342e-15	1	59	597	cellular biosynthetic process	BP	9.89541e-13	BP cellular biosynthetic process	Transcript_177730, Transcript_183298, Transcript_184444, Transcript_186300, Transcript_186314, Transcript_190722, Transcript_190898, Transcript_212193, Transcript_223171, Transcript_226206, Transcript_228866, Transcript_229274, Transcript_229986, Transcript_231287, Transcript_23365, Transcript_239163, Transcript_242403, Transcript_253168, Transcript_270225, Transcript_274500, Transcript_280545, T…
GO:0009058	7.65724e-15	1	64	717	biosynthetic process	BP	2.92353e-12	BP biosynthetic process	Transcript_139860, Transcript_169092, Transcript_177730, Transcript_183298, Transcript_184444, Transcript_186300, Transcript_186314, Transcript_190722, Transcript_190898, Transcript_212193, Transcript_223171, Transcript_226206, Transcript_228866, Transcript_229274, Transcript_229986, Transcript_231287, Transcript_23365, Transcript_239163, Transcript_242403, Transcript_253168, Transcript_270225, T…
GO:0009059	9.98661e-15	1	44	339	macromolecule biosynthetic process	BP	3.17741e-12	BP macromolecule biosynthetic process	Transcript_177730, Transcript_183298, Transcript_184444, Transcript_190898, Transcript_228866, Transcript_229274, Transcript_229986, Transcript_23365, Transcript_242403, Transcript_253168, Transcript_270225, Transcript_280545, Transcript_291851, Transcript_295441, Transcript_295468, Transcript_299196, Transcript_299514, Transcript_301126, Transcript_301276, Transcript_339808, Transcript_34080, Tr…
GO:0043604	2.621e-14	1	35	198	amide biosynthetic process	BP	7.14785e-12	BP amide biosynthetic process	Transcript_177730, Transcript_184444, Transcript_190898, Transcript_228866, Transcript_229274, Transcript_229986, Transcript_242403, Transcript_253168, Transcript_270225, Transcript_280545, Transcript_295441, Transcript_299514, Transcript_301126, Transcript_301276, Transcript_339808, Transcript_349990, Transcript_35013, Transcript_35508, Transcript_362377, Transcript_362450, Transcript_362476, Tr…
GO:0043228	4.85716e-14	1	35	204	non-membrane-bounded organelle	CC	1.03026e-11	CC non-membrane-bounded organelle	Transcript_170373, Transcript_177730, Transcript_184444, Transcript_190898, Transcript_228866, Transcript_229274, Transcript_229986, Transcript_242403, Transcript_253168, Transcript_270225, Transcript_280545, Transcript_295441, Transcript_299514, Transcript_301126, Transcript_301276, Transcript_339808, Transcript_35013, Transcript_35508, Transcript_362377, Transcript_362450, Transcript_362476, Tr…
GO:0043232	4.85716e-14	1	35	204	intracellular non-membrane-bounded organelle	CC	1.03026e-11	CC intracellular non-membrane-bounded organelle	Transcript_170373, Transcript_177730, Transcript_184444, Transcript_190898, Transcript_228866, Transcript_229274, Transcript_229986, Transcript_242403, Transcript_253168, Transcript_270225, Transcript_280545, Transcript_295441, Transcript_299514, Transcript_301126, Transcript_301276, Transcript_339808, Transcript_35013, Transcript_35508, Transcript_362377, Transcript_362450, Transcript_362476, Tr…
GO:0043603	5.91608e-14	1	35	203	cellular amide metabolic process	BP	1.11068e-11	BP cellular amide metabolic process	Transcript_177730, Transcript_184444, Transcript_190898, Transcript_228866, Transcript_229274, Transcript_229986, Transcript_242403, Transcript_253168, Transcript_270225, Transcript_280545, Transcript_295441, Transcript_299514, Transcript_301126, Transcript_301276, Transcript_339808, Transcript_349990, Transcript_35013, Transcript_35508, Transcript_362377, Transcript_362450, Transcript_362476, Tr…
GO:0005840	6.39994e-14	1	34	190	ribosome	CC	1.11068e-11	CC ribosome	Transcript_177730, Transcript_184444, Transcript_190898, Transcript_228866, Transcript_229274, Transcript_229986, Transcript_242403, Transcript_253168, Transcript_270225, Transcript_280545, Transcript_295441, Transcript_299514, Transcript_301126, Transcript_301276, Transcript_339808, Transcript_35013, Transcript_35508, Transcript_362377, Transcript_362450, Transcript_362476, Transcript_365812, Tr…
GO:0003735	7.28242e-14	1	34	191	structural constituent of ribosome	MF	1.15851e-11	MF structural constituent of ribosome	Transcript_177730, Transcript_184444, Transcript_190898, Transcript_228866, Transcript_229274, Transcript_229986, Transcript_242403, Transcript_253168, Transcript_270225, Transcript_280545, Transcript_295441, Transcript_299514, Transcript_301126, Transcript_301276, Transcript_339808, Transcript_35013, Transcript_35508, Transcript_362377, Transcript_362450, Transcript_362476, Transcript_365812, Tr…
GO:0006412	8.17309e-14	1	34	192	translation	BP	1.20019e-11	BP translation	Transcript_177730, Transcript_184444, Transcript_190898, Transcript_228866, Transcript_229274, Transcript_229986, Transcript_242403, Transcript_253168, Transcript_270225, Transcript_280545, Transcript_295441, Transcript_299514, Transcript_301126, Transcript_301276, Transcript_339808, Transcript_35013, Transcript_35508, Transcript_362377, Transcript_362450, Transcript_362476, Transcript_365812, Tr…
GO:0043043	9.06529e-14	1	34	193	peptide biosynthetic process	BP	1.23612e-11	BP peptide biosynthetic process	Transcript_177730, Transcript_184444, Transcript_190898, Transcript_228866, Transcript_229274, Transcript_229986, Transcript_242403, Transcript_253168, Transcript_270225, Transcript_280545, Transcript_295441, Transcript_299514, Transcript_301126, Transcript_301276, Transcript_339808, Transcript_35013, Transcript_35508, Transcript_362377, Transcript_362450, Transcript_362476, Transcript_365812, Tr…
GO:0006518	2.01761e-13	1	34	198	peptide metabolic process	BP	2.56774e-11	BP peptide metabolic process	Transcript_177730, Transcript_184444, Transcript_190898, Transcript_228866, Transcript_229274, Transcript_229986, Transcript_242403, Transcript_253168, Transcript_270225, Transcript_280545, Transcript_295441, Transcript_299514, Transcript_301126, Transcript_301276, Transcript_339808, Transcript_35013, Transcript_35508, Transcript_362377, Transcript_362450, Transcript_362476, Transcript_365812, Tr…
GO:0044271	1.65436e-12	1	43	381	cellular nitrogen compound biosynthetic process	BP	1.81944e-10	BP cellular nitrogen compound biosynthetic process	Transcript_177730, Transcript_184444, Transcript_190722, Transcript_190898, Transcript_212193, Transcript_226206, Transcript_228866, Transcript_229274, Transcript_229986, Transcript_231287, Transcript_239163, Transcript_242403, Transcript_253168, Transcript_270225, Transcript_274500, Transcript_280545, Transcript_295441, Transcript_299514, Transcript_301126, Transcript_301276, Transcript_339808, …
GO:0030529	1.71555e-12	1	34	218	NA	NA	1.81944e-10	none	Transcript_177730, Transcript_184444, Transcript_190898, Transcript_228866, Transcript_229274, Transcript_229986, Transcript_242403, Transcript_253168, Transcript_270225, Transcript_280545, Transcript_295441, Transcript_299514, Transcript_301126, Transcript_301276, Transcript_339808, Transcript_35013, Transcript_35508, Transcript_362377, Transcript_362450, Transcript_362476, Transcript_365812, Tr…
GO:1990904	1.71555e-12	1	34	218	ribonucleoprotein complex	CC	1.81944e-10	CC ribonucleoprotein complex	Transcript_177730, Transcript_184444, Transcript_190898, Transcript_228866, Transcript_229274, Transcript_229986, Transcript_242403, Transcript_253168, Transcript_270225, Transcript_280545, Transcript_295441, Transcript_299514, Transcript_301126, Transcript_301276, Transcript_339808, Transcript_35013, Transcript_35508, Transcript_362377, Transcript_362450, Transcript_362476, Transcript_365812, Tr…
GO:0005198	2.31179e-12	1	35	244	structural molecule activity	MF	2.32274e-10	MF structural molecule activity	Transcript_177730, Transcript_184444, Transcript_190898, Transcript_228866, Transcript_229274, Transcript_229986, Transcript_242403, Transcript_253168, Transcript_270225, Transcript_280545, Transcript_295441, Transcript_299514, Transcript_301126, Transcript_301276, Transcript_339808, Transcript_35013, Transcript_35508, Transcript_362377, Transcript_362450, Transcript_362476, Transcript_365812, Tr…
GO:0043226	2.83195e-12	1	48	488	organelle	CC	2.57438e-10	CC organelle	Transcript_143962, Transcript_170373, Transcript_177730, Transcript_181842, Transcript_184444, Transcript_185154, Transcript_190898, Transcript_228866, Transcript_229274, Transcript_229986, Transcript_23365, Transcript_242403, Transcript_253168, Transcript_267126, Transcript_270225, Transcript_274806, Transcript_280545, Transcript_293209, Transcript_295441, Transcript_299514, Transcript_301126, T…
GO:0043229	2.83195e-12	1	48	488	intracellular organelle	CC	2.57438e-10	CC intracellular organelle	Transcript_143962, Transcript_170373, Transcript_177730, Transcript_181842, Transcript_184444, Transcript_185154, Transcript_190898, Transcript_228866, Transcript_229274, Transcript_229986, Transcript_23365, Transcript_242403, Transcript_253168, Transcript_267126, Transcript_270225, Transcript_274806, Transcript_280545, Transcript_293209, Transcript_295441, Transcript_299514, Transcript_301126, T…
GO:0044444	7.12415e-09	1	38	409	NA	NA	6.18182e-07	none	Transcript_177730, Transcript_184444, Transcript_185154, Transcript_190898, Transcript_228866, Transcript_229274, Transcript_229986, Transcript_242403, Transcript_253168, Transcript_270225, Transcript_280545, Transcript_293209, Transcript_295441, Transcript_299514, Transcript_301126, Transcript_301276, Transcript_339808, Transcript_35013, Transcript_35448, Transcript_35508, Transcript_362377, Tra…
GO:0005622	1.01263e-08	1	23	155	intracellular	CC	8.40479e-07	CC intracellular	Transcript_190898, Transcript_228866, Transcript_229986, Transcript_242403, Transcript_253168, Transcript_280545, Transcript_299473, Transcript_299514, Transcript_301126, Transcript_301276, Transcript_339808, Transcript_35508, Transcript_362450, Transcript_362476, Transcript_365812, Transcript_367520, Transcript_367527, Transcript_368825, Transcript_374403, Transcript_55138, Transcript_61121, Tra…
GO:0016759	7.31933e-07	1	6	15	cellulose synthase activity	MF	5.17504e-05	MF cellulose synthase activity	Transcript_291851, Transcript_295468, Transcript_299196, Transcript_356888, Transcript_362435, Transcript_368398
GO:0016760	7.31933e-07	1	6	15	cellulose synthase (UDP-forming) activity	MF	5.17504e-05	MF cellulose synthase (UDP-forming) activity	Transcript_291851, Transcript_295468, Transcript_299196, Transcript_356888, Transcript_362435, Transcript_368398
GO:0030243	7.31933e-07	1	6	15	cellulose metabolic process	BP	5.17504e-05	BP cellulose metabolic process	Transcript_291851, Transcript_295468, Transcript_299196, Transcript_356888, Transcript_362435, Transcript_368398
GO:0030244	7.31933e-07	1	6	15	cellulose biosynthetic process	BP	5.17504e-05	BP cellulose biosynthetic process	Transcript_291851, Transcript_295468, Transcript_299196, Transcript_356888, Transcript_362435, Transcript_368398
GO:0005976	1.70613e-06	1	8	38	polysaccharide metabolic process	BP	0.000116321	BP polysaccharide metabolic process	Transcript_183298, Transcript_291851, Transcript_295468, Transcript_299196, Transcript_356888, Transcript_362417, Transcript_362435, Transcript_368398
GO:0044464	2.67013e-06	0.999999	58	1031	NA	NA	0.000175768	none	Transcript_143962, Transcript_170373, Transcript_177730, Transcript_181842, Transcript_183298, Transcript_184444, Transcript_185154, Transcript_190722, Transcript_190898, Transcript_228866, Transcript_229274, Transcript_229986, Transcript_231287, Transcript_23365, Transcript_242403, Transcript_253168, Transcript_267126, Transcript_270225, Transcript_274806, Transcript_280545, Transcript_293209, T…
GO:0044424	5.3511e-06	0.999998	54	948	NA	NA	0.000340509	none	Transcript_143962, Transcript_170373, Transcript_177730, Transcript_181842, Transcript_184444, Transcript_185154, Transcript_190722, Transcript_190898, Transcript_228866, Transcript_229274, Transcript_229986, Transcript_231287, Transcript_23365, Transcript_242403, Transcript_253168, Transcript_267126, Transcript_270225, Transcript_274806, Transcript_280545, Transcript_293209, Transcript_295441, T…
GO:0034641	6.90145e-06	0.999997	48	829	cellular nitrogen compound metabolic process	BP	0.000403472	BP cellular nitrogen compound metabolic process	Transcript_139326, Transcript_177730, Transcript_184444, Transcript_190722, Transcript_190898, Transcript_199649, Transcript_212193, Transcript_226206, Transcript_228866, Transcript_229274, Transcript_229986, Transcript_231287, Transcript_23365, Transcript_239163, Transcript_242403, Transcript_246445, Transcript_253168, Transcript_270225, Transcript_274500, Transcript_280545, Transcript_295441, T…
GO:0044711	8.00387e-06	0.999998	23	301	NA	NA	0.000403472	none	Transcript_183298, Transcript_186314, Transcript_190722, Transcript_212193, Transcript_223171, Transcript_226206, Transcript_231287, Transcript_239163, Transcript_274500, Transcript_291851, Transcript_295468, Transcript_299196, Transcript_301225, Transcript_349990, Transcript_35385, Transcript_35448, Transcript_356888, Transcript_362435, Transcript_365336, Transcript_365858, Transcript_365861, Tr…
GO:0000271	8.45411e-06	0.999999	7	34	polysaccharide biosynthetic process	BP	0.000403472	BP polysaccharide biosynthetic process	Transcript_183298, Transcript_291851, Transcript_295468, Transcript_299196, Transcript_356888, Transcript_362435, Transcript_368398
GO:0006073	8.45411e-06	0.999999	7	34	cellular glucan metabolic process	BP	0.000403472	BP cellular glucan metabolic process	Transcript_183298, Transcript_291851, Transcript_295468, Transcript_299196, Transcript_356888, Transcript_362435, Transcript_368398
GO:0009250	8.45411e-06	0.999999	7	34	glucan biosynthetic process	BP	0.000403472	BP glucan biosynthetic process	Transcript_183298, Transcript_291851, Transcript_295468, Transcript_299196, Transcript_356888, Transcript_362435, Transcript_368398
GO:0033692	8.45411e-06	0.999999	7	34	cellular polysaccharide biosynthetic process	BP	0.000403472	BP cellular polysaccharide biosynthetic process	Transcript_183298, Transcript_291851, Transcript_295468, Transcript_299196, Transcript_356888, Transcript_362435, Transcript_368398
GO:0044042	8.45411e-06	0.999999	7	34	glucan metabolic process	BP	0.000403472	BP glucan metabolic process	Transcript_183298, Transcript_291851, Transcript_295468, Transcript_299196, Transcript_356888, Transcript_362435, Transcript_368398
GO:0044264	8.45411e-06	0.999999	7	34	cellular polysaccharide metabolic process	BP	0.000403472	BP cellular polysaccharide metabolic process	Transcript_183298, Transcript_291851, Transcript_295468, Transcript_299196, Transcript_356888, Transcript_362435, Transcript_368398
GO:0051273	8.45411e-06	0.999999	7	34	beta-glucan metabolic process	BP	0.000403472	BP beta-glucan metabolic process	Transcript_183298, Transcript_291851, Transcript_295468, Transcript_299196, Transcript_356888, Transcript_362435, Transcript_368398
GO:0051274	8.45411e-06	0.999999	7	34	beta-glucan biosynthetic process	BP	0.000403472	BP beta-glucan biosynthetic process	Transcript_183298, Transcript_291851, Transcript_295468, Transcript_299196, Transcript_356888, Transcript_362435, Transcript_368398
GO:0032991	1.12994e-05	0.999995	41	635	protein-containing complex	CC	0.000526112	CC protein-containing complex	Transcript_177730, Transcript_183298, Transcript_184444, Transcript_190722, Transcript_190898, Transcript_228866, Transcript_229274, Transcript_229986, Transcript_231287, Transcript_242403, Transcript_253168, Transcript_270225, Transcript_280545, Transcript_295441, Transcript_299514, Transcript_301126, Transcript_301276, Transcript_301891, Transcript_339808, Transcript_344058, Transcript_35013, T…
GO:0051082	1.49818e-05	0.999998	10	66	unfolded protein binding	MF	0.000680958	MF unfolded protein binding	Transcript_185051, Transcript_185052, Transcript_185154, Transcript_293209, Transcript_301054, Transcript_362355, Transcript_365789, Transcript_367512, Transcript_418899, Transcript_98541
GO:0016758	2.19622e-05	0.999996	11	95	transferase activity, transferring hexosyl groups	MF	0.000975022	MF transferase activity, transferring hexosyl groups	Transcript_183298, Transcript_192382, Transcript_239346, Transcript_291851, Transcript_295468, Transcript_299196, Transcript_34929, Transcript_35549, Transcript_356888, Transcript_362435, Transcript_368398
GO:0016757	3.00562e-05	0.999994	12	115	transferase activity, transferring glycosyl groups	MF	0.00130403	MF transferase activity, transferring glycosyl groups	Transcript_154596, Transcript_183298, Transcript_192382, Transcript_239346, Transcript_291851, Transcript_295468, Transcript_299196, Transcript_34929, Transcript_35549, Transcript_356888, Transcript_362435, Transcript_368398
GO:0035251	3.95135e-05	0.999995	8	56	UDP-glucosyltransferase activity	MF	0.00163981	MF UDP-glucosyltransferase activity	Transcript_183298, Transcript_291851, Transcript_295468, Transcript_299196, Transcript_35549, Transcript_356888, Transcript_362435, Transcript_368398
GO:0046527	3.95135e-05	0.999995	8	56	glucosyltransferase activity	MF	0.00163981	MF glucosyltransferase activity	Transcript_183298, Transcript_291851, Transcript_295468, Transcript_299196, Transcript_35549, Transcript_356888, Transcript_362435, Transcript_368398
GO:0008194	6.54557e-05	0.99999	9	72	UDP-glycosyltransferase activity	MF	0.00265862	MF UDP-glycosyltransferase activity	Transcript_183298, Transcript_291851, Transcript_295468, Transcript_299196, Transcript_34929, Transcript_35549, Transcript_356888, Transcript_362435, Transcript_368398
GO:0005575	0.000149864	0.999913	73	1636	cellular_component	CC	0.00596021	CC cellular_component	Transcript_143962, Transcript_170373, Transcript_177730, Transcript_181842, Transcript_183298, Transcript_184444, Transcript_185154, Transcript_190722, Transcript_190898, Transcript_228866, Transcript_229274, Transcript_229986, Transcript_231287, Transcript_23365, Transcript_242403, Transcript_247132, Transcript_253168, Transcript_267126, Transcript_270225, Transcript_274806, Transcript_278113, T…
GO:0031072	0.000167105	0.999989	5	18	heat shock protein binding	MF	0.00651029	MF heat shock protein binding	Transcript_185051, Transcript_185052, Transcript_301054, Transcript_365789, Transcript_367512
GO:0005975	0.000232582	0.99992	19	291	carbohydrate metabolic process	BP	0.00887998	BP carbohydrate metabolic process	Transcript_160921, Transcript_182229, Transcript_183298, Transcript_192382, Transcript_199649, Transcript_237375, Transcript_239346, Transcript_291851, Transcript_295468, Transcript_299196, Transcript_35549, Transcript_356888, Transcript_362403, Transcript_362417, Transcript_362435, Transcript_368398, Transcript_41052, Transcript_44391, Transcript_61190
GO:0006754	0.000320241	0.999955	7	46	ATP biosynthetic process	BP	0.0103617	BP ATP biosynthetic process	Transcript_190722, Transcript_212193, Transcript_226206, Transcript_231287, Transcript_239163, Transcript_274500, Transcript_35448
GO:0009124	0.000320241	0.999955	7	46	nucleoside monophosphate biosynthetic process	BP	0.0103617	BP nucleoside monophosphate biosynthetic process	Transcript_190722, Transcript_212193, Transcript_226206, Transcript_231287, Transcript_239163, Transcript_274500, Transcript_35448
GO:0009127	0.000320241	0.999955	7	46	purine nucleoside monophosphate biosynthetic process	BP	0.0103617	BP purine nucleoside monophosphate biosynthetic process	Transcript_190722, Transcript_212193, Transcript_226206, Transcript_231287, Transcript_239163, Transcript_274500, Transcript_35448
GO:0009142	0.000320241	0.999955	7	46	nucleoside triphosphate biosynthetic process	BP	0.0103617	BP nucleoside triphosphate biosynthetic process	Transcript_190722, Transcript_212193, Transcript_226206, Transcript_231287, Transcript_239163, Transcript_274500, Transcript_35448
GO:0009145	0.000320241	0.999955	7	46	purine nucleoside triphosphate biosynthetic process	BP	0.0103617	BP purine nucleoside triphosphate biosynthetic process	Transcript_190722, Transcript_212193, Transcript_226206, Transcript_231287, Transcript_239163, Transcript_274500, Transcript_35448
GO:0009156	0.000320241	0.999955	7	46	ribonucleoside monophosphate biosynthetic process	BP	0.0103617	BP ribonucleoside monophosphate biosynthetic process	Transcript_190722, Transcript_212193, Transcript_226206, Transcript_231287, Transcript_239163, Transcript_274500, Transcript_35448
GO:0009168	0.000320241	0.999955	7	46	purine ribonucleoside monophosphate biosynthetic process	BP	0.0103617	BP purine ribonucleoside monophosphate biosynthetic process	Transcript_190722, Transcript_212193, Transcript_226206, Transcript_231287, Transcript_239163, Transcript_274500, Transcript_35448
GO:0009201	0.000320241	0.999955	7	46	ribonucleoside triphosphate biosynthetic process	BP	0.0103617	BP ribonucleoside triphosphate biosynthetic process	Transcript_190722, Transcript_212193, Transcript_226206, Transcript_231287, Transcript_239163, Transcript_274500, Transcript_35448
GO:0009206	0.000320241	0.999955	7	46	purine ribonucleoside triphosphate biosynthetic process	BP	0.0103617	BP purine ribonucleoside triphosphate biosynthetic process	Transcript_190722, Transcript_212193, Transcript_226206, Transcript_231287, Transcript_239163, Transcript_274500, Transcript_35448
GO:0044763	0.000339844	0.999833	37	751	NA	NA	0.0108127	none	Transcript_154596, Transcript_176797, Transcript_177296, Transcript_181496, Transcript_183298, Transcript_184818, Transcript_185762, Transcript_186314, Transcript_190722, Transcript_199649, Transcript_212193, Transcript_223171, Transcript_226206, Transcript_231287, Transcript_239163, Transcript_246445, Transcript_247132, Transcript_260292, Transcript_274500, Transcript_291851, Transcript_295468, …
GO:0006164	0.000617714	0.999902	7	52	purine nucleotide biosynthetic process	BP	0.0184253	BP purine nucleotide biosynthetic process	Transcript_190722, Transcript_212193, Transcript_226206, Transcript_231287, Transcript_239163, Transcript_274500, Transcript_35448
GO:0009152	0.000617714	0.999902	7	52	purine ribonucleotide biosynthetic process	BP	0.0184253	BP purine ribonucleotide biosynthetic process	Transcript_190722, Transcript_212193, Transcript_226206, Transcript_231287, Transcript_239163, Transcript_274500, Transcript_35448
GO:0009260	0.000617714	0.999902	7	52	ribonucleotide biosynthetic process	BP	0.0184253	BP ribonucleotide biosynthetic process	Transcript_190722, Transcript_212193, Transcript_226206, Transcript_231287, Transcript_239163, Transcript_274500, Transcript_35448
GO:0046390	0.000617714	0.999902	7	52	ribose phosphate biosynthetic process	BP	0.0184253	BP ribose phosphate biosynthetic process	Transcript_190722, Transcript_212193, Transcript_226206, Transcript_231287, Transcript_239163, Transcript_274500, Transcript_35448
GO:0009086	0.000665836	0.99998	3	8	methionine biosynthetic process	BP	0.0195551	BP methionine biosynthetic process	Transcript_301225, Transcript_365858, Transcript_365861
GO:0072522	0.0006999	0.999887	7	53	purine-containing compound biosynthetic process	BP	0.0197469	BP purine-containing compound biosynthetic process	Transcript_190722, Transcript_212193, Transcript_226206, Transcript_231287, Transcript_239163, Transcript_274500, Transcript_35448
GO:0044272	0.000729703	0.999952	4	17	sulfur compound biosynthetic process	BP	0.0197469	BP sulfur compound biosynthetic process	Transcript_186300, Transcript_301225, Transcript_365858, Transcript_365861
GO:0009123	0.000744777	0.999822	10	104	nucleoside monophosphate metabolic process	BP	0.0197469	BP nucleoside monophosphate metabolic process	Transcript_190722, Transcript_199649, Transcript_212193, Transcript_226206, Transcript_231287, Transcript_239163, Transcript_246445, Transcript_274500, Transcript_35448, Transcript_61190
GO:0009126	0.000744777	0.999822	10	104	purine nucleoside monophosphate metabolic process	BP	0.0197469	BP purine nucleoside monophosphate metabolic process	Transcript_190722, Transcript_199649, Transcript_212193, Transcript_226206, Transcript_231287, Transcript_239163, Transcript_246445, Transcript_274500, Transcript_35448, Transcript_61190
GO:0009161	0.000744777	0.999822	10	104	ribonucleoside monophosphate metabolic process	BP	0.0197469	BP ribonucleoside monophosphate metabolic process	Transcript_190722, Transcript_199649, Transcript_212193, Transcript_226206, Transcript_231287, Transcript_239163, Transcript_246445, Transcript_274500, Transcript_35448, Transcript_61190
GO:0009167	0.000744777	0.999822	10	104	purine ribonucleoside monophosphate metabolic process	BP	0.0197469	BP purine ribonucleoside monophosphate metabolic process	Transcript_190722, Transcript_199649, Transcript_212193, Transcript_226206, Transcript_231287, Transcript_239163, Transcript_246445, Transcript_274500, Transcript_35448, Transcript_61190
GO:0046034	0.000744777	0.999822	10	104	ATP metabolic process	BP	0.0197469	BP ATP metabolic process	Transcript_190722, Transcript_199649, Transcript_212193, Transcript_226206, Transcript_231287, Transcript_239163, Transcript_246445, Transcript_274500, Transcript_35448, Transcript_61190
GO:0009144	0.000791022	0.999809	10	105	purine nucleoside triphosphate metabolic process	BP	0.0201341	BP purine nucleoside triphosphate metabolic process	Transcript_190722, Transcript_199649, Transcript_212193, Transcript_226206, Transcript_231287, Transcript_239163, Transcript_246445, Transcript_274500, Transcript_35448, Transcript_61190
GO:0009199	0.000791022	0.999809	10	105	ribonucleoside triphosphate metabolic process	BP	0.0201341	BP ribonucleoside triphosphate metabolic process	Transcript_190722, Transcript_199649, Transcript_212193, Transcript_226206, Transcript_231287, Transcript_239163, Transcript_246445, Transcript_274500, Transcript_35448, Transcript_61190
GO:0009205	0.000791022	0.999809	10	105	purine ribonucleoside triphosphate metabolic process	BP	0.0201341	BP purine ribonucleoside triphosphate metabolic process	Transcript_190722, Transcript_199649, Transcript_212193, Transcript_226206, Transcript_231287, Transcript_239163, Transcript_246445, Transcript_274500, Transcript_35448, Transcript_61190
GO:0008150	0.000834905	0.999416	145	4108	biological_process	BP	0.0209041	BP biological_process	Transcript_100353, Transcript_133787, Transcript_139326, Transcript_139860, Transcript_149714, Transcript_150436, Transcript_154596, Transcript_160921, Transcript_161207, Transcript_161487, Transcript_169092, Transcript_170373, Transcript_176797, Transcript_177296, Transcript_177369, Transcript_177730, Transcript_181496, Transcript_181842, Transcript_182229, Transcript_183298, Transcript_184444, …
GO:0009141	0.000843173	0.999795	10	106	nucleoside triphosphate metabolic process	BP	0.0209041	BP nucleoside triphosphate metabolic process	Transcript_190722, Transcript_199649, Transcript_212193, Transcript_226206, Transcript_231287, Transcript_239163, Transcript_246445, Transcript_274500, Transcript_35448, Transcript_61190
GO:1901137	0.000855411	0.999856	7	55	carbohydrate derivative biosynthetic process	BP	0.0209356	BP carbohydrate derivative biosynthetic process	Transcript_190722, Transcript_212193, Transcript_226206, Transcript_231287, Transcript_239163, Transcript_274500, Transcript_35448
GO:0008097	0.000954309	0.999973	3	6	5S rRNA binding	MF	0.02306	MF 5S rRNA binding	Transcript_301276, Transcript_339808, Transcript_55138
GO:0019843	0.000971447	0.999935	4	13	rRNA binding	MF	0.02306	MF rRNA binding	Transcript_301276, Transcript_339808, Transcript_368825, Transcript_55138
GO:0044238	0.00097845	0.999371	82	2129	primary metabolic process	BP	0.02306	BP primary metabolic process	Transcript_100353, Transcript_139326, Transcript_154596, Transcript_160921, Transcript_177730, Transcript_182229, Transcript_183298, Transcript_184444, Transcript_184818, Transcript_186314, Transcript_190722, Transcript_190898, Transcript_192382, Transcript_199649, Transcript_212, Transcript_212193, Transcript_223171, Transcript_226206, Transcript_228866, Transcript_229274, Transcript_229986, Tra…
GO:0000097	0.00100339	0.999964	3	9	sulfur amino acid biosynthetic process	BP	0.0233595	BP sulfur amino acid biosynthetic process	Transcript_301225, Transcript_365858, Transcript_365861
GO:0015985	0.00105468	0.999849	6	40	energy coupled proton transport, down electrochemical gradient	BP	0.0239036	BP energy coupled proton transport, down electrochemical gradient	Transcript_190722, Transcript_212193, Transcript_226206, Transcript_231287, Transcript_239163, Transcript_274500
GO:0015986	0.00105468	0.999849	6	40	ATP synthesis coupled proton transport	BP	0.0239036	BP ATP synthesis coupled proton transport	Transcript_190722, Transcript_212193, Transcript_226206, Transcript_231287, Transcript_239163, Transcript_274500
GO:1901564	0.00109811	0.999341	59	1388	organonitrogen compound metabolic process	BP	0.0239036	BP organonitrogen compound metabolic process	Transcript_100353, Transcript_154596, Transcript_177730, Transcript_184444, Transcript_186314, Transcript_190722, Transcript_190898, Transcript_199649, Transcript_212, Transcript_212193, Transcript_223171, Transcript_226206, Transcript_228866, Transcript_229274, Transcript_229986, Transcript_231287, Transcript_236742, Transcript_239163, Transcript_242403, Transcript_246445, Transcript_253168, Tra…
GO:0003871	0.00110189	0.999959	3	9	5-methyltetrahydropteroyltriglutamate-homocysteine S-methyltransferase activity	MF	0.0239036	MF 5-methyltetrahydropteroyltriglutamate-homocysteine S-methyltransferase activity	Transcript_301225, Transcript_365858, Transcript_365861
GO:0008172	0.00110189	0.999959	3	9	S-methyltransferase activity	MF	0.0239036	MF S-methyltransferase activity	Transcript_301225, Transcript_365858, Transcript_365861
GO:0042085	0.00110189	0.999959	3	9	5-methyltetrahydropteroyltri-L-glutamate-dependent methyltransferase activity	MF	0.0239036	MF 5-methyltetrahydropteroyltri-L-glutamate-dependent methyltransferase activity	Transcript_301225, Transcript_365858, Transcript_365861
GO:0071704	0.00119125	0.999223	85	2231	organic substance metabolic process	BP	0.0254815	BP organic substance metabolic process	Transcript_100353, Transcript_139326, Transcript_154596, Transcript_160921, Transcript_177730, Transcript_182229, Transcript_183298, Transcript_184444, Transcript_184818, Transcript_186300, Transcript_186314, Transcript_190722, Transcript_190898, Transcript_192382, Transcript_199649, Transcript_212, Transcript_212193, Transcript_223171, Transcript_226206, Transcript_228866, Transcript_229274, Tra…
GO:0042221	0.00120133	0.999786	7	57	response to chemical	BP	0.0254815	BP response to chemical	Transcript_149714, Transcript_181842, Transcript_267126, Transcript_296224, Transcript_312424, Transcript_362580, Transcript_41210
GO:0022613	0.0012329	0.999907	4	17	ribonucleoprotein complex biogenesis	BP	0.0255828	BP ribonucleoprotein complex biogenesis	Transcript_170373, Transcript_274806, Transcript_299473, Transcript_374403
GO:0042254	0.0012329	0.999907	4	17	ribosome biogenesis	BP	0.0255828	BP ribosome biogenesis	Transcript_170373, Transcript_274806, Transcript_299473, Transcript_374403
GO:0044267	0.00140016	0.999243	39	819	cellular protein metabolic process	BP	0.0287205	BP cellular protein metabolic process	Transcript_100353, Transcript_154596, Transcript_177730, Transcript_184444, Transcript_190898, Transcript_228866, Transcript_229274, Transcript_229986, Transcript_236742, Transcript_242403, Transcript_253168, Transcript_270225, Transcript_280545, Transcript_295441, Transcript_299514, Transcript_301126, Transcript_301276, Transcript_339808, Transcript_34929, Transcript_35013, Transcript_35508, Tra…
GO:0006818	0.00144994	0.999691	8	75	NA	NA	0.0287205	none	Transcript_190722, Transcript_212193, Transcript_226206, Transcript_231287, Transcript_239163, Transcript_246445, Transcript_274500, Transcript_35448
GO:0015992	0.00144994	0.999691	8	75	NA	NA	0.0287205	none	Transcript_190722, Transcript_212193, Transcript_226206, Transcript_231287, Transcript_239163, Transcript_246445, Transcript_274500, Transcript_35448
GO:1902600	0.00144994	0.999691	8	75	proton transmembrane transport	BP	0.0287205	BP proton transmembrane transport	Transcript_190722, Transcript_212193, Transcript_226206, Transcript_231287, Transcript_239163, Transcript_246445, Transcript_274500, Transcript_35448
GO:0034637	0.00145935	0.999728	7	68	cellular carbohydrate biosynthetic process	BP	0.0287205	BP cellular carbohydrate biosynthetic process	Transcript_183298, Transcript_291851, Transcript_295468, Transcript_299196, Transcript_356888, Transcript_362435, Transcript_368398
GO:0044085	0.00151061	0.999878	4	18	cellular component biogenesis	BP	0.0294261	BP cellular component biogenesis	Transcript_170373, Transcript_274806, Transcript_299473, Transcript_374403
GO:0044262	0.00168728	0.999628	8	89	cellular carbohydrate metabolic process	BP	0.0325356	BP cellular carbohydrate metabolic process	Transcript_183298, Transcript_291851, Transcript_295468, Transcript_299196, Transcript_35549, Transcript_356888, Transcript_362435, Transcript_368398
GO:0009165	0.00185774	0.99964	7	63	nucleotide biosynthetic process	BP	0.0351131	BP nucleotide biosynthetic process	Transcript_190722, Transcript_212193, Transcript_226206, Transcript_231287, Transcript_239163, Transcript_274500, Transcript_35448
GO:1901293	0.00185774	0.99964	7	63	nucleoside phosphate biosynthetic process	BP	0.0351131	BP nucleoside phosphate biosynthetic process	Transcript_190722, Transcript_212193, Transcript_226206, Transcript_231287, Transcript_239163, Transcript_274500, Transcript_35448
GO:0006555	0.00187625	0.999911	3	11	methionine metabolic process	BP	0.0351152	BP methionine metabolic process	Transcript_301225, Transcript_365858, Transcript_365861
GO:0006163	0.00213659	0.999408	10	122	purine nucleotide metabolic process	BP	0.0388452	BP purine nucleotide metabolic process	Transcript_190722, Transcript_199649, Transcript_212193, Transcript_226206, Transcript_231287, Transcript_239163, Transcript_246445, Transcript_274500, Transcript_35448, Transcript_61190
GO:0009150	0.00213659	0.999408	10	122	purine ribonucleotide metabolic process	BP	0.0388452	BP purine ribonucleotide metabolic process	Transcript_190722, Transcript_199649, Transcript_212193, Transcript_226206, Transcript_231287, Transcript_239163, Transcript_246445, Transcript_274500, Transcript_35448, Transcript_61190
GO:0009259	0.00213659	0.999408	10	122	ribonucleotide metabolic process	BP	0.0388452	BP ribonucleotide metabolic process	Transcript_190722, Transcript_199649, Transcript_212193, Transcript_226206, Transcript_231287, Transcript_239163, Transcript_246445, Transcript_274500, Transcript_35448, Transcript_61190
GO:0044237	0.00224884	0.998532	75	1935	cellular metabolic process	BP	0.0405003	BP cellular metabolic process	Transcript_100353, Transcript_139326, Transcript_154596, Transcript_177730, Transcript_183298, Transcript_184444, Transcript_184818, Transcript_186300, Transcript_186314, Transcript_190722, Transcript_190898, Transcript_199649, Transcript_212193, Transcript_223171, Transcript_226206, Transcript_228866, Transcript_229274, Transcript_229986, Transcript_231287, Transcript_23365, Transcript_236742, T…
GO:0072521	0.00228128	0.999362	10	123	purine-containing compound metabolic process	BP	0.0407006	BP purine-containing compound metabolic process	Transcript_190722, Transcript_199649, Transcript_212193, Transcript_226206, Transcript_231287, Transcript_239163, Transcript_246445, Transcript_274500, Transcript_35448, Transcript_61190
GO:0000902	0.00244792	0.999666	5	38	cell morphogenesis	BP	0.0420999	BP cell morphogenesis	Transcript_177296, Transcript_181496, Transcript_185762, Transcript_362340, Transcript_362430
GO:0009653	0.00244792	0.999666	5	38	anatomical structure morphogenesis	BP	0.0420999	BP anatomical structure morphogenesis	Transcript_177296, Transcript_181496, Transcript_185762, Transcript_362340, Transcript_362430
GO:0032989	0.00244792	0.999666	5	38	cellular component morphogenesis	BP	0.0420999	BP cellular component morphogenesis	Transcript_177296, Transcript_181496, Transcript_185762, Transcript_362340, Transcript_362430
GO:0048869	0.00244792	0.999666	5	38	cellular developmental process	BP	0.0420999	BP cellular developmental process	Transcript_177296, Transcript_181496, Transcript_185762, Transcript_362340, Transcript_362430
GO:0000096	0.00249685	0.999866	3	12	sulfur amino acid metabolic process	BP	0.0422673	BP sulfur amino acid metabolic process	Transcript_301225, Transcript_365858, Transcript_365861
GO:0009987	0.00250194	0.998314	87	2323	cellular process	BP	0.0422673	BP cellular process	Transcript_100353, Transcript_139326, Transcript_154596, Transcript_176797, Transcript_177296, Transcript_177730, Transcript_181496, Transcript_183298, Transcript_184444, Transcript_184818, Transcript_185154, Transcript_185762, Transcript_186300, Transcript_186314, Transcript_190722, Transcript_190898, Transcript_199649, Transcript_212193, Transcript_223171, Transcript_226206, Transcript_228866, …

## Sheet: PRvsPL_PR_up
category	over_represented_pvalue	under_represented_pvalue	numDEInCat	numInCat	term	ontology	over_represented_FDR	go_term	gene_ids
GO:1901576	3.20844e-09	1	84	1134	organic substance biosynthetic process	BP	6.88532e-06	BP organic substance biosynthetic process	Transcript_124443, Transcript_125752, Transcript_162615, Transcript_177159, Transcript_178656, Transcript_184444, Transcript_185291, Transcript_186132, Transcript_186203, Transcript_186404, Transcript_207842, Transcript_223171, Transcript_224491, Transcript_227318, Transcript_231287, Transcript_232504, Transcript_234022, Transcript_237378, Transcript_241474, Transcript_247606, Transcript_251662, …
GO:1901566	2.22486e-08	1	59	655	organonitrogen compound biosynthetic process	BP	9.68479e-06	BP organonitrogen compound biosynthetic process	Transcript_124443, Transcript_162615, Transcript_178656, Transcript_184444, Transcript_185291, Transcript_186132, Transcript_186203, Transcript_186404, Transcript_207842, Transcript_223171, Transcript_224491, Transcript_231287, Transcript_232504, Transcript_237378, Transcript_241474, Transcript_251662, Transcript_268494, Transcript_271413, Transcript_278513, Transcript_279135, Transcript_280545, …
GO:0016759	2.70777e-08	1	7	13	cellulose synthase activity	MF	9.68479e-06	MF cellulose synthase activity	Transcript_227318, Transcript_272609, Transcript_294918, Transcript_295468, Transcript_299196, Transcript_356888, Transcript_362435
GO:0016760	2.70777e-08	1	7	13	cellulose synthase (UDP-forming) activity	MF	9.68479e-06	MF cellulose synthase (UDP-forming) activity	Transcript_227318, Transcript_272609, Transcript_294918, Transcript_295468, Transcript_299196, Transcript_356888, Transcript_362435
GO:0030243	2.70777e-08	1	7	13	cellulose metabolic process	BP	9.68479e-06	BP cellulose metabolic process	Transcript_227318, Transcript_272609, Transcript_294918, Transcript_295468, Transcript_299196, Transcript_356888, Transcript_362435
GO:0030244	2.70777e-08	1	7	13	cellulose biosynthetic process	BP	9.68479e-06	BP cellulose biosynthetic process	Transcript_227318, Transcript_272609, Transcript_294918, Transcript_295468, Transcript_299196, Transcript_356888, Transcript_362435
GO:0034645	3.33272e-08	1	56	602	cellular macromolecule biosynthetic process	BP	1.02172e-05	BP cellular macromolecule biosynthetic process	Transcript_124443, Transcript_162615, Transcript_184444, Transcript_185291, Transcript_186132, Transcript_186203, Transcript_224491, Transcript_227318, Transcript_232504, Transcript_251662, Transcript_268494, Transcript_272609, Transcript_278513, Transcript_280545, Transcript_290930, Transcript_294469, Transcript_294918, Transcript_295468, Transcript_296029, Transcript_298960, Transcript_299196, …
GO:0009058	6.2072e-08	1	86	1270	biosynthetic process	BP	1.66508e-05	BP biosynthetic process	Transcript_124443, Transcript_125752, Transcript_162615, Transcript_177159, Transcript_178656, Transcript_184444, Transcript_185291, Transcript_186132, Transcript_186203, Transcript_186404, Transcript_207842, Transcript_223171, Transcript_224491, Transcript_227318, Transcript_231287, Transcript_232504, Transcript_234022, Transcript_237378, Transcript_241474, Transcript_247606, Transcript_251662, …
GO:0009059	2.11823e-07	1	57	667	macromolecule biosynthetic process	BP	4.61608e-05	BP macromolecule biosynthetic process	Transcript_124443, Transcript_162615, Transcript_177159, Transcript_184444, Transcript_185291, Transcript_186132, Transcript_186203, Transcript_224491, Transcript_227318, Transcript_232504, Transcript_251662, Transcript_268494, Transcript_272609, Transcript_278513, Transcript_280545, Transcript_290930, Transcript_294469, Transcript_294918, Transcript_295468, Transcript_296029, Transcript_298960, …
GO:0044249	2.15102e-07	1	76	1081	cellular biosynthetic process	BP	4.61608e-05	BP cellular biosynthetic process	Transcript_124443, Transcript_162615, Transcript_177159, Transcript_178656, Transcript_184444, Transcript_185291, Transcript_186132, Transcript_186203, Transcript_186404, Transcript_207842, Transcript_223171, Transcript_224491, Transcript_227318, Transcript_231287, Transcript_232504, Transcript_237378, Transcript_241474, Transcript_251662, Transcript_253819, Transcript_268494, Transcript_271413, …
GO:0043603	2.59068e-07	1	45	421	cellular amide metabolic process	BP	5.05418e-05	BP cellular amide metabolic process	Transcript_124443, Transcript_162615, Transcript_168650, Transcript_184444, Transcript_185291, Transcript_186132, Transcript_186203, Transcript_224491, Transcript_232504, Transcript_251662, Transcript_268494, Transcript_278513, Transcript_280545, Transcript_290930, Transcript_294469, Transcript_296029, Transcript_298960, Transcript_299514, Transcript_299671, Transcript_299860, Transcript_300770, …
GO:0006518	5.17786e-07	1	44	413	peptide metabolic process	BP	9.25974e-05	BP peptide metabolic process	Transcript_124443, Transcript_162615, Transcript_168650, Transcript_184444, Transcript_185291, Transcript_186132, Transcript_186203, Transcript_224491, Transcript_232504, Transcript_251662, Transcript_268494, Transcript_278513, Transcript_280545, Transcript_290930, Transcript_294469, Transcript_296029, Transcript_298960, Transcript_299514, Transcript_299671, Transcript_299860, Transcript_300770, …
GO:0043604	9.5385e-07	1	43	410	amide biosynthetic process	BP	9.8184e-05	BP amide biosynthetic process	Transcript_124443, Transcript_162615, Transcript_184444, Transcript_185291, Transcript_186132, Transcript_186203, Transcript_224491, Transcript_232504, Transcript_251662, Transcript_268494, Transcript_278513, Transcript_280545, Transcript_290930, Transcript_294469, Transcript_296029, Transcript_298960, Transcript_299514, Transcript_299671, Transcript_299860, Transcript_300770, Transcript_301801, …
GO:0000271	9.60794e-07	1	9	38	polysaccharide biosynthetic process	BP	9.8184e-05	BP polysaccharide biosynthetic process	Transcript_227318, Transcript_272609, Transcript_294918, Transcript_295468, Transcript_299196, Transcript_336103, Transcript_356888, Transcript_362435, Transcript_99832
GO:0006073	9.60794e-07	1	9	38	cellular glucan metabolic process	BP	9.8184e-05	BP cellular glucan metabolic process	Transcript_227318, Transcript_272609, Transcript_294918, Transcript_295468, Transcript_299196, Transcript_336103, Transcript_356888, Transcript_362435, Transcript_99832
GO:0009250	9.60794e-07	1	9	38	glucan biosynthetic process	BP	9.8184e-05	BP glucan biosynthetic process	Transcript_227318, Transcript_272609, Transcript_294918, Transcript_295468, Transcript_299196, Transcript_336103, Transcript_356888, Transcript_362435, Transcript_99832
GO:0033692	9.60794e-07	1	9	38	cellular polysaccharide biosynthetic process	BP	9.8184e-05	BP cellular polysaccharide biosynthetic process	Transcript_227318, Transcript_272609, Transcript_294918, Transcript_295468, Transcript_299196, Transcript_336103, Transcript_356888, Transcript_362435, Transcript_99832
GO:0044042	9.60794e-07	1	9	38	glucan metabolic process	BP	9.8184e-05	BP glucan metabolic process	Transcript_227318, Transcript_272609, Transcript_294918, Transcript_295468, Transcript_299196, Transcript_336103, Transcript_356888, Transcript_362435, Transcript_99832
GO:0044264	9.60794e-07	1	9	38	cellular polysaccharide metabolic process	BP	9.8184e-05	BP cellular polysaccharide metabolic process	Transcript_227318, Transcript_272609, Transcript_294918, Transcript_295468, Transcript_299196, Transcript_336103, Transcript_356888, Transcript_362435, Transcript_99832
GO:0051273	9.60794e-07	1	9	38	beta-glucan metabolic process	BP	9.8184e-05	BP beta-glucan metabolic process	Transcript_227318, Transcript_272609, Transcript_294918, Transcript_295468, Transcript_299196, Transcript_336103, Transcript_356888, Transcript_362435, Transcript_99832
GO:0051274	9.60794e-07	1	9	38	beta-glucan biosynthetic process	BP	9.8184e-05	BP beta-glucan biosynthetic process	Transcript_227318, Transcript_272609, Transcript_294918, Transcript_295468, Transcript_299196, Transcript_336103, Transcript_356888, Transcript_362435, Transcript_99832
GO:0006412	1.27039e-06	1	42	396	translation	BP	0.000123921	BP translation	Transcript_124443, Transcript_162615, Transcript_184444, Transcript_185291, Transcript_186132, Transcript_186203, Transcript_224491, Transcript_232504, Transcript_251662, Transcript_268494, Transcript_278513, Transcript_280545, Transcript_290930, Transcript_294469, Transcript_296029, Transcript_298960, Transcript_299514, Transcript_299671, Transcript_299860, Transcript_300770, Transcript_301801, …
GO:0003735	1.37093e-06	0.999999	42	397	structural constituent of ribosome	MF	0.000127914	MF structural constituent of ribosome	Transcript_124443, Transcript_162615, Transcript_184444, Transcript_185291, Transcript_186132, Transcript_186203, Transcript_224491, Transcript_232504, Transcript_251662, Transcript_268494, Transcript_278513, Transcript_280545, Transcript_290930, Transcript_294469, Transcript_296029, Transcript_298960, Transcript_299514, Transcript_299671, Transcript_299860, Transcript_300770, Transcript_301801, …
GO:0043043	1.87247e-06	0.999999	42	404	peptide biosynthetic process	BP	0.00016743	BP peptide biosynthetic process	Transcript_124443, Transcript_162615, Transcript_184444, Transcript_185291, Transcript_186132, Transcript_186203, Transcript_224491, Transcript_232504, Transcript_251662, Transcript_268494, Transcript_278513, Transcript_280545, Transcript_290930, Transcript_294469, Transcript_296029, Transcript_298960, Transcript_299514, Transcript_299671, Transcript_299860, Transcript_300770, Transcript_301801, …
GO:0044271	2.81274e-06	0.999999	58	746	cellular nitrogen compound biosynthetic process	BP	0.000223623	BP cellular nitrogen compound biosynthetic process	Transcript_124443, Transcript_162615, Transcript_177159, Transcript_178656, Transcript_184444, Transcript_185291, Transcript_186132, Transcript_186203, Transcript_207842, Transcript_224491, Transcript_231287, Transcript_232504, Transcript_237378, Transcript_241474, Transcript_251662, Transcript_268494, Transcript_278513, Transcript_279135, Transcript_280545, Transcript_290930, Transcript_294469, …
GO:0043226	2.81352e-06	0.999999	69	995	organelle	CC	0.000223623	CC organelle	Transcript_124443, Transcript_161286, Transcript_162615, Transcript_168817, Transcript_170373, Transcript_176482, Transcript_178424, Transcript_183286, Transcript_184444, Transcript_185250, Transcript_185291, Transcript_186132, Transcript_186203, Transcript_212681, Transcript_224312, Transcript_224491, Transcript_23007, Transcript_232504, Transcript_251662, Transcript_253464, Transcript_267126, T…
GO:0043229	2.81352e-06	0.999999	69	995	intracellular organelle	CC	0.000223623	CC intracellular organelle	Transcript_124443, Transcript_161286, Transcript_162615, Transcript_168817, Transcript_170373, Transcript_176482, Transcript_178424, Transcript_183286, Transcript_184444, Transcript_185250, Transcript_185291, Transcript_186132, Transcript_186203, Transcript_212681, Transcript_224312, Transcript_224491, Transcript_23007, Transcript_232504, Transcript_251662, Transcript_253464, Transcript_267126, T…
GO:0035251	3.11019e-06	1	11	63	UDP-glucosyltransferase activity	MF	0.000238374	MF UDP-glucosyltransferase activity	Transcript_149993, Transcript_227318, Transcript_272609, Transcript_294918, Transcript_295468, Transcript_299196, Transcript_336103, Transcript_356888, Transcript_362435, Transcript_59378, Transcript_99832
GO:0046527	3.61335e-06	1	11	64	glucosyltransferase activity	MF	0.000267388	MF glucosyltransferase activity	Transcript_149993, Transcript_227318, Transcript_272609, Transcript_294918, Transcript_295468, Transcript_299196, Transcript_336103, Transcript_356888, Transcript_362435, Transcript_59378, Transcript_99832
GO:0043228	4.07424e-06	0.999998	42	424	non-membrane-bounded organelle	CC	0.000282042	CC non-membrane-bounded organelle	Transcript_124443, Transcript_162615, Transcript_170373, Transcript_184444, Transcript_185291, Transcript_186132, Transcript_186203, Transcript_224491, Transcript_232504, Transcript_251662, Transcript_268494, Transcript_278513, Transcript_280545, Transcript_294469, Transcript_296029, Transcript_298960, Transcript_299514, Transcript_299671, Transcript_299860, Transcript_300770, Transcript_301801, …
GO:0043232	4.07424e-06	0.999998	42	424	intracellular non-membrane-bounded organelle	CC	0.000282042	CC intracellular non-membrane-bounded organelle	Transcript_124443, Transcript_162615, Transcript_170373, Transcript_184444, Transcript_185291, Transcript_186132, Transcript_186203, Transcript_224491, Transcript_232504, Transcript_251662, Transcript_268494, Transcript_278513, Transcript_280545, Transcript_294469, Transcript_296029, Transcript_298960, Transcript_299514, Transcript_299671, Transcript_299860, Transcript_300770, Transcript_301801, …
GO:0044711	4.43212e-06	0.999998	34	446	NA	NA	0.000290768	none	Transcript_125752, Transcript_178656, Transcript_186404, Transcript_207842, Transcript_223171, Transcript_227318, Transcript_231287, Transcript_234022, Transcript_237378, Transcript_241474, Transcript_247606, Transcript_260857, Transcript_271413, Transcript_272609, Transcript_279135, Transcript_294566, Transcript_294918, Transcript_295468, Transcript_296778, Transcript_298927, Transcript_299196, …
GO:0005976	4.47128e-06	1	9	45	polysaccharide metabolic process	BP	0.000290768	BP polysaccharide metabolic process	Transcript_227318, Transcript_272609, Transcript_294918, Transcript_295468, Transcript_299196, Transcript_336103, Transcript_356888, Transcript_362435, Transcript_99832
GO:0005840	5.8375e-06	0.999998	40	391	ribosome	CC	0.000368449	CC ribosome	Transcript_124443, Transcript_162615, Transcript_184444, Transcript_185291, Transcript_186132, Transcript_186203, Transcript_224491, Transcript_232504, Transcript_251662, Transcript_268494, Transcript_278513, Transcript_280545, Transcript_294469, Transcript_296029, Transcript_298960, Transcript_299514, Transcript_299671, Transcript_299860, Transcript_300770, Transcript_301801, Transcript_312739, …
GO:0005975	7.07448e-06	0.999997	30	395	carbohydrate metabolic process	BP	0.000433767	BP carbohydrate metabolic process	Transcript_148951, Transcript_149993, Transcript_168991, Transcript_182229, Transcript_192382, Transcript_199649, Transcript_207679, Transcript_227318, Transcript_233001, Transcript_234022, Transcript_239346, Transcript_272609, Transcript_288245, Transcript_294918, Transcript_295468, Transcript_299196, Transcript_303139, Transcript_327054, Transcript_336103, Transcript_356888, Transcript_357522, …
GO:0031072	8.0716e-06	0.999999	8	32	heat shock protein binding	MF	0.000480503	MF heat shock protein binding	Transcript_11804, Transcript_185051, Transcript_185052, Transcript_301054, Transcript_357039, Transcript_365789, Transcript_367512, Transcript_375147
GO:0030529	8.50844e-06	0.999996	44	470	NA	NA	0.000480503	none	Transcript_124443, Transcript_162615, Transcript_184444, Transcript_185291, Transcript_186132, Transcript_186203, Transcript_224491, Transcript_232504, Transcript_251662, Transcript_268494, Transcript_278513, Transcript_280545, Transcript_290930, Transcript_294469, Transcript_296029, Transcript_298960, Transcript_299514, Transcript_299671, Transcript_299860, Transcript_300770, Transcript_301801, …
GO:1990904	8.50844e-06	0.999996	44	470	ribonucleoprotein complex	CC	0.000480503	CC ribonucleoprotein complex	Transcript_124443, Transcript_162615, Transcript_184444, Transcript_185291, Transcript_186132, Transcript_186203, Transcript_224491, Transcript_232504, Transcript_251662, Transcript_268494, Transcript_278513, Transcript_280545, Transcript_290930, Transcript_294469, Transcript_296029, Transcript_298960, Transcript_299514, Transcript_299671, Transcript_299860, Transcript_300770, Transcript_301801, …
GO:0044723	1.02504e-05	0.999997	21	227	NA	NA	0.000564037	none	Transcript_149993, Transcript_199649, Transcript_207679, Transcript_227318, Transcript_234022, Transcript_272609, Transcript_288245, Transcript_294918, Transcript_295468, Transcript_299196, Transcript_303139, Transcript_327054, Transcript_336103, Transcript_356888, Transcript_357522, Transcript_362435, Transcript_418303, Transcript_45855, Transcript_59378, Transcript_61190, Transcript_99832
GO:0005198	1.20683e-05	0.999995	43	472	structural molecule activity	MF	0.000647466	MF structural molecule activity	Transcript_124443, Transcript_162615, Transcript_184444, Transcript_185291, Transcript_186132, Transcript_186203, Transcript_201575, Transcript_224491, Transcript_232504, Transcript_251662, Transcript_268494, Transcript_278513, Transcript_280545, Transcript_290930, Transcript_294469, Transcript_296029, Transcript_298960, Transcript_299514, Transcript_299671, Transcript_299860, Transcript_300770, …
GO:0016616	2.68039e-05	0.999993	18	187	oxidoreductase activity, acting on the CH-OH group of donors, NAD or NADP as acceptor	MF	0.00140296	MF oxidoreductase activity, acting on the CH-OH group of donors, NAD or NADP as acceptor	Transcript_125752, Transcript_148951, Transcript_155383, Transcript_185728, Transcript_190797, Transcript_207679, Transcript_214727, Transcript_223171, Transcript_247606, Transcript_260857, Transcript_275089, Transcript_288245, Transcript_296778, Transcript_301239, Transcript_325946, Transcript_343962, Transcript_35385, Transcript_366094
GO:0016614	3.25687e-05	0.999991	18	190	oxidoreductase activity, acting on CH-OH group of donors	MF	0.00166411	MF oxidoreductase activity, acting on CH-OH group of donors	Transcript_125752, Transcript_148951, Transcript_155383, Transcript_185728, Transcript_190797, Transcript_207679, Transcript_214727, Transcript_223171, Transcript_247606, Transcript_260857, Transcript_275089, Transcript_288245, Transcript_296778, Transcript_301239, Transcript_325946, Transcript_343962, Transcript_35385, Transcript_366094
GO:0016757	4.73946e-05	0.999985	20	225	transferase activity, transferring glycosyl groups	MF	0.00236532	MF transferase activity, transferring glycosyl groups	Transcript_149993, Transcript_168991, Transcript_182973, Transcript_192382, Transcript_227318, Transcript_239346, Transcript_272609, Transcript_282131, Transcript_287919, Transcript_294918, Transcript_295468, Transcript_297139, Transcript_299196, Transcript_320347, Transcript_336103, Transcript_356888, Transcript_362435, Transcript_59378, Transcript_61141, Transcript_99832
GO:0016051	6.14009e-05	0.999988	11	87	carbohydrate biosynthetic process	BP	0.00299469	BP carbohydrate biosynthetic process	Transcript_227318, Transcript_234022, Transcript_272609, Transcript_294918, Transcript_295468, Transcript_299196, Transcript_336103, Transcript_356888, Transcript_362435, Transcript_45855, Transcript_99832
GO:0051082	6.90478e-05	0.999984	13	106	unfolded protein binding	MF	0.00329281	MF unfolded protein binding	Transcript_11804, Transcript_185051, Transcript_185052, Transcript_246065, Transcript_284454, Transcript_301054, Transcript_357039, Transcript_365789, Transcript_365801, Transcript_367512, Transcript_375147, Transcript_418899, Transcript_94631
GO:0042221	8.7356e-05	0.999984	10	72	response to chemical	BP	0.00407535	BP response to chemical	Transcript_178424, Transcript_185250, Transcript_212681, Transcript_253464, Transcript_261160, Transcript_267126, Transcript_291346, Transcript_362580, Transcript_368155, Transcript_417224
GO:0016758	9.34399e-05	0.999972	17	182	transferase activity, transferring hexosyl groups	MF	0.00426642	MF transferase activity, transferring hexosyl groups	Transcript_149993, Transcript_168991, Transcript_182973, Transcript_192382, Transcript_227318, Transcript_239346, Transcript_272609, Transcript_294918, Transcript_295468, Transcript_297139, Transcript_299196, Transcript_336103, Transcript_356888, Transcript_362435, Transcript_59378, Transcript_61141, Transcript_99832
GO:0044262	0.000162674	0.999965	11	94	cellular carbohydrate metabolic process	BP	0.00710275	BP cellular carbohydrate metabolic process	Transcript_149993, Transcript_227318, Transcript_272609, Transcript_294918, Transcript_295468, Transcript_299196, Transcript_336103, Transcript_356888, Transcript_362435, Transcript_59378, Transcript_99832
GO:0004645	0.000165488	0.999994	4	10	1,4-alpha-oligoglucan phosphorylase activity	MF	0.00710275	MF 1,4-alpha-oligoglucan phosphorylase activity	Transcript_168991, Transcript_192382, Transcript_239346, Transcript_61141
GO:0008184	0.000165488	0.999994	4	10	glycogen phosphorylase activity	MF	0.00710275	MF glycogen phosphorylase activity	Transcript_168991, Transcript_192382, Transcript_239346, Transcript_61141
GO:0034637	0.000224469	0.999959	9	70	cellular carbohydrate biosynthetic process	BP	0.00944529	BP cellular carbohydrate biosynthetic process	Transcript_227318, Transcript_272609, Transcript_294918, Transcript_295468, Transcript_299196, Transcript_336103, Transcript_356888, Transcript_362435, Transcript_99832
GO:0000902	0.000473531	0.999929	7	47	cell morphogenesis	BP	0.0184763	BP cell morphogenesis	Transcript_177296, Transcript_181496, Transcript_182665, Transcript_335385, Transcript_356846, Transcript_362340, Transcript_362430
GO:0009653	0.000473531	0.999929	7	47	anatomical structure morphogenesis	BP	0.0184763	BP anatomical structure morphogenesis	Transcript_177296, Transcript_181496, Transcript_182665, Transcript_335385, Transcript_356846, Transcript_362340, Transcript_362430
GO:0032989	0.000473531	0.999929	7	47	cellular component morphogenesis	BP	0.0184763	BP cellular component morphogenesis	Transcript_177296, Transcript_181496, Transcript_182665, Transcript_335385, Transcript_356846, Transcript_362340, Transcript_362430
GO:0048869	0.000473531	0.999929	7	47	cellular developmental process	BP	0.0184763	BP cellular developmental process	Transcript_177296, Transcript_181496, Transcript_182665, Transcript_335385, Transcript_356846, Transcript_362340, Transcript_362430
GO:0009719	0.000539249	0.999902	8	63	response to endogenous stimulus	BP	0.0199522	BP response to endogenous stimulus	Transcript_178424, Transcript_185250, Transcript_212681, Transcript_253464, Transcript_267126, Transcript_291346, Transcript_362580, Transcript_368155
GO:0009725	0.000539249	0.999902	8	63	response to hormone	BP	0.0199522	BP response to hormone	Transcript_178424, Transcript_185250, Transcript_212681, Transcript_253464, Transcript_267126, Transcript_291346, Transcript_362580, Transcript_368155
GO:0010033	0.000539249	0.999902	8	63	response to organic substance	BP	0.0199522	BP response to organic substance	Transcript_178424, Transcript_185250, Transcript_212681, Transcript_253464, Transcript_267126, Transcript_291346, Transcript_362580, Transcript_368155
GO:0044763	0.000591423	0.999645	62	1236	NA	NA	0.0215118	none	Transcript_149993, Transcript_177296, Transcript_178656, Transcript_181496, Transcript_182665, Transcript_182973, Transcript_184818, Transcript_186404, Transcript_189186, Transcript_195550, Transcript_199649, Transcript_200351, Transcript_207842, Transcript_214534, Transcript_223171, Transcript_227318, Transcript_231287, Transcript_234022, Transcript_237378, Transcript_241474, Transcript_242752, …
GO:0008194	0.000601634	0.999848	11	105	UDP-glycosyltransferase activity	MF	0.0215184	MF UDP-glycosyltransferase activity	Transcript_149993, Transcript_227318, Transcript_272609, Transcript_294918, Transcript_295468, Transcript_299196, Transcript_336103, Transcript_356888, Transcript_362435, Transcript_59378, Transcript_99832
GO:0004489	0.000811862	1	2	2	methylenetetrahydrofolate reductase (NAD(P)H) activity	MF	0.0285616	MF methylenetetrahydrofolate reductase (NAD(P)H) activity	Transcript_189186, Transcript_368235
GO:0016646	0.00107259	0.999965	3	7	oxidoreductase activity, acting on the CH-NH group of donors, NAD or NADP as acceptor	MF	0.0371256	MF oxidoreductase activity, acting on the CH-NH group of donors, NAD or NADP as acceptor	Transcript_189186, Transcript_349990, Transcript_368235

[truncated: 1 more sheets: PRvsPM_PR_up]
