# Supplementary material for: Optimization and application of non-native Phragmites australis transcriptome assemblies
Source: PLoS One. 2023 Jan 23;18(1):e0280354. doi: 10.1371/journal.pone.0280354 (PMC9870158; doi:10.1371/journal.pone.0280354)
Supplement: S3 Data — (XLSX) [file pone.0280354.s011.xlsx]

## Sheet: PF_UP
transcript_id	sprot_Top_BLASTX_hit	prot_id	prot_coords	sprot_Top_BLASTP_hit	Sitablastx_BLASTX	cogblastx_BLASTX	nrblastx_BLASTX	Sitablastp_BLASTP	cogblastp_BLASTP	nrblastp_BLASTP	Pfam	SignalP	TmHMM	gene_ontology_Pfam	kegg
Transcript_33858	.	.	.	.	Seita.2G103600.1.p^Seita.2G103600.1.p^Q:306-491,H:35-96^67.742%ID^E:7.42e-32^.^.`Seita.2G103600.1.p^Seita.2G103600.1.p^Q:205-303,H:1-34^88.235%ID^E:7.42e-32^.^.	.	XP_020198776.1^XP_020198776.1^Q:306-488,H:36-96^83.6%ID^E:7.5e-28^.^.	.	.	.	.	.	.	.	.
Transcript_42397	sp|P17093|RS11_SOYBN^sp|P17093|RS11_SOYBN^Q:978-1454,H:1-158^91.195%ID^E:5.27e-89^.^.	Transcript_42397.p3	302-664[+]	.	Seita.1G231100.1.p^Seita.1G231100.1.p^Q:978-1460,H:1-161^93.168%ID^E:3.72e-93^.^.	WP_012608833_1^WP_012608833_1^Q:1143-1418,H:23-114^57.6%ID^E:4e-28^.^.	KAF0923991.1^KAF0923991.1^Q:978-1457,H:1-160^93.1%ID^E:7.1e-99^.^.	.	.	.	.	.	.	.	.
Transcript_42397	sp|P17093|RS11_SOYBN^sp|P17093|RS11_SOYBN^Q:978-1454,H:1-158^91.195%ID^E:5.27e-89^.^.	Transcript_42397.p2	978-1460[+]	sp|P17093|RS11_SOYBN^sp|P17093|RS11_SOYBN^Q:1-157,H:1-156^92.357%ID^E:3e-95^.^.	Seita.1G231100.1.p^Seita.1G231100.1.p^Q:978-1460,H:1-161^93.168%ID^E:3.72e-93^.^.	WP_012608833_1^WP_012608833_1^Q:1143-1418,H:23-114^57.6%ID^E:4e-28^.^.	KAF0923991.1^KAF0923991.1^Q:978-1457,H:1-160^93.1%ID^E:7.1e-99^.^.	Seita.7G157100.1.p^Seita.7G157100.1.p^Q:1-161,H:1-161^92.547%ID^E:9.72e-109^.^.	WP_012608833_1^WP_012608833_1^Q:56-147,H:23-114^57.6%ID^E:2.2e-31^.^.	KAF0923991.1^KAF0923991.1^Q:1-160,H:1-160^93.1%ID^E:9e-105^.^.	PF16205.6^Ribosomal_S17_N^Ribosomal_S17 N-terminal^4-72^E:1.6e-31`PF00366.21^Ribosomal_S17^Ribosomal protein S17^74-142^E:7.9e-25	.	.	GO:0003735^molecular_function^structural constituent of ribosome`GO:0006412^biological_process^translation`GO:0005622^cellular_component^intracellular anatomical structure`GO:0005840^cellular_component^ribosome	K02949
Transcript_47312	.	.	.	.	.	.	KAF1856645.1^KAF1856645.1^Q:1105-899,H:21-84^85.5%ID^E:1.2e-26^.^.	.	.	.	.	.	.	.	.
Transcript_55737	.	.	.	.	.	.	KAF7564293.1^KAF7564293.1^Q:415-203,H:107-177^88.7%ID^E:2.3e-37^.^.	.	.	.	.	.	.	.	.
Transcript_55742	.	.	.	.	.	.	KRH17769.1^KRH17769.1^Q:4-333,H:91-184^76.4%ID^E:1.6e-50^.^.	.	.	.	.	.	.	.	.
Transcript_55807	.	.	.	.	.	.	KGG51869.1^KGG51869.1^Q:532-194,H:19-117^66.4%ID^E:6.8e-40^.^.	.	.	.	.	.	.	.	.
Transcript_56504	.	.	.	.	.	.	OBQ36815.1^OBQ36815.1^Q:717-376,H:8-118^61.7%ID^E:4.6e-35^.^.	.	.	.	.	.	.	.	.
Transcript_56970	sp|Q6Z351|ALDOL_ORYSJ^sp|Q6Z351|ALDOL_ORYSJ^Q:285-4190,H:40-1341^82.209%ID^E:0^.^.	Transcript_56970.p1	105-4196[+]	sp|Q6Z351|ALDOL_ORYSJ^sp|Q6Z351|ALDOL_ORYSJ^Q:44-1362,H:22-1341^81.694%ID^E:0^.^.	Seita.2G105100.1.p^Seita.2G105100.1.p^Q:96-4196,H:2-1371^88.686%ID^E:0^.^.	WP_015243887_1^WP_015243887_1^Q:117-4133,H:10-1377^30.2%ID^E:1.8e-157^.^.	XP_004955958.1^XP_004955958.1^Q:96-4193,H:2-1370^88.7%ID^E:0^.^.	Seita.2G105100.1.p^Seita.2G105100.1.p^Q:1-1364,H:5-1371^88.734%ID^E:0^.^.	WP_015243887_1^WP_015243887_1^Q:5-1343,H:10-1377^30.2%ID^E:1.9e-158^.^.	XP_004955958.1^XP_004955958.1^Q:1-1363,H:5-1370^88.7%ID^E:0^.^.	PF01799.21^Fer2_2^[2Fe-2S] binding domain^96-181^E:1.4e-24`PF00941.22^FAD_binding_5^FAD binding domain in molybdopterin dehydrogenase^249-427^E:5.2e-39`PF03450.18^CO_deh_flav_C^CO dehydrogenase flavoprotein C-terminal domain^441-546^E:7.7e-19`PF01315.23^Ald_Xan_dh_C^Aldehyde oxidase and xanthine dehydrogenase, a/b hammerhead domain^606-715^E:1.2e-30`PF02738.19^Ald_Xan_dh_C2^Molybdopterin-binding …	.	.	GO:0016491^molecular_function^oxidoreductase activity`GO:0046872^molecular_function^metal ion binding`GO:0055114^biological_process^obsolete oxidation-reduction process	K09842
Transcript_82863	sp|Q05968|PR1_HORVU^sp|Q05968|PR1_HORVU^Q:167-577,H:25-161^74.453%ID^E:7.87e-64^.^.	.	.	.	Seita.2G024900.1.p^Seita.2G024900.1.p^Q:167-577,H:29-167^78.417%ID^E:2.05e-68^.^.	WP_088178219_1^WP_088178219_1^Q:173-586,H:19-162^48.3%ID^E:7.2e-38^.^.	ABA34063.1^ABA34063.1^Q:110-586,H:4-163^85%ID^E:1e-96^.^.	.	.	.	.	.	.	.	.
Transcript_82891	sp|Q0JLC5|AB36G_ORYSJ^sp|Q0JLC5|AB36G_ORYSJ^Q:132-4487,H:1-1457^87.594%ID^E:0^.^.	Transcript_82891.p1	132-4490[+]	sp|Q0JLC5|AB36G_ORYSJ^sp|Q0JLC5|AB36G_ORYSJ^Q:1-1452,H:1-1457^87.594%ID^E:0^.^.	Seita.5G221600.1.p^Seita.5G221600.1.p^Q:132-4490,H:1-1457^92.397%ID^E:0^.^.	WP_083457755_1^WP_083457755_1^Q:2529-3776,H:407-794^30.7%ID^E:5.4e-34^.^.	XP_025814757.1^XP_025814757.1^Q:132-4487,H:1-1454^93.2%ID^E:0^.^.	Seita.5G221600.1.p^Seita.5G221600.1.p^Q:1-1453,H:1-1457^92.397%ID^E:0^.^.	WP_083457755_1^WP_083457755_1^Q:800-1215,H:407-794^30.7%ID^E:4.5e-34^.^.	XP_025814757.1^XP_025814757.1^Q:1-1452,H:1-1454^93.2%ID^E:0^.^.	PF14510.7^ABC_trans_N^ABC-transporter N-terminal^100-149^E:5.9e-08`PF00005.28^ABC_tran^ABC transporter^175-357^E:6.9e-16`PF19055.1^ABC2_membrane_7^ABC-2 type transporter^390-443^E:6.4e-07`PF01061.25^ABC2_membrane^ABC-2 type transporter^511-722^E:7.4e-40`PF08370.12^PDR_assoc^Plant PDR ABC transporter associated^728-792^E:3.4e-29`PF00005.28^ABC_tran^ABC transporter^883-1035^E:1.6e-20`PF01061.25^ABC…	.	ExpAA=292.63^PredHel=13^Topology=o529-551i558-580o612-634i647-666o671-693i757-779o1201-1223i1236-1258o1280-1302i1315-1337o1342-1364i1371-1393o1422-1444i	GO:0005524^molecular_function^ATP binding`GO:0016887^molecular_function^ATPase activity`GO:0016020^cellular_component^membrane	.
Transcript_98050	sp|Q8GU89|AB37G_ORYSJ^sp|Q8GU89|AB37G_ORYSJ^Q:17-4159,H:71-1449^91.6%ID^E:0^.^.	Transcript_98050.p1	2-4165[+]	sp|Q8GU89|AB37G_ORYSJ^sp|Q8GU89|AB37G_ORYSJ^Q:6-1387,H:71-1450^91.606%ID^E:0^.^.	Seita.5G221700.1.p^Seita.5G221700.1.p^Q:2-4159,H:61-1446^90.863%ID^E:0^.^.	AKV03857_1^AKV03857_1^Q:2441-3976,H:356-915^27.4%ID^E:3.4e-35^.^.	KAF0898593.1^KAF0898593.1^Q:2-4162,H:61-1445^91.6%ID^E:0^.^.	Seita.5G221700.1.p^Seita.5G221700.1.p^Q:1-1388,H:61-1448^90.876%ID^E:0^.^.	AKV03857_1^AKV03857_1^Q:814-1325,H:356-915^27.4%ID^E:3.1e-35^.^.	KAF0898593.1^KAF0898593.1^Q:1-1387,H:61-1445^91.6%ID^E:0^.^.	PF14510.7^ABC_trans_N^ABC-transporter N-terminal^34-83^E:9.1e-10`PF00005.28^ABC_tran^ABC transporter^109-291^E:2.3e-16`PF19055.1^ABC2_membrane_7^ABC-2 type transporter^324-376^E:1.5e-05`PF01061.25^ABC2_membrane^ABC-2 type transporter^445-656^E:5.1e-38`PF08370.12^PDR_assoc^Plant PDR ABC transporter associated^661-721^E:1.5e-25`PF00005.28^ABC_tran^ABC transporter^815-967^E:2.8e-20`PF19055.1^ABC2_me…	.	ExpAA=284.60^PredHel=13^Topology=o461-483i496-518o545-567i580-599o604-626i688-710o1131-1153i1174-1196o1211-1233i1246-1268o1278-1297i1304-1326o1357-1379i	GO:0005524^molecular_function^ATP binding`GO:0016887^molecular_function^ATPase activity`GO:0016020^cellular_component^membrane	.
Transcript_98532	sp|Q6CQE5|TAR1_KLULA^sp|Q6CQE5|TAR1_KLULA^Q:1284-1469,H:2-63^72.581%ID^E:4.01e-19^.^.	.	.	.	.	.	RMI95402.1^RMI95402.1^Q:826-1326,H:1-167^90.4%ID^E:2.2e-99^.^.	.	.	.	.	.	.	.	.
Transcript_100177	sp|P05022|ATPA_MAIZE^sp|P05022|ATPA_MAIZE^Q:625-2,H:67-274^99.038%ID^E:3.02e-146^.^.	Transcript_100177.p1	2-625[-]	sp|P05022|ATPA_MAIZE^sp|P05022|ATPA_MAIZE^Q:1-208,H:67-274^99.038%ID^E:2.72e-146^.^.	Seita.J019700.1.p^Seita.J019700.1.p^Q:625-152,H:67-224^99.367%ID^E:1.88e-107^.^.	WP_015175645_1^WP_015175645_1^Q:625-2,H:67-274^76%ID^E:3e-105^.^.	PAN24580.1^PAN24580.1^Q:625-2,H:19-226^99%ID^E:1.2e-136^.^.	Seita.J019700.1.p^Seita.J019700.1.p^Q:1-158,H:67-224^99.367%ID^E:1.7e-107^.^.	WP_015175645_1^WP_015175645_1^Q:1-208,H:67-274^76%ID^E:3e-105^.^.	PAN24580.1^PAN24580.1^Q:1-208,H:19-226^99%ID^E:1.2e-136^.^.	PF00006.26^ATP-synt_ab^ATP synthase alpha/beta family, nucleotide-binding domain^84-208^E:1.7e-37	.	.	GO:0005524^molecular_function^ATP binding	K02111
Transcript_104548	sp|O81032|GGLO6_ARATH^sp|O81032|GGLO6_ARATH^Q:151-1794,H:40-589^54.545%ID^E:0^.^.	Transcript_104548.p1	58-1830[+]	sp|Q6NQ66|GGLO2_ARATH^sp|Q6NQ66|GGLO2_ARATH^Q:3-580,H:2-582^52.324%ID^E:0^.^.	Seita.6G087600.1.p^Seita.6G087600.1.p^Q:151-1830,H:26-585^88.571%ID^E:0^.^.	WP_094060001_1^WP_094060001_1^Q:370-1794,H:85-534^30.4%ID^E:3.6e-54^.^.	RLN05445.1^RLN05445.1^Q:58-1824,H:1-593^86.8%ID^E:0^.^.	Seita.6G087600.1.p^Seita.6G087600.1.p^Q:23-591,H:17-585^88.401%ID^E:0^.^.	WP_094060001_1^WP_094060001_1^Q:105-579,H:85-534^30.4%ID^E:7.1e-55^.^.	RLN05445.1^RLN05445.1^Q:1-589,H:1-593^86.8%ID^E:0^.^.	PF01565.24^FAD_binding_4^FAD binding domain^64-193^E:1.8e-18`PF04030.15^ALO^D-arabinono-1,4-lactone oxidase^393-530^E:4.7e-13	sigP:1^27^0.923^YES	.	GO:0016491^molecular_function^oxidoreductase activity`GO:0050660^molecular_function^flavin adenine dinucleotide binding`GO:0055114^biological_process^obsolete oxidation-reduction process`GO:0003885^molecular_function^D-arabinono-1,4-lactone oxidase activity`GO:0016020^cellular_component^membrane	K00103
Transcript_155051	sp|P18122|CATA1_MAIZE^sp|P18122|CATA1_MAIZE^Q:330-1805,H:1-492^96.951%ID^E:0^.^.	Transcript_155051.p1	330-1808[+]	sp|P18122|CATA1_MAIZE^sp|P18122|CATA1_MAIZE^Q:1-492,H:1-492^96.951%ID^E:0^.^.	Seita.4G286700.1.p^Seita.4G286700.1.p^Q:330-1808,H:1-493^97.769%ID^E:0^.^.	NP_843641_1^NP_843641_1^Q:381-1793,H:8-477^53.2%ID^E:2.3e-166^.^.	XP_004966515.3^XP_004966515.3^Q:234-1805,H:27-547^94.1%ID^E:0^.^.	Seita.4G286700.1.p^Seita.4G286700.1.p^Q:1-493,H:1-493^97.769%ID^E:0^.^.	NP_843641_1^NP_843641_1^Q:18-488,H:8-477^53.2%ID^E:3.5e-169^.^.	NP_001241808.1^NP_001241808.1^Q:1-492,H:1-492^98.2%ID^E:0^.^.	PF00199.20^Catalase^Catalase^18-398^E:1.2e-174`PF06628.13^Catalase-rel^Catalase-related immune-responsive^423-486^E:6.4e-15	.	.	GO:0004096^molecular_function^catalase activity`GO:0020037^molecular_function^heme binding`GO:0055114^biological_process^obsolete oxidation-reduction process	K03781
Transcript_160888	sp|Q9AV23|LSI3_ORYSJ^sp|Q9AV23|LSI3_ORYSJ^Q:1-1404,H:12-402^47.222%ID^E:1.09e-139^.^.	Transcript_160888.p3	1065-1409[-]	.	Seita.9G235900.1.p^Seita.9G235900.1.p^Q:1-1404,H:12-479^94.043%ID^E:0^.^.	WP_050725115_1^WP_050725115_1^Q:7-588,H:6-200^35.9%ID^E:5e-30^.^.	RLN41295.1^RLN41295.1^Q:1-1407,H:12-479^95.1%ID^E:1.5e-309^.^.	.	.	.	.	.	.	.	.
Transcript_162821	sp|Q39152|FACR1_ARATH^sp|Q39152|FACR1_ARATH^Q:223-1554,H:8-485^44.583%ID^E:2.55e-124^.^.	Transcript_162821.p1	1-1572[+]	sp|Q39152|FACR1_ARATH^sp|Q39152|FACR1_ARATH^Q:75-523,H:8-490^44.742%ID^E:7.01e-147^.^.	Seita.2G132800.1.p^Seita.2G132800.1.p^Q:187-1554,H:1-499^71.343%ID^E:0^.^.	WP_083760026_1^WP_083760026_1^Q:226-1551,H:81-583^29.1%ID^E:8.1e-53^.^.	TVU10557.1^TVU10557.1^Q:187-1569,H:1-499^79.8%ID^E:3.4e-277^.^.	Seita.2G132800.1.p^Seita.2G132800.1.p^Q:63-524,H:1-505^73.465%ID^E:0^.^.	WP_083760026_1^WP_083760026_1^Q:76-517,H:81-583^29.1%ID^E:2.6e-53^.^.	TVU10557.1^TVU10557.1^Q:63-523,H:1-499^79.8%ID^E:2.2e-278^.^.	PF01370.22^Epimerase^NAD dependent epimerase/dehydratase family^81-211^E:4.3e-05`PF01073.20^3Beta_HSD^3-beta hydroxysteroid dehydrogenase/isomerase family^82-203^E:6.1e-05`PF07993.13^NAD_binding_4^Male sterility protein^83-137^E:6e-15`PF07993.13^NAD_binding_4^Male sterility protein^131-350^E:9.5e-56`PF03015.20^Sterile^Male sterility protein^427-523^E:4.9e-25	.	.	GO:0003824^molecular_function^catalytic activity`GO:0050662^molecular_function^obsolete coenzyme binding`GO:0003854^molecular_function^3-beta-hydroxy-delta5-steroid dehydrogenase activity`GO:0016616^molecular_function^oxidoreductase activity, acting on the CH-OH group of donors, NAD or NADP as acceptor`GO:0006694^biological_process^steroid biosynthetic process`GO:0055114^biological_process^obsole…	K13356
Transcript_168000	sp|Q6YV88|C71Z7_ORYSJ^sp|Q6YV88|C71Z7_ORYSJ^Q:9-1106,H:138-510^57.743%ID^E:1e-146^.^.	Transcript_168000.p1	3-1121[+]	sp|Q6YV88|C71Z7_ORYSJ^sp|Q6YV88|C71Z7_ORYSJ^Q:3-368,H:138-510^58.4%ID^E:6.11e-156^.^.	Seita.9G241000.1.p^Seita.9G241000.1.p^Q:3-1115,H:136-505^77.957%ID^E:0^.^.	WP_015187329_1^WP_015187329_1^Q:468-1004,H:250-419^35.8%ID^E:1.7e-26^.^.	RLN18841.1^RLN18841.1^Q:3-1106,H:77-444^78.8%ID^E:5.1e-213^.^.	Seita.9G241000.1.p^Seita.9G241000.1.p^Q:1-371,H:136-505^77.957%ID^E:0^.^.	WP_015187329_1^WP_015187329_1^Q:156-334,H:250-419^35.8%ID^E:1.3e-26^.^.	XP_034571958.1^XP_034571958.1^Q:1-371,H:136-505^78%ID^E:3.7e-213^.^.	PF00067.23^p450^Cytochrome P450^5-357^E:6.4e-81	.	.	GO:0005506^molecular_function^iron ion binding`GO:0016705^molecular_function^oxidoreductase activity, acting on paired donors, with incorporation or reduction of molecular oxygen`GO:0020037^molecular_function^heme binding`GO:0055114^biological_process^obsolete oxidation-reduction process	.
Transcript_177383	sp|P12257|GUB2_HORVU^sp|P12257|GUB2_HORVU^Q:321-1070,H:63-312^84.4%ID^E:8.95e-144^.^.`sp|P12257|GUB2_HORVU^sp|P12257|GUB2_HORVU^Q:158-316,H:1-53^79.245%ID^E:2.03e-18^.^.	Transcript_177383.p1	92-898[+]	sp|P12257|GUB2_HORVU^sp|P12257|GUB2_HORVU^Q:23-80,H:1-58^74.138%ID^E:1.61e-20^.^.	Seita.3G263800.2.p^Seita.3G263800.2.p^Q:321-1070,H:85-334^86.8%ID^E:5.78e-145^.^.`Seita.3G263800.2.p^Seita.3G263800.2.p^Q:101-316,H:4-75^81.944%ID^E:5.78e-145^.^.	.	OEL19026.1^OEL19026.1^Q:321-1070,H:51-300^88.8%ID^E:3.9e-156^.^.	Seita.3G263800.2.p^Seita.3G263800.2.p^Q:1-80,H:1-80^78.75%ID^E:5.12e-37^.^.	.	pir|T05722|^pir|T05722|^Q:1-268,H:1-276^54.1%ID^E:2.5e-71^.^.	PF00332.19^Glyco_hydro_17^Glycosyl hydrolases family 17^29-72^E:8.4e-09	sigP:1^28^0.846^YES	.	GO:0004553^molecular_function^hydrolase activity, hydrolyzing O-glycosyl compounds`GO:0005975^biological_process^carbohydrate metabolic process	.
Transcript_178001	sp|Q94AH8|TPS6_ARATH^sp|Q94AH8|TPS6_ARATH^Q:3-1808,H:156-758^79.934%ID^E:0^.^.	Transcript_178001.p1	3-1808[+]	sp|Q94AH8|TPS6_ARATH^sp|Q94AH8|TPS6_ARATH^Q:1-602,H:156-758^79.934%ID^E:0^.^.	Seita.2G197800.1.p^Seita.2G197800.1.p^Q:60-1808,H:154-703^88.851%ID^E:0^.^.	WP_085755396_1^WP_085755396_1^Q:3-1802,H:90-642^33.1%ID^E:9e-109^.^.	OEL21285.1^OEL21285.1^Q:3-1808,H:161-762^96%ID^E:0^.^.	Seita.2G197800.1.p^Seita.2G197800.1.p^Q:20-602,H:154-703^88.851%ID^E:0^.^.	WP_085755396_1^WP_085755396_1^Q:1-600,H:90-642^33.1%ID^E:9e-109^.^.	OEL21285.1^OEL21285.1^Q:1-602,H:161-762^96%ID^E:0^.^.	PF00982.22^Glyco_transf_20^Glycosyltransferase family 20^1-400^E:1.3e-164`PF02358.17^Trehalose_PPase^Trehalose-phosphatase^450-600^E:9.3e-44	.	.	GO:0003824^molecular_function^catalytic activity`GO:0005992^biological_process^trehalose biosynthetic process	K16055
Transcript_184696	sp|Q9CA63|FBK29_ARATH^sp|Q9CA63|FBK29_ARATH^Q:7-840,H:157-451^61.017%ID^E:4.84e-118^.^.	Transcript_184696.p1	1-843[+]	sp|Q9CA63|FBK29_ARATH^sp|Q9CA63|FBK29_ARATH^Q:3-280,H:157-451^61.017%ID^E:1.37e-127^.^.	Seita.1G320100.1.p^Seita.1G320100.1.p^Q:1-843,H:146-426^96.797%ID^E:0^.^.	.	XP_004953915.1^XP_004953915.1^Q:1-840,H:146-425^97.9%ID^E:1.7e-156^.^.	Seita.1G320100.1.p^Seita.1G320100.1.p^Q:1-281,H:146-426^96.797%ID^E:0^.^.	.	XP_004953915.1^XP_004953915.1^Q:1-280,H:146-425^97.9%ID^E:2.8e-157^.^.	PF01344.26^Kelch_1^Kelch motif^71-117^E:9.5e-10`PF13964.7^Kelch_6^Kelch motif^71-120^E:5.9e-07`PF01344.26^Kelch_1^Kelch motif^119-165^E:1.7e-09	.	.	GO:0005515^molecular_function^protein binding	.
Transcript_185353	sp|Q10G56|OAT_ORYSJ^sp|Q10G56|OAT_ORYSJ^Q:1-1074,H:130-473^89.106%ID^E:0^.^.	Transcript_185353.p1	1-1080[+]	sp|Q10G56|OAT_ORYSJ^sp|Q10G56|OAT_ORYSJ^Q:1-358,H:130-473^89.106%ID^E:0^.^.	Seita.9G157700.1.p^Seita.9G157700.1.p^Q:1-1080,H:133-478^91.944%ID^E:0^.^.	WP_045090489_1^WP_045090489_1^Q:1-981,H:98-405^56.3%ID^E:8.7e-122^.^.	OQU91275.1^OQU91275.1^Q:1-1077,H:72-416^92.2%ID^E:3.5e-241^.^.	Seita.9G157700.1.p^Seita.9G157700.1.p^Q:1-360,H:133-478^91.944%ID^E:0^.^.	WP_045090489_1^WP_045090489_1^Q:1-327,H:98-405^56.3%ID^E:7.2e-122^.^.	OQU91275.1^OQU91275.1^Q:1-359,H:72-416^92.2%ID^E:4.1e-241^.^.	PF00202.22^Aminotran_3^Aminotransferase class-III^2-327^E:2.7e-89`PF00155.22^Aminotran_1_2^Aminotransferase class I and II^75-319^E:2.5e-06	.	.	GO:0008483^molecular_function^transaminase activity`GO:0030170^molecular_function^pyridoxal phosphate binding`GO:0009058^biological_process^biosynthetic process	K00819
Transcript_186513	sp|Q6CQE5|TAR1_KLULA^sp|Q6CQE5|TAR1_KLULA^Q:63-227,H:7-61^78.182%ID^E:1.63e-22^.^.	.	.	.	.	.	GEV75841.1^GEV75841.1^Q:36-227,H:73-136^95.3%ID^E:4.7e-35^.^.	.	.	.	.	.	.	.	.
Transcript_191685	.	.	.	.	.	.	YP_009316008.1^YP_009316008.1^Q:112-579,H:12-167^87.2%ID^E:2.7e-95^.^.	.	.	.	.	.	.	.	.
Transcript_192246	sp|Q9LI61|AVT6A_ARATH^sp|Q9LI61|AVT6A_ARATH^Q:596-1921,H:15-456^63.801%ID^E:3.55e-174^.^.	Transcript_192246.p1	554-1933[+]	sp|Q9LI61|AVT6A_ARATH^sp|Q9LI61|AVT6A_ARATH^Q:15-456,H:15-456^63.801%ID^E:0^.^.	Seita.1G054800.1.p^Seita.1G054800.1.p^Q:554-1933,H:1-459^94.13%ID^E:0^.^.	.	XP_025791591.1^XP_025791591.1^Q:554-1930,H:1-458^94.6%ID^E:8.2e-300^.^.	Seita.1G054800.1.p^Seita.1G054800.1.p^Q:1-460,H:1-459^94.13%ID^E:0^.^.	.	XP_025791591.1^XP_025791591.1^Q:1-459,H:1-458^94.6%ID^E:6.8e-304^.^.	PF01490.19^Aa_trans^Transmembrane amino acid transporter protein^43-417^E:6.5e-60`PF03222.14^Trp_Tyr_perm^Tryptophan/tyrosine permease family^44-444^E:1.6e-09	.	ExpAA=232.43^PredHel=10^Topology=o64-86i125-147o167-189i201-223o238-260i281-303o327-349i369-391o396-415i428-450o	GO:0003333^biological_process^amino acid transmembrane transport	K14207
Transcript_197186	sp|Q6CQE5|TAR1_KLULA^sp|Q6CQE5|TAR1_KLULA^Q:653-784,H:21-64^72.727%ID^E:2.64e-12^.^.	.	.	.	.	.	TIB97350.1^TIB97350.1^Q:488-781,H:34-133^86%ID^E:7.7e-54^.^.	.	.	.	.	.	.	.	.
Transcript_200398	sp|Q7F9I1|CLPC1_ORYSJ^sp|Q7F9I1|CLPC1_ORYSJ^Q:586-2364,H:326-918^97.976%ID^E:0^.^.	Transcript_200398.p1	604-2367[+]	sp|Q7F9I1|CLPC1_ORYSJ^sp|Q7F9I1|CLPC1_ORYSJ^Q:1-587,H:332-918^98.126%ID^E:0^.^.	Seita.7G079400.1.p^Seita.7G079400.1.p^Q:586-2367,H:329-922^97.98%ID^E:0^.^.	NP_681098_1^NP_681098_1^Q:586-2307,H:237-808^78.5%ID^E:1.7e-309^.^.	XP_002447724.1^XP_002447724.1^Q:586-2361,H:329-920^98.6%ID^E:0^.^.	Seita.7G079400.1.p^Seita.7G079400.1.p^Q:1-588,H:335-922^98.129%ID^E:0^.^.	NP_681098_1^NP_681098_1^Q:1-568,H:243-808^78.6%ID^E:2.39999999999978e-311^.^.	XP_002447724.1^XP_002447724.1^Q:1-586,H:335-920^98.8%ID^E:0^.^.	PF00004.30^AAA^ATPase family associated with various cellular activities (AAA)^8-78^E:4e-06`PF17871.2^AAA_lid_9^AAA lid domain^100-201^E:2e-34`PF02151.20^UVR^UvrB/uvrC motif^174-209^E:2.1e-09`PF00158.27^Sigma54_activat^Sigma-54 interaction domain^274-405^E:5.4e-06`PF07724.15^AAA_2^AAA domain (Cdc48 subfamily)^299-473^E:9.9e-56`PF07728.15^AAA_5^AAA domain (dynein-related subfamily)^304-425^E:5e-12…	.	.	GO:0005524^molecular_function^ATP binding`GO:0005515^molecular_function^protein binding`GO:0008134^molecular_function^transcription factor binding`GO:0006355^biological_process^regulation of transcription, DNA-templated`GO:0016887^molecular_function^ATPase activity	K03696
Transcript_207534	.	.	.	.	.	.	RZC59648.1^RZC59648.1^Q:281-709,H:8-129^63.9%ID^E:5.3e-52^.^.	.	.	.	.	.	.	.	.
Transcript_208460	sp|Q9LMI0|TPS7_ARATH^sp|Q9LMI0|TPS7_ARATH^Q:2-2356,H:69-850^67.389%ID^E:0^.^.	Transcript_208460.p1	2-2380[+]	sp|Q9LMI0|TPS7_ARATH^sp|Q9LMI0|TPS7_ARATH^Q:1-785,H:69-850^67.389%ID^E:0^.^.	Seita.5G305600.1.p^Seita.5G305600.1.p^Q:2-2380,H:84-879^89.95%ID^E:0^.^.	WP_050433797_1^WP_050433797_1^Q:143-2305,H:55-727^33.6%ID^E:4.4e-131^.^.	XP_004969834.1^XP_004969834.1^Q:2-2377,H:84-878^89.9%ID^E:0^.^.	Seita.5G305600.1.p^Seita.5G305600.1.p^Q:1-793,H:84-879^89.95%ID^E:0^.^.	WP_050433797_1^WP_050433797_1^Q:48-768,H:55-727^33.6%ID^E:5e-132^.^.	XP_004969834.1^XP_004969834.1^Q:1-792,H:84-878^89.9%ID^E:0^.^.	PF00982.22^Glyco_transf_20^Glycosyltransferase family 20^11-474^E:4.1e-172`PF02358.17^Trehalose_PPase^Trehalose-phosphatase^524-757^E:2.1e-74	.	.	GO:0003824^molecular_function^catalytic activity`GO:0005992^biological_process^trehalose biosynthetic process	K16055
Transcript_211444	.	.	.	.	.	.	CDW75723.1^CDW75723.1^Q:376-2,H:1159-1282^72.4%ID^E:9.2e-45^.^.	.	.	.	.	.	.	.	.
Transcript_220159	sp|Q8W1Y0|SSC14_ARATH^sp|Q8W1Y0|SSC14_ARATH^Q:74-622,H:1-185^83.243%ID^E:8.3e-95^.^.	Transcript_220159.p1	74-2116[+]	sp|Q8W1Y0|SSC14_ARATH^sp|Q8W1Y0|SSC14_ARATH^Q:1-680,H:1-631^41.797%ID^E:4.89e-135^.^.	Seita.5G414800.1.p^Seita.5G414800.1.p^Q:74-2059,H:1-674^82.336%ID^E:0^.^.	.	TVU46506.1^TVU46506.1^Q:74-2080,H:1-687^85.3%ID^E:0^.^.	Seita.5G414800.1.p^Seita.5G414800.1.p^Q:1-662,H:1-674^82.336%ID^E:0^.^.	.	TVU46506.1^TVU46506.1^Q:1-669,H:1-687^85.3%ID^E:0^.^.	PF04825.14^Rad21_Rec8_N^N terminus of Rad21 / Rec8 like protein^1-101^E:2.8e-37	.	.	GO:0005515^molecular_function^protein binding	K06670
Transcript_221043	.	.	.	.	Seita.J017100.1.p^Seita.J017100.1.p^Q:135-16,H:22-61^67.5%ID^E:1.84e-07^.^.	.	CDY45547.1^CDY45547.1^Q:303-19,H:16-110^83.2%ID^E:2e-42^.^.	.	.	.	.	.	.	.	.
Transcript_223913	sp|Q6CQE5|TAR1_KLULA^sp|Q6CQE5|TAR1_KLULA^Q:154-462,H:7-109^55.34%ID^E:4.2e-26^.^.	.	.	.	.	.	GFB07030.1^GFB07030.1^Q:127-372,H:73-154^89%ID^E:9.3e-40^.^.	.	.	.	.	.	.	.	.
Transcript_226363	.	.	.	.	.	.	.	.	.	.	.	.	.	.	.
Transcript_227495	sp|P0C5P9|YL54B_YEAST^sp|P0C5P9|YL54B_YEAST^Q:31-186,H:1-52^53.846%ID^E:5.58e-08^.^.	.	.	.	.	.	XP_003839870.1^XP_003839870.1^Q:1-360,H:28-123^66.7%ID^E:6.2e-45^.^.	.	.	.	.	.	.	.	.
Transcript_227647	.	.	.	.	Seita.J017100.1.p^Seita.J017100.1.p^Q:9-248,H:26-105^90%ID^E:7.85e-45^.^.	.	RCU61602.1^RCU61602.1^Q:9-245,H:26-104^89.9%ID^E:1e-41^.^.	.	.	.	.	.	.	.	.
Transcript_229791	.	.	.	.	.	.	RAL48035.1^RAL48035.1^Q:39-209,H:8-64^66.7%ID^E:9.7e-19^.^.	.	.	.	.	.	.	.	.
Transcript_230737	.	.	.	.	Seita.J017100.1.p^Seita.J017100.1.p^Q:765-1016,H:22-105^96.429%ID^E:1.77e-47^.^.`Seita.J017100.1.p^Seita.J017100.1.p^Q:466-543,H:1-26^92.308%ID^E:3.52e-08^.^.	.	KAA0068048.1^KAA0068048.1^Q:90-1013,H:49-269^66.9%ID^E:8.4e-122^.^.	.	.	.	.	.	.	.	.
Transcript_231094	sp|O82265|SCC3_ARATH^sp|O82265|SCC3_ARATH^Q:391-885,H:892-1056^43.636%ID^E:3.02e-29^.^.	Transcript_231094.p1	412-1095[+]	sp|O82265|SCC3_ARATH^sp|O82265|SCC3_ARATH^Q:13-158,H:911-1056^45.89%ID^E:1.54e-28^.^.	Seita.8G215300.1.p^Seita.8G215300.1.p^Q:391-903,H:879-1067^71.579%ID^E:1.71e-77^.^.	.	KAF0932270.1^KAF0932270.1^Q:391-903,H:890-1060^76.6%ID^E:2.1e-73^.^.	Seita.8G215300.1.p^Seita.8G215300.1.p^Q:1-164,H:886-1067^71.585%ID^E:9.46e-77^.^.	.	KAF0932270.1^KAF0932270.1^Q:1-164,H:897-1060^76.8%ID^E:4.5e-72^.^.	.	.	.	.	K06671
Transcript_233410	.	.	.	.	.	.	KAF2913191.1^KAF2913191.1^Q:4-285,H:1-94^94.7%ID^E:4e-58^.^.	.	.	.	.	.	.	.	.
Transcript_233647	.	.	.	.	Seita.J017100.1.p^Seita.J017100.1.p^Q:3-206,H:35-102^92.647%ID^E:2.31e-38^.^.	.	RCU61602.1^RCU61602.1^Q:3-212,H:35-104^92.9%ID^E:3.2e-36^.^.	.	.	.	.	.	.	.	.
Transcript_235981	.	Transcript_235981.p1	1-369[+]	.	.	.	KAF2913191.1^KAF2913191.1^Q:4-366,H:1-121^98.3%ID^E:1.1e-80^.^.	.	.	KAF2913191.1^KAF2913191.1^Q:2-122,H:1-121^98.3%ID^E:1.8e-81^.^.	.	.	.	.	.
Transcript_236905	sp|Q9SMZ4|AASS_ARATH^sp|Q9SMZ4|AASS_ARATH^Q:3-2900,H:94-1064^64.628%ID^E:0^.^.	Transcript_236905.p1	3-2906[+]	sp|Q9SMZ4|AASS_ARATH^sp|Q9SMZ4|AASS_ARATH^Q:1-966,H:94-1064^64.832%ID^E:0^.^.	Seita.1G343600.1.p^Seita.1G343600.1.p^Q:3-2906,H:96-1063^88.12%ID^E:0^.^.	WP_006927860_1^WP_006927860_1^Q:1467-2894,H:4-436^36.1%ID^E:9.2e-77^.^.	PUZ77952.1^PUZ77952.1^Q:3-2900,H:95-1060^88.8%ID^E:0^.^.	Seita.1G343600.1.p^Seita.1G343600.1.p^Q:1-968,H:96-1063^88.12%ID^E:0^.^.	WP_006927860_1^WP_006927860_1^Q:489-964,H:4-436^36.1%ID^E:3.8e-77^.^.	PUZ77952.1^PUZ77952.1^Q:1-966,H:95-1060^88.8%ID^E:0^.^.	PF04455.13^Saccharop_dh_N^LOR/SDH bifunctional enzyme conserved region^383-458^E:5.4e-22`PF03435.19^Sacchrp_dh_NADP^Saccharopine dehydrogenase NADP binding domain^489-617^E:1.2e-15`PF16653.6^Sacchrp_dh_C^Saccharopine dehydrogenase C-terminal domain^621-959^E:2e-80	.	.	GO:0016491^molecular_function^oxidoreductase activity`GO:0055114^biological_process^obsolete oxidation-reduction process	K14157
Transcript_246100	sp|Q3BAI2|YCX91_PHAAO^sp|Q3BAI2|YCX91_PHAAO^Q:342-515,H:1-58^87.931%ID^E:3.28e-26^.^.	.	.	.	Seita.J016900.1.p^Seita.J016900.1.p^Q:76-174,H:1-33^90.909%ID^E:9.6e-11^.^.	.	AGV54820.1^AGV54820.1^Q:1-609,H:147-347^60.2%ID^E:2.5e-61^.^.	.	.	.	.	.	.	.	.
Transcript_246247	sp|Q10R54|SUT1_ORYSJ^sp|Q10R54|SUT1_ORYSJ^Q:124-291,H:481-536^85.714%ID^E:2.19e-23^.^.	.	.	.	Seita.9G523900.1.p^Seita.9G523900.1.p^Q:124-297,H:463-520^93.103%ID^E:9.79e-26^.^.	.	ACR35754.1^ACR35754.1^Q:124-294,H:247-303^89.5%ID^E:2.5e-24^.^.	.	.	.	.	.	.	.	.
Transcript_246572	.	.	.	.	.	.	GBP92371.1^GBP92371.1^Q:492-241,H:1-82^71.4%ID^E:1.8e-29^.^.	.	.	.	.	.	.	.	.
Transcript_253969	.	.	.	.	.	.	TKS05954.1^TKS05954.1^Q:121-438,H:223-328^82.1%ID^E:1.3e-50^.^.	.	.	.	.	.	.	.	.
Transcript_256958	.	Transcript_256958.p2	253-1188[+]	sp|O04023|SRC2_ARATH^sp|O04023|SRC2_ARATH^Q:7-140,H:6-140^29.197%ID^E:9.07e-09^.^.	Seita.2G137400.1.p^Seita.2G137400.1.p^Q:253-660,H:1-136^90.441%ID^E:1.27e-80^.^.	.	CAD6219986.1^CAD6219986.1^Q:253-1089,H:1-281^75.4%ID^E:1.1e-116^.^.	Seita.2G137400.1.p^Seita.2G137400.1.p^Q:1-159,H:1-160^86.875%ID^E:1.56e-95^.^.	.	CAD6219986.1^CAD6219986.1^Q:1-279,H:1-281^75.4%ID^E:2.6e-119^.^.	PF00168.31^C2^C2 domain^7-105^E:5.2e-11	.	ExpAA=22.88^PredHel=1^Topology=o254-276i	.	.
Transcript_259848	.	.	.	.	.	.	GAO47202.1^GAO47202.1^Q:60-443,H:10-123^75%ID^E:1.6e-56^.^.	.	.	.	.	.	.	.	.
Transcript_260607	sp|Q9SMT7|4CLLA_ARATH^sp|Q9SMT7|4CLLA_ARATH^Q:356-1861,H:17-512^72.167%ID^E:0^.^.	Transcript_260607.p1	308-1876[+]	sp|Q9SMT7|4CLLA_ARATH^sp|Q9SMT7|4CLLA_ARATH^Q:1-518,H:1-512^70.906%ID^E:0^.^.	Seita.3G010200.1.p^Seita.3G010200.1.p^Q:356-1873,H:19-524^85.409%ID^E:0^.^.	WP_015190685_1^WP_015190685_1^Q:365-1849,H:21-501^48.8%ID^E:1.4e-133^.^.	XP_025823559.1^XP_025823559.1^Q:317-1873,H:6-524^88.2%ID^E:0^.^.	Seita.3G010200.1.p^Seita.3G010200.1.p^Q:2-522,H:4-524^85.444%ID^E:0^.^.	WP_015190685_1^WP_015190685_1^Q:20-514,H:21-501^48.8%ID^E:5.4e-136^.^.	XP_025823559.1^XP_025823559.1^Q:4-522,H:6-524^88.2%ID^E:0^.^.	PF00501.29^AMP-binding^AMP-binding enzyme^12-422^E:2.6e-95`PF13193.7^AMP-binding_C^AMP-binding enzyme C-terminal domain^431-506^E:6.9e-20	.	.	GO:0003824^molecular_function^catalytic activity	K22133
Transcript_263134	sp|Q6CQE5|TAR1_KLULA^sp|Q6CQE5|TAR1_KLULA^Q:149-340,H:30-92^70.312%ID^E:3.18e-18^.^.`sp|Q6CQE5|TAR1_KLULA^sp|Q6CQE5|TAR1_KLULA^Q:595-503,H:6-36^74.194%ID^E:0.000204^.^.	.	.	.	.	.	OBZ63473.1^OBZ63473.1^Q:79-480,H:111-244^85.1%ID^E:1.3e-72^.^.	.	.	.	.	.	.	.	.
Transcript_263150	.	Transcript_263150.p1	91-3375[+]	.	Seita.2G204100.1.p^Seita.2G204100.1.p^Q:898-3375,H:405-1268^78.637%ID^E:0^.^.`Seita.2G204100.1.p^Seita.2G204100.1.p^Q:148-954,H:25-327^57.096%ID^E:6.76e-57^.^.	.	XP_039795190.1^XP_039795190.1^Q:91-3372,H:1-1192^67.6%ID^E:0^.^.	Seita.2G204100.1.p^Seita.2G204100.1.p^Q:270-1095,H:405-1268^78.637%ID^E:0^.^.`Seita.2G204100.1.p^Seita.2G204100.1.p^Q:1-333,H:1-372^56.989%ID^E:5.5e-88^.^.`Seita.2G204100.1.p^Seita.2G204100.1.p^Q:16-333,H:21-396^57.181%ID^E:1e-87^.^.	.	XP_039795190.1^XP_039795190.1^Q:1-1094,H:1-1192^67.6%ID^E:0^.^.	PF07891.13^DUF1666^Protein of unknown function (DUF1666)^849-1093^E:2.2e-96	.	ExpAA=31.27^PredHel=1^Topology=i32-54o	.	.
Transcript_264108	.	.	.	.	.	.	TKS05954.1^TKS05954.1^Q:129-494,H:207-328^82.8%ID^E:9.6e-59^.^.	.	.	.	.	.	.	.	.
Transcript_264411	.	.	.	.	.	.	KAB1212993.1^KAB1212993.1^Q:39-344,H:8-109^90.2%ID^E:2.4e-55^.^.	.	.	.	.	.	.	.	.
Transcript_264685	.	.	.	.	Seita.J016900.1.p^Seita.J016900.1.p^Q:187-330,H:110-157^97.917%ID^E:4.91e-28^.^.`Seita.J016900.1.p^Seita.J016900.1.p^Q:87-185,H:79-109^78.788%ID^E:4.91e-28^.^.	.	ABR25965.1^ABR25965.1^Q:109-330,H:13-86^97.3%ID^E:1.1e-41^.^.	.	.	.	.	.	.	.	.
Transcript_265484	.	.	.	.	Seita.3G221000.1.p^Seita.3G221000.1.p^Q:484-720,H:65-143^82.5%ID^E:2.43e-35^.^.	.	XP_004961889.1^XP_004961889.1^Q:484-717,H:65-142^82.3%ID^E:6.8e-35^.^.	.	.	.	.	.	.	.	.
Transcript_265811	.	Transcript_265811.p1	2-301[+]	.	.	.	QCE13754.1^QCE13754.1^Q:452-144,H:459-561^83.5%ID^E:5.5e-45^.^.	.	.	YP_588293.1^YP_588293.1^Q:38-99,H:60-121^96.8%ID^E:1.5e-35^.^.	.	.	.	.	.
Transcript_269475	sp|Q6CQE5|TAR1_KLULA^sp|Q6CQE5|TAR1_KLULA^Q:177-4,H:7-64^67.241%ID^E:3.33e-10^.^.	.	.	.	.	.	KAG2411254.1^KAG2411254.1^Q:438-13,H:1-142^80.3%ID^E:2.6e-75^.^.	.	.	.	.	.	.	.	.
Transcript_271851	sp|Q0JLC5|AB36G_ORYSJ^sp|Q0JLC5|AB36G_ORYSJ^Q:199-4542,H:6-1457^87.843%ID^E:0^.^.	Transcript_271851.p1	190-4545[+]	sp|Q0JLC5|AB36G_ORYSJ^sp|Q0JLC5|AB36G_ORYSJ^Q:4-1451,H:6-1457^87.843%ID^E:0^.^.	Seita.5G221600.1.p^Seita.5G221600.1.p^Q:199-4545,H:6-1457^92.582%ID^E:0^.^.	WP_083457755_1^WP_083457755_1^Q:2584-3831,H:407-794^30.7%ID^E:5.5e-34^.^.	XP_025814757.1^XP_025814757.1^Q:199-4542,H:6-1454^93.5%ID^E:0^.^.	Seita.5G221600.1.p^Seita.5G221600.1.p^Q:4-1452,H:6-1457^92.582%ID^E:0^.^.	WP_083457755_1^WP_083457755_1^Q:799-1214,H:407-794^30.7%ID^E:4.5e-34^.^.	XP_025814757.1^XP_025814757.1^Q:4-1451,H:6-1454^93.5%ID^E:0^.^.	PF14510.7^ABC_trans_N^ABC-transporter N-terminal^99-148^E:5e-08`PF00005.28^ABC_tran^ABC transporter^174-356^E:6.9e-16`PF19055.1^ABC2_membrane_7^ABC-2 type transporter^389-442^E:8e-07`PF01061.25^ABC2_membrane^ABC-2 type transporter^510-721^E:7.4e-40`PF08370.12^PDR_assoc^Plant PDR ABC transporter associated^727-791^E:3.4e-29`PF00005.28^ABC_tran^ABC transporter^882-1034^E:1.6e-20`PF01061.25^ABC2_mem…	.	ExpAA=292.64^PredHel=13^Topology=o528-550i557-579o611-633i646-665o670-692i756-778o1200-1222i1235-1257o1279-1301i1314-1336o1341-1363i1370-1392o1421-1443i	GO:0005524^molecular_function^ATP binding`GO:0016887^molecular_function^ATPase activity`GO:0016020^cellular_component^membrane	.
Transcript_273864	sp|Q8TGM6|TAR1_YEAST^sp|Q8TGM6|TAR1_YEAST^Q:607-804,H:22-87^62.121%ID^E:1.44e-16^.^.	.	.	.	.	.	XP_007297914.1^XP_007297914.1^Q:115-516,H:148-281^75.4%ID^E:3e-58^.^.	.	.	.	.	.	.	.	.
Transcript_274041	.	.	.	.	.	.	MQS69201.1^MQS69201.1^Q:800-435,H:1-122^95.9%ID^E:4.9e-79^.^.	.	.	.	.	.	.	.	.
Transcript_277059	sp|Q8TGM5|ART3_YEAST^sp|Q8TGM5|ART3_YEAST^Q:1097-1249,H:1-52^86.538%ID^E:9.38e-21^.^.	.	.	.	Seita.7G000800.1.p^Seita.7G000800.1.p^Q:1199-1116,H:1-28^75%ID^E:1.9e-07^.^.	.	GEV75841.1^GEV75841.1^Q:390-1151,H:43-276^51.7%ID^E:1.4e-63^.^.	.	.	.	.	.	.	.	.
Transcript_281560	.	.	.	.	.	.	GAO47202.1^GAO47202.1^Q:1751-996,H:10-214^51%ID^E:1e-58^.^.	.	.	.	.	.	.	.	.
Transcript_282325	.	.	.	.	.	.	KAF1856225.1^KAF1856225.1^Q:1124-579,H:401-567^83%ID^E:1.5e-88^.^.	.	.	.	.	.	.	.	.
Transcript_285057	.	Transcript_285057.p1	100-1659[+]	.	Seita.6G136100.1.p^Seita.6G136100.1.p^Q:1099-1281,H:246-306^32.787%ID^E:0.000363^.^.	.	WP_196612327.1^WP_196612327.1^Q:112-1683,H:1-516^51%ID^E:6e-186^.^.	Seita.6G136100.1.p^Seita.6G136100.1.p^Q:334-394,H:246-306^32.787%ID^E:0.000218^.^.	.	WP_196612327.1^WP_196612327.1^Q:5-519,H:1-507^50.9%ID^E:1.8e-181^.^.	PF09322.11^DUF1979^Domain of unknown function (DUF1979)^5-62^E:1.1e-20`PF03108.16^DBD_Tnp_Mut^MuDR family transposase^227-290^E:5e-13`PF10551.10^MULE^MULE transposase domain^428-504^E:1.1e-14	.	.	.	.
Transcript_286853	.	.	.	.	.	.	KGG51869.1^KGG51869.1^Q:363-7,H:34-138^73.9%ID^E:3.3e-46^.^.	.	.	.	.	.	.	.	.
Transcript_287733	.	.	.	.	.	.	CDW75723.1^CDW75723.1^Q:553-1059,H:1182-1322^64.5%ID^E:2.6e-51^.^.	.	.	.	.	.	.	.	.
Transcript_288007	sp|Q6CQE5|TAR1_KLULA^sp|Q6CQE5|TAR1_KLULA^Q:22-330,H:7-109^55.34%ID^E:2.33e-20^.^.	.	.	.	.	.	MQS69201.1^MQS69201.1^Q:517-882,H:1-122^95.9%ID^E:2.5e-77^.^.	.	.	.	.	.	.	.	.
Transcript_288708	.	.	.	.	.	.	KAG4108954.1^KAG4108954.1^Q:39-704,H:652-794^51.8%ID^E:1.3e-60^.^.	.	.	.	.	.	.	.	.
Transcript_290555	.	.	.	.	Seita.J017100.1.p^Seita.J017100.1.p^Q:89-340,H:22-105^96.429%ID^E:6.89e-51^.^.	.	CAA7043485.1^CAA7043485.1^Q:56-337,H:36-129^97.9%ID^E:2.3e-57^.^.	.	.	.	.	.	.	.	.
Transcript_290720	.	.	.	.	.	.	BAB33421.1^BAB33421.1^Q:181-402,H:8-81^89.2%ID^E:1.3e-38^.^.	.	.	.	.	.	.	.	.
Transcript_291453	sp|Q9FPR3|EDR1_ARATH^sp|Q9FPR3|EDR1_ARATH^Q:2503-3453,H:649-933^36.25%ID^E:2.45e-44^.^.	Transcript_291453.p2	3787-4566[-]	.	Seita.3G373900.1.p^Seita.3G373900.1.p^Q:58-3471,H:1-1120^77.281%ID^E:0^.^.	WP_013293148_1^WP_013293148_1^Q:2620-3522,H:6-298^31.7%ID^E:1.2e-23^.^.	CAD6269589.1^CAD6269589.1^Q:88-3435,H:1-1111^79%ID^E:0^.^.	.	.	.	.	.	.	.	.
Transcript_291453	sp|Q9FPR3|EDR1_ARATH^sp|Q9FPR3|EDR1_ARATH^Q:2503-3453,H:649-933^36.25%ID^E:2.45e-44^.^.	Transcript_291453.p1	199-3471[+]	sp|Q9FPR3|EDR1_ARATH^sp|Q9FPR3|EDR1_ARATH^Q:769-1085,H:649-933^36.25%ID^E:5.37e-50^.^.	Seita.3G373900.1.p^Seita.3G373900.1.p^Q:58-3471,H:1-1120^77.281%ID^E:0^.^.	WP_013293148_1^WP_013293148_1^Q:2620-3522,H:6-298^31.7%ID^E:1.2e-23^.^.	CAD6269589.1^CAD6269589.1^Q:88-3435,H:1-1111^79%ID^E:0^.^.	Seita.3G373900.1.p^Seita.3G373900.1.p^Q:1-1091,H:48-1120^77.31%ID^E:0^.^.	WP_012473472_1^WP_012473472_1^Q:814-1080,H:793-1050^33.3%ID^E:3e-28^.^.	XP_002442438.2^XP_002442438.2^Q:1-1090,H:1-1084^78.6%ID^E:0^.^.	PF00564.25^PB1^PB1 domain^59-142^E:8.4e-18`PF00069.26^Pkinase^Protein kinase domain^811-1071^E:4.5e-49`PF07714.18^PK_Tyr_Ser-Thr^Protein tyrosine and serine/threonine kinase^812-1073^E:3.8e-64	.	.	GO:0005515^molecular_function^protein binding`GO:0004672^molecular_function^protein kinase activity`GO:0005524^molecular_function^ATP binding`GO:0006468^biological_process^protein phosphorylation	.
Transcript_291992	.	Transcript_291992.p2	1-330[+]	sp|A3AZ88|MT2C_ORYSJ^sp|A3AZ88|MT2C_ORYSJ^Q:52-96,H:24-70^64.583%ID^E:2.83e-10^.^.	.	.	XP_039798813.1^XP_039798813.1^Q:103-327,H:1-79^78.8%ID^E:3.4e-30^.^.	Seita.3G064600.1.p^Seita.3G064600.1.p^Q:52-100,H:24-71^83.673%ID^E:3.98e-17^.^.	.	XP_039798813.1^XP_039798813.1^Q:35-109,H:1-79^80%ID^E:8.6e-32^.^.	PF01439.19^Metallothio_2^Metallothionein^35-108^E:9.7e-17	sigP:1^27^0.524^YES	ExpAA=18.12^PredHel=1^Topology=o15-32i	GO:0046872^molecular_function^metal ion binding	.
Transcript_292480	sp|Q0JLC5|AB36G_ORYSJ^sp|Q0JLC5|AB36G_ORYSJ^Q:233-3445,H:299-1369^89.636%ID^E:0^.^.`sp|Q0JLC5|AB36G_ORYSJ^sp|Q0JLC5|AB36G_ORYSJ^Q:3550-3804,H:1373-1457^82.353%ID^E:3.05e-25^.^.`sp|Q0JLC5|AB36G_ORYSJ^sp|Q0JLC5|AB36G_ORYSJ^Q:206-1438,H:966-1371^23.113%ID^E:2.61e-21^.^.`sp|Q0JLC5|AB36G_ORYSJ^sp|Q0JLC5|AB36G_ORYSJ^Q:1964-3445,H:165-698^23.626%ID^E:2.09e-20^.^.`sp|Q0JLC5|AB36G_ORYSJ^sp|Q0JLC5|AB36G_OR…	Transcript_292480.p1	242-3670[+]	sp|Q0JLC5|AB36G_ORYSJ^sp|Q0JLC5|AB36G_ORYSJ^Q:1-1071,H:302-1372^89.729%ID^E:0^.^.`sp|Q0JLC5|AB36G_ORYSJ^sp|Q0JLC5|AB36G_ORYSJ^Q:575-1070,H:165-700^24.226%ID^E:3.85e-28^.^.`sp|Q0JLC5|AB36G_ORYSJ^sp|Q0JLC5|AB36G_ORYSJ^Q:13-484,H:990-1449^23.409%ID^E:3.27e-26^.^.	Seita.5G221600.1.p^Seita.5G221600.1.p^Q:233-3445,H:298-1368^94.398%ID^E:0^.^.`Seita.5G221600.1.p^Seita.5G221600.1.p^Q:3550-3807,H:1372-1457^90.698%ID^E:8.73e-27^.^.`Seita.5G221600.1.p^Seita.5G221600.1.p^Q:1991-3277,H:176-641^24.217%ID^E:3.43e-24^.^.`Seita.5G221600.1.p^Seita.5G221600.1.p^Q:206-1438,H:965-1370^23.185%ID^E:5.51e-20^.^.`Seita.5G221600.1.p^Seita.5G221600.1.p^Q:1-117,H:261-299^100%ID^E…	WP_083457755_1^WP_083457755_1^Q:1751-2998,H:407-794^30.7%ID^E:4.1e-34^.^.	ONM41184.1^ONM41184.1^Q:233-3637,H:297-1398^90.4%ID^E:0^.^.	Seita.5G221600.1.p^Seita.5G221600.1.p^Q:1-1071,H:301-1371^94.398%ID^E:0^.^.`Seita.5G221600.1.p^Seita.5G221600.1.p^Q:584-1070,H:176-699^23.889%ID^E:2.82e-31^.^.`Seita.5G221600.1.p^Seita.5G221600.1.p^Q:7-426,H:983-1397^22.864%ID^E:4.46e-25^.^.	WP_083457755_1^WP_083457755_1^Q:504-919,H:407-794^30.7%ID^E:2.8e-34^.^.	ONM41184.1^ONM41184.1^Q:1-1132,H:300-1398^90.4%ID^E:0^.^.	PF19055.1^ABC2_membrane_7^ABC-2 type transporter^94-147^E:6e-07`PF01061.25^ABC2_membrane^ABC-2 type transporter^215-426^E:4.9e-40`PF08370.12^PDR_assoc^Plant PDR ABC transporter associated^432-496^E:2.6e-29`PF00005.28^ABC_tran^ABC transporter^587-739^E:1.1e-20`PF01061.25^ABC2_membrane^ABC-2 type transporter^884-1071^E:5.8e-49	.	ExpAA=269.96^PredHel=11^Topology=o233-255i262-284o316-338i351-370o375-397i461-483o905-927i940-962o989-1011i1018-1040o1066-1088i	GO:0016020^cellular_component^membrane`GO:0005524^molecular_function^ATP binding`GO:0016887^molecular_function^ATPase activity	.
Transcript_292759	sp|Q3E813|YL154_YEAST^sp|Q3E813|YL154_YEAST^Q:558-677,H:10-49^67.5%ID^E:2.74e-09^.^.	.	.	.	.	.	TVY73137.1^TVY73137.1^Q:1119-379,H:1-229^74.1%ID^E:1.3e-111^.^.	.	.	.	.	.	.	.	.
Transcript_292930	.	.	.	.	.	.	KAF1856773.1^KAF1856773.1^Q:2839-3390,H:10-168^77.4%ID^E:1.3e-76^.^.	.	.	.	.	.	.	.	.
Transcript_297020	.	Transcript_297020.p1	610-966[+]	.	.	.	XP_039798813.1^XP_039798813.1^Q:855-496,H:1-79^49.2%ID^E:6.1e-20^.^.	.	.	.	.	.	.	.	.
Transcript_298751	.	.	.	.	.	.	CDW75723.1^CDW75723.1^Q:341-72,H:1179-1268^70%ID^E:1.1e-29^.^.	.	.	.	.	.	.	.	.
Transcript_299488	.	.	.	.	.	.	KAF1855775.1^KAF1855775.1^Q:832-14,H:392-642^55%ID^E:6.7e-70^.^.	.	.	.	.	.	.	.	.
Transcript_299577	sp|Q6CQE5|TAR1_KLULA^sp|Q6CQE5|TAR1_KLULA^Q:92-352,H:7-92^71.264%ID^E:5.82e-20^.^.	.	.	.	.	.	OBZ63473.1^OBZ63473.1^Q:1-492,H:94-244^73.8%ID^E:4e-73^.^.	.	.	.	.	.	.	.	.
Transcript_299728	.	.	.	.	.	.	PWY62046.1^PWY62046.1^Q:9-134,H:11-52^78.6%ID^E:1.8e-17^.^.	.	.	.	.	.	.	.	.
Transcript_300720	sp|Q8TGM7|ART2_YEAST^sp|Q8TGM7|ART2_YEAST^Q:26-193,H:2-57^78.571%ID^E:3.16e-18^.^.	.	.	.	Seita.7G000800.1.p^Seita.7G000800.1.p^Q:3033-2950,H:1-28^75%ID^E:6.95e-07^.^.	.	KAG4108955.1^KAG4108955.1^Q:192-3074,H:91-757^41%ID^E:1.9e-166^.^.	.	.	.	.	.	.	.	.
Transcript_302791	sp|Q8LF36|2A5T_ARATH^sp|Q8LF36|2A5T_ARATH^Q:757-1314,H:68-253^65.054%ID^E:1.24e-81^.^.	Transcript_302791.p1	508-1422[+]	sp|Q8LF36|2A5T_ARATH^sp|Q8LF36|2A5T_ARATH^Q:50-269,H:38-253^57.727%ID^E:7.68e-86^.^.	Seita.6G080600.1.p^Seita.6G080600.1.p^Q:508-1314,H:1-264^82.528%ID^E:1.14e-144^.^.	.	RLM61318.1^RLM61318.1^Q:508-1314,H:1-268^84%ID^E:3.9e-150^.^.	Seita.6G080600.1.p^Seita.6G080600.1.p^Q:1-269,H:1-264^83.643%ID^E:3.3e-160^.^.	.	RLM61318.1^RLM61318.1^Q:1-269,H:1-268^84%ID^E:5.8e-153^.^.	PF01603.21^B56^Protein phosphatase 2A regulatory B subunit (B56 family)^89-255^E:1.7e-64	.	.	GO:0019888^molecular_function^protein phosphatase regulator activity`GO:0007165^biological_process^signal transduction`GO:0000159^cellular_component^protein phosphatase type 2A complex	K11584
Transcript_325984	sp|O23372|ATXR3_ARATH^sp|O23372|ATXR3_ARATH^Q:1382-6787,H:605-2329^51.083%ID^E:0^.^.	Transcript_325984.p1	158-6796[+]	sp|O23372|ATXR3_ARATH^sp|O23372|ATXR3_ARATH^Q:65-2210,H:232-2329^46.771%ID^E:0^.^.	Seita.6G042300.1.p^Seita.6G042300.1.p^Q:191-6796,H:70-2268^86.464%ID^E:0^.^.	WP_117289025_1^WP_117289025_1^Q:5360-5596,H:66-151^38.4%ID^E:3.7e-06^.^.	XP_004972709.1^XP_004972709.1^Q:197-6793,H:72-2267^84.2%ID^E:0^.^.	Seita.6G042300.1.p^Seita.6G042300.1.p^Q:12-2213,H:70-2268^86.464%ID^E:0^.^.	WP_117289025_1^WP_117289025_1^Q:1735-1813,H:66-151^38.4%ID^E:3.3e-06^.^.	XP_004972709.1^XP_004972709.1^Q:14-2212,H:72-2267^84.2%ID^E:0^.^.	PF00856.29^SET^SET domain^1723-1787^E:2.6e-12	.	.	GO:0005515^molecular_function^protein binding	K22748
Transcript_335914	sp|A3BXL8|AB53G_ORYSJ^sp|A3BXL8|AB53G_ORYSJ^Q:2-3754,H:79-1325^91.127%ID^E:0^.^.`sp|A3BXL8|AB53G_ORYSJ^sp|A3BXL8|AB53G_ORYSJ^Q:254-1927,H:871-1390^25.175%ID^E:1.14e-28^.^.	Transcript_335914.p1	2-3754[+]	sp|A3BXL8|AB53G_ORYSJ^sp|A3BXL8|AB53G_ORYSJ^Q:1-1251,H:79-1325^91.127%ID^E:0^.^.`sp|A3BXL8|AB53G_ORYSJ^sp|A3BXL8|AB53G_ORYSJ^Q:85-642,H:871-1390^25.175%ID^E:1.31e-35^.^.	Seita.2G179600.1.p^Seita.2G179600.1.p^Q:2-3754,H:80-1330^94.005%ID^E:0^.^.`Seita.2G179600.1.p^Seita.2G179600.1.p^Q:254-1927,H:876-1395^23.592%ID^E:2.67e-29^.^.	APR86841_1^APR86841_1^Q:2405-3679,H:287-749^25.9%ID^E:3.9e-30^.^.	XP_034580364.1^XP_034580364.1^Q:2-3754,H:80-1330^94%ID^E:0^.^.	Seita.2G179600.1.p^Seita.2G179600.1.p^Q:1-1251,H:80-1330^94.005%ID^E:0^.^.`Seita.2G179600.1.p^Seita.2G179600.1.p^Q:85-642,H:876-1395^23.592%ID^E:1.27e-35^.^.	APR86841_1^APR86841_1^Q:802-1226,H:287-749^25.9%ID^E:3.9e-30^.^.	XP_034580364.1^XP_034580364.1^Q:1-1251,H:80-1330^94%ID^E:0^.^.	PF14510.7^ABC_trans_N^ABC-transporter N-terminal^18-65^E:2.7e-09`PF00005.28^ABC_tran^ABC transporter^91-273^E:6.8e-17`PF19055.1^ABC2_membrane_7^ABC-2 type transporter^306-360^E:1.9e-06`PF01061.25^ABC2_membrane^ABC-2 type transporter^427-639^E:1.1e-42`PF08370.12^PDR_assoc^Plant PDR ABC transporter associated^644-707^E:7.2e-26`PF00005.28^ABC_tran^ABC transporter^803-955^E:1.1e-18`PF01061.25^ABC2_me…	.	ExpAA=215.39^PredHel=10^Topology=o444-466i479-501o528-550i563-582o587-609i671-693o1120-1142i1151-1168o1205-1227i1234-1250o	GO:0005524^molecular_function^ATP binding`GO:0016887^molecular_function^ATPase activity`GO:0016020^cellular_component^membrane	.
Transcript_340082	sp|F4HSD5|TRM32_ARATH^sp|F4HSD5|TRM32_ARATH^Q:2772-3209,H:405-549^29.747%ID^E:3.6e-08^.^.	Transcript_340082.p1	522-3227[+]	sp|F4HSD5|TRM32_ARATH^sp|F4HSD5|TRM32_ARATH^Q:751-896,H:405-549^29.747%ID^E:7.62e-09^.^.	Seita.9G333400.2.p^Seita.9G333400.2.p^Q:522-3227,H:1-899^80.288%ID^E:0^.^.	.	OEL19415.1^OEL19415.1^Q:522-3224,H:1-902^81.5%ID^E:0^.^.	Seita.9G333400.2.p^Seita.9G333400.2.p^Q:1-902,H:1-899^80.288%ID^E:0^.^.	.	OEL19415.1^OEL19415.1^Q:1-901,H:1-902^81.5%ID^E:0^.^.	PF12552.9^DUF3741^Protein of unknown function (DUF3741)^220-262^E:2.1e-14`PF14309.7^DUF4378^Domain of unknown function (DUF4378)^749-894^E:9.2e-24	.	.	.	.
Transcript_344482	.	Transcript_344482.p1	2-442[+]	.	Seita.6G147900.1.p^Seita.6G147900.1.p^Q:2-232,H:62-136^32.468%ID^E:5.28e-07^.^.	.	ABA96332.1^ABA96332.1^Q:2-271,H:455-536^35.6%ID^E:1.3e-06^.^.	Seita.6G147900.1.p^Seita.6G147900.1.p^Q:1-102,H:62-153^32.353%ID^E:3.86e-09^.^.	.	ABA96332.1^ABA96332.1^Q:1-90,H:455-536^35.6%ID^E:1.3e-06^.^.	.	.	.	.	.
Transcript_344826	sp|Q8GU88|AB39G_ORYSJ^sp|Q8GU88|AB39G_ORYSJ^Q:3-4034,H:97-1444^92.73%ID^E:0^.^.	Transcript_344826.p1	3-4037[+]	sp|Q8GU88|AB39G_ORYSJ^sp|Q8GU88|AB39G_ORYSJ^Q:1-1344,H:97-1444^92.73%ID^E:0^.^.	Seita.1G041000.1.p^Seita.1G041000.1.p^Q:3-4037,H:97-1442^94.878%ID^E:0^.^.	AKV03857_1^AKV03857_1^Q:2268-3854,H:339-915^26.8%ID^E:2.3e-35^.^.	PWZ28234.1^PWZ28234.1^Q:3-4034,H:98-1443^94.6%ID^E:0^.^.	Seita.1G041000.1.p^Seita.1G041000.1.p^Q:1-1345,H:97-1442^94.878%ID^E:0^.^.	AKV03857_1^AKV03857_1^Q:756-1284,H:339-915^26.8%ID^E:2.2e-35^.^.	PWZ28234.1^PWZ28234.1^Q:1-1344,H:98-1443^94.6%ID^E:0^.^.	PF14510.7^ABC_trans_N^ABC-transporter N-terminal^1-49^E:5.6e-07`PF00005.28^ABC_tran^ABC transporter^74-255^E:7e-16`PF19055.1^ABC2_membrane_7^ABC-2 type transporter^288-341^E:6.5e-07`PF01061.25^ABC2_membrane^ABC-2 type transporter^409-621^E:3.9e-43`PF08370.12^PDR_assoc^Plant PDR ABC transporter associated^626-690^E:1.2e-25`PF00005.28^ABC_tran^ABC transporter^774-926^E:1e-18`PF01061.25^ABC2_membran…	.	ExpAA=286.62^PredHel=13^Topology=o425-447i460-482o510-532i545-564o569-591i654-676o1091-1113i1122-1139o1176-1198i1205-1227o1237-1256i1263-1285o1314-1336i	GO:0005524^molecular_function^ATP binding`GO:0016887^molecular_function^ATPase activity`GO:0016020^cellular_component^membrane	.
Transcript_349635	sp|Q0JLC5|AB36G_ORYSJ^sp|Q0JLC5|AB36G_ORYSJ^Q:157-3597,H:1-1154^88.908%ID^E:0^.^.`sp|Q0JLC5|AB36G_ORYSJ^sp|Q0JLC5|AB36G_ORYSJ^Q:664-2490,H:885-1449^23.718%ID^E:1.99e-33^.^.	Transcript_349635.p1	157-3600[+]	sp|Q0JLC5|AB36G_ORYSJ^sp|Q0JLC5|AB36G_ORYSJ^Q:1-1147,H:1-1154^88.908%ID^E:0^.^.`sp|Q0JLC5|AB36G_ORYSJ^sp|Q0JLC5|AB36G_ORYSJ^Q:170-778,H:885-1449^23.718%ID^E:1.52e-39^.^.	Seita.5G221600.1.p^Seita.5G221600.1.p^Q:157-3597,H:1-1153^93.235%ID^E:0^.^.`Seita.5G221600.1.p^Seita.5G221600.1.p^Q:664-2235,H:884-1370^23.889%ID^E:4.86e-32^.^.	WP_083457755_1^WP_083457755_1^Q:2548-3450,H:407-698^35.1%ID^E:1.2e-32^.^.	XP_025814757.1^XP_025814757.1^Q:157-3597,H:1-1151^94.4%ID^E:0^.^.	Seita.5G221600.1.p^Seita.5G221600.1.p^Q:1-1147,H:1-1153^93.235%ID^E:0^.^.`Seita.5G221600.1.p^Seita.5G221600.1.p^Q:170-720,H:884-1397^24.12%ID^E:1.84e-38^.^.	WP_083457755_1^WP_083457755_1^Q:798-1098,H:407-698^35.1%ID^E:1e-32^.^.	XP_025814757.1^XP_025814757.1^Q:1-1147,H:1-1151^94.4%ID^E:0^.^.	PF14510.7^ABC_trans_N^ABC-transporter N-terminal^98-147^E:3.7e-08`PF00005.28^ABC_tran^ABC transporter^173-355^E:4.9e-16`PF19055.1^ABC2_membrane_7^ABC-2 type transporter^388-441^E:6e-07`PF01061.25^ABC2_membrane^ABC-2 type transporter^509-720^E:4.9e-40`PF08370.12^PDR_assoc^Plant PDR ABC transporter associated^726-790^E:2.6e-29`PF00005.28^ABC_tran^ABC transporter^881-1033^E:1.1e-20	.	ExpAA=134.20^PredHel=6^Topology=o527-549i556-578o610-632i645-664o669-691i755-777o	GO:0005524^molecular_function^ATP binding`GO:0016887^molecular_function^ATPase activity`GO:0016020^cellular_component^membrane	.
Transcript_349823	sp|Q07121|AMO1_ARTS1^sp|Q07121|AMO1_ARTS1^Q:848-2887,H:14-641^41.263%ID^E:1.03e-166^.^.	Transcript_349823.p1	608-2929[+]	sp|Q07123|AMO2_ARTS1^sp|Q07123|AMO2_ARTS1^Q:81-760,H:14-641^41.263%ID^E:6.18e-176^.^.	Seita.7G136500.1.p^Seita.7G136500.1.p^Q:704-2929,H:38-782^94.228%ID^E:0^.^.	WP_015186652_1^WP_015186652_1^Q:851-2863,H:18-640^50.4%ID^E:4.8e-220^.^.	XP_002448036.1^XP_002448036.1^Q:758-2926,H:60-782^96.7%ID^E:0^.^.	Seita.7G136500.1.p^Seita.7G136500.1.p^Q:1-774,H:1-782^92.711%ID^E:0^.^.	WP_015186652_1^WP_015186652_1^Q:82-752,H:18-640^50.4%ID^E:5.9e-224^.^.	XP_002448036.1^XP_002448036.1^Q:51-773,H:60-782^96.7%ID^E:0^.^.	PF02727.17^Cu_amine_oxidN2^Copper amine oxidase, N2 domain^82-167^E:7e-05`PF02728.17^Cu_amine_oxidN3^Copper amine oxidase, N3 domain^207-310^E:3.4e-27`PF01179.21^Cu_amine_oxid^Copper amine oxidase, enzyme domain^338-749^E:1.2e-155	.	.	GO:0005507^molecular_function^copper ion binding`GO:0008131^molecular_function^primary amine oxidase activity`GO:0048038^molecular_function^quinone binding`GO:0009308^biological_process^amine metabolic process`GO:0055114^biological_process^obsolete oxidation-reduction process	K00276
Transcript_349823	sp|Q07121|AMO1_ARTS1^sp|Q07121|AMO1_ARTS1^Q:848-2887,H:14-641^41.263%ID^E:1.03e-166^.^.	Transcript_349823.p3	1-420[+]	sp|O43109|HSP90_PODAS^sp|O43109|HSP90_PODAS^Q:1-101,H:378-478^85.149%ID^E:1.78e-54^.^.	Seita.7G136500.1.p^Seita.7G136500.1.p^Q:704-2929,H:38-782^94.228%ID^E:0^.^.	WP_015186652_1^WP_015186652_1^Q:851-2863,H:18-640^50.4%ID^E:4.8e-220^.^.	XP_002448036.1^XP_002448036.1^Q:758-2926,H:60-782^96.7%ID^E:0^.^.	Seita.6G200000.1.p^Seita.6G200000.1.p^Q:1-101,H:204-304^67.327%ID^E:5.99e-43^.^.	WP_012175630_1^WP_012175630_1^Q:3-104,H:370-466^46.1%ID^E:2.1e-19^.^.	AAB26285.1^AAB26285.1^Q:1-101,H:35-135^81.2%ID^E:5.1e-52^.^.	PF00183.19^HSP90^Hsp90 protein^1-101^E:2e-43	.	.	GO:0005524^molecular_function^ATP binding`GO:0051082^molecular_function^unfolded protein binding`GO:0006457^biological_process^protein folding	K04079
Transcript_355691	.	.	.	.	Seita.J017100.1.p^Seita.J017100.1.p^Q:179-3,H:37-95^94.915%ID^E:6.79e-34^.^.	.	YP_001312258.1^YP_001312258.1^Q:176-3,H:9-66^96.6%ID^E:1.7e-31^.^.	.	.	.	.	.	.	.	.
Transcript_356929	sp|Q6YWR4|HOX16_ORYSJ^sp|Q6YWR4|HOX16_ORYSJ^Q:90-1058,H:1-343^72.384%ID^E:5.65e-129^.^.	Transcript_356929.p1	90-1061[+]	sp|Q6YWR4|HOX16_ORYSJ^sp|Q6YWR4|HOX16_ORYSJ^Q:1-323,H:1-343^72.543%ID^E:2.18e-137^.^.	Seita.1G306100.1.p^Seita.1G306100.1.p^Q:90-1061,H:1-325^76.061%ID^E:1.61e-133^.^.	.	XP_004953793.1^XP_004953793.1^Q:90-1058,H:1-324^74.6%ID^E:8.3e-146^.^.	Seita.1G306100.1.p^Seita.1G306100.1.p^Q:1-324,H:1-325^78.182%ID^E:1.52e-143^.^.	.	XP_004953793.1^XP_004953793.1^Q:1-323,H:1-324^74.6%ID^E:1.7e-148^.^.	PF00046.30^Homeodomain^Homeodomain^73-126^E:5.1e-18`PF05920.12^Homeobox_KN^Homeobox KN domain^97-124^E:0.00035`PF02183.19^HALZ^Homeobox associated leucine zipper^128-170^E:1.7e-16	.	.	GO:0003677^molecular_function^DNA binding`GO:0006355^biological_process^regulation of transcription, DNA-templated`GO:0003700^molecular_function^DNA-binding transcription factor activity`GO:0043565^molecular_function^sequence-specific DNA binding	K09338
Transcript_365971	sp|Q8TGM7|ART2_YEAST^sp|Q8TGM7|ART2_YEAST^Q:2-82,H:31-57^85.185%ID^E:2.32e-08^.^.	.	.	.	.	.	TKA58756.1^TKA58756.1^Q:2-274,H:31-105^72.5%ID^E:3.7e-40^.^.	.	.	.	.	.	.	.	.
Transcript_367220	.	.	.	.	.	.	KIM34728.1^KIM34728.1^Q:37-258,H:19-88^73%ID^E:1.5e-30^.^.	.	.	.	.	.	.	.	.
Transcript_367228	.	.	.	.	.	.	QHO49834.1^QHO49834.1^Q:11-229,H:23-95^83.6%ID^E:3.4e-34^.^.	.	.	.	.	.	.	.	.
Transcript_367483	sp|Q8TGM7|ART2_YEAST^sp|Q8TGM7|ART2_YEAST^Q:637-807,H:1-57^89.474%ID^E:4.65e-28^.^.	.	.	.	.	.	XP_014072460.1^XP_014072460.1^Q:247-867,H:1-158^74.9%ID^E:1.4e-100^.^.	.	.	.	.	.	.	.	.
Transcript_367484	sp|Q3E813|YL154_YEAST^sp|Q3E813|YL154_YEAST^Q:186-311,H:8-49^61.905%ID^E:1.92e-08^.^.	.	.	.	.	.	TVY32391.1^TVY32391.1^Q:444-1,H:47-186^79.1%ID^E:1.2e-71^.^.	.	.	.	.	.	.	.	.
Transcript_367485	sp|Q8TGM6|TAR1_YEAST^sp|Q8TGM6|TAR1_YEAST^Q:2-91,H:50-79^80%ID^E:9.07e-11^.^.`sp|Q8TGM6|TAR1_YEAST^sp|Q8TGM6|TAR1_YEAST^Q:112-183,H:86-109^75%ID^E:9.07e-11^.^.	.	.	.	.	.	PWY61523.1^PWY61523.1^Q:49-543,H:1-169^58.4%ID^E:7.4e-50^.^.	.	.	.	.	.	.	.	.
Transcript_367652	.	Transcript_367652.p2	2-577[+]	sp|Q5T749|KPRP_HUMAN^sp|Q5T749|KPRP_HUMAN^Q:73-191,H:417-536^42.742%ID^E:1.35e-05^.^.	.	.	.	.	.	.	.	.	.	.	.
Transcript_368108	.	.	.	.	.	.	ELY20072.1^ELY20072.1^Q:238-525,H:1-98^74.5%ID^E:3.9e-37^.^.	.	.	.	.	.	.	.	.
Transcript_368327	sp|Q8TGM7|ART2_YEAST^sp|Q8TGM7|ART2_YEAST^Q:592-515,H:30-55^73.077%ID^E:0.000113^.^.	.	.	.	.	.	CAB0037854.1^CAB0037854.1^Q:595-302,H:185-282^88.8%ID^E:1.3e-52^.^.	.	.	.	.	.	.	.	.
Transcript_368771	.	.	.	.	.	.	TKS05954.1^TKS05954.1^Q:650-297,H:211-328^74.6%ID^E:9.2e-47^.^.	.	.	.	.	.	.	.	.
Transcript_368775	.	.	.	.	.	.	KYG39732.1^KYG39732.1^Q:157-483,H:1-109^92.7%ID^E:9.9e-67^.^.	.	.	.	.	.	.	.	.
Transcript_369497	.	.	.	.	.	.	GAO47202.1^GAO47202.1^Q:7-480,H:90-214^70.9%ID^E:3.3e-65^.^.	.	.	.	.	.	.	.	.
Transcript_371875	sp|Q9SMZ4|AASS_ARATH^sp|Q9SMZ4|AASS_ARATH^Q:10-1296,H:645-1064^59.907%ID^E:4.86e-163^.^.	Transcript_371875.p1	1-1302[+]	sp|Q9SMZ4|AASS_ARATH^sp|Q9SMZ4|AASS_ARATH^Q:4-432,H:645-1064^59.907%ID^E:7.07e-179^.^.	Seita.1G343600.1.p^Seita.1G343600.1.p^Q:10-1302,H:633-1063^85.615%ID^E:0^.^.	WP_006927860_1^WP_006927860_1^Q:10-1290,H:40-436^36.5%ID^E:2e-71^.^.	VAI61792.1^VAI61792.1^Q:10-1299,H:101-530^85.8%ID^E:5.5e-263^.^.	Seita.1G343600.1.p^Seita.1G343600.1.p^Q:4-434,H:633-1063^85.615%ID^E:0^.^.	WP_006927860_1^WP_006927860_1^Q:4-430,H:40-436^36.5%ID^E:1.7e-72^.^.	VAI61792.1^VAI61792.1^Q:4-433,H:101-530^85.8%ID^E:1.7e-264^.^.	PF03435.19^Sacchrp_dh_NADP^Saccharopine dehydrogenase NADP binding domain^11-83^E:2.1e-11`PF16653.6^Sacchrp_dh_C^Saccharopine dehydrogenase C-terminal domain^87-425^E:4.9e-80	.	.	GO:0016491^molecular_function^oxidoreductase activity`GO:0055114^biological_process^obsolete oxidation-reduction process	K14157
Transcript_373399	.	.	.	.	.	.	KAF1898465.1^KAF1898465.1^Q:739-227,H:58-270^38.3%ID^E:1.1e-22^.^.	.	.	.	.	.	.	.	.
Transcript_381668	sp|Q9SMZ4|AASS_ARATH^sp|Q9SMZ4|AASS_ARATH^Q:180-644,H:12-165^82.581%ID^E:5.15e-84^.^.	Transcript_381668.p1	144-644[+]	sp|Q9SMZ4|AASS_ARATH^sp|Q9SMZ4|AASS_ARATH^Q:13-167,H:12-165^82.581%ID^E:2.57e-85^.^.	Seita.1G343600.2.p^Seita.1G343600.2.p^Q:144-644,H:1-167^92.216%ID^E:5.42e-105^.^.	WP_014201869_1^WP_014201869_1^Q:198-614,H:4-137^42.4%ID^E:3.2e-29^.^.	AQK56114.1^AQK56114.1^Q:144-641,H:1-166^92.8%ID^E:1.8e-105^.^.	Seita.1G343600.2.p^Seita.1G343600.2.p^Q:1-167,H:1-167^92.216%ID^E:7.37e-106^.^.	WP_014201869_1^WP_014201869_1^Q:19-157,H:4-137^42.4%ID^E:7.1e-30^.^.	AQK56114.1^AQK56114.1^Q:1-166,H:1-166^92.8%ID^E:5.4e-106^.^.	PF05222.16^AlaDh_PNT_N^Alanine dehydrogenase/PNT, N-terminal domain^19-156^E:2e-25	.	.	.	K14157
Transcript_384712	sp|P49299|CYSZ_CUCMA^sp|P49299|CYSZ_CUCMA^Q:1-1095,H:152-516^85.205%ID^E:0^.^.	Transcript_384712.p1	91-1098[+]	sp|P49299|CYSZ_CUCMA^sp|P49299|CYSZ_CUCMA^Q:1-335,H:182-516^85.672%ID^E:0^.^.	Seita.1G026100.1.p^Seita.1G026100.1.p^Q:1-1098,H:138-503^95.628%ID^E:0^.^.	WP_105186299_1^WP_105186299_1^Q:1-1014,H:93-423^54.9%ID^E:5.2e-128^.^.	XP_034580339.1^XP_034580339.1^Q:1-1095,H:138-502^95.9%ID^E:1.6e-248^.^.	Seita.1G026100.1.p^Seita.1G026100.1.p^Q:1-336,H:168-503^96.131%ID^E:0^.^.	WP_075094407_1^WP_075094407_1^Q:3-308,H:129-427^57.6%ID^E:3.2e-121^.^.	XP_034580339.1^XP_034580339.1^Q:1-335,H:168-502^96.4%ID^E:3.5e-231^.^.	PF00285.22^Citrate_synt^Citrate synthase, C-terminal domain^1-291^E:4.8e-105	.	.	GO:0046912^molecular_function^transferase activity, transferring acyl groups, acyl groups converted into alkyl on transfer	K01647
Transcript_399655	.	.	.	.	Seita.5G017700.1.p^Seita.5G017700.1.p^Q:265-558,H:32-130^69.697%ID^E:3.63e-21^.^.	.	XP_004967487.1^XP_004967487.1^Q:166-558,H:4-130^67.7%ID^E:3e-36^.^.	.	.	.	.	.	.	.	.
Transcript_417898	sp|P42211|ASPRX_ORYSJ^sp|P42211|ASPRX_ORYSJ^Q:2-700,H:264-496^94.421%ID^E:3.53e-163^.^.	Transcript_417898.p1	2-703[+]	sp|P42211|ASPRX_ORYSJ^sp|P42211|ASPRX_ORYSJ^Q:1-233,H:264-496^94.421%ID^E:2.93e-163^.^.	Seita.3G054400.1.p^Seita.3G054400.1.p^Q:2-703,H:269-502^96.581%ID^E:1.43e-166^.^.	.	PUZ63925.1^PUZ63925.1^Q:2-700,H:265-497^96.6%ID^E:3.5e-160^.^.	Seita.3G054400.1.p^Seita.3G054400.1.p^Q:1-234,H:269-502^96.581%ID^E:1.2e-166^.^.	.	PUZ63925.1^PUZ63925.1^Q:1-233,H:265-497^96.6%ID^E:6.4e-160^.^.	PF00026.24^Asp^Eukaryotic aspartyl protease^3-231^E:1.5e-37`PF03489.18^SapB_2^Saposin-like type B, region 2^47-80^E:4.6e-13`PF05184.16^SapB_1^Saposin-like type B, region 1^106-142^E:3e-13	.	.	GO:0006629^biological_process^lipid metabolic process	K08245

## Sheet: PF_DOWN
transcript_id	sprot_Top_BLASTX_hit	prot_id	prot_coords	sprot_Top_BLASTP_hit	Sitablastx_BLASTX	cogblastx_BLASTX	nrblastx_BLASTX	Sitablastp_BLASTP	cogblastp_BLASTP	nrblastp_BLASTP	Pfam	SignalP	TmHMM	gene_ontology_Pfam	kegg
Transcript_28882	sp|Q8LL05|SSG1B_HORVU^sp|Q8LL05|SSG1B_HORVU^Q:338-2026,H:2-565^86.348%ID^E:0^.^.	Transcript_28882.p1	206-2029[+]	sp|Q8LL05|SSG1B_HORVU^sp|Q8LL05|SSG1B_HORVU^Q:45-607,H:2-565^86.348%ID^E:0^.^.	Seita.2G112500.1.p^Seita.2G112500.1.p^Q:206-2029,H:1-608^90.805%ID^E:0^.^.	YP_002249289_1^YP_002249289_1^Q:443-1975,H:1-495^34.1%ID^E:1.1e-85^.^.	TVU39456.1^TVU39456.1^Q:206-2026,H:1-608^91.3%ID^E:0^.^.	Seita.2G112500.1.p^Seita.2G112500.1.p^Q:1-608,H:1-608^90.805%ID^E:0^.^.	YP_002249289_1^YP_002249289_1^Q:80-590,H:1-495^34.1%ID^E:4.4e-88^.^.	TVU39456.1^TVU39456.1^Q:1-607,H:1-608^91.3%ID^E:0^.^.	PF08323.12^Glyco_transf_5^Starch synthase catalytic domain^82-341^E:1.4e-69`PF00534.21^Glycos_transf_1^Glycosyl transferases group 1^399-524^E:1.9e-17`PF13692.7^Glyco_trans_1_4^Glycosyl transferases group 1^399-544^E:2.4e-13	.	.	.	K13679
Transcript_37523	sp|Q9SJY5|PUMP5_ARATH^sp|Q9SJY5|PUMP5_ARATH^Q:1198-245,H:1-313^68.944%ID^E:1.13e-128^.^.	Transcript_37523.p2	242-1198[-]	sp|Q9SB52|PUMP4_ARATH^sp|Q9SB52|PUMP4_ARATH^Q:1-314,H:1-311^66.875%ID^E:8.34e-148^.^.	Seita.6G185600.1.p^Seita.6G185600.1.p^Q:1198-242,H:1-327^92.355%ID^E:0^.^.	.	OEL24020.1^OEL24020.1^Q:1198-245,H:1-327^92.4%ID^E:1e-201^.^.	Seita.6G185600.1.p^Seita.6G185600.1.p^Q:1-319,H:1-327^92.355%ID^E:0^.^.	.	OEL24020.1^OEL24020.1^Q:1-318,H:1-327^92.4%ID^E:6.3e-206^.^.	PF00153.28^Mito_carr^Mitochondrial carrier protein^5-116^E:3.6e-18`PF00153.28^Mito_carr^Mitochondrial carrier protein^122-214^E:1.1e-17`PF00153.28^Mito_carr^Mitochondrial carrier protein^223-314^E:1.6e-20	.	.	.	K15104
Transcript_47552	sp|A1E9Q6|RR16_SORBI^sp|A1E9Q6|RR16_SORBI^Q:350-604,H:1-85^98.824%ID^E:2.34e-50^.^.	Transcript_47552.p1	1518-1883[+]	.	Seita.J018100.1.p^Seita.J018100.1.p^Q:350-598,H:1-82^93.976%ID^E:1.96e-45^.^.	WP_008055729_1^WP_008055729_1^Q:350-580,H:1-77^59.7%ID^E:2.3e-20^.^.	YP_009261130.1^YP_009261130.1^Q:350-616,H:1-89^97.8%ID^E:1.4e-48^.^.	.	.	.	.	.	.	.	.
Transcript_60911	sp|A1E9Q6|RR16_SORBI^sp|A1E9Q6|RR16_SORBI^Q:303-557,H:1-85^98.824%ID^E:8.23e-54^.^.`sp|A1E9Q6|RR16_SORBI^sp|A1E9Q6|RR16_SORBI^Q:818-708,H:24-60^97.297%ID^E:7.01e-18^.^.	.	.	.	Seita.J018100.1.p^Seita.J018100.1.p^Q:303-551,H:1-82^93.976%ID^E:1.53e-48^.^.`Seita.J018100.1.p^Seita.J018100.1.p^Q:818-708,H:23-59^91.892%ID^E:1.87e-17^.^.	WP_008055729_1^WP_008055729_1^Q:303-533,H:1-77^59.7%ID^E:1.4e-21^.^.	YP_009261130.1^YP_009261130.1^Q:303-569,H:1-89^97.8%ID^E:4.5e-52^.^.	.	.	.	.	.	.	.	.
Transcript_98533	.	Transcript_98533.p2	423-869[-]	.	.	.	.	.	.	.	.	.	.	.	.
Transcript_99814	sp|A0A0P0XCU3|SSY3A_ORYSJ^sp|A0A0P0XCU3|SSY3A_ORYSJ^Q:909-3881,H:730-1745^69.774%ID^E:0^.^.`sp|A0A0P0XCU3|SSY3A_ORYSJ^sp|A0A0P0XCU3|SSY3A_ORYSJ^Q:378-806,H:1-142^41.379%ID^E:1.81e-14^.^.`sp|A0A0P0XCU3|SSY3A_ORYSJ^sp|A0A0P0XCU3|SSY3A_ORYSJ^Q:3907-4014,H:1755-1790^61.111%ID^E:0.000228^.^.	Transcript_99814.p1	378-4013[+]	sp|A0A0P0XCU3|SSY3A_ORYSJ^sp|A0A0P0XCU3|SSY3A_ORYSJ^Q:178-1168,H:730-1745^69.774%ID^E:0^.^.`sp|A0A0P0XCU3|SSY3A_ORYSJ^sp|A0A0P0XCU3|SSY3A_ORYSJ^Q:1-143,H:1-142^43.448%ID^E:1.86e-20^.^.	Seita.7G243900.1.p^Seita.7G243900.1.p^Q:378-4013,H:1-1154^82.616%ID^E:0^.^.	WP_059061331_1^WP_059061331_1^Q:2664-4010,H:1-499^41.6%ID^E:3.6e-112^.^.	XP_025823797.1^XP_025823797.1^Q:378-4010,H:1-1187^85.4%ID^E:0^.^.	Seita.7G243900.1.p^Seita.7G243900.1.p^Q:1-1212,H:1-1154^83.184%ID^E:0^.^.	WP_059061331_1^WP_059061331_1^Q:763-1211,H:1-499^41.6%ID^E:1.3e-113^.^.	XP_025823797.1^XP_025823797.1^Q:1-1211,H:1-1187^85.4%ID^E:0^.^.	PF16760.6^CBM53^Starch/carbohydrate-binding module (family 53)^332-411^E:1.5e-13`PF16760.6^CBM53^Starch/carbohydrate-binding module (family 53)^506-592^E:3.9e-17`PF16760.6^CBM53^Starch/carbohydrate-binding module (family 53)^668-753^E:2.5e-17`PF08323.12^Glyco_transf_5^Starch synthase catalytic domain^764-951^E:3.7e-44`PF13439.7^Glyco_transf_4^Glycosyltransferase Family 4^778-973^E:2.8e-11	.	.	GO:2001070^molecular_function^starch binding	K00703
Transcript_139452	sp|P08927|RUBB_PEA^sp|P08927|RUBB_PEA^Q:125-1849,H:1-587^83.898%ID^E:0^.^.	Transcript_139452.p1	125-1876[+]	sp|P08927|RUBB_PEA^sp|P08927|RUBB_PEA^Q:1-582,H:1-593^83.585%ID^E:0^.^.	Seita.4G010900.1.p^Seita.4G010900.1.p^Q:125-1849,H:1-572^92.522%ID^E:0^.^.	WP_012407975_1^WP_012407975_1^Q:251-1855,H:8-538^59.6%ID^E:6.2e-209^.^.	XP_020394839.2^XP_020394839.2^Q:35-1873,H:11-623^88.1%ID^E:0^.^.	Seita.4G010900.1.p^Seita.4G010900.1.p^Q:1-584,H:1-580^91.952%ID^E:0^.^.	WP_012407975_1^WP_012407975_1^Q:43-577,H:8-538^59.6%ID^E:5e-213^.^.	CAD6340522.1^CAD6340522.1^Q:1-583,H:118-696^92.5%ID^E:0^.^.	PF00118.25^Cpn60_TCP1^TCP-1/cpn60 chaperonin family^57-563^E:1.9e-101	.	.	GO:0005524^molecular_function^ATP binding	K04077
Transcript_185052	sp|Q04960|DNJH_CUCSA^sp|Q04960|DNJH_CUCSA^Q:143-1399,H:1-413^87.828%ID^E:0^.^.	Transcript_185052.p1	143-1402[+]	sp|Q04960|DNJH_CUCSA^sp|Q04960|DNJH_CUCSA^Q:1-419,H:1-413^87.828%ID^E:0^.^.	Seita.9G155300.1.p^Seita.9G155300.1.p^Q:143-1402,H:1-420^96.19%ID^E:0^.^.	WP_046308910_1^WP_046308910_1^Q:182-1213,H:6-355^35.4%ID^E:8.5e-47^.^.	KAF8670161.1^KAF8670161.1^Q:143-1399,H:1-419^96.4%ID^E:8.2e-269^.^.	Seita.9G155300.1.p^Seita.9G155300.1.p^Q:1-420,H:1-420^96.19%ID^E:0^.^.	WP_046308910_1^WP_046308910_1^Q:14-357,H:6-355^35.4%ID^E:5.4e-48^.^.	KAF8670161.1^KAF8670161.1^Q:1-419,H:1-419^96.4%ID^E:6e-271^.^.	PF00226.32^DnaJ^DnaJ domain^13-71^E:5.5e-23`PF01556.19^DnaJ_C^DnaJ C terminal domain^122-343^E:1.3e-40`PF00684.20^DnaJ_CXXCXGXG^DnaJ central domain^148-214^E:2.1e-15	.	.	GO:0031072^molecular_function^heat shock protein binding`GO:0051082^molecular_function^unfolded protein binding	K09503
Transcript_185154	sp|Q39817|CALX_SOYBN^sp|Q39817|CALX_SOYBN^Q:164-1720,H:35-546^73.462%ID^E:0^.^.	Transcript_185154.p1	2-1723[+]	sp|P29402|CALX1_ARATH^sp|P29402|CALX1_ARATH^Q:32-571,H:2-527^72.325%ID^E:0^.^.	Seita.7G083500.1.p^Seita.7G083500.1.p^Q:155-1723,H:18-534^94.073%ID^E:0^.^.	.	XP_021318249.1^XP_021318249.1^Q:104-1720,H:1-533^94.4%ID^E:6.9e-266^.^.	Seita.7G083500.1.p^Seita.7G083500.1.p^Q:35-574,H:1-534^94.259%ID^E:0^.^.	.	XP_021318249.1^XP_021318249.1^Q:35-573,H:1-533^94.4%ID^E:2.4e-266^.^.	PF00262.19^Calreticulin^Calreticulin family^61-415^E:2.3e-145	.	ExpAA=22.76^PredHel=1^Topology=o493-515i	GO:0005509^molecular_function^calcium ion binding`GO:0051082^molecular_function^unfolded protein binding`GO:0006457^biological_process^protein folding`GO:0005783^cellular_component^endoplasmic reticulum	K08054
Transcript_190722	sp|P93298|ATP61_ARATH^sp|P93298|ATP61_ARATH^Q:433-1071,H:132-344^89.202%ID^E:6.49e-96^.^.`sp|P93298|ATP61_ARATH^sp|P93298|ATP61_ARATH^Q:62-406,H:2-121^43.902%ID^E:6.49e-96^.^.	Transcript_190722.p1	421-1167[+]	sp|P05500|ATP6_OENBE^sp|P05500|ATP6_OENBE^Q:5-217,H:28-240^91.549%ID^E:3.87e-126^.^.	Seita.J009300.1.p^Seita.J009300.1.p^Q:433-1071,H:22-221^80.282%ID^E:3.87e-90^.^.	AIL12368_1^AIL12368_1^Q:439-1038,H:2-195^49.5%ID^E:4.5e-53^.^.	CAA40385.1^CAA40385.1^Q:439-1071,H:128-338^96.7%ID^E:2.4e-132^.^.	Seita.J009300.1.p^Seita.J009300.1.p^Q:5-217,H:22-221^82.16%ID^E:9.49e-117^.^.	AIL12368_1^AIL12368_1^Q:7-206,H:2-195^49.5%ID^E:4.8e-55^.^.	CAA40385.1^CAA40385.1^Q:7-217,H:128-338^96.7%ID^E:8.4e-135^.^.	PF00119.21^ATP-synt_A^ATP synthase A chain^34-214^E:1.9e-42	.	ExpAA=110.26^PredHel=5^Topology=o29-51i93-115o120-142i149-171o198-220i	GO:0015078^molecular_function^proton transmembrane transporter activity`GO:0015986^biological_process^ATP synthesis coupled proton transport`GO:0045263^cellular_component^proton-transporting ATP synthase complex, coupling factor F(o)	K02126
Transcript_190722	sp|P93298|ATP61_ARATH^sp|P93298|ATP61_ARATH^Q:433-1071,H:132-344^89.202%ID^E:6.49e-96^.^.`sp|P93298|ATP61_ARATH^sp|P93298|ATP61_ARATH^Q:62-406,H:2-121^43.902%ID^E:6.49e-96^.^.	Transcript_190722.p2	2-424[+]	sp|P05499|ATP6_TOBAC^sp|P05499|ATP6_TOBAC^Q:21-135,H:3-118^47.009%ID^E:3.56e-25^.^.	Seita.J009300.1.p^Seita.J009300.1.p^Q:433-1071,H:22-221^80.282%ID^E:3.87e-90^.^.	AIL12368_1^AIL12368_1^Q:439-1038,H:2-195^49.5%ID^E:4.5e-53^.^.	CAA40385.1^CAA40385.1^Q:439-1071,H:128-338^96.7%ID^E:2.4e-132^.^.	.	.	RLM65176.1^RLM65176.1^Q:2-135,H:38-176^59.9%ID^E:2.8e-41^.^.	.	.	.	.	.
Transcript_205694	sp|P25875|RR16_HORVU^sp|P25875|RR16_HORVU^Q:832-981,H:36-85^88%ID^E:1.41e-22^.^.	.	.	.	Seita.J018100.1.p^Seita.J018100.1.p^Q:832-975,H:35-82^87.5%ID^E:4.69e-22^.^.	WP_015942446_1^WP_015942446_1^Q:2389-2195,H:78-142^41.5%ID^E:4e-06^.^.	YP_009261130.1^YP_009261130.1^Q:838-993,H:38-89^92.3%ID^E:4.1e-21^.^.	.	.	.	.	.	.	.	.
Transcript_237659	.	.	.	.	Seita.9G534000.1.p^Seita.9G534000.1.p^Q:687-487,H:630-696^77.612%ID^E:4.85e-22^.^.	.	RLN18351.1^RLN18351.1^Q:687-490,H:631-697^82.1%ID^E:2.7e-22^.^.	.	.	.	.	.	.	.	.
Transcript_239163	sp|Q6L3A1|ATPA_SACHY^sp|Q6L3A1|ATPA_SACHY^Q:1-1005,H:182-507^81.194%ID^E:1.19e-164^.^.	Transcript_239163.p1	1-1008[+]	sp|Q6L3A1|ATPA_SACHY^sp|Q6L3A1|ATPA_SACHY^Q:1-335,H:182-507^81.194%ID^E:0^.^.	Seita.J011300.1.p^Seita.J011300.1.p^Q:1-855,H:183-467^79.298%ID^E:5.27e-139^.^.	WP_075797116_1^WP_075797116_1^Q:1-945,H:182-495^71.4%ID^E:1.7e-133^.^.	YP_009410718.1^YP_009410718.1^Q:1-1005,H:182-507^81.5%ID^E:8.4e-162^.^.	Seita.J011300.1.p^Seita.J011300.1.p^Q:1-285,H:183-467^79.298%ID^E:1.98e-162^.^.	WP_075797116_1^WP_075797116_1^Q:1-315,H:182-495^71.4%ID^E:9.6e-145^.^.	YP_009410718.1^YP_009410718.1^Q:1-335,H:182-507^81.5%ID^E:3.4e-173^.^.	PF00006.26^ATP-synt_ab^ATP synthase alpha/beta family, nucleotide-binding domain^7-193^E:1.4e-54`PF00306.28^ATP-synt_ab_C^ATP synthase alpha/beta chain, C terminal domain^200-324^E:6.3e-42	.	.	GO:0005524^molecular_function^ATP binding`GO:0015986^biological_process^ATP synthesis coupled proton transport	K02111
Transcript_256515	sp|P12173|YCF68_ORYSJ^sp|P12173|YCF68_ORYSJ^Q:1556-1365,H:70-133^76.562%ID^E:9.1e-22^.^.	.	.	.	Seita.2G097700.1.p^Seita.2G097700.1.p^Q:1552-1400,H:43-93^88.235%ID^E:4.41e-12^.^.`Seita.2G097700.1.p^Seita.2G097700.1.p^Q:1433-1362,H:83-106^95.833%ID^E:8.56e-07^.^.	.	CAA9893486.1^CAA9893486.1^Q:293-913,H:5-181^58.5%ID^E:2.3e-68^.^.	.	.	.	.	.	.	.	.
Transcript_259291	sp|P0C160|YCF3_SACHY^sp|P0C160|YCF3_SACHY^Q:3-353,H:2-118^98.291%ID^E:9.15e-81^.^.	.	.	.	Seita.J020000.1.p^Seita.J020000.1.p^Q:3-365,H:2-115^74.38%ID^E:6.73e-53^.^.	WP_015230785_1^WP_015230785_1^Q:3-353,H:2-118^62.4%ID^E:5.3e-33^.^.	KAF2913154.1^KAF2913154.1^Q:3-371,H:2-124^96.7%ID^E:4.3e-58^.^.	.	.	.	.	.	.	.	.
Transcript_271672	.	Transcript_271672.p1	1-648[+]	.	Seita.J007100.1.p^Seita.J007100.1.p^Q:163-633,H:283-460^44.809%ID^E:5.94e-34^.^.	.	ABY55188.1^ABY55188.1^Q:166-645,H:273-421^67.1%ID^E:1.3e-53^.^.	Seita.J007100.1.p^Seita.J007100.1.p^Q:55-211,H:283-460^44.809%ID^E:2.06e-34^.^.	.	ABY55188.1^ABY55188.1^Q:56-215,H:273-421^67.1%ID^E:1.3e-53^.^.	.	.	ExpAA=29.75^PredHel=1^Topology=i24-46o	.	.
Transcript_362355	sp|Q0J4P2|HSP81_ORYSJ^sp|Q0J4P2|HSP81_ORYSJ^Q:124-2223,H:1-699^96.429%ID^E:0^.^.	Transcript_362355.p1	124-2226[+]	sp|Q0J4P2|HSP81_ORYSJ^sp|Q0J4P2|HSP81_ORYSJ^Q:1-700,H:1-699^97%ID^E:0^.^.	Seita.6G200300.1.p^Seita.6G200300.1.p^Q:124-2226,H:1-699^93.01%ID^E:0^.^.	WP_095976786_1^WP_095976786_1^Q:127-2118,H:5-628^45.6%ID^E:1.2e-188^.^.	XP_039820640.1^XP_039820640.1^Q:124-2223,H:1-699^98%ID^E:0^.^.	Seita.6G200300.1.p^Seita.6G200300.1.p^Q:1-701,H:1-699^95.007%ID^E:0^.^.	WP_095976786_1^WP_095976786_1^Q:2-665,H:5-628^45.6%ID^E:2.4e-190^.^.	XP_039820640.1^XP_039820640.1^Q:1-700,H:1-699^98%ID^E:0^.^.	PF13589.7^HATPase_c_3^Histidine kinase-, DNA gyrase B-, and HSP90-like ATPase^26-147^E:1.2e-09`PF02518.27^HATPase_c^Histidine kinase-, DNA gyrase B-, and HSP90-like ATPase^28-182^E:6.6e-14`PF00183.19^HSP90^Hsp90 protein^185-690^E:1.4e-235	.	.	GO:0005524^molecular_function^ATP binding`GO:0051082^molecular_function^unfolded protein binding`GO:0006457^biological_process^protein folding	K04079
Transcript_365789	sp|Q04960|DNJH_CUCSA^sp|Q04960|DNJH_CUCSA^Q:151-1407,H:1-413^87.589%ID^E:0^.^.	Transcript_365789.p1	151-1410[+]	sp|Q04960|DNJH_CUCSA^sp|Q04960|DNJH_CUCSA^Q:1-419,H:1-413^87.589%ID^E:0^.^.	Seita.9G155300.1.p^Seita.9G155300.1.p^Q:151-1410,H:1-420^96.19%ID^E:0^.^.	WP_046308910_1^WP_046308910_1^Q:190-1221,H:6-355^36%ID^E:9.2e-48^.^.	KAF8670161.1^KAF8670161.1^Q:151-1407,H:1-419^96.9%ID^E:1.7e-271^.^.	Seita.9G155300.1.p^Seita.9G155300.1.p^Q:1-420,H:1-420^96.19%ID^E:0^.^.	WP_046308910_1^WP_046308910_1^Q:14-357,H:6-355^36%ID^E:5.2e-49^.^.	KAF8670161.1^KAF8670161.1^Q:1-419,H:1-419^96.9%ID^E:1.6e-273^.^.	PF00226.32^DnaJ^DnaJ domain^13-71^E:4e-23`PF01556.19^DnaJ_C^DnaJ C terminal domain^122-343^E:9.9e-40`PF00684.20^DnaJ_CXXCXGXG^DnaJ central domain^148-214^E:2.1e-15	.	.	GO:0031072^molecular_function^heat shock protein binding`GO:0051082^molecular_function^unfolded protein binding	K09503

## Sheet: PL_UP
transcript_id	sprot_Top_BLASTX_hit	prot_id	prot_coords	sprot_Top_BLASTP_hit	Sitablastx_BLASTX	cogblastx_BLASTX	nrblastx_BLASTX	Sitablastp_BLASTP	cogblastp_BLASTP	nrblastp_BLASTP	Pfam	SignalP	TmHMM	gene_ontology_Pfam	kegg
Transcript_716	sp|Q8GXR9|NDC1_ARATH^sp|Q8GXR9|NDC1_ARATH^Q:324-1766,H:55-519^64.315%ID^E:0^.^.	Transcript_716.p1	3-1769[+]	sp|Q8GXR9|NDC1_ARATH^sp|Q8GXR9|NDC1_ARATH^Q:108-588,H:55-519^64.315%ID^E:0^.^.	Seita.4G079100.1.p^Seita.4G079100.1.p^Q:138-1751,H:1-545^90.293%ID^E:0^.^.	WP_107806478_1^WP_107806478_1^Q:396-1727,H:3-396^44.6%ID^E:5.6e-117^.^.	XP_034590276.1^XP_034590276.1^Q:138-1751,H:1-545^90.3%ID^E:0^.^.	Seita.4G079100.1.p^Seita.4G079100.1.p^Q:46-583,H:1-545^90.293%ID^E:0^.^.	WP_107806478_1^WP_107806478_1^Q:132-575,H:3-396^44.6%ID^E:1.8e-119^.^.	XP_034590276.1^XP_034590276.1^Q:46-583,H:1-545^90.3%ID^E:0^.^.	PF07992.15^Pyr_redox_2^Pyridine nucleotide-disulphide oxidoreductase^136-488^E:1.5e-35	.	.	GO:0016491^molecular_function^oxidoreductase activity`GO:0055114^biological_process^obsolete oxidation-reduction process	K17872
Transcript_794	sp|O67623|DNAJ1_AQUAE^sp|O67623|DNAJ1_AQUAE^Q:330-584,H:9-86^40%ID^E:2.79e-10^.^.	Transcript_794.p3	977-1279[-]	.	Seita.2G396900.2.p^Seita.2G396900.2.p^Q:102-911,H:1-271^92.989%ID^E:5.36e-148^.^.	WP_041604834_1^WP_041604834_1^Q:327-533,H:5-67^52.2%ID^E:5.4e-11^.^.	XP_004958380.1^XP_004958380.1^Q:102-911,H:1-271^94.8%ID^E:4.5e-168^.^.	.	.	.	.	.	.	.	.
Transcript_794	sp|O67623|DNAJ1_AQUAE^sp|O67623|DNAJ1_AQUAE^Q:330-584,H:9-86^40%ID^E:2.79e-10^.^.	Transcript_794.p1	102-917[+]	sp|P94319|DNAJ_BRADU^sp|P94319|DNAJ_BRADU^Q:69-147,H:2-74^43.038%ID^E:4.43e-11^.^.	Seita.2G396900.2.p^Seita.2G396900.2.p^Q:102-911,H:1-271^92.989%ID^E:5.36e-148^.^.	WP_041604834_1^WP_041604834_1^Q:327-533,H:5-67^52.2%ID^E:5.4e-11^.^.	XP_004958380.1^XP_004958380.1^Q:102-911,H:1-271^94.8%ID^E:4.5e-168^.^.	Seita.2G396900.2.p^Seita.2G396900.2.p^Q:1-270,H:1-271^92.989%ID^E:8.04e-167^.^.	WP_041604834_1^WP_041604834_1^Q:76-144,H:5-67^52.2%ID^E:1.2e-11^.^.	XP_004958380.1^XP_004958380.1^Q:1-270,H:1-271^94.8%ID^E:3.3e-171^.^.	PF00226.32^DnaJ^DnaJ domain^76-143^E:4.9e-19	.	.	.	.
Transcript_11106	sp|Q10S58|SAT2_ORYSJ^sp|Q10S58|SAT2_ORYSJ^Q:313-1359,H:1-354^88.701%ID^E:0^.^.	Transcript_11106.p1	1-1362[+]	sp|Q10S58|SAT2_ORYSJ^sp|Q10S58|SAT2_ORYSJ^Q:105-453,H:1-354^88.701%ID^E:0^.^.	Seita.9G550300.2.p^Seita.9G550300.2.p^Q:313-1335,H:1-346^92.197%ID^E:0^.^.	WP_008246219_1^WP_008246219_1^Q:529-1290,H:50-303^52.8%ID^E:4.9e-82^.^.	TVU48476.1^TVU48476.1^Q:313-1359,H:1-352^92.9%ID^E:3e-217^.^.	Seita.9G550300.2.p^Seita.9G550300.2.p^Q:105-445,H:1-346^92.197%ID^E:0^.^.	WP_008246219_1^WP_008246219_1^Q:177-430,H:50-303^52.8%ID^E:3.1e-84^.^.	TVU48476.1^TVU48476.1^Q:105-453,H:1-352^92.9%ID^E:2.8e-220^.^.	PF06426.15^SATase_N^Serine acetyltransferase, N-terminal^179-283^E:2.6e-36`PF00132.25^Hexapep^Bacterial transferase hexapeptide (six repeats)^363-396^E:2.2e-07`PF14602.7^Hexapep_2^Hexapeptide repeat of succinyl-transferase^365-396^E:0.0005	.	.	GO:0009001^molecular_function^serine O-acetyltransferase activity`GO:0006535^biological_process^cysteine biosynthetic process from serine`GO:0005737^cellular_component^cytoplasm	K00640
Transcript_11214	sp|P46620|NU5C_MAIZE^sp|P46620|NU5C_MAIZE^Q:15367-17574,H:1-736^96.06%ID^E:0^.^.`sp|P46620|NU5C_MAIZE^sp|P46620|NU5C_MAIZE^Q:11358-12389,H:151-494^24.725%ID^E:7.51e-08^.^.	Transcript_11214.p7	9061-9591[+]	sp|A1E9X7|NU6C_SORBI^sp|A1E9X7|NU6C_SORBI^Q:1-176,H:1-176^98.295%ID^E:6.39e-120^.^.	Seita.J016300.1.p^Seita.J016300.1.p^Q:4882-6054,H:1-317^76.726%ID^E:0^.^.	WP_015164858_1^WP_015164858_1^Q:4882-6060,H:1-393^74%ID^E:3.1e-205^.^.	AIL31875.1^AIL31875.1^Q:15367-17577,H:1-737^99.9%ID^E:0^.^.	Seita.J016600.1.p^Seita.J016600.1.p^Q:1-135,H:1-109^74.074%ID^E:2.36e-62^.^.	WP_008203498_1^WP_008203498_1^Q:24-176,H:24-169^49%ID^E:1.9e-30^.^.	YP_008855144.1^YP_008855144.1^Q:1-176,H:1-176^99.4%ID^E:1.6e-115^.^.	PF00499.21^Oxidored_q3^NADH-ubiquinone/plastoquinone oxidoreductase chain 6^23-172^E:3.6e-32	.	ExpAA=107.16^PredHel=5^Topology=o10-29i36-53o58-80i93-115o152-174i	GO:0008137^molecular_function^NADH dehydrogenase (ubiquinone) activity`GO:0055114^biological_process^obsolete oxidation-reduction process	K05578
Transcript_11214	sp|P46620|NU5C_MAIZE^sp|P46620|NU5C_MAIZE^Q:15367-17574,H:1-736^96.06%ID^E:0^.^.`sp|P46620|NU5C_MAIZE^sp|P46620|NU5C_MAIZE^Q:11358-12389,H:151-494^24.725%ID^E:7.51e-08^.^.	Transcript_11214.p13	9806-10111[+]	sp|A1E9X6|NU4LC_SORBI^sp|A1E9X6|NU4LC_SORBI^Q:1-101,H:1-101^100%ID^E:2.94e-66^.^.	Seita.J016300.1.p^Seita.J016300.1.p^Q:4882-6054,H:1-317^76.726%ID^E:0^.^.	WP_015164858_1^WP_015164858_1^Q:4882-6060,H:1-393^74%ID^E:3.1e-205^.^.	AIL31875.1^AIL31875.1^Q:15367-17577,H:1-737^99.9%ID^E:0^.^.	Seita.8G120700.1.p^Seita.8G120700.1.p^Q:1-102,H:1-102^93.137%ID^E:3.5e-55^.^.	AFY91837_1^AFY91837_1^Q:7-99,H:10-102^57%ID^E:9.4e-28^.^.	NP_039446.1^NP_039446.1^Q:1-101,H:1-101^100%ID^E:2.1e-57^.^.	PF00420.25^Oxidored_q2^NADH-ubiquinone/plastoquinone oxidoreductase chain 4L^6-95^E:4.4e-24	.	ExpAA=59.08^PredHel=3^Topology=o5-23i30-52o62-84i	.	K05576
Transcript_11214	sp|P46620|NU5C_MAIZE^sp|P46620|NU5C_MAIZE^Q:15367-17574,H:1-736^96.06%ID^E:0^.^.`sp|P46620|NU5C_MAIZE^sp|P46620|NU5C_MAIZE^Q:11358-12389,H:151-494^24.725%ID^E:7.51e-08^.^.	Transcript_11214.p2	4882-6063[+]	sp|P0C337|NDHH_ORYSJ^sp|P0C337|NDHH_ORYSJ^Q:1-393,H:1-393^98.219%ID^E:0^.^.	Seita.J016300.1.p^Seita.J016300.1.p^Q:4882-6054,H:1-317^76.726%ID^E:0^.^.	WP_015164858_1^WP_015164858_1^Q:4882-6060,H:1-393^74%ID^E:3.1e-205^.^.	AIL31875.1^AIL31875.1^Q:15367-17577,H:1-737^99.9%ID^E:0^.^.	Seita.J016300.1.p^Seita.J016300.1.p^Q:1-394,H:1-320^76.904%ID^E:0^.^.	WP_015164858_1^WP_015164858_1^Q:6-393,H:6-393^74.7%ID^E:1.2e-228^.^.	AIL31884.1^AIL31884.1^Q:1-393,H:1-393^100%ID^E:3.8e-295^.^.	PF00346.20^Complex1_49kDa^Respiratory-chain NADH dehydrogenase, 49 Kd subunit^124-393^E:3.2e-102	.	.	GO:0016651^molecular_function^oxidoreductase activity, acting on NAD(P)H`GO:0048038^molecular_function^quinone binding`GO:0051287^molecular_function^NAD binding`GO:0055114^biological_process^obsolete oxidation-reduction process	K05579
Transcript_11214	sp|P46620|NU5C_MAIZE^sp|P46620|NU5C_MAIZE^Q:15367-17574,H:1-736^96.06%ID^E:0^.^.`sp|P46620|NU5C_MAIZE^sp|P46620|NU5C_MAIZE^Q:11358-12389,H:151-494^24.725%ID^E:7.51e-08^.^.	Transcript_11214.p6	8275-8817[+]	sp|P46722|NDHI_MAIZE^sp|P46722|NDHI_MAIZE^Q:1-180,H:1-180^97.778%ID^E:7.28e-132^.^.	Seita.J016300.1.p^Seita.J016300.1.p^Q:4882-6054,H:1-317^76.726%ID^E:0^.^.	WP_015164858_1^WP_015164858_1^Q:4882-6060,H:1-393^74%ID^E:3.1e-205^.^.	AIL31875.1^AIL31875.1^Q:15367-17577,H:1-737^99.9%ID^E:0^.^.	Seita.8G059100.1.p^Seita.8G059100.1.p^Q:18-172,H:8-162^93.548%ID^E:1.15e-106^.^.	WP_012162652_1^WP_012162652_1^Q:1-167,H:1-170^63.5%ID^E:1.6e-62^.^.	YP_008855145.1^YP_008855145.1^Q:1-180,H:1-180^100%ID^E:6.3e-117^.^.	PF12797.8^Fer4_2^4Fe-4S binding domain^56-75^E:1.8e-05`PF13237.7^Fer4_10^4Fe-4S dicluster domain^58-115^E:2.6e-08`PF00037.28^Fer4^4Fe-4S binding domain^59-77^E:1.8e-05`PF12800.8^Fer4_4^4Fe-4S binding domain^62-75^E:0.001`PF12838.8^Fer4_7^4Fe-4S dicluster domain^63-117^E:2.6e-06`PF13187.7^Fer4_9^4Fe-4S dicluster domain^63-118^E:5.8e-08`PF00037.28^Fer4^4Fe-4S binding domain^98-119^E:1.9e-06	.	.	.	K05580
Transcript_11214	sp|P46620|NU5C_MAIZE^sp|P46620|NU5C_MAIZE^Q:15367-17574,H:1-736^96.06%ID^E:0^.^.`sp|P46620|NU5C_MAIZE^sp|P46620|NU5C_MAIZE^Q:11358-12389,H:151-494^24.725%ID^E:7.51e-08^.^.	Transcript_11214.p5	6065-6628[+]	sp|P12124|NU1C_ORYSJ^sp|P12124|NU1C_ORYSJ^Q:1-183,H:1-183^96.721%ID^E:1.11e-118^.^.	Seita.J016300.1.p^Seita.J016300.1.p^Q:4882-6054,H:1-317^76.726%ID^E:0^.^.	WP_015164858_1^WP_015164858_1^Q:4882-6060,H:1-393^74%ID^E:3.1e-205^.^.	AIL31875.1^AIL31875.1^Q:15367-17577,H:1-737^99.9%ID^E:0^.^.	Seita.J016400.1.p^Seita.J016400.1.p^Q:23-188,H:1-166^95.181%ID^E:7.33e-108^.^.	WP_015133146_1^WP_015133146_1^Q:11-181,H:12-183^59.9%ID^E:7.5e-67^.^.	YP_009363974.1^YP_009363974.1^Q:1-187,H:1-187^97.9%ID^E:1.1e-116^.^.	PF00146.22^NADHdh^NADH dehydrogenase^32-183^E:1.5e-51	.	ExpAA=89.18^PredHel=4^Topology=i24-46o97-119i126-148o163-185i	GO:0055114^biological_process^obsolete oxidation-reduction process`GO:0016020^cellular_component^membrane	K05572
Transcript_11214	sp|P46620|NU5C_MAIZE^sp|P46620|NU5C_MAIZE^Q:15367-17574,H:1-736^96.06%ID^E:0^.^.`sp|P46620|NU5C_MAIZE^sp|P46620|NU5C_MAIZE^Q:11358-12389,H:151-494^24.725%ID^E:7.51e-08^.^.	Transcript_11214.p4	12637-13611[-]	sp|P46659|CCSA_MAIZE^sp|P46659|CCSA_MAIZE^Q:1-324,H:1-321^95.679%ID^E:0^.^.	Seita.J016300.1.p^Seita.J016300.1.p^Q:4882-6054,H:1-317^76.726%ID^E:0^.^.	WP_015164858_1^WP_015164858_1^Q:4882-6060,H:1-393^74%ID^E:3.1e-205^.^.	AIL31875.1^AIL31875.1^Q:15367-17577,H:1-737^99.9%ID^E:0^.^.	.	WP_015224337_1^WP_015224337_1^Q:6-319,H:6-329^44.9%ID^E:1.6e-81^.^.	YP_008855140.1^YP_008855140.1^Q:1-324,H:1-324^100%ID^E:2.8e-228^.^.	PF01578.21^Cytochrom_C_asm^Cytochrome C assembly protein^68-314^E:1.2e-72	.	ExpAA=139.18^PredHel=6^Topology=o10-32i45-62o143-165i225-247o262-276i289-311o	GO:0020037^molecular_function^heme binding`GO:0017004^biological_process^cytochrome complex assembly	.
Transcript_11214	sp|P46620|NU5C_MAIZE^sp|P46620|NU5C_MAIZE^Q:15367-17574,H:1-736^96.06%ID^E:0^.^.`sp|P46620|NU5C_MAIZE^sp|P46620|NU5C_MAIZE^Q:11358-12389,H:151-494^24.725%ID^E:7.51e-08^.^.	Transcript_11214.p1	15367-17607[+]	sp|Q6L3E3|NU5C_SACHY^sp|Q6L3E3|NU5C_SACHY^Q:1-736,H:1-736^96.06%ID^E:0^.^.	Seita.J016300.1.p^Seita.J016300.1.p^Q:4882-6054,H:1-317^76.726%ID^E:0^.^.	WP_015164858_1^WP_015164858_1^Q:4882-6060,H:1-393^74%ID^E:3.1e-205^.^.	AIL31875.1^AIL31875.1^Q:15367-17577,H:1-737^99.9%ID^E:0^.^.	Seita.J016800.1.p^Seita.J016800.1.p^Q:264-530,H:16-282^96.255%ID^E:0^.^.	BBD55636_1^BBD55636_1^Q:1-722,H:1-665^47.1%ID^E:2.7e-198^.^.	AIL31875.1^AIL31875.1^Q:1-737,H:1-737^99.9%ID^E:0^.^.	PF00662.21^Proton_antipo_N^NADH-Ubiquinone oxidoreductase (complex I), chain 5 N-terminus^72-129^E:6.4e-19`PF00361.21^Proton_antipo_M^Proton-conducting membrane transporter^141-442^E:1e-103`PF01010.20^Proton_antipo_C^NADH-dehyrogenase subunit F, TMs, (complex I) C-terminus^448-689^E:2.3e-93	.	ExpAA=336.98^PredHel=14^Topology=o10-32i39-61o87-109i121-140o144-166i179-201o216-238i258-280o284-306i327-349o430-452i538-560o601-623i722-744o	.	K05577
Transcript_11214	sp|P46620|NU5C_MAIZE^sp|P46620|NU5C_MAIZE^Q:15367-17574,H:1-736^96.06%ID^E:0^.^.`sp|P46620|NU5C_MAIZE^sp|P46620|NU5C_MAIZE^Q:11358-12389,H:151-494^24.725%ID^E:7.51e-08^.^.	Transcript_11214.p3	11355-12440[+]	sp|P0C325|NU4C_ORYSJ^sp|P0C325|NU4C_ORYSJ^Q:1-361,H:140-500^98.061%ID^E:0^.^.	Seita.J016300.1.p^Seita.J016300.1.p^Q:4882-6054,H:1-317^76.726%ID^E:0^.^.	WP_015164858_1^WP_015164858_1^Q:4882-6060,H:1-393^74%ID^E:3.1e-205^.^.	AIL31875.1^AIL31875.1^Q:15367-17577,H:1-737^99.9%ID^E:0^.^.	Seita.J016700.1.p^Seita.J016700.1.p^Q:13-330,H:64-360^85.938%ID^E:0^.^.	WP_015117336_1^WP_015117336_1^Q:2-357,H:143-497^58.5%ID^E:6.5e-135^.^.	YP_008855141.1^YP_008855141.1^Q:1-361,H:140-500^99.7%ID^E:2.6e-251^.^.	PF00361.21^Proton_antipo_M^Proton-conducting membrane transporter^2-274^E:5.5e-54	.	ExpAA=192.62^PredHel=8^Topology=o29-51i72-94o136-158i165-187o191-213i245-267o277-296i323-345o	.	K05575
Transcript_11220	sp|O80934|Y2766_ARATH^sp|O80934|Y2766_ARATH^Q:401-1087,H:100-323^30.894%ID^E:5.85e-18^.^.	Transcript_11220.p1	89-1093[+]	sp|Q8H124|Y2446_ARATH^sp|Q8H124|Y2446_ARATH^Q:83-332,H:46-278^35.385%ID^E:3.46e-22^.^.	Seita.9G400700.1.p^Seita.9G400700.1.p^Q:89-1093,H:1-336^82.799%ID^E:1.34e-167^.^.	WP_044137007_1^WP_044137007_1^Q:344-1090,H:19-269^47.8%ID^E:5.8e-76^.^.	XP_039786043.1^XP_039786043.1^Q:89-1087,H:1-332^85%ID^E:4.1e-188^.^.	Seita.9G400700.1.p^Seita.9G400700.1.p^Q:1-335,H:1-336^82.799%ID^E:0^.^.	WP_044137007_1^WP_044137007_1^Q:86-334,H:19-269^47.8%ID^E:2.6e-79^.^.	XP_039786043.1^XP_039786043.1^Q:1-333,H:1-332^85%ID^E:1.3e-192^.^.	PF05368.14^NmrA^NmrA-like family^86-249^E:1.6e-08`PF01370.22^Epimerase^NAD dependent epimerase/dehydratase family^86-246^E:8.1e-06`PF01073.20^3Beta_HSD^3-beta hydroxysteroid dehydrogenase/isomerase family^87-212^E:1.2e-06`PF13460.7^NAD_binding_10^NAD(P)H-binding^90-298^E:8.3e-31	.	.	GO:0003824^molecular_function^catalytic activity`GO:0050662^molecular_function^obsolete coenzyme binding`GO:0003854^molecular_function^3-beta-hydroxy-delta5-steroid dehydrogenase activity`GO:0016616^molecular_function^oxidoreductase activity, acting on the CH-OH group of donors, NAD or NADP as acceptor`GO:0006694^biological_process^steroid biosynthetic process`GO:0055114^biological_process^obsole…	.
Transcript_11486	sp|Q94A68|Y1669_ARATH^sp|Q94A68|Y1669_ARATH^Q:348-1340,H:45-377^78.979%ID^E:0^.^.	Transcript_11486.p1	222-1343[+]	sp|Q94A68|Y1669_ARATH^sp|Q94A68|Y1669_ARATH^Q:22-373,H:22-377^76.404%ID^E:0^.^.	Seita.2G029500.1.p^Seita.2G029500.1.p^Q:342-1343,H:43-376^95.21%ID^E:0^.^.	AFY94606_1^AFY94606_1^Q:366-1289,H:6-306^49.7%ID^E:2.6e-96^.^.	TVU41136.1^TVU41136.1^Q:222-1340,H:1-374^94.7%ID^E:3.3e-252^.^.	Seita.2G029500.1.p^Seita.2G029500.1.p^Q:1-374,H:1-376^89.096%ID^E:0^.^.	AFY94606_1^AFY94606_1^Q:49-356,H:6-306^49.7%ID^E:8e-98^.^.	TVU41136.1^TVU41136.1^Q:1-373,H:1-374^94.7%ID^E:1.7e-254^.^.	PF00248.22^Aldo_ket_red^Aldo/keto reductase family^58-358^E:4.2e-61	.	.	.	.
Transcript_11815	sp|O29470|Y788_ARCFU^sp|O29470|Y788_ARCFU^Q:542-850,H:97-199^31.731%ID^E:0.000345^.^.	Transcript_11815.p1	158-1393[+]	sp|O29470|Y788_ARCFU^sp|O29470|Y788_ARCFU^Q:74-358,H:47-306^26.481%ID^E:1.93e-10^.^.	Seita.9G123100.1.p^Seita.9G123100.1.p^Q:146-1393,H:131-550^85.714%ID^E:0^.^.	WP_013458320_1^WP_013458320_1^Q:362-1258,H:6-283^35.6%ID^E:9.7e-45^.^.	XP_025791498.1^XP_025791498.1^Q:74-1390,H:1-445^85.5%ID^E:1.1e-256^.^.	Seita.9G123100.1.p^Seita.9G123100.1.p^Q:1-412,H:135-550^86.058%ID^E:0^.^.	WP_013458320_1^WP_013458320_1^Q:69-367,H:6-283^35.6%ID^E:1.2e-46^.^.	XP_025791498.1^XP_025791498.1^Q:1-411,H:34-445^87%ID^E:5.7e-248^.^.	PF00892.21^EamA^EamA-like transporter family^71-195^E:4.6e-08`PF00892.21^EamA^EamA-like transporter family^205-355^E:2.4e-11	.	ExpAA=188.87^PredHel=8^Topology=i70-87o102-121i128-150o155-177i235-257o281-303i316-335o340-362i	GO:0016020^cellular_component^membrane`GO:0016021^cellular_component^integral component of membrane	.
Transcript_16220	sp|Q40784|AAPC_CENCI^sp|Q40784|AAPC_CENCI^Q:302-1066,H:32-303^37.226%ID^E:1.11e-41^.^.	Transcript_16220.p1	143-1096[+]	sp|Q40784|AAPC_CENCI^sp|Q40784|AAPC_CENCI^Q:54-308,H:32-303^37.226%ID^E:3.66e-43^.^.	Seita.2G178200.1.p^Seita.2G178200.1.p^Q:143-1096,H:1-318^92.767%ID^E:0^.^.	WP_046021874_1^WP_046021874_1^Q:284-1054,H:18-286^34.9%ID^E:6.4e-36^.^.	XP_039813282.1^XP_039813282.1^Q:62-1093,H:18-364^87.3%ID^E:4.2e-216^.^.	Seita.2G178200.1.p^Seita.2G178200.1.p^Q:1-318,H:1-318^92.767%ID^E:0^.^.	WP_046021874_1^WP_046021874_1^Q:48-304,H:18-286^34.9%ID^E:3.4e-37^.^.	XP_034581812.1^XP_034581812.1^Q:1-317,H:1-317^93.1%ID^E:6.3e-217^.^.	PF01263.21^Aldose_epim^Aldose 1-epimerase^57-314^E:5.9e-46	.	.	GO:0016853^molecular_function^isomerase activity`GO:0005975^biological_process^carbohydrate metabolic process	K01792
Transcript_16479	.	Transcript_16479.p1	147-1235[+]	.	Seita.9G084500.1.p^Seita.9G084500.1.p^Q:36-1223,H:1-399^87.97%ID^E:0^.^.	.	PUZ36937.1^PUZ36937.1^Q:36-1232,H:1-401^88.8%ID^E:7.8e-253^.^.	Seita.9G084500.1.p^Seita.9G084500.1.p^Q:1-363,H:41-403^90.634%ID^E:0^.^.	.	PUZ36937.1^PUZ36937.1^Q:1-362,H:40-401^91.2%ID^E:3.8e-241^.^.	PF12204.9^DUF3598^Domain of unknown function (DUF3598)^31-356^E:2.5e-17	.	.	.	.
Transcript_16517	sp|Q0JJS8|HF101_ORYSJ^sp|Q0JJS8|HF101_ORYSJ^Q:358-1731,H:74-531^96.288%ID^E:0^.^.	Transcript_16517.p1	130-1737[+]	sp|Q0JJS8|HF101_ORYSJ^sp|Q0JJS8|HF101_ORYSJ^Q:77-534,H:74-531^96.288%ID^E:0^.^.	Seita.5G299100.1.p^Seita.5G299100.1.p^Q:232-1731,H:35-535^92.415%ID^E:0^.^.	WP_041569194_1^WP_041569194_1^Q:367-1356,H:5-332^48.2%ID^E:1.8e-91^.^.	XP_039810147.1^XP_039810147.1^Q:130-1734,H:1-535^91.6%ID^E:0^.^.	Seita.5G299100.1.p^Seita.5G299100.1.p^Q:1-534,H:1-535^91.776%ID^E:0^.^.	WP_041569194_1^WP_041569194_1^Q:80-409,H:5-332^48.2%ID^E:3.3e-92^.^.	XP_039810147.1^XP_039810147.1^Q:1-535,H:1-535^92%ID^E:0^.^.	PF01883.20^FeS_assembly_P^Iron-sulfur cluster assembly protein^80-154^E:6e-17`PF10609.10^ParA^NUBPL iron-transfer P-loop NTPase^174-411^E:2.4e-79`PF13614.7^AAA_31^AAA domain^177-215^E:4.7e-09`PF09140.12^MipZ^ATPase MipZ^178-324^E:3.2e-06`PF01656.24^CbiA^CobQ/CobB/MinD/ParA nucleotide binding domain^179-336^E:8e-11`PF06155.13^GBBH-like_N^Gamma-butyrobetaine hydroxylase-like, N-terminal^448-508^E:1…	.	.	.	.
Transcript_19804	sp|Q9FDX6|CP1_ARATH^sp|Q9FDX6|CP1_ARATH^Q:244-570,H:34-141^43.119%ID^E:1.26e-15^.^.`sp|Q9FDX6|CP1_ARATH^sp|Q9FDX6|CP1_ARATH^Q:128-235,H:1-31^36.111%ID^E:1.26e-15^.^.	Transcript_19804.p1	1-654[+]	sp|Q9FDX6|CP1_ARATH^sp|Q9FDX6|CP1_ARATH^Q:82-208,H:34-158^41.732%ID^E:9.73e-30^.^.	Seita.9G427100.1.p^Seita.9G427100.1.p^Q:244-654,H:38-174^84.783%ID^E:1.77e-48^.^.`Seita.9G427100.1.p^Seita.9G427100.1.p^Q:128-235,H:1-35^77.778%ID^E:1.77e-48^.^.	.	KAF8683914.1^KAF8683914.1^Q:244-651,H:39-178^82.1%ID^E:1.6e-64^.^.	Seita.9G427100.1.p^Seita.9G427100.1.p^Q:82-218,H:38-174^84.783%ID^E:1.25e-46^.^.	.	KAF8683914.1^KAF8683914.1^Q:82-217,H:39-178^82.1%ID^E:5.2e-67^.^.	PF13833.7^EF-hand_8^EF-hand domain pair^81-126^E:2.8e-06`PF13202.7^EF-hand_5^EF hand^108-130^E:0.0022`PF13833.7^EF-hand_8^EF-hand domain pair^147-171^E:0.00096`PF00036.33^EF-hand_1^EF hand^147-171^E:4.1e-06`PF13405.7^EF-hand_6^EF-hand domain^147-171^E:5.2e-05`PF13202.7^EF-hand_5^EF hand^148-169^E:0.00023	.	.	GO:0005509^molecular_function^calcium ion binding	K02183
Transcript_20292	sp|B8ANF1|CHLH_ORYSI^sp|B8ANF1|CHLH_ORYSI^Q:265-4407,H:1-1387^93.588%ID^E:0^.^.	Transcript_20292.p1	265-4410[+]	sp|B8ANF1|CHLH_ORYSI^sp|B8ANF1|CHLH_ORYSI^Q:1-1381,H:1-1387^93.588%ID^E:0^.^.	Seita.7G217800.1.p^Seita.7G217800.1.p^Q:943-4410,H:113-1269^96.629%ID^E:0^.^.	WP_015181945_1^WP_015181945_1^Q:427-4404,H:1-1323^68%ID^E:0^.^.	XP_002447314.1^XP_002447314.1^Q:268-4407,H:3-1381^95.1%ID^E:0^.^.	Seita.7G217800.1.p^Seita.7G217800.1.p^Q:227-1382,H:113-1269^96.629%ID^E:0^.^.	WP_015181945_1^WP_015181945_1^Q:55-1380,H:1-1323^68%ID^E:0^.^.	XP_002447314.1^XP_002447314.1^Q:2-1381,H:3-1381^95.1%ID^E:0^.^.	PF11965.9^DUF3479^Domain of unknown function (DUF3479)^78-240^E:2e-47`PF02514.17^CobN-Mg_chel^CobN/Magnesium Chelatase^244-1361^E:0	.	.	GO:0016851^molecular_function^magnesium chelatase activity`GO:0009058^biological_process^biosynthetic process	K03403
Transcript_25638	sp|Q05349|12KD_FRAAN^sp|Q05349|12KD_FRAAN^Q:906-784,H:62-102^75.61%ID^E:1.53e-13^.^.	.	.	.	Seita.9G188100.1.p^Seita.9G188100.1.p^Q:1014-784,H:34-109^77.922%ID^E:1.45e-21^.^.`Seita.9G188100.1.p^Seita.9G188100.1.p^Q:1328-1194,H:1-45^73.333%ID^E:2.1e-14^.^.	.	KAF8722242.1^KAF8722242.1^Q:1011-793,H:39-111^86.3%ID^E:2e-28^.^.	.	.	.	.	.	.	.	.
Transcript_25944	.	Transcript_25944.p1	99-1091[+]	.	Seita.2G285100.3.p^Seita.2G285100.3.p^Q:165-1091,H:24-331^91.586%ID^E:0^.^.	.	NP_001346326.1^NP_001346326.1^Q:99-1088,H:1-326^92.7%ID^E:1e-208^.^.	Seita.2G285100.3.p^Seita.2G285100.3.p^Q:14-331,H:15-331^90.881%ID^E:0^.^.	.	NP_001346326.1^NP_001346326.1^Q:1-330,H:1-326^92.7%ID^E:4.5e-211^.^.	.	.	.	.	.
Transcript_27964	sp|Q9LU39|GLUBP_ARATH^sp|Q9LU39|GLUBP_ARATH^Q:341-1048,H:61-284^26.423%ID^E:2.06e-09^.^.	Transcript_27964.p1	50-1075[+]	sp|Q9LU39|GLUBP_ARATH^sp|Q9LU39|GLUBP_ARATH^Q:98-333,H:61-284^26.423%ID^E:4.75e-10^.^.	Seita.2G363800.1.p^Seita.2G363800.1.p^Q:191-1075,H:54-347^94.915%ID^E:0^.^.	WP_015829763_1^WP_015829763_1^Q:350-1051,H:6-236^37.4%ID^E:2.1e-37^.^.	PVH65091.1^PVH65091.1^Q:20-1072,H:74-425^89.1%ID^E:1.5e-210^.^.	Seita.2G363800.1.p^Seita.2G363800.1.p^Q:1-342,H:1-347^90.23%ID^E:0^.^.	WP_015829763_1^WP_015829763_1^Q:101-334,H:6-236^37.4%ID^E:1.6e-38^.^.	KAF8664568.1^KAF8664568.1^Q:1-341,H:1-343^90.2%ID^E:2e-212^.^.	PF01243.21^Putative_PNPOx^Pyridoxamine 5'-phosphate oxidase^101-189^E:8.7e-12`PF13883.7^Pyrid_oxidase_2^Pyridoxamine 5'-phosphate oxidase^103-226^E:1.3e-11`PF10615.10^DUF2470^Protein of unknown function (DUF2470)^256-329^E:6.1e-16	.	.	.	.
Transcript_29039	.	Transcript_29039.p1	303-2549[+]	.	Seita.5G275400.3.p^Seita.5G275400.3.p^Q:375-2549,H:1-715^63.199%ID^E:0^.^.	.	TVU35485.1^TVU35485.1^Q:375-2528,H:1-746^65.9%ID^E:0^.^.	Seita.5G275400.3.p^Seita.5G275400.3.p^Q:25-749,H:1-715^63.199%ID^E:0^.^.	.	TVU35485.1^TVU35485.1^Q:25-742,H:1-746^65.9%ID^E:0^.^.	.	.	.	.	.
Transcript_29153	sp|Q9ZVN2|Y1457_ARATH^sp|Q9ZVN2|Y1457_ARATH^Q:372-2249,H:79-704^59.936%ID^E:0^.^.	Transcript_29153.p1	33-2252[+]	sp|Q9ZVN2|Y1457_ARATH^sp|Q9ZVN2|Y1457_ARATH^Q:114-739,H:79-704^59.936%ID^E:0^.^.	Seita.5G166000.1.p^Seita.5G166000.1.p^Q:366-2252,H:74-702^92.528%ID^E:0^.^.	WP_015170774_1^WP_015170774_1^Q:510-1277,H:19-253^36.3%ID^E:6.5e-34^.^.	XP_034596966.1^XP_034596966.1^Q:156-2249,H:1-701^87.7%ID^E:0^.^.	Seita.5G166000.1.p^Seita.5G166000.1.p^Q:42-740,H:1-702^88.794%ID^E:0^.^.	WP_015170774_1^WP_015170774_1^Q:160-415,H:19-253^36.3%ID^E:5.7e-34^.^.	XP_034596966.1^XP_034596966.1^Q:42-739,H:1-701^87.7%ID^E:0^.^.	PF00561.21^Abhydrolase_1^alpha/beta hydrolase fold^210-407^E:3.7e-06`PF12146.9^Hydrolase_4^Serine aminopeptidase, S33^219-406^E:2.9e-10`PF03982.14^DAGAT^Diacylglycerol acyltransferase^554-629^E:1.3e-05	.	.	GO:0016747^molecular_function^transferase activity, transferring acyl groups other than amino-acyl groups	.
Transcript_30245	.	.	.	.	.	.	QCE13755.1^QCE13755.1^Q:47-289,H:174-254^93.8%ID^E:2.5e-46^.^.	.	.	.	.	.	.	.	.
Transcript_31361	sp|O65037|RK27_ORYSJ^sp|O65037|RK27_ORYSJ^Q:78-641,H:6-195^81.053%ID^E:1.13e-95^.^.	Transcript_31361.p1	63-644[+]	sp|O65037|RK27_ORYSJ^sp|O65037|RK27_ORYSJ^Q:1-193,H:1-195^82.051%ID^E:9.52e-104^.^.	Seita.5G433600.1.p^Seita.5G433600.1.p^Q:78-644,H:6-192^90.476%ID^E:2.13e-112^.^.	WP_012082605_1^WP_012082605_1^Q:234-488,H:1-85^71.8%ID^E:5.7e-38^.^.	XP_039850568.1^XP_039850568.1^Q:63-641,H:1-191^91.7%ID^E:1e-114^.^.	Seita.5G433600.1.p^Seita.5G433600.1.p^Q:1-194,H:1-192^90.722%ID^E:7.89e-126^.^.	WP_012082605_1^WP_012082605_1^Q:58-142,H:1-85^71.8%ID^E:1.5e-38^.^.	XP_039850568.1^XP_039850568.1^Q:1-193,H:1-191^91.7%ID^E:9.1e-116^.^.	PF01016.20^Ribosomal_L27^Ribosomal L27 protein^59-138^E:6.9e-36	.	.	GO:0003735^molecular_function^structural constituent of ribosome`GO:0006412^biological_process^translation`GO:0005622^cellular_component^intracellular anatomical structure`GO:0005840^cellular_component^ribosome	K02899
Transcript_31563	sp|Q9LFF1|PP281_ARATH^sp|Q9LFF1|PP281_ARATH^Q:400-2511,H:47-752^55.241%ID^E:0^.^.	Transcript_31563.p1	277-2514[+]	sp|Q9LFF1|PP281_ARATH^sp|Q9LFF1|PP281_ARATH^Q:6-745,H:10-752^53.28%ID^E:0^.^.	Seita.9G185600.1.p^Seita.9G185600.1.p^Q:277-2463,H:1-734^88.965%ID^E:0^.^.	.	KAF8722267.1^KAF8722267.1^Q:277-2511,H:1-749^93.3%ID^E:3.3e-67^.^.	Seita.9G185600.1.p^Seita.9G185600.1.p^Q:1-729,H:1-734^88.965%ID^E:0^.^.	.	KAF8722267.1^KAF8722267.1^Q:1-745,H:1-749^93.3%ID^E:1.9e-68^.^.	PF13812.7^PPR_3^Pentatricopeptide repeat domain^136-194^E:3.5e-10`PF17177.5^PPR_long^Pentacotripeptide-repeat region of PRORP^145-271^E:2.9e-09`PF13041.7^PPR_2^PPR repeat family^148-196^E:5.1e-14`PF01535.21^PPR^PPR repeat^150-180^E:0.41`PF12854.8^PPR_1^PPR repeat^178-211^E:1e-10`PF13041.7^PPR_2^PPR repeat family^182-230^E:1.4e-14`PF01535.21^PPR^PPR repeat^185-215^E:5.8e-05`PF13812.7^PPR_3^Pentatr…	.	.	.	.
Transcript_31773	sp|Q9XEA0|SYLM_ARATH^sp|Q9XEA0|SYLM_ARATH^Q:718-2922,H:234-969^71.875%ID^E:0^.^.`sp|Q9XEA0|SYLM_ARATH^sp|Q9XEA0|SYLM_ARATH^Q:188-697,H:82-248^81.765%ID^E:7.68e-88^.^.	Transcript_31773.p1	613-2928[+]	sp|Q9XEA0|SYLM_ARATH^sp|Q9XEA0|SYLM_ARATH^Q:36-770,H:234-969^71.875%ID^E:0^.^.	Seita.5G081200.1.p^Seita.5G081200.1.p^Q:718-2928,H:220-956^93.623%ID^E:0^.^.`Seita.5G081200.1.p^Seita.5G081200.1.p^Q:173-697,H:60-234^97.143%ID^E:4.77e-111^.^.	WP_012843181_1^WP_012843181_1^Q:718-2904,H:157-905^58.4%ID^E:1.49999999999523e-313^.^.	CAB3476515.1^CAB3476515.1^Q:700-2925,H:199-940^94.6%ID^E:0^.^.	Seita.5G081200.1.p^Seita.5G081200.1.p^Q:36-772,H:220-956^93.623%ID^E:0^.^.	WP_012843181_1^WP_012843181_1^Q:36-764,H:157-905^58.4%ID^E:1.90000009246987e-317^.^.	CAB3476515.1^CAB3476515.1^Q:30-771,H:199-940^94.6%ID^E:0^.^.	PF00133.23^tRNA-synt_1^tRNA synthetases class I (I, L, M and V)^38-302^E:2.3e-18`PF13603.7^tRNA-synt_1_2^Leucyl-tRNA synthetase, Domain 2^105-298^E:5.1e-60`PF00133.23^tRNA-synt_1^tRNA synthetases class I (I, L, M and V)^529-559^E:5e-07`PF08264.14^Anticodon_1^Anticodon-binding domain of tRNA ligase^615-722^E:7.4e-17	.	.	GO:0000166^molecular_function^nucleotide binding`GO:0004812^molecular_function^aminoacyl-tRNA ligase activity`GO:0005524^molecular_function^ATP binding`GO:0006418^biological_process^tRNA aminoacylation for protein translation`GO:0002161^molecular_function^aminoacyl-tRNA editing activity	K01869
Transcript_31773	sp|Q9XEA0|SYLM_ARATH^sp|Q9XEA0|SYLM_ARATH^Q:718-2922,H:234-969^71.875%ID^E:0^.^.`sp|Q9XEA0|SYLM_ARATH^sp|Q9XEA0|SYLM_ARATH^Q:188-697,H:82-248^81.765%ID^E:7.68e-88^.^.	Transcript_31773.p3	23-427[-]	.	Seita.5G081200.1.p^Seita.5G081200.1.p^Q:718-2928,H:220-956^93.623%ID^E:0^.^.`Seita.5G081200.1.p^Seita.5G081200.1.p^Q:173-697,H:60-234^97.143%ID^E:4.77e-111^.^.	WP_012843181_1^WP_012843181_1^Q:718-2904,H:157-905^58.4%ID^E:1.49999999999523e-313^.^.	CAB3476515.1^CAB3476515.1^Q:700-2925,H:199-940^94.6%ID^E:0^.^.	.	.	KAG0505628.1^KAG0505628.1^Q:1-77,H:213-290^41%ID^E:1.5e-05^.^.	.	.	.	.	.
Transcript_33800	sp|Q7Y0D4|TR164_ORYSJ^sp|Q7Y0D4|TR164_ORYSJ^Q:127-897,H:2-262^79.693%ID^E:1.04e-129^.^.	Transcript_33800.p1	1-900[+]	sp|Q7Y0D4|TR164_ORYSJ^sp|Q7Y0D4|TR164_ORYSJ^Q:43-299,H:2-262^80.077%ID^E:2.12e-146^.^.	Seita.9G077800.1.p^Seita.9G077800.1.p^Q:121-900,H:1-260^87.308%ID^E:4.79e-139^.^.	WP_015128164_1^WP_015128164_1^Q:394-903,H:23-193^48.3%ID^E:7.7e-44^.^.	XP_004981639.1^XP_004981639.1^Q:121-897,H:1-259^87.3%ID^E:2.8e-149^.^.	Seita.9G077800.1.p^Seita.9G077800.1.p^Q:41-300,H:1-260^87.308%ID^E:2.87e-164^.^.	WP_015128164_1^WP_015128164_1^Q:132-299,H:23-191^48.2%ID^E:5.3e-45^.^.	XP_004981639.1^XP_004981639.1^Q:41-299,H:1-259^87.3%ID^E:2e-151^.^.	PF00578.22^AhpC-TSA^AhpC/TSA family^157-220^E:6.3e-06`PF00085.21^Thioredoxin^Thioredoxin^165-260^E:1.1e-20`PF13899.7^Thioredoxin_7^Thioredoxin-like^169-241^E:2.1e-08`PF13098.7^Thioredoxin_2^Thioredoxin-like domain^173-259^E:1.2e-08`PF13905.7^Thioredoxin_8^Thioredoxin-like^176-242^E:2.8e-07	sigP:1^18^0.574^YES	.	GO:0016209^molecular_function^antioxidant activity`GO:0016491^molecular_function^oxidoreductase activity`GO:0055114^biological_process^obsolete oxidation-reduction process`GO:0045454^biological_process^cell redox homeostasis	.
Transcript_33809	sp|A0A1D6GDY8|RH3A_MAIZE^sp|A0A1D6GDY8|RH3A_MAIZE^Q:2-1564,H:143-664^90.421%ID^E:0^.^.`sp|A0A1D6GDY8|RH3A_MAIZE^sp|A0A1D6GDY8|RH3A_MAIZE^Q:1769-1822,H:728-745^100%ID^E:5.85e-05^.^.	Transcript_33809.p1	2-1825[+]	sp|A0A1D6GDY8|RH3A_MAIZE^sp|A0A1D6GDY8|RH3A_MAIZE^Q:1-607,H:143-745^88.651%ID^E:0^.^.	Seita.9G027200.1.p^Seita.9G027200.1.p^Q:2-1450,H:150-632^93.789%ID^E:0^.^.`Seita.9G027200.1.p^Seita.9G027200.1.p^Q:1769-1825,H:742-760^100%ID^E:4.62e-06^.^.	YP_143375_1^YP_143375_1^Q:26-1417,H:66-509^42.8%ID^E:7.6e-99^.^.	NP_001345753.1^NP_001345753.1^Q:2-1822,H:143-745^91.6%ID^E:0^.^.	Seita.9G027200.1.p^Seita.9G027200.1.p^Q:1-608,H:150-760^88.691%ID^E:0^.^.	YP_143375_1^YP_143375_1^Q:9-472,H:66-509^42.8%ID^E:1e-100^.^.	NP_001345753.1^NP_001345753.1^Q:1-607,H:143-745^91.6%ID^E:0^.^.	PF00270.30^DEAD^DEAD/DEAH box helicase^2-142^E:2e-35`PF00271.32^Helicase_C^Helicase conserved C-terminal domain^179-287^E:2.5e-30`PF08152.13^GUCT^GUCT (NUC152) domain^374-474^E:1.1e-16`PF00098.24^zf-CCHC^Zinc knuckle^590-606^E:2.5e-07	.	.	GO:0003676^molecular_function^nucleic acid binding`GO:0005524^molecular_function^ATP binding`GO:0003723^molecular_function^RNA binding`GO:0004386^molecular_function^helicase activity`GO:0005634^cellular_component^nucleus`GO:0008270^molecular_function^zinc ion binding	.
Transcript_33926	sp|Q8GZ63|PP397_ARATH^sp|Q8GZ63|PP397_ARATH^Q:406-1818,H:18-491^50.42%ID^E:1.35e-172^.^.	Transcript_33926.p1	1-2202[+]	sp|Q8GZ63|PP397_ARATH^sp|Q8GZ63|PP397_ARATH^Q:136-606,H:18-491^50.42%ID^E:3.9e-175^.^.`sp|Q8GZ63|PP397_ARATH^sp|Q8GZ63|PP397_ARATH^Q:175-295,H:376-495^22.314%ID^E:0.000559^.^.	Seita.4G216900.1.p^Seita.4G216900.1.p^Q:355-2196,H:20-631^85.528%ID^E:0^.^.	.	PUZ59953.1^PUZ59953.1^Q:319-2196,H:8-632^84.8%ID^E:6.7e-242^.^.	Seita.4G216900.1.p^Seita.4G216900.1.p^Q:118-732,H:19-631^85.552%ID^E:0^.^.	.	PUZ59953.1^PUZ59953.1^Q:107-732,H:8-632^84.8%ID^E:9.9e-244^.^.	PF13812.7^PPR_3^Pentatricopeptide repeat domain^185-246^E:6.3e-08`PF13812.7^PPR_3^Pentatricopeptide repeat domain^221-280^E:3.8e-10`PF13041.7^PPR_2^PPR repeat family^232-279^E:5.5e-12`PF01535.21^PPR^PPR repeat^237-265^E:0.00057`PF17177.5^PPR_long^Pentacotripeptide-repeat region of PRORP^252-380^E:3.2e-08`PF12854.8^PPR_1^PPR repeat^264-295^E:7.6e-06`PF13041.7^PPR_2^PPR repeat family^267-316^E:2.3e…	.	.	.	K17710
Transcript_34071	sp|Q93W28|Y4554_ARATH^sp|Q93W28|Y4554_ARATH^Q:211-1164,H:22-337^51.057%ID^E:2.89e-85^.^.	Transcript_34071.p1	130-1167[+]	sp|Q93W28|Y4554_ARATH^sp|Q93W28|Y4554_ARATH^Q:28-345,H:22-337^51.662%ID^E:4.56e-95^.^.	Seita.3G247100.1.p^Seita.3G247100.1.p^Q:202-1167,H:26-346^82.043%ID^E:4.5e-158^.^.	.	XP_034587325.1^XP_034587325.1^Q:130-1161,H:1-344^79.2%ID^E:1.6e-171^.^.	Seita.3G247100.1.p^Seita.3G247100.1.p^Q:1-346,H:1-346^80.747%ID^E:0^.^.	.	XP_034587325.1^XP_034587325.1^Q:1-344,H:1-344^79.8%ID^E:6.1e-176^.^.	.	.	.	.	.
Transcript_34083	sp|Q6ZJJ1|APX4_ORYSJ^sp|Q6ZJJ1|APX4_ORYSJ^Q:181-1029,H:9-291^92.58%ID^E:1.58e-166^.^.	Transcript_34083.p1	1-1032[+]	sp|Q6ZJJ1|APX4_ORYSJ^sp|Q6ZJJ1|APX4_ORYSJ^Q:53-343,H:1-291^92.784%ID^E:0^.^.	Seita.6G239800.1.p^Seita.6G239800.1.p^Q:181-1032,H:9-289^91.549%ID^E:1.58e-167^.^.	WP_087459699_1^WP_087459699_1^Q:250-900,H:94-420^28.1%ID^E:1.3e-18^.^.	AJF34885.1^AJF34885.1^Q:157-1029,H:1-291^92.8%ID^E:1.4e-189^.^.	Seita.6G239800.1.p^Seita.6G239800.1.p^Q:53-344,H:1-289^91.781%ID^E:0^.^.	WP_077290464_1^WP_077290464_1^Q:85-240,H:91-329^30.1%ID^E:4.4e-16^.^.	AJF34885.1^AJF34885.1^Q:53-343,H:1-291^92.8%ID^E:6.6e-192^.^.	PF00141.24^peroxidase^Peroxidase^71-276^E:1.1e-48	.	ExpAA=22.49^PredHel=1^Topology=o314-336i	GO:0004601^molecular_function^peroxidase activity`GO:0020037^molecular_function^heme binding`GO:0006979^biological_process^response to oxidative stress`GO:0055114^biological_process^obsolete oxidation-reduction process	K00434
Transcript_35082	sp|Q6R0H1|LHY_ARATH^sp|Q6R0H1|LHY_ARATH^Q:70-342,H:1-91^76.923%ID^E:2.99e-38^.^.`sp|Q6R0H1|LHY_ARATH^sp|Q6R0H1|LHY_ARATH^Q:1660-2229,H:455-645^41.5%ID^E:2.32e-28^.^.	Transcript_35082.p1	70-2232[+]	sp|Q6R0H1|LHY_ARATH^sp|Q6R0H1|LHY_ARATH^Q:1-109,H:1-109^77.982%ID^E:3.43e-43^.^.`sp|Q6R0H1|LHY_ARATH^sp|Q6R0H1|LHY_ARATH^Q:345-720,H:284-645^38.402%ID^E:7.56e-40^.^.	Seita.6G055700.1.p^Seita.6G055700.1.p^Q:67-2232,H:27-748^81.856%ID^E:0^.^.	.	CAD6266129.1^CAD6266129.1^Q:70-2229,H:1-720^84%ID^E:0^.^.	Seita.6G055700.1.p^Seita.6G055700.1.p^Q:1-721,H:28-748^81.831%ID^E:0^.^.	.	CAD6266129.1^CAD6266129.1^Q:1-720,H:1-720^84%ID^E:0^.^.	PF00249.32^Myb_DNA-binding^Myb-like DNA-binding domain^24-67^E:1.3e-12	.	.	.	K12133
Transcript_35391	sp|Q65XF2|OSA15_ORYSJ^sp|Q65XF2|OSA15_ORYSJ^Q:242-1579,H:1-446^78.076%ID^E:0^.^.	Transcript_35391.p1	242-1615[+]	sp|Q65XF2|OSA15_ORYSJ^sp|Q65XF2|OSA15_ORYSJ^Q:1-446,H:1-446^78.076%ID^E:0^.^.	Seita.8G238500.2.p^Seita.8G238500.2.p^Q:242-1615,H:1-446^81.602%ID^E:0^.^.	.	TVU32266.1^TVU32266.1^Q:242-1609,H:1-439^81.8%ID^E:5.3e-228^.^.	Seita.8G238500.2.p^Seita.8G238500.2.p^Q:1-458,H:1-446^81.602%ID^E:0^.^.	.	TVU32266.1^TVU32266.1^Q:1-456,H:1-439^81.8%ID^E:3.4e-232^.^.	.	.	.	.	.
Transcript_35408	sp|Q9M0Z3|KEA3_ARATH^sp|Q9M0Z3|KEA3_ARATH^Q:131-2119,H:92-756^73.577%ID^E:0^.^.	Transcript_35408.p1	125-2314[+]	sp|Q9M0Z3|KEA3_ARATH^sp|Q9M0Z3|KEA3_ARATH^Q:3-665,H:92-756^73.577%ID^E:0^.^.	Seita.3G390600.1.p^Seita.3G390600.1.p^Q:14-2314,H:34-789^84.566%ID^E:0^.^.	WP_049767771_1^WP_049767771_1^Q:287-1987,H:49-587^37.8%ID^E:1.3e-94^.^.	TVU49004.1^TVU49004.1^Q:8-2311,H:31-817^85.5%ID^E:0^.^.	Seita.3G390600.1.p^Seita.3G390600.1.p^Q:1-730,H:77-789^88.356%ID^E:0^.^.	WP_049767771_1^WP_049767771_1^Q:55-621,H:49-587^37.8%ID^E:7.7e-97^.^.	XP_039840300.1^XP_039840300.1^Q:1-729,H:63-774^88.6%ID^E:0^.^.	PF00999.22^Na_H_Exchanger^Sodium/hydrogen exchanger family^49-420^E:9.4e-69`PF02254.19^TrkA_N^TrkA-N domain^452-575^E:4.8e-20	.	ExpAA=216.40^PredHel=9^Topology=i12-31o51-70i104-126o158-177i190-212o222-244i338-360o375-397i404-423o	GO:0015299^molecular_function^solute:proton antiporter activity`GO:0006812^biological_process^cation transport`GO:0055085^biological_process^transmembrane transport`GO:0016021^cellular_component^integral component of membrane`GO:0006813^biological_process^potassium ion transport	.
Transcript_35434	sp|A3B0Y1|MT3B_ORYSJ^sp|A3B0Y1|MT3B_ORYSJ^Q:270-386,H:1-40^80%ID^E:3.42e-14^.^.	.	.	.	Seita.5G142100.1.p^Seita.5G142100.1.p^Q:180-398,H:1-59^58.904%ID^E:9.95e-11^.^.	.	XP_034592778.1^XP_034592778.1^Q:180-419,H:1-67^55%ID^E:2.6e-16^.^.	.	.	.	.	.	.	.	.
Transcript_35437	sp|Q6YT73|GLO5_ORYSJ^sp|Q6YT73|GLO5_ORYSJ^Q:108-1214,H:1-369^95.935%ID^E:0^.^.	Transcript_35437.p1	108-1217[+]	sp|Q6YT73|GLO5_ORYSJ^sp|Q6YT73|GLO5_ORYSJ^Q:1-369,H:1-369^95.935%ID^E:0^.^.	Seita.2G034400.1.p^Seita.2G034400.1.p^Q:102-1217,H:59-429^92.742%ID^E:0^.^.	WP_095043168_1^WP_095043168_1^Q:123-1166,H:5-353^53.6%ID^E:1.6e-119^.^.	TVU41392.1^TVU41392.1^Q:15-1214,H:23-424^89.8%ID^E:1.2e-246^.^.	Seita.2G034400.1.p^Seita.2G034400.1.p^Q:3-370,H:62-429^92.935%ID^E:0^.^.	WP_095043168_1^WP_095043168_1^Q:6-353,H:5-353^53.6%ID^E:1e-121^.^.	XP_015646859.1^XP_015646859.1^Q:1-369,H:1-369^95.9%ID^E:2.1e-248^.^.	PF01070.19^FMN_dh^FMN-dependent dehydrogenase^14-355^E:3.9e-136`PF00478.26^IMPDH^IMP dehydrogenase / GMP reductase domain^266-313^E:1.5e-06	.	.	GO:0016491^molecular_function^oxidoreductase activity`GO:0003824^molecular_function^catalytic activity`GO:0055114^biological_process^obsolete oxidation-reduction process	K11517
Transcript_35463	.	Transcript_35463.p1	119-1573[+]	.	Seita.7G108500.1.p^Seita.7G108500.1.p^Q:146-1573,H:10-483^89.916%ID^E:0^.^.	WP_059398885_1^WP_059398885_1^Q:374-1531,H:15-395^50.6%ID^E:9.4e-129^.^.	XP_004975693.1^XP_004975693.1^Q:119-1570,H:1-482^90.1%ID^E:0^.^.	Seita.7G108500.1.p^Seita.7G108500.1.p^Q:1-485,H:1-483^90.103%ID^E:0^.^.	WP_059398885_1^WP_059398885_1^Q:86-471,H:15-395^50.6%ID^E:7.3e-131^.^.	XP_004975693.1^XP_004975693.1^Q:1-484,H:1-482^90.1%ID^E:0^.^.	PF04339.13^FemAB_like^Peptidogalycan biosysnthesis/recognition^93-470^E:8.2e-154`PF13480.8^Acetyltransf_6^Acetyltransferase (GNAT) domain^282-415^E:2.7e-11	.	.	.	K09919
Transcript_35540	sp|Q10716|CYSP1_MAIZE^sp|Q10716|CYSP1_MAIZE^Q:1023-949,H:171-195^92%ID^E:5.18e-06^.^.	.	.	.	Seita.7G048200.1.p^Seita.7G048200.1.p^Q:1023-949,H:187-211^96%ID^E:1e-07^.^.	.	KAG2565564.1^KAG2565564.1^Q:1023-949,H:185-209^96%ID^E:0.00017^.^.	.	.	.	.	.	.	.	.
Transcript_35590	sp|Q6ENV3|YCF4_SACOF^sp|Q6ENV3|YCF4_SACOF^Q:459-1010,H:1-184^99.457%ID^E:1.39e-126^.^.	.	.	.	Seita.J021100.1.p^Seita.J021100.1.p^Q:459-1010,H:1-184^100%ID^E:3.05e-128^.^.	WP_015118589_1^WP_015118589_1^Q:468-1007,H:9-187^47.2%ID^E:3.6e-54^.^.	AWP40228.1^AWP40228.1^Q:360-1013,H:1-218^94%ID^E:2.1e-145^.^.	.	.	.	.	.	.	.	.
Transcript_36858	sp|P19684|ROC5_NICSY^sp|P19684|ROC5_NICSY^Q:586-1098,H:115-296^42.623%ID^E:4.29e-41^.^.`sp|P19684|ROC5_NICSY^sp|P19684|ROC5_NICSY^Q:586-828,H:218-298^30.864%ID^E:7.43e-05^.^.	Transcript_36858.p1	1-1101[+]	sp|P19684|ROC5_NICSY^sp|P19684|ROC5_NICSY^Q:196-366,H:115-296^42.623%ID^E:5.34e-43^.^.`sp|P19684|ROC5_NICSY^sp|P19684|ROC5_NICSY^Q:196-276,H:218-298^30.864%ID^E:4.15e-05^.^.	Seita.1G363700.1.p^Seita.1G363700.1.p^Q:190-1101,H:1-306^81.23%ID^E:8.02e-144^.^.	WP_006523290_1^WP_006523290_1^Q:862-1098,H:5-82^51.3%ID^E:6.3e-16^.^.	RLM84498.1^RLM84498.1^Q:190-1098,H:1-305^81.6%ID^E:3.9e-140^.^.	Seita.1G363700.1.p^Seita.1G363700.1.p^Q:64-367,H:1-306^83.019%ID^E:7.77e-169^.^.	WP_006523290_1^WP_006523290_1^Q:288-366,H:5-82^51.3%ID^E:3.4e-16^.^.	RLM84498.1^RLM84498.1^Q:64-366,H:1-305^81.6%ID^E:2.8e-144^.^.	PF00076.23^RRM_1^RNA recognition motif. (a.k.a. RRM, RBD, or RNP domain)^197-267^E:3.2e-12`PF00076.23^RRM_1^RNA recognition motif. (a.k.a. RRM, RBD, or RNP domain)^288-358^E:8.7e-21	.	.	GO:0003676^molecular_function^nucleic acid binding	.
Transcript_37283	sp|Q9SYL9|RK13_ARATH^sp|Q9SYL9|RK13_ARATH^Q:244-816,H:52-238^78.01%ID^E:2.32e-104^.^.	Transcript_37283.p1	1-828[+]	sp|Q9SYL9|RK13_ARATH^sp|Q9SYL9|RK13_ARATH^Q:82-272,H:52-238^78.01%ID^E:1.24e-106^.^.	Seita.5G318200.1.p^Seita.5G318200.1.p^Q:241-828,H:35-230^96.429%ID^E:3.98e-139^.^.	NP_680899_1^NP_680899_1^Q:415-798,H:19-146^75.8%ID^E:1.9e-61^.^.	TVU35114.1^TVU35114.1^Q:10-825,H:24-300^83.5%ID^E:6.3e-153^.^.	Seita.5G318200.1.p^Seita.5G318200.1.p^Q:47-276,H:1-230^92.609%ID^E:1.3e-157^.^.	NP_680899_1^NP_680899_1^Q:139-266,H:19-146^75.8%ID^E:5.9e-63^.^.	TVU35114.1^TVU35114.1^Q:4-275,H:24-300^83.5%ID^E:7.4e-155^.^.	PF00572.19^Ribosomal_L13^Ribosomal protein L13^137-255^E:1.8e-46	.	.	GO:0003735^molecular_function^structural constituent of ribosome`GO:0006412^biological_process^translation`GO:0005840^cellular_component^ribosome	K02871
Transcript_37471	sp|Q9SYH1|RSH3C_ARATH^sp|Q9SYH1|RSH3C_ARATH^Q:479-1162,H:161-389^45.041%ID^E:2.66e-42^.^.`sp|Q9SYH1|RSH3C_ARATH^sp|Q9SYH1|RSH3C_ARATH^Q:1559-1939,H:429-546^48.031%ID^E:2.91e-29^.^.	Transcript_37471.p1	191-2815[+]	sp|Q9SYH1|RSH3C_ARATH^sp|Q9SYH1|RSH3C_ARATH^Q:94-324,H:158-389^44.898%ID^E:5.13e-43^.^.`sp|Q9SYH1|RSH3C_ARATH^sp|Q9SYH1|RSH3C_ARATH^Q:457-611,H:429-578^42.767%ID^E:3.83e-30^.^.	Seita.1G284500.1.p^Seita.1G284500.1.p^Q:191-2815,H:1-875^94.857%ID^E:0^.^.	WP_116223957_1^WP_116223957_1^Q:575-1918,H:13-374^35.2%ID^E:1.9e-66^.^.	XP_039791072.1^XP_039791072.1^Q:191-2812,H:1-878^92.5%ID^E:0^.^.	Seita.1G284500.1.p^Seita.1G284500.1.p^Q:1-875,H:1-875^94.857%ID^E:0^.^.	WP_116223957_1^WP_116223957_1^Q:129-576,H:13-374^35.2%ID^E:1.9e-67^.^.	XP_039791072.1^XP_039791072.1^Q:1-874,H:1-878^92.5%ID^E:0^.^.	PF13328.7^HD_4^HD domain^141-308^E:3.7e-43`PF01966.23^HD^HD domain^161-276^E:6.7e-09`PF04607.18^RelA_SpoT^Region found in RelA / SpoT proteins^459-577^E:3.1e-30	.	.	GO:0015969^biological_process^guanosine tetraphosphate metabolic process	.
Transcript_37962	sp|A1E9S9|NU3C_SORBI^sp|A1E9S9|NU3C_SORBI^Q:395-36,H:1-120^97.5%ID^E:4.73e-61^.^.	.	.	.	Seita.J020600.1.p^Seita.J020600.1.p^Q:2557-2204,H:21-138^98.305%ID^E:2.71e-60^.^.	WP_015219253_1^WP_015219253_1^Q:395-36,H:1-120^65.8%ID^E:8.9e-43^.^.	SSW94402.1^SSW94402.1^Q:395-36,H:1-120^98.3%ID^E:2.6e-66^.^.	.	.	.	.	.	.	.	.
Transcript_39956	sp|P31927|SPSA_MAIZE^sp|P31927|SPSA_MAIZE^Q:275-3493,H:1-1068^90.909%ID^E:0^.^.	Transcript_39956.p1	275-3496[+]	sp|P31927|SPSA_MAIZE^sp|P31927|SPSA_MAIZE^Q:1-1073,H:1-1068^91.373%ID^E:0^.^.	Seita.5G429100.1.p^Seita.5G429100.1.p^Q:275-3496,H:1-1089^89.214%ID^E:0^.^.	WP_013034800_1^WP_013034800_1^Q:791-2296,H:7-444^50.3%ID^E:5.3e-145^.^.	CAD6235326.1^CAD6235326.1^Q:275-3493,H:1-1082^92%ID^E:0^.^.	Seita.5G429100.1.p^Seita.5G429100.1.p^Q:1-1074,H:1-1089^89.58%ID^E:0^.^.	WP_013034800_1^WP_013034800_1^Q:173-674,H:7-444^50.3%ID^E:1.5e-146^.^.	CAD6235326.1^CAD6235326.1^Q:1-1073,H:1-1082^92%ID^E:0^.^.	PF00862.20^Sucrose_synth^Sucrose synthase^175-438^E:8.3e-13`PF00534.21^Glycos_transf_1^Glycosyl transferases group 1^481-654^E:1.2e-26`PF13692.7^Glyco_trans_1_4^Glycosyl transferases group 1^486-643^E:2e-15`PF05116.14^S6PP^Sucrose-6F-phosphate phosphohydrolase^814-1022^E:7.3e-18	.	.	GO:0016157^molecular_function^sucrose synthase activity`GO:0005985^biological_process^sucrose metabolic process	K00696
Transcript_40110	.	.	.	.	.	.	ABD04124.1^ABD04124.1^Q:219-437,H:3-79^77.9%ID^E:1.8e-25^.^.	.	.	.	.	.	.	.	.
Transcript_40618	sp|Q7ZZ00|ZN511_DANRE^sp|Q7ZZ00|ZN511_DANRE^Q:728-1285,H:56-224^35.484%ID^E:4.48e-26^.^.	Transcript_40618.p1	647-1543[+]	sp|Q7ZZ00|ZN511_DANRE^sp|Q7ZZ00|ZN511_DANRE^Q:13-213,H:43-224^35.149%ID^E:3.35e-29^.^.	Seita.8G125400.2.p^Seita.8G125400.2.p^Q:707-1543,H:26-305^88.214%ID^E:5.75e-172^.^.	.	KAF8752728.1^KAF8752728.1^Q:653-1540,H:2-298^86.5%ID^E:2.6e-169^.^.	Seita.8G125400.2.p^Seita.8G125400.2.p^Q:21-299,H:26-305^88.214%ID^E:0^.^.	.	KAF8752728.1^KAF8752728.1^Q:3-298,H:2-298^86.5%ID^E:5.5e-174^.^.	.	.	.	.	.
Transcript_42147	sp|F4I114|Y1960_ARATH^sp|F4I114|Y1960_ARATH^Q:406-2067,H:122-695^53.833%ID^E:0^.^.	Transcript_42147.p1	193-2079[+]	sp|F4I114|Y1960_ARATH^sp|F4I114|Y1960_ARATH^Q:72-625,H:122-695^54.003%ID^E:0^.^.	Seita.7G274900.1.p^Seita.7G274900.1.p^Q:115-2079,H:7-651^82.748%ID^E:0^.^.	WP_076344912_1^WP_076344912_1^Q:550-1386,H:85-343^31.1%ID^E:1.3e-26^.^.	XP_039802470.1^XP_039802470.1^Q:79-2076,H:6-657^81.8%ID^E:0^.^.	Seita.7G274900.1.p^Seita.7G274900.1.p^Q:1-629,H:33-651^82.671%ID^E:0^.^.	WP_076344912_1^WP_076344912_1^Q:120-398,H:85-343^31.1%ID^E:5.6e-27^.^.	XP_039802470.1^XP_039802470.1^Q:1-628,H:44-657^83%ID^E:0^.^.	PF00069.26^Pkinase^Protein kinase domain^117-401^E:2.3e-69`PF07714.18^PK_Tyr_Ser-Thr^Protein tyrosine and serine/threonine kinase^120-343^E:5.8e-31	.	.	GO:0004672^molecular_function^protein kinase activity`GO:0005524^molecular_function^ATP binding`GO:0006468^biological_process^protein phosphorylation	.
Transcript_42158	sp|Q9FGR7|PP426_ARATH^sp|Q9FGR7|PP426_ARATH^Q:590-2260,H:155-709^55.098%ID^E:0^.^.	Transcript_42158.p1	98-2323[+]	sp|Q9FGR7|PP426_ARATH^sp|Q9FGR7|PP426_ARATH^Q:165-721,H:155-709^55.098%ID^E:0^.^.	Seita.4G027000.4.p^Seita.4G027000.4.p^Q:98-2323,H:1-744^75.532%ID^E:0^.^.	.	RLM55686.1^RLM55686.1^Q:98-2320,H:1-734^77.8%ID^E:1.7e-185^.^.	Seita.4G027000.4.p^Seita.4G027000.4.p^Q:1-742,H:1-744^76.127%ID^E:0^.^.	.	RLM55686.1^RLM55686.1^Q:1-741,H:1-734^77.8%ID^E:2e-186^.^.	PF13041.7^PPR_2^PPR repeat family^287-331^E:5e-09`PF01535.21^PPR^PPR repeat^288-318^E:0.0084`PF13812.7^PPR_3^Pentatricopeptide repeat domain^288-332^E:0.00014`PF17177.5^PPR_long^Pentacotripeptide-repeat region of PRORP^303-436^E:2e-07`PF13812.7^PPR_3^Pentatricopeptide repeat domain^346-404^E:6.1e-06`PF01535.21^PPR^PPR repeat^363-389^E:0.027`PF13812.7^PPR_3^Pentatricopeptide repeat domain^380-441^…	.	.	.	.
Transcript_42634	sp|Q8GWJ7|CRK19_ARATH^sp|Q8GWJ7|CRK19_ARATH^Q:353-1216,H:323-598^40.273%ID^E:1.98e-63^.^.	Transcript_42634.p1	272-1237[+]	sp|Q8GWJ7|CRK19_ARATH^sp|Q8GWJ7|CRK19_ARATH^Q:28-315,H:323-598^40.273%ID^E:3.18e-65^.^.	Seita.8G089300.1.p^Seita.8G089300.1.p^Q:332-1231,H:23-322^83.333%ID^E:0^.^.	WP_011287359_1^WP_011287359_1^Q:377-1024,H:13-208^31.1%ID^E:6.2e-19^.^.	XP_002450619.1^XP_002450619.1^Q:272-1231,H:1-322^85.7%ID^E:1.2e-200^.^.	Seita.8G089300.1.p^Seita.8G089300.1.p^Q:1-320,H:1-322^82.919%ID^E:0^.^.	WP_011287359_1^WP_011287359_1^Q:36-251,H:13-208^31.1%ID^E:7.8e-20^.^.	XP_002450619.1^XP_002450619.1^Q:1-320,H:1-322^85.7%ID^E:8.3e-204^.^.	PF00069.26^Pkinase^Protein kinase domain^33-313^E:5.9e-47`PF07714.18^PK_Tyr_Ser-Thr^Protein tyrosine and serine/threonine kinase^34-315^E:3.9e-41	.	.	GO:0004672^molecular_function^protein kinase activity`GO:0005524^molecular_function^ATP binding`GO:0006468^biological_process^protein phosphorylation	.
Transcript_43177	sp|Q9TIC1|MATK_PHRAU^sp|Q9TIC1|MATK_PHRAU^Q:470-2008,H:1-513^99.805%ID^E:0^.^.	Transcript_43177.p1	470-2011[+]	sp|Q9TIC1|MATK_PHRAU^sp|Q9TIC1|MATK_PHRAU^Q:1-513,H:1-513^99.805%ID^E:0^.^.	Seita.J018000.1.p^Seita.J018000.1.p^Q:470-967,H:1-166^93.373%ID^E:4.27e-103^.^.`Seita.J018000.1.p^Seita.J018000.1.p^Q:1214-2011,H:159-360^66.165%ID^E:3e-93^.^.	WP_129893139_1^WP_129893139_1^Q:1226-1840,H:290-488^24.4%ID^E:5.7e-07^.^.	YP_008855072.1^YP_008855072.1^Q:470-2008,H:1-513^99.8%ID^E:0^.^.	Seita.J018000.1.p^Seita.J018000.1.p^Q:1-166,H:1-166^93.373%ID^E:2.53e-106^.^.`Seita.J018000.1.p^Seita.J018000.1.p^Q:249-514,H:159-360^66.165%ID^E:3.34e-96^.^.	WP_129893139_1^WP_129893139_1^Q:253-457,H:290-488^24.4%ID^E:2.9e-07^.^.	YP_008855072.1^YP_008855072.1^Q:1-513,H:1-513^99.8%ID^E:0^.^.	PF01824.19^MatK_N^MatK/TrnK amino terminal region^1-336^E:1.6e-151`PF01348.22^Intron_maturas2^Type II intron maturase^364-486^E:2.9e-39	.	.	GO:0006397^biological_process^mRNA processing	K20000
Transcript_44323	sp|A1E9V0|PSBB_SORBI^sp|A1E9V0|PSBB_SORBI^Q:137-1657,H:1-507^99.211%ID^E:0^.^.	Transcript_44323.p1	137-1663[+]	sp|A1E9V0|PSBB_SORBI^sp|A1E9V0|PSBB_SORBI^Q:1-506,H:1-506^99.407%ID^E:0^.^.	Seita.J014000.1.p^Seita.J014000.1.p^Q:137-1663,H:1-479^92.338%ID^E:0^.^.	WP_015145568_1^WP_015145568_1^Q:137-1660,H:1-508^78.7%ID^E:2.49999999867454e-315^.^.	YP_008855116.1^YP_008855116.1^Q:137-1660,H:1-508^100%ID^E:0^.^.	Seita.J014000.1.p^Seita.J014000.1.p^Q:1-509,H:1-479^93.124%ID^E:0^.^.	WP_015145568_1^WP_015145568_1^Q:1-508,H:1-508^78.7%ID^E:2.20000021108419e-317^.^.	YP_008855116.1^YP_008855116.1^Q:1-508,H:1-508^100%ID^E:0^.^.	PF00421.20^PSII^Photosystem II protein^1-500^E:2.4e-267	.	ExpAA=134.29^PredHel=6^Topology=i20-42o96-118i139-161o198-217i237-259o449-471i	GO:0016168^molecular_function^chlorophyll binding`GO:0009767^biological_process^photosynthetic electron transport chain`GO:0019684^biological_process^photosynthesis, light reaction`GO:0009521^cellular_component^photosystem`GO:0016020^cellular_component^membrane	K02704
Transcript_44702	sp|Q0J709|UP12_ORYSJ^sp|Q0J709|UP12_ORYSJ^Q:686-1306,H:64-271^88.517%ID^E:1.24e-109^.^.	Transcript_44702.p1	488-1390[+]	sp|Q0J709|UP12_ORYSJ^sp|Q0J709|UP12_ORYSJ^Q:1-273,H:1-271^80.144%ID^E:1.92e-146^.^.	Seita.6G090900.1.p^Seita.6G090900.1.p^Q:686-1306,H:61-266^86.957%ID^E:1.39e-112^.^.	WP_094037000_1^WP_094037000_1^Q:722-1240,H:728-895^27.4%ID^E:0.00011^.^.	XP_003573594.1^XP_003573594.1^Q:488-1282,H:1-262^89.1%ID^E:1.4e-146^.^.	Seita.6G090900.1.p^Seita.6G090900.1.p^Q:1-273,H:1-266^84.982%ID^E:2.69e-164^.^.	WP_094037000_1^WP_094037000_1^Q:79-251,H:728-895^27.4%ID^E:2e-05^.^.	XP_003573594.1^XP_003573594.1^Q:1-265,H:1-262^89.1%ID^E:3.3e-153^.^.	.	.	.	.	.
Transcript_45465	sp|Q6ATB4|CRSH1_ORYSJ^sp|Q6ATB4|CRSH1_ORYSJ^Q:1-1539,H:71-583^90.643%ID^E:0^.^.	Transcript_45465.p1	1-1542[+]	sp|Q6ATB4|CRSH1_ORYSJ^sp|Q6ATB4|CRSH1_ORYSJ^Q:1-513,H:71-583^90.643%ID^E:0^.^.	Seita.7G270900.1.p^Seita.7G270900.1.p^Q:1-1542,H:59-572^92.023%ID^E:0^.^.	WP_011564319_1^WP_011564319_1^Q:160-1137,H:67-371^35.8%ID^E:1.3e-45^.^.	XP_039803309.1^XP_039803309.1^Q:1-1539,H:63-575^92%ID^E:0^.^.	Seita.7G270900.1.p^Seita.7G270900.1.p^Q:1-514,H:59-572^92.023%ID^E:0^.^.	WP_011564319_1^WP_011564319_1^Q:54-379,H:67-371^35.8%ID^E:4.6e-46^.^.	XP_039803309.1^XP_039803309.1^Q:1-513,H:63-575^92%ID^E:0^.^.	PF13328.7^HD_4^HD domain^36-179^E:1.8e-19`PF04607.18^RelA_SpoT^Region found in RelA / SpoT proteins^246-368^E:7.5e-28`PF00036.33^EF-hand_1^EF hand^410-434^E:5.6e-06`PF13499.7^EF-hand_7^EF-hand domain pair^410-465^E:1.1e-08`PF13202.7^EF-hand_5^EF hand^412-432^E:1.6e-05`PF13202.7^EF-hand_5^EF hand^448-465^E:0.029	.	.	GO:0015969^biological_process^guanosine tetraphosphate metabolic process`GO:0005509^molecular_function^calcium ion binding	K00951
Transcript_45846	sp|Q6ENY0|PSBC_SACOF^sp|Q6ENY0|PSBC_SACOF^Q:499-1917,H:1-473^99.154%ID^E:0^.^.	Transcript_45846.p1	499-1920[+]	sp|Q6ENY0|PSBC_SACOF^sp|Q6ENY0|PSBC_SACOF^Q:1-473,H:1-473^99.154%ID^E:0^.^.	Seita.J018300.1.p^Seita.J018300.1.p^Q:499-1920,H:1-372^77.426%ID^E:0^.^.	NP_682421_1^NP_682421_1^Q:499-1917,H:1-473^82.2%ID^E:5.7e-303^.^.	ASJ67451.1^ASJ67451.1^Q:460-1917,H:2-487^100%ID^E:0^.^.	Seita.J018300.1.p^Seita.J018300.1.p^Q:1-474,H:1-372^77.426%ID^E:0^.^.	NP_682421_1^NP_682421_1^Q:1-473,H:1-473^82.2%ID^E:5.4e-307^.^.	ASJ67451.1^ASJ67451.1^Q:1-473,H:15-487^100%ID^E:0^.^.	PF00421.20^PSII^Photosystem II protein^31-468^E:2.6e-143	.	ExpAA=143.93^PredHel=7^Topology=i49-71o109-131i161-183o203-225i238-260o270-292i424-446o	GO:0016168^molecular_function^chlorophyll binding`GO:0009767^biological_process^photosynthetic electron transport chain`GO:0019684^biological_process^photosynthesis, light reaction`GO:0009521^cellular_component^photosystem`GO:0016020^cellular_component^membrane	K02705
Transcript_45846	sp|Q6ENY0|PSBC_SACOF^sp|Q6ENY0|PSBC_SACOF^Q:499-1917,H:1-473^99.154%ID^E:0^.^.	Transcript_45846.p2	3-551[+]	sp|B1VKH0|PSBD_CRYJA^sp|B1VKH0|PSBD_CRYJA^Q:1-182,H:172-353^100%ID^E:4.78e-131^.^.	Seita.J018300.1.p^Seita.J018300.1.p^Q:499-1920,H:1-372^77.426%ID^E:0^.^.	NP_682421_1^NP_682421_1^Q:499-1917,H:1-473^82.2%ID^E:5.7e-303^.^.	ASJ67451.1^ASJ67451.1^Q:460-1917,H:2-487^100%ID^E:0^.^.	Seita.J017900.1.p^Seita.J017900.1.p^Q:3-128,H:174-302^39.535%ID^E:1.28e-23^.^.	NP_681245_1^NP_681245_1^Q:1-182,H:171-352^93.4%ID^E:2.9e-126^.^.	QGA85785.1^QGA85785.1^Q:1-182,H:10-191^99.5%ID^E:1.2e-131^.^.	PF00124.20^Photo_RC^Photosynthetic reaction centre protein^2-147^E:1.7e-36	.	ExpAA=52.56^PredHel=2^Topology=i21-43o99-121i	GO:0045156^molecular_function^electron transporter, transferring electrons within the cyclic electron transport pathway of photosynthesis activity`GO:0009772^biological_process^photosynthetic electron transport in photosystem II`GO:0019684^biological_process^photosynthesis, light reaction	K02706
Transcript_46574	sp|Q8EAJ0|DUSA_SHEON^sp|Q8EAJ0|DUSA_SHEON^Q:208-1128,H:10-305^44.805%ID^E:1.57e-83^.^.	Transcript_46574.p1	61-1347[+]	sp|Q8EAJ0|DUSA_SHEON^sp|Q8EAJ0|DUSA_SHEON^Q:50-356,H:10-305^44.805%ID^E:1.05e-84^.^.	Seita.7G028100.1.p^Seita.7G028100.1.p^Q:97-1347,H:15-431^89.928%ID^E:0^.^.	WP_086932912_1^WP_086932912_1^Q:226-1128,H:8-298^47.2%ID^E:7e-84^.^.	XP_034605845.1^XP_034605845.1^Q:55-1341,H:1-429^89.7%ID^E:7.1e-287^.^.	Seita.7G028100.1.p^Seita.7G028100.1.p^Q:1-429,H:3-431^89.51%ID^E:0^.^.	WP_086932912_1^WP_086932912_1^Q:56-356,H:8-298^47.2%ID^E:6.2e-85^.^.	XP_004975107.1^XP_004975107.1^Q:1-427,H:3-429^89.7%ID^E:1.6e-287^.^.	PF01207.18^Dus^Dihydrouridine synthase (Dus)^58-373^E:6.3e-61	.	.	GO:0017150^molecular_function^tRNA dihydrouridine synthase activity`GO:0050660^molecular_function^flavin adenine dinucleotide binding`GO:0008033^biological_process^tRNA processing`GO:0055114^biological_process^obsolete oxidation-reduction process	K05539
Transcript_47863	sp|Q9FEP7|SUT13_ARATH^sp|Q9FEP7|SUT13_ARATH^Q:214-2181,H:21-651^69.453%ID^E:0^.^.	Transcript_47863.p1	1-2199[+]	sp|Q9FEP7|SUT13_ARATH^sp|Q9FEP7|SUT13_ARATH^Q:72-727,H:21-651^69.453%ID^E:0^.^.	Seita.6G141000.2.p^Seita.6G141000.2.p^Q:145-2199,H:1-658^86.423%ID^E:0^.^.	WP_014373515_1^WP_014373515_1^Q:364-2181,H:1-561^33.9%ID^E:5.2e-96^.^.	TVU06131.1^TVU06131.1^Q:145-2196,H:1-657^87.4%ID^E:0^.^.	Seita.6G141000.2.p^Seita.6G141000.2.p^Q:49-733,H:1-658^86.423%ID^E:0^.^.	WP_014373515_1^WP_014373515_1^Q:122-727,H:1-561^33.9%ID^E:5.8e-97^.^.	TVU06131.1^TVU06131.1^Q:49-732,H:1-657^87.4%ID^E:0^.^.	PF00916.21^Sulfate_transp^Sulfate permease family^142-246^E:5.6e-37`PF00916.21^Sulfate_transp^Sulfate permease family^259-549^E:8.9e-88`PF01740.22^STAS^STAS domain^602-720^E:3.6e-29	.	ExpAA=209.87^PredHel=8^Topology=o226-248i268-290o330-352i359-381o406-428i489-511o516-538i551-573o	GO:0015116^molecular_function^sulfate transmembrane transporter activity`GO:0008272^biological_process^sulfate transport`GO:0016021^cellular_component^integral component of membrane	K17470
Transcript_47876	sp|P69555|PSBH_WHEAT^sp|P69555|PSBH_WHEAT^Q:1166-1011,H:22-73^84.615%ID^E:1.7e-25^.^.`sp|P69555|PSBH_WHEAT^sp|P69555|PSBH_WHEAT^Q:1228-1154,H:1-25^92%ID^E:1.7e-25^.^.	.	.	.	Seita.J014200.1.p^Seita.J014200.1.p^Q:1163-1035,H:34-76^86.047%ID^E:1.33e-17^.^.	NP_681585_1^NP_681585_1^Q:130-17,H:1-38^92.1%ID^E:1.5e-16^.^.	YP_009433341.1^YP_009433341.1^Q:214-17,H:2-67^87.9%ID^E:7.6e-31^.^.	.	.	.	.	.	.	.	.
Transcript_48160	sp|A1E9S1|ATPA_SORBI^sp|A1E9S1|ATPA_SORBI^Q:1042-2088,H:1-349^94.842%ID^E:0^.^.	Transcript_48160.p1	991-1896[+]	sp|P05022|ATPA_MAIZE^sp|P05022|ATPA_MAIZE^Q:18-301,H:1-284^95.775%ID^E:0^.^.	Seita.J019700.1.p^Seita.J019700.1.p^Q:1042-2088,H:1-306^83.381%ID^E:0^.^.	WP_015175645_1^WP_015175645_1^Q:1042-2088,H:1-349^73.4%ID^E:1.5e-172^.^.	ADD63035.1^ADD63035.1^Q:964-2088,H:1-375^93.3%ID^E:2.5e-234^.^.	Seita.J019700.1.p^Seita.J019700.1.p^Q:18-301,H:1-241^81.69%ID^E:2.55e-156^.^.	WP_015175645_1^WP_015175645_1^Q:18-301,H:1-284^71.1%ID^E:4.1e-138^.^.	ADD63035.1^ADD63035.1^Q:2-301,H:11-310^95%ID^E:6.5e-192^.^.	PF02874.24^ATP-synt_ab_N^ATP synthase alpha/beta family, beta-barrel domain^44-110^E:2.2e-13`PF00006.26^ATP-synt_ab^ATP synthase alpha/beta family, nucleotide-binding domain^170-301^E:2.1e-36	.	.	GO:0046034^biological_process^ATP metabolic process`GO:1902600^biological_process^proton transmembrane transport`GO:0005524^molecular_function^ATP binding	K02111
Transcript_48274	sp|P12173|YCF68_ORYSJ^sp|P12173|YCF68_ORYSJ^Q:995-594,H:1-133^80.597%ID^E:1.88e-51^.^.`sp|P12173|YCF68_ORYSJ^sp|P12173|YCF68_ORYSJ^Q:100-168,H:111-133^95.652%ID^E:2.85e-06^.^.`sp|P12173|YCF68_ORYSJ^sp|P12173|YCF68_ORYSJ^Q:83-121,H:105-117^76.923%ID^E:2.85e-06^.^.	.	.	.	Seita.7G269400.1.p^Seita.7G269400.1.p^Q:995-660,H:1-89^55.652%ID^E:5.68e-27^.^.	.	KAF7086613.1^KAF7086613.1^Q:995-564,H:1-144^79.9%ID^E:8.3e-70^.^.	.	.	.	.	.	.	.	.
Transcript_48493	sp|F4J3G5|CTPA3_ARATH^sp|F4J3G5|CTPA3_ARATH^Q:370-1653,H:95-519^69.697%ID^E:0^.^.	Transcript_48493.p1	97-1656[+]	sp|F4J3G5|CTPA3_ARATH^sp|F4J3G5|CTPA3_ARATH^Q:16-519,H:26-519^62.992%ID^E:0^.^.	Seita.4G138700.1.p^Seita.4G138700.1.p^Q:265-1656,H:60-524^92.903%ID^E:0^.^.	WP_015193901_1^WP_015193901_1^Q:421-1509,H:26-373^43.3%ID^E:4.2e-92^.^.	PUZ61142.1^PUZ61142.1^Q:97-1653,H:1-520^90.6%ID^E:0^.^.	Seita.4G138700.1.p^Seita.4G138700.1.p^Q:1-520,H:1-524^89.354%ID^E:0^.^.	WP_015193901_1^WP_015193901_1^Q:109-471,H:26-373^43.3%ID^E:1.5e-94^.^.	PUZ61142.1^PUZ61142.1^Q:1-519,H:1-520^90.6%ID^E:0^.^.	PF00595.25^PDZ^PDZ domain^195-266^E:5.9e-08`PF13180.7^PDZ_2^PDZ domain^205-273^E:3.7e-09`PF17820.2^PDZ_6^PDZ domain^218-266^E:2.1e-09`PF03572.19^Peptidase_S41^Peptidase family S41^311-473^E:3.9e-47	.	.	GO:0005515^molecular_function^protein binding`GO:0008236^molecular_function^serine-type peptidase activity`GO:0006508^biological_process^proteolysis	K03797
Transcript_48854	sp|P16157|ANK1_HUMAN^sp|P16157|ANK1_HUMAN^Q:1863-2291,H:394-528^41.259%ID^E:3.73e-18^.^.`sp|P16157|ANK1_HUMAN^sp|P16157|ANK1_HUMAN^Q:1851-2264,H:225-387^34.756%ID^E:1.11e-11^.^.`sp|P16157|ANK1_HUMAN^sp|P16157|ANK1_HUMAN^Q:1668-2243,H:598-776^29.082%ID^E:2.78e-11^.^.`sp|P16157|ANK1_HUMAN^sp|P16157|ANK1_HUMAN^Q:1767-2267,H:467-622^32.353%ID^E:1.1e-10^.^.`sp|P16157|ANK1_HUMAN^sp|P16157|ANK1_HUMAN^Q:…	Transcript_48854.p1	1644-2312[+]	sp|P16157|ANK1_HUMAN^sp|P16157|ANK1_HUMAN^Q:74-216,H:394-528^41.259%ID^E:3.26e-21^.^.`sp|P16157|ANK1_HUMAN^sp|P16157|ANK1_HUMAN^Q:9-200,H:598-776^29.082%ID^E:3.45e-14^.^.`sp|P16157|ANK1_HUMAN^sp|P16157|ANK1_HUMAN^Q:70-207,H:225-387^34.756%ID^E:7.09e-14^.^.`sp|P16157|ANK1_HUMAN^sp|P16157|ANK1_HUMAN^Q:42-208,H:467-622^32.353%ID^E:5.73e-13^.^.`sp|P16157|ANK1_HUMAN^sp|P16157|ANK1_HUMAN^Q:57-200,H:19-…	Seita.9G541600.1.p^Seita.9G541600.1.p^Q:1734-2312,H:17-209^93.264%ID^E:5.92e-119^.^.	.	TVU48387.1^TVU48387.1^Q:1707-2309,H:6-206^72.6%ID^E:8.4e-70^.^.	Seita.9G541600.1.p^Seita.9G541600.1.p^Q:22-223,H:8-209^92.079%ID^E:2.07e-133^.^.	.	TVU48387.1^TVU48387.1^Q:22-222,H:6-206^72.6%ID^E:2.6e-77^.^.	PF12796.8^Ank_2^Ankyrin repeats (3 copies)^51-114^E:1.3e-08`PF13637.7^Ank_4^Ankyrin repeats (many copies)^51-104^E:6e-08`PF12796.8^Ank_2^Ankyrin repeats (3 copies)^54-141^E:9.9e-12`PF13857.7^Ank_5^Ankyrin repeats (many copies)^72-121^E:1.4e-09`PF00023.31^Ank^Ankyrin repeat^83-114^E:1.4e-07`PF13606.7^Ank_3^Ankyrin repeat^83-110^E:1.4e-05`PF13637.7^Ank_4^Ankyrin repeats (many copies)^85-137^E:1.7e-…	.	.	GO:0005515^molecular_function^protein binding	.
Transcript_49302	sp|P08527|RR14_MAIZE^sp|P08527|RR14_MAIZE^Q:189-497,H:1-103^99.029%ID^E:3.21e-49^.^.	.	.	.	Seita.9G143200.1.p^Seita.9G143200.1.p^Q:324-500,H:1-59^91.525%ID^E:1.35e-31^.^.	WP_015189741_1^WP_015189741_1^Q:189-497,H:1-100^57.3%ID^E:1.1e-29^.^.	YP_009267061.1^YP_009267061.1^Q:189-497,H:1-103^100%ID^E:2.3e-63^.^.	.	.	.	.	.	.	.	.
Transcript_49389	sp|Q0WMN5|Y3913_ARATH^sp|Q0WMN5|Y3913_ARATH^Q:1880-2488,H:263-495^44.017%ID^E:1.23e-57^.^.	Transcript_49389.p4	1940-2518[+]	sp|Q0WMN5|Y3913_ARATH^sp|Q0WMN5|Y3913_ARATH^Q:2-183,H:284-495^42.723%ID^E:4.68e-52^.^.	Seita.8G144400.2.p^Seita.8G144400.2.p^Q:1880-2509,H:175-384^95.714%ID^E:5.67e-141^.^.	.	PWZ05349.1^PWZ05349.1^Q:1673-615,H:1-361^74.9%ID^E:1.8e-143^.^.	Seita.8G144400.2.p^Seita.8G144400.2.p^Q:1-190,H:195-384^95.263%ID^E:2.25e-133^.^.	.	KAG2558087.1^KAG2558087.1^Q:1-190,H:110-299^95.8%ID^E:7.4e-126^.^.	.	.	.	.	.
Transcript_49389	sp|Q0WMN5|Y3913_ARATH^sp|Q0WMN5|Y3913_ARATH^Q:1880-2488,H:263-495^44.017%ID^E:1.23e-57^.^.	Transcript_49389.p3	612-1673[-]	sp|Q9FHH8|COL5_ARATH^sp|Q9FHH8|COL5_ARATH^Q:7-353,H:15-355^40.369%ID^E:8.02e-63^.^.	Seita.8G144400.2.p^Seita.8G144400.2.p^Q:1880-2509,H:175-384^95.714%ID^E:5.67e-141^.^.	.	PWZ05349.1^PWZ05349.1^Q:1673-615,H:1-361^74.9%ID^E:1.8e-143^.^.	Seita.4G192300.1.p^Seita.4G192300.1.p^Q:1-354,H:1-373^76.944%ID^E:3.4e-165^.^.	.	PWZ05349.1^PWZ05349.1^Q:1-353,H:1-361^74.9%ID^E:5.1e-150^.^.	PF06203.15^CCT^CCT motif^278-320^E:2.1e-16	.	.	GO:0005515^molecular_function^protein binding	.
Transcript_50368	sp|Q6L366|RR8_SACHY^sp|Q6L366|RR8_SACHY^Q:322-720,H:1-136^86.765%ID^E:2.72e-79^.^.	Transcript_50368.p1	322-786[+]	sp|Q6L366|RR8_SACHY^sp|Q6L366|RR8_SACHY^Q:1-133,H:1-136^86.765%ID^E:4.26e-81^.^.	Seita.J014700.1.p^Seita.J014700.1.p^Q:322-720,H:1-112^67.647%ID^E:9.53e-54^.^.	WP_012410712_1^WP_012410712_1^Q:319-705,H:1-125^45%ID^E:1.6e-28^.^.	YP_008855126.1^YP_008855126.1^Q:322-705,H:1-128^93.8%ID^E:2.7e-73^.^.	Seita.J014700.1.p^Seita.J014700.1.p^Q:1-133,H:1-112^67.647%ID^E:2.02e-55^.^.	WP_012410712_1^WP_012410712_1^Q:4-128,H:5-125^46.4%ID^E:1.4e-29^.^.	YP_008855126.1^YP_008855126.1^Q:1-128,H:1-128^93.8%ID^E:6.8e-75^.^.	PF00410.20^Ribosomal_S8^Ribosomal protein S8^4-128^E:1.9e-32	.	.	GO:0003735^molecular_function^structural constituent of ribosome`GO:0006412^biological_process^translation`GO:0005840^cellular_component^ribosome	K02994
Transcript_51086	sp|P06670|NDHK_MAIZE^sp|P06670|NDHK_MAIZE^Q:113-793,H:1-227^97.357%ID^E:1.83e-155^.^.	Transcript_51086.p1	2-796[+]	sp|P06670|NDHK_MAIZE^sp|P06670|NDHK_MAIZE^Q:38-264,H:1-227^97.357%ID^E:5.77e-163^.^.	Seita.J020300.1.p^Seita.J020300.1.p^Q:29-796,H:1-255^96.484%ID^E:3.75e-174^.^.	WP_015180176_1^WP_015180176_1^Q:89-730,H:15-227^65.6%ID^E:2.7e-95^.^.	YP_009456882.1^YP_009456882.1^Q:2-793,H:22-283^98.9%ID^E:6.7e-183^.^.	Seita.J020300.1.p^Seita.J020300.1.p^Q:10-265,H:1-255^96.484%ID^E:0^.^.	WP_015180176_1^WP_015180176_1^Q:30-243,H:15-227^65.6%ID^E:5.7e-96^.^.	YP_009456882.1^YP_009456882.1^Q:1-264,H:22-283^98.9%ID^E:3.4e-183^.^.	PF01058.23^Oxidored_q6^NADH ubiquinone oxidoreductase, 20 Kd subunit^97-190^E:2.8e-22	.	.	GO:0051536^molecular_function^iron-sulfur cluster binding`GO:0055114^biological_process^obsolete oxidation-reduction process	K05582
Transcript_51112	sp|Q6ENY0|PSBC_SACOF^sp|Q6ENY0|PSBC_SACOF^Q:2135-3553,H:1-473^93.023%ID^E:0^.^.	Transcript_51112.p2	1126-2187[+]	sp|P0C437|PSBD_ORYSJ^sp|P0C437|PSBD_ORYSJ^Q:1-353,H:1-353^94.901%ID^E:0^.^.	Seita.J018300.1.p^Seita.J018300.1.p^Q:2135-3556,H:1-372^72.574%ID^E:0^.^.	NP_682421_1^NP_682421_1^Q:2135-3553,H:1-473^76.5%ID^E:2.7e-263^.^.	ASJ67451.1^ASJ67451.1^Q:2096-3553,H:2-487^94%ID^E:0^.^.	Seita.J017900.1.p^Seita.J017900.1.p^Q:1-299,H:1-302^30.619%ID^E:1.72e-36^.^.	NP_681245_1^NP_681245_1^Q:1-353,H:1-352^85.3%ID^E:1.9e-230^.^.	NP_039366.1^NP_039366.1^Q:1-353,H:1-353^94.9%ID^E:2.2e-251^.^.	PF00124.20^Photo_RC^Photosynthetic reaction centre protein^29-318^E:1.7e-66	.	ExpAA=132.39^PredHel=6^Topology=i28-50o109-128i141-163o168-190i197-219o270-292i	GO:0045156^molecular_function^electron transporter, transferring electrons within the cyclic electron transport pathway of photosynthesis activity`GO:0009772^biological_process^photosynthetic electron transport in photosystem II`GO:0019684^biological_process^photosynthesis, light reaction	K02706
Transcript_51112	sp|Q6ENY0|PSBC_SACOF^sp|Q6ENY0|PSBC_SACOF^Q:2135-3553,H:1-473^93.023%ID^E:0^.^.	Transcript_51112.p3	5457-5810[-]	sp|Q0G9M0|PSAB_LIRTU^sp|Q0G9M0|PSAB_LIRTU^Q:1-117,H:618-734^88.889%ID^E:1.13e-63^.^.	Seita.J018300.1.p^Seita.J018300.1.p^Q:2135-3556,H:1-372^72.574%ID^E:0^.^.	NP_682421_1^NP_682421_1^Q:2135-3553,H:1-473^76.5%ID^E:2.7e-263^.^.	ASJ67451.1^ASJ67451.1^Q:2096-3553,H:2-487^94%ID^E:0^.^.	Seita.J019800.1.p^Seita.J019800.1.p^Q:1-87,H:447-533^83.908%ID^E:7.28e-46^.^.	NP_681521_1^NP_681521_1^Q:1-117,H:625-741^82.9%ID^E:4.7e-62^.^.	KYP60263.1^KYP60263.1^Q:1-117,H:2-118^88%ID^E:1.5e-69^.^.	PF00223.20^PsaA_PsaB^Photosystem I psaA/psaB protein^1-110^E:1.7e-43	.	ExpAA=45.33^PredHel=2^Topology=o28-50i90-112o	GO:0015979^biological_process^photosynthesis`GO:0009522^cellular_component^photosystem I`GO:0009579^cellular_component^thylakoid`GO:0016021^cellular_component^integral component of membrane	K02690
Transcript_51112	sp|Q6ENY0|PSBC_SACOF^sp|Q6ENY0|PSBC_SACOF^Q:2135-3553,H:1-473^93.023%ID^E:0^.^.	Transcript_51112.p1	2135-3556[+]	sp|B1A931|PSBC_CARPA^sp|B1A931|PSBC_CARPA^Q:1-473,H:1-473^91.966%ID^E:0^.^.	Seita.J018300.1.p^Seita.J018300.1.p^Q:2135-3556,H:1-372^72.574%ID^E:0^.^.	NP_682421_1^NP_682421_1^Q:2135-3553,H:1-473^76.5%ID^E:2.7e-263^.^.	ASJ67451.1^ASJ67451.1^Q:2096-3553,H:2-487^94%ID^E:0^.^.	Seita.J018300.1.p^Seita.J018300.1.p^Q:1-474,H:1-372^72.574%ID^E:0^.^.	NP_682421_1^NP_682421_1^Q:1-473,H:1-473^76.5%ID^E:3.1e-283^.^.	ASJ67451.1^ASJ67451.1^Q:1-473,H:15-487^93.9%ID^E:0^.^.	PF00421.20^PSII^Photosystem II protein^31-468^E:1.8e-130	.	ExpAA=146.07^PredHel=6^Topology=i45-67o87-109i160-182o236-258i271-293o426-445i	GO:0016168^molecular_function^chlorophyll binding`GO:0009767^biological_process^photosynthetic electron transport chain`GO:0019684^biological_process^photosynthesis, light reaction`GO:0009521^cellular_component^photosystem`GO:0016020^cellular_component^membrane	K02705
Transcript_52702	sp|Q6ENW7|ATPF_SACOF^sp|Q6ENW7|ATPF_SACOF^Q:989-1357,H:56-178^91.87%ID^E:1.88e-71^.^.`sp|Q6ENW7|ATPF_SACOF^sp|Q6ENW7|ATPF_SACOF^Q:4-150,H:5-53^81.633%ID^E:7.42e-06^.^.	.	.	.	Seita.J019600.1.p^Seita.J019600.1.p^Q:989-1357,H:54-164^82.927%ID^E:1.88e-60^.^.`Seita.J019600.1.p^Seita.J019600.1.p^Q:10-135,H:7-48^92.857%ID^E:3.39e-06^.^.	.	QOY46368.1^QOY46368.1^Q:4-1365,H:5-426^41.9%ID^E:1.2e-72^.^.	.	.	.	.	.	.	.	.
Transcript_52736	sp|Q9FYH7|VSR6_ARATH^sp|Q9FYH7|VSR6_ARATH^Q:2881-4746,H:10-626^63.403%ID^E:0^.^.`sp|Q9FYH7|VSR6_ARATH^sp|Q9FYH7|VSR6_ARATH^Q:2751-1984,H:10-260^60.311%ID^E:5.9e-179^.^.`sp|Q9FYH7|VSR6_ARATH^sp|Q9FYH7|VSR6_ARATH^Q:1924-1187,H:253-463^61.382%ID^E:5.9e-179^.^.`sp|Q9FYH7|VSR6_ARATH^sp|Q9FYH7|VSR6_ARATH^Q:1049-480,H:466-626^50%ID^E:1.33e-52^.^.	Transcript_52736.p2	3150-4100[+]	.	Seita.4G186000.1.p^Seita.4G186000.1.p^Q:2860-4752,H:1-634^91.167%ID^E:0^.^.`Seita.4G186000.1.p^Seita.4G186000.1.p^Q:2751-1984,H:8-266^88.803%ID^E:0^.^.`Seita.4G186000.1.p^Seita.4G186000.1.p^Q:1906-1184,H:261-470^81.328%ID^E:0^.^.`Seita.4G186000.1.p^Seita.4G186000.1.p^Q:1055-474,H:470-634^78.351%ID^E:4.89e-93^.^.	WP_012392674_1^WP_012392674_1^Q:2700-2296,H:113-234^33.6%ID^E:1.5e-05^.^.	XP_025811102.1^XP_025811102.1^Q:2860-4749,H:2-630^92.6%ID^E:0^.^.	.	.	KAF7003283.1^KAF7003283.1^Q:88-311,H:1-224^52.7%ID^E:8.4e-47^.^.	.	.	.	.	.
Transcript_53658	sp|A1E9T1|ATPB_SORBI^sp|A1E9T1|ATPB_SORBI^Q:543-2018,H:1-492^98.374%ID^E:0^.^.	Transcript_53658.p1	543-2123[+]	sp|A1E9T1|ATPB_SORBI^sp|A1E9T1|ATPB_SORBI^Q:1-492,H:1-492^98.374%ID^E:0^.^.	Seita.J020700.1.p^Seita.J020700.1.p^Q:549-2000,H:1-431^87.603%ID^E:0^.^.	WP_015191148_1^WP_015191148_1^Q:576-2015,H:2-481^81.7%ID^E:1.3e-277^.^.	YP_008855098.1^YP_008855098.1^Q:543-2018,H:1-492^99.2%ID^E:0^.^.	Seita.J020700.1.p^Seita.J020700.1.p^Q:3-486,H:1-431^87.603%ID^E:0^.^.	WP_015191148_1^WP_015191148_1^Q:12-491,H:2-481^81.7%ID^E:1.2e-282^.^.	YP_008855098.1^YP_008855098.1^Q:1-492,H:1-492^99.2%ID^E:0^.^.	PF02874.24^ATP-synt_ab_N^ATP synthase alpha/beta family, beta-barrel domain^25-95^E:5.3e-20`PF00006.26^ATP-synt_ab^ATP synthase alpha/beta family, nucleotide-binding domain^152-372^E:5.9e-64	.	.	GO:0046034^biological_process^ATP metabolic process`GO:1902600^biological_process^proton transmembrane transport`GO:0005524^molecular_function^ATP binding	K02112
Transcript_53704	.	.	.	.	Seita.4G174300.1.p^Seita.4G174300.1.p^Q:1131-988,H:5-52^89.583%ID^E:6.02e-22^.^.	.	KQK20681.1^KQK20681.1^Q:1104-931,H:1-58^94.8%ID^E:3.5e-29^.^.	.	.	.	.	.	.	.	.
Transcript_54256	sp|Q6M9M7|Y1998_PARUW^sp|Q6M9M7|Y1998_PARUW^Q:331-1656,H:10-383^36.117%ID^E:6.11e-85^.^.	Transcript_54256.p1	58-1713[+]	sp|Q6M9M7|Y1998_PARUW^sp|Q6M9M7|Y1998_PARUW^Q:88-533,H:6-383^36.018%ID^E:3.98e-85^.^.	Seita.5G430100.1.p^Seita.5G430100.1.p^Q:328-1674,H:89-537^95.323%ID^E:0^.^.	WP_059062287_1^WP_059062287_1^Q:337-1656,H:11-381^35.8%ID^E:9.1e-81^.^.	KAG2602958.1^KAG2602958.1^Q:37-1680,H:19-565^90.9%ID^E:0^.^.	Seita.5G430100.1.p^Seita.5G430100.1.p^Q:1-539,H:1-537^92.593%ID^E:0^.^.	WP_059062287_1^WP_059062287_1^Q:94-533,H:11-381^35.8%ID^E:5.4e-81^.^.	XP_039850526.1^XP_039850526.1^Q:1-541,H:1-540^90.4%ID^E:0^.^.	PF05175.15^MTS^Methyltransferase small domain^328-421^E:7.4e-06`PF03602.16^Cons_hypoth95^Conserved hypothetical protein 95^331-437^E:1e-06	.	.	GO:0008168^molecular_function^methyltransferase activity	.
Transcript_54350	sp|Q2MI70|PETD_SOLLC^sp|Q2MI70|PETD_SOLLC^Q:1055-1318,H:3-90^92.045%ID^E:3.96e-49^.^.	.	.	.	.	WP_011244080_1^WP_011244080_1^Q:1055-1315,H:3-89^79.3%ID^E:1.1e-43^.^.	KXG32556.1^KXG32556.1^Q:1007-1318,H:1-104^93.3%ID^E:7.9e-62^.^.	.	.	.	.	.	.	.	.
Transcript_54779	sp|Q32RK9|ATPH_ZYGCR^sp|Q32RK9|ATPH_ZYGCR^Q:614-486,H:39-81^100%ID^E:3.68e-19^.^.	Transcript_54779.p1	1334-1756[+]	.	Seita.J019500.1.p^Seita.J019500.1.p^Q:614-483,H:39-82^100%ID^E:4.57e-20^.^.	WP_015183128_1^WP_015183128_1^Q:728-489,H:1-80^92.5%ID^E:3.3e-35^.^.	THU42938.1^THU42938.1^Q:803-486,H:78-185^85.2%ID^E:5.3e-39^.^.	.	.	XP_026434589.1^XP_026434589.1^Q:2-79,H:46-123^59%ID^E:6.1e-18^.^.	.	.	.	.	.
Transcript_55056	sp|P58311|PSAA_WHEAT^sp|P58311|PSAA_WHEAT^Q:1460-3565,H:1-702^98.148%ID^E:0^.^.	Transcript_55056.p1	1460-3784[+]	sp|P58311|PSAA_WHEAT^sp|P58311|PSAA_WHEAT^Q:1-702,H:1-702^98.148%ID^E:0^.^.	Seita.J011100.1.p^Seita.J011100.1.p^Q:1601-3565,H:1-655^98.015%ID^E:0^.^.	WP_015173234_1^WP_015173234_1^Q:1460-3565,H:1-703^82.7%ID^E:0^.^.	ADD63038.1^ADD63038.1^Q:1415-3565,H:1-717^98.3%ID^E:0^.^.	Seita.J011100.1.p^Seita.J011100.1.p^Q:48-702,H:1-655^98.015%ID^E:0^.^.	WP_015173234_1^WP_015173234_1^Q:1-702,H:1-703^82.7%ID^E:0^.^.	YP_008855091.1^YP_008855091.1^Q:1-702,H:1-702^99.4%ID^E:0^.^.	PF00223.20^PsaA_PsaB^Photosystem I psaA/psaB protein^32-702^E:0	.	ExpAA=200.86^PredHel=8^Topology=i70-92o156-178i350-369o389-411i433-455o532-554i591-610o664-686i	GO:0015979^biological_process^photosynthesis`GO:0009522^cellular_component^photosystem I`GO:0009579^cellular_component^thylakoid`GO:0016021^cellular_component^integral component of membrane	K02689
Transcript_56749	sp|A1E9U5|RK33_SORBI^sp|A1E9U5|RK33_SORBI^Q:677-874,H:1-66^100%ID^E:2.11e-39^.^.	.	.	.	Seita.J013600.1.p^Seita.J013600.1.p^Q:677-877,H:1-67^98.507%ID^E:5.91e-40^.^.	WP_013322314_1^WP_013322314_1^Q:677-871,H:1-64^60%ID^E:1.4e-17^.^.	NP_043045.1^NP_043045.1^Q:677-874,H:1-66^100%ID^E:6.3e-37^.^.	.	.	.	.	.	.	.	.
Transcript_57651	sp|P05642|CYB6_MAIZE^sp|P05642|CYB6_MAIZE^Q:185-829,H:1-215^98.605%ID^E:3.68e-152^.^.	.	.	.	Seita.J007300.1.p^Seita.J007300.1.p^Q:263-604,H:29-142^33.333%ID^E:9.6e-17^.^.	WP_010471635_1^WP_010471635_1^Q:185-829,H:1-215^87%ID^E:1.6e-138^.^.	YP_009433341.1^YP_009433341.1^Q:98-829,H:1-244^93.9%ID^E:3.8e-162^.^.	.	.	.	.	.	.	.	.
Transcript_58359	.	.	.	.	Seita.J020000.1.p^Seita.J020000.1.p^Q:470-544,H:18-42^76%ID^E:0.000185^.^.	.	THU42331.1^THU42331.1^Q:112-351,H:73-144^67.5%ID^E:1.6e-20^.^.	.	.	.	.	.	.	.	.
Transcript_58716	sp|A1E9X4|NU4C_SORBI^sp|A1E9X4|NU4C_SORBI^Q:178-1677,H:1-500^98%ID^E:0^.^.	Transcript_58716.p1	178-1680[+]	sp|Q6L3E0|NU4C_SACHY^sp|Q6L3E0|NU4C_SACHY^Q:1-500,H:1-500^98%ID^E:0^.^.	Seita.J016700.1.p^Seita.J016700.1.p^Q:304-1584,H:5-360^79.391%ID^E:0^.^.	WP_012412408_1^WP_012412408_1^Q:187-1662,H:6-496^56.4%ID^E:4.2e-187^.^.	QSX26752.1^QSX26752.1^Q:133-1677,H:1-515^98.3%ID^E:0^.^.	Seita.J016700.1.p^Seita.J016700.1.p^Q:43-469,H:5-360^81.499%ID^E:0^.^.	WP_012412408_1^WP_012412408_1^Q:4-479,H:6-481^57.7%ID^E:6.7e-188^.^.	YP_008855141.1^YP_008855141.1^Q:1-500,H:1-500^99.8%ID^E:0^.^.	PF00361.21^Proton_antipo_M^Proton-conducting membrane transporter^131-413^E:1.2e-56	.	ExpAA=301.25^PredHel=14^Topology=o5-24i31-53o84-106i113-130o134-156i168-190o212-234i241-260o275-297i304-326o330-352i384-406o416-435i462-484o	.	K05575
Transcript_58911	sp|P10978|POLX_TOBAC^sp|P10978|POLX_TOBAC^Q:3074-4123,H:862-1223^46.133%ID^E:4.76e-88^.^.	Transcript_58911.p1	3080-4144[+]	sp|P10978|POLX_TOBAC^sp|P10978|POLX_TOBAC^Q:3-348,H:868-1223^46.067%ID^E:2.87e-97^.^.	Seita.1G126100.1.p^Seita.1G126100.1.p^Q:2842-3084,H:1-79^85.185%ID^E:9.25e-36^.^.	.	WP_153148080.1^WP_153148080.1^Q:3074-4144,H:139-495^89.4%ID^E:4.4e-219^.^.	.	.	WP_153148080.1^WP_153148080.1^Q:2-355,H:142-495^89.5%ID^E:1.4e-232^.^.	PF07727.15^RVT_2^Reverse transcriptase (RNA-dependent DNA polymerase)^7-216^E:1.9e-68	.	.	.	.
Transcript_59150	sp|A1EA07|PSAB_AGRST^sp|A1EA07|PSAB_AGRST^Q:2215-74,H:14-727^99.44%ID^E:0^.^.	Transcript_59150.p1	50-2215[-]	sp|A1E9S3|PSAB_SORBI^sp|A1E9S3|PSAB_SORBI^Q:1-721,H:14-734^99.723%ID^E:0^.^.	Seita.J019800.1.p^Seita.J019800.1.p^Q:2215-653,H:14-432^80.422%ID^E:0^.^.`Seita.J019800.1.p^Seita.J019800.1.p^Q:457-143,H:429-533^94.286%ID^E:3.76e-58^.^.	WP_015173233_1^WP_015173233_1^Q:2215-53,H:14-738^82.8%ID^E:0^.^.	YP_008815750.1^YP_008815750.1^Q:2215-53,H:14-734^100%ID^E:0^.^.	Seita.J019800.1.p^Seita.J019800.1.p^Q:1-521,H:14-432^80.422%ID^E:0^.^.`Seita.J019800.1.p^Seita.J019800.1.p^Q:587-691,H:429-533^94.286%ID^E:1.46e-58^.^.	WP_015173233_1^WP_015173233_1^Q:1-721,H:14-738^82.8%ID^E:0^.^.	YP_008815750.1^YP_008815750.1^Q:1-721,H:14-734^100%ID^E:0^.^.	PF00223.20^PsaA_PsaB^Photosystem I psaA/psaB protein^1-714^E:0	.	ExpAA=245.86^PredHel=9^Topology=i122-144o164-186i319-341o361-383i404-426o504-526i562-581o632-654i694-716o	GO:0015979^biological_process^photosynthesis`GO:0009522^cellular_component^photosystem I`GO:0009579^cellular_component^thylakoid`GO:0016021^cellular_component^integral component of membrane	K02690
Transcript_59459	sp|A1EA07|PSAB_AGRST^sp|A1EA07|PSAB_AGRST^Q:28-1305,H:309-734^99.061%ID^E:0^.^.	Transcript_59459.p1	1-1308[+]	sp|A1EA07|PSAB_AGRST^sp|A1EA07|PSAB_AGRST^Q:10-435,H:309-734^99.061%ID^E:0^.^.	Seita.J019800.1.p^Seita.J019800.1.p^Q:109-1215,H:250-533^64.499%ID^E:4.12e-138^.^.	WP_015173233_1^WP_015173233_1^Q:22-1305,H:312-738^84.6%ID^E:2.8e-277^.^.	XP_035819638.1^XP_035819638.1^Q:28-1305,H:181-606^98.8%ID^E:0^.^.	Seita.J019800.1.p^Seita.J019800.1.p^Q:37-405,H:250-533^64.499%ID^E:8.23e-139^.^.	WP_015173233_1^WP_015173233_1^Q:8-435,H:312-738^84.6%ID^E:1.4e-277^.^.	QTJ27665.1^QTJ27665.1^Q:10-435,H:309-734^99.1%ID^E:0^.^.	PF00223.20^PsaA_PsaB^Photosystem I psaA/psaB protein^12-428^E:3.1e-216	.	ExpAA=152.13^PredHel=7^Topology=i33-55o75-97i118-140o218-240i276-295o346-368i408-430o	GO:0015979^biological_process^photosynthesis`GO:0009522^cellular_component^photosystem I`GO:0009579^cellular_component^thylakoid`GO:0016021^cellular_component^integral component of membrane	K02690
Transcript_59648	sp|P48183|PSBA_MAIZE^sp|P48183|PSBA_MAIZE^Q:90-1127,H:1-346^99.133%ID^E:0^.^.	Transcript_59648.p1	90-1502[+]	sp|P48183|PSBA_MAIZE^sp|P48183|PSBA_MAIZE^Q:1-346,H:1-346^99.133%ID^E:0^.^.	Seita.J017900.1.p^Seita.J017900.1.p^Q:90-1127,H:1-346^99.133%ID^E:0^.^.	WP_009454952_1^WP_009454952_1^Q:90-1118,H:1-343^89.8%ID^E:1.4e-234^.^.	YP_009714309.1^YP_009714309.1^Q:45-1118,H:1-358^98.3%ID^E:4.3e-258^.^.	Seita.J017900.1.p^Seita.J017900.1.p^Q:1-346,H:1-346^99.133%ID^E:0^.^.	WP_009454952_1^WP_009454952_1^Q:1-343,H:1-343^89.8%ID^E:5e-235^.^.	YP_009461190.1^YP_009461190.1^Q:1-346,H:1-346^99.1%ID^E:1.2e-251^.^.	PF00124.20^Photo_RC^Photosynthetic reaction centre protein^28-327^E:5e-98`PF07876.13^Dabb^Stress responsive A/B Barrel Domain^370-465^E:1e-26	.	ExpAA=137.21^PredHel=7^Topology=i29-51o71-93i105-127o142-164i171-193o197-219i271-293o	GO:0045156^molecular_function^electron transporter, transferring electrons within the cyclic electron transport pathway of photosynthesis activity`GO:0009772^biological_process^photosynthetic electron transport in photosystem II`GO:0019684^biological_process^photosynthesis, light reaction	K02703
Transcript_59931	sp|Q3E9A0|ANTR6_ARATH^sp|Q3E9A0|ANTR6_ARATH^Q:315-1634,H:88-512^73.409%ID^E:0^.^.	Transcript_59931.p1	162-1658[+]	sp|Q3E9A0|ANTR6_ARATH^sp|Q3E9A0|ANTR6_ARATH^Q:49-495,H:85-516^73.154%ID^E:0^.^.	Seita.2G304200.4.p^Seita.2G304200.4.p^Q:312-1634,H:94-534^92.063%ID^E:0^.^.	WP_068545443_1^WP_068545443_1^Q:342-1622,H:14-422^34%ID^E:1.6e-75^.^.	XP_021309842.1^XP_021309842.1^Q:45-1655,H:1-542^85.9%ID^E:0^.^.	Seita.2G304200.4.p^Seita.2G304200.4.p^Q:15-499,H:62-542^89.897%ID^E:0^.^.	WP_068545443_1^WP_068545443_1^Q:61-487,H:14-422^34%ID^E:2.4e-77^.^.	XP_021309842.1^XP_021309842.1^Q:1-498,H:46-542^92.2%ID^E:0^.^.	PF07690.17^MFS_1^Major Facilitator Superfamily^71-447^E:3.5e-54`PF00083.25^Sugar_tr^Sugar (and other) transporter^97-315^E:6.8e-09	.	ExpAA=204.01^PredHel=9^Topology=o136-158i191-213o217-236i302-324o334-356i376-395o399-418i431-453o463-485i	GO:0055085^biological_process^transmembrane transport`GO:0016021^cellular_component^integral component of membrane`GO:0022857^molecular_function^transmembrane transporter activity	K08193
Transcript_59995	sp|P53684|CDPK7_ORYSJ^sp|P53684|CDPK7_ORYSJ^Q:2415-2296,H:503-542^85%ID^E:7.77e-13^.^.	Transcript_59995.p1	245-1477[+]	.	Seita.9G555500.2.p^Seita.9G555500.2.p^Q:413-1477,H:56-379^79.888%ID^E:5.5e-168^.^.	.	OEL22050.1^OEL22050.1^Q:245-1474,H:1-403^77.1%ID^E:1.2e-203^.^.	Seita.9G555500.2.p^Seita.9G555500.2.p^Q:57-411,H:56-379^79.888%ID^E:0^.^.	.	OEL22050.1^OEL22050.1^Q:1-410,H:1-403^77.1%ID^E:1.6e-211^.^.	.	.	.	.	.
Transcript_60274	sp|A1E9Q9|PSBD_SORBI^sp|A1E9Q9|PSBD_SORBI^Q:3-1031,H:11-353^99.417%ID^E:0^.^.	Transcript_60274.p1	3-1034[+]	sp|P0C437|PSBD_ORYSJ^sp|P0C437|PSBD_ORYSJ^Q:1-343,H:11-353^99.417%ID^E:0^.^.	Seita.4G174200.1.p^Seita.4G174200.1.p^Q:982-1611,H:1-179^80%ID^E:2.04e-92^.^.	NP_681245_1^NP_681245_1^Q:6-1031,H:11-352^90.1%ID^E:3.4e-236^.^.	YP_008815736.1^YP_008815736.1^Q:3-1031,H:11-353^99.4%ID^E:1.9e-253^.^.	Seita.J017900.1.p^Seita.J017900.1.p^Q:1-289,H:9-302^30.303%ID^E:3.77e-41^.^.	NP_681245_1^NP_681245_1^Q:2-343,H:11-352^90.1%ID^E:1.8e-239^.^.	YP_008815736.1^YP_008815736.1^Q:1-343,H:11-353^99.4%ID^E:9.7e-257^.^.	PF00124.20^Photo_RC^Photosynthetic reaction centre protein^19-308^E:5e-75	.	ExpAA=145.61^PredHel=7^Topology=o20-42i62-84o99-118i131-153o158-175i187-209o260-282i	GO:0045156^molecular_function^electron transporter, transferring electrons within the cyclic electron transport pathway of photosynthesis activity`GO:0009772^biological_process^photosynthetic electron transport in photosystem II`GO:0019684^biological_process^photosynthesis, light reaction	K02706
Transcript_60317	sp|O04619|ADNT1_ARATH^sp|O04619|ADNT1_ARATH^Q:195-1259,H:1-352^80.952%ID^E:0^.^.	Transcript_60317.p1	3-1262[+]	sp|O04619|ADNT1_ARATH^sp|O04619|ADNT1_ARATH^Q:65-419,H:1-352^80.952%ID^E:0^.^.	Seita.3G128300.1.p^Seita.3G128300.1.p^Q:195-1262,H:1-356^96.91%ID^E:0^.^.	.	XP_025806404.1^XP_025806404.1^Q:195-1259,H:1-355^97.7%ID^E:2.8e-251^.^.	Seita.3G128300.1.p^Seita.3G128300.1.p^Q:65-420,H:1-356^96.91%ID^E:0^.^.	.	XP_025806404.1^XP_025806404.1^Q:65-419,H:1-355^97.7%ID^E:8.6e-253^.^.	PF00153.28^Mito_carr^Mitochondrial carrier protein^105-191^E:5.6e-23`PF00153.28^Mito_carr^Mitochondrial carrier protein^208-299^E:1.3e-26`PF00153.28^Mito_carr^Mitochondrial carrier protein^310-411^E:4.1e-24	.	.	.	K14684
Transcript_60857	sp|Q2VZE7|APAG_MAGSA^sp|Q2VZE7|APAG_MAGSA^Q:755-1111,H:5-120^49.58%ID^E:4.86e-31^.^.	Transcript_60857.p1	269-1147[+]	sp|Q2VZE7|APAG_MAGSA^sp|Q2VZE7|APAG_MAGSA^Q:163-281,H:5-120^49.58%ID^E:7.26e-33^.^.	Seita.3G101900.1.p^Seita.3G101900.1.p^Q:269-1147,H:1-290^91.809%ID^E:2.19e-156^.^.	AKU99201_1^AKU99201_1^Q:746-1117,H:2-122^48.4%ID^E:3.3e-32^.^.	KAF8727042.1^KAF8727042.1^Q:269-1144,H:1-290^93.5%ID^E:1.4e-155^.^.	Seita.3G101900.1.p^Seita.3G101900.1.p^Q:1-293,H:1-290^94.198%ID^E:0^.^.	AKU99201_1^AKU99201_1^Q:160-283,H:2-122^48.4%ID^E:4.7e-34^.^.	KAF8727042.1^KAF8727042.1^Q:1-292,H:1-290^93.5%ID^E:7.8e-159^.^.	PF02151.20^UVR^UvrB/uvrC motif^123-148^E:6.3e-07`PF04379.15^DUF525^ApaG domain^178-262^E:5.2e-31	.	.	GO:0005515^molecular_function^protein binding	.
Transcript_60955	sp|Q9XIK3|ISCAP_ARATH^sp|Q9XIK3|ISCAP_ARATH^Q:280-591,H:74-177^82.692%ID^E:1.36e-60^.^.	Transcript_60955.p1	85-636[+]	sp|Q9XIK3|ISCAP_ARATH^sp|Q9XIK3|ISCAP_ARATH^Q:1-169,H:1-177^63.333%ID^E:2.01e-70^.^.	Seita.4G034100.1.p^Seita.4G034100.1.p^Q:85-636,H:1-184^80.214%ID^E:3.29e-85^.^.	WP_015230361_1^WP_015230361_1^Q:274-588,H:12-116^65.7%ID^E:1.9e-47^.^.	TVU12646.1^TVU12646.1^Q:85-633,H:1-185^87.6%ID^E:4.2e-104^.^.	Seita.4G034100.1.p^Seita.4G034100.1.p^Q:1-184,H:1-184^83.957%ID^E:1.01e-92^.^.	WP_015230361_1^WP_015230361_1^Q:64-168,H:12-116^65.7%ID^E:3.4e-49^.^.	TVU12646.1^TVU12646.1^Q:1-183,H:1-185^87.6%ID^E:2.3e-105^.^.	PF01521.21^Fe-S_biosyn^Iron-sulphur cluster biosynthesis^64-166^E:1.5e-21	.	.	.	K22063
Transcript_61059	.	.	.	.	.	.	YP_009632075.1^YP_009632075.1^Q:1215-1463,H:18-100^85.5%ID^E:6.1e-38^.^.	.	.	.	.	.	.	.	.
Transcript_61106	sp|Q41738|THI41_MAIZE^sp|Q41738|THI41_MAIZE^Q:130-315,H:16-84^60.87%ID^E:3.1e-14^.^.	.	.	.	Seita.4G199600.1.p^Seita.4G199600.1.p^Q:130-315,H:15-78^67.188%ID^E:6.01e-18^.^.	.	RLM55563.1^RLM55563.1^Q:88-315,H:1-77^76.6%ID^E:1.3e-25^.^.	.	.	.	.	.	.	.	.
Transcript_61127	sp|Q5EFU4|CRD1_HORVU^sp|Q5EFU4|CRD1_HORVU^Q:137-1369,H:2-417^84.211%ID^E:0^.^.	Transcript_61127.p1	146-1372[+]	sp|Q5EFU4|CRD1_HORVU^sp|Q5EFU4|CRD1_HORVU^Q:1-408,H:5-417^86.988%ID^E:0^.^.	Seita.5G040100.1.p^Seita.5G040100.1.p^Q:134-1372,H:2-415^94.686%ID^E:0^.^.	AFZ23557_1^AFZ23557_1^Q:314-1339,H:18-354^64%ID^E:1.2e-158^.^.	XP_004967679.1^XP_004967679.1^Q:134-1369,H:2-414^94.7%ID^E:8.4e-282^.^.	Seita.5G040100.1.p^Seita.5G040100.1.p^Q:1-409,H:6-415^95.122%ID^E:0^.^.	AFZ23557_1^AFZ23557_1^Q:57-400,H:18-356^64%ID^E:7.2e-162^.^.	XP_004967679.1^XP_004967679.1^Q:1-408,H:6-414^95.1%ID^E:3.6e-284^.^.	PF02915.18^Rubrerythrin^Rubrerythrin^133-266^E:1.7e-40	.	.	GO:0016491^molecular_function^oxidoreductase activity`GO:0046872^molecular_function^metal ion binding`GO:0055114^biological_process^obsolete oxidation-reduction process	K04035
Transcript_61208	sp|Q56X52|AOX4_ARATH^sp|Q56X52|AOX4_ARATH^Q:2005-1394,H:144-351^68.269%ID^E:5.17e-93^.^.	Transcript_61208.p1	172-807[+]	sp|Q8W485|Y5010_ARATH^sp|Q8W485|Y5010_ARATH^Q:70-211,H:71-214^68.75%ID^E:1.01e-70^.^.	Seita.3G031300.1.p^Seita.3G031300.1.p^Q:259-807,H:29-211^90.71%ID^E:6.37e-117^.^.	WP_015189994_1^WP_015189994_1^Q:370-804,H:17-161^51.7%ID^E:1.2e-48^.^.	PUZ49419.1^PUZ49419.1^Q:172-804,H:1-210^91%ID^E:1.5e-127^.^.	Seita.3G031300.1.p^Seita.3G031300.1.p^Q:1-212,H:1-211^90.094%ID^E:1.27e-140^.^.	WP_015189994_1^WP_015189994_1^Q:67-211,H:17-161^51.7%ID^E:1.8e-53^.^.	PUZ49419.1^PUZ49419.1^Q:1-211,H:1-210^91%ID^E:2.8e-135^.^.	PF04134.13^DUF393^Protein of unknown function, DUF393^77-187^E:5.9e-22	.	.	.	.
Transcript_61208	sp|Q56X52|AOX4_ARATH^sp|Q56X52|AOX4_ARATH^Q:2005-1394,H:144-351^68.269%ID^E:5.17e-93^.^.	Transcript_61208.p2	1385-1996[-]	sp|Q56X52|AOX4_ARATH^sp|Q56X52|AOX4_ARATH^Q:1-201,H:147-351^68.78%ID^E:4.35e-100^.^.	Seita.3G031300.1.p^Seita.3G031300.1.p^Q:259-807,H:29-211^90.71%ID^E:6.37e-117^.^.	WP_015189994_1^WP_015189994_1^Q:370-804,H:17-161^51.7%ID^E:1.2e-48^.^.	PUZ49419.1^PUZ49419.1^Q:172-804,H:1-210^91%ID^E:1.5e-127^.^.	Seita.3G031400.1.p^Seita.3G031400.1.p^Q:6-186,H:140-321^87.912%ID^E:8.71e-120^.^.	.	XP_015692302.2^XP_015692302.2^Q:6-203,H:140-338^88.9%ID^E:4.1e-130^.^.	PF01786.18^AOX^Alternative oxidase^12-159^E:2e-24	.	ExpAA=19.89^PredHel=1^Topology=i48-67o	GO:0009916^molecular_function^alternative oxidase activity`GO:0055114^biological_process^obsolete oxidation-reduction process	K17893
Transcript_71708	sp|Q9FG89|PNSB5_ARATH^sp|Q9FG89|PNSB5_ARATH^Q:2205-2711,H:44-209^60%ID^E:1.65e-62^.^.	Transcript_71708.p1	171-2723[+]	sp|Q9FG89|PNSB5_ARATH^sp|Q9FG89|PNSB5_ARATH^Q:676-847,H:38-209^58.382%ID^E:1.19e-64^.^.	Seita.4G277300.2.p^Seita.4G277300.2.p^Q:255-2114,H:37-643^82.154%ID^E:0^.^.	.	XP_004966423.1^XP_004966423.1^Q:183-2135,H:10-650^82%ID^E:0^.^.	Seita.4G277300.2.p^Seita.4G277300.2.p^Q:1-649,H:1-644^81.335%ID^E:0^.^.	.	XP_004966423.1^XP_004966423.1^Q:5-655,H:10-650^82%ID^E:0^.^.	PF04424.14^MINDY_DUB^MINDY deubiquitinase^60-181^E:2e-34	.	ExpAA=21.70^PredHel=1^Topology=o769-791i	GO:0004843^molecular_function^thiol-dependent ubiquitin-specific protease activity`GO:1990380^molecular_function^Lys48-specific deubiquitinase activity	K01309
Transcript_71722	.	Transcript_71722.p1	445-1221[+]	.	Seita.5G385100.1.p^Seita.5G385100.1.p^Q:445-1188,H:1-248^92.339%ID^E:1.44e-120^.^.	.	OEL23528.1^OEL23528.1^Q:280-1218,H:1-313^82.1%ID^E:1.4e-149^.^.	Seita.5G385100.1.p^Seita.5G385100.1.p^Q:1-248,H:1-248^92.339%ID^E:1.64e-159^.^.	.	XP_039850002.1^XP_039850002.1^Q:1-258,H:1-258^91.9%ID^E:1.1e-137^.^.	.	.	ExpAA=37.95^PredHel=2^Topology=i196-215o225-242i	.	.
Transcript_71876	sp|Q84WW3|VIP2L_ARATH^sp|Q84WW3|VIP2L_ARATH^Q:519-3596,H:23-1048^79.574%ID^E:0^.^.	Transcript_71876.p1	480-3599[+]	sp|Q84WW3|VIP2L_ARATH^sp|Q84WW3|VIP2L_ARATH^Q:14-1039,H:23-1048^79.574%ID^E:0^.^.	Seita.9G135000.2.p^Seita.9G135000.2.p^Q:519-3599,H:23-1047^94.839%ID^E:0^.^.	.	TVU45643.1^TVU45643.1^Q:519-3596,H:23-1048^96.2%ID^E:0^.^.	Seita.9G135000.1.p^Seita.9G135000.1.p^Q:10-1040,H:27-1055^94.568%ID^E:0^.^.	.	TVU45643.1^TVU45643.1^Q:14-1039,H:23-1048^96.2%ID^E:0^.^.	PF18086.2^PPIP5K2_N^Diphosphoinositol pentakisphosphate kinase 2 N-terminal domain^16-93^E:3e-31`PF00328.23^His_Phos_2^Histidine phosphatase superfamily (branch 2)^353-942^E:6.9e-142	.	.	.	K13024
Transcript_71892	sp|Q84WN0|Y4920_ARATH^sp|Q84WN0|Y4920_ARATH^Q:350-1351,H:67-402^62.5%ID^E:2.3e-151^.^.	Transcript_71892.p1	2-1411[+]	sp|Q84WN0|Y4920_ARATH^sp|Q84WN0|Y4920_ARATH^Q:77-467,H:25-420^56.313%ID^E:9.08e-155^.^.	Seita.9G083900.1.p^Seita.9G083900.1.p^Q:308-1369,H:68-422^89.577%ID^E:0^.^.	.	TVU06635.1^TVU06635.1^Q:161-1408,H:9-429^86.6%ID^E:5.8e-241^.^.	Seita.9G083900.1.p^Seita.9G083900.1.p^Q:103-468,H:68-434^89.373%ID^E:0^.^.	.	TVU06635.1^TVU06635.1^Q:54-469,H:9-429^86.6%ID^E:5.6e-243^.^.	.	.	.	.	.
Transcript_82900	sp|Q93VK5|LUT5_ARATH^sp|Q93VK5|LUT5_ARATH^Q:466-2157,H:36-595^72.518%ID^E:0^.^.	Transcript_82900.p1	142-2214[+]	sp|Q93VK5|LUT5_ARATH^sp|Q93VK5|LUT5_ARATH^Q:109-672,H:36-595^72.695%ID^E:0^.^.	Seita.1G367300.1.p^Seita.1G367300.1.p^Q:316-2214,H:1-646^87.017%ID^E:0^.^.	WP_093944523_1^WP_093944523_1^Q:787-2016,H:20-411^34.1%ID^E:8e-71^.^.	TVU27697.1^TVU27697.1^Q:316-2211,H:1-634^88.2%ID^E:0^.^.	Seita.1G367300.1.p^Seita.1G367300.1.p^Q:59-691,H:1-646^87.944%ID^E:0^.^.	WP_093944523_1^WP_093944523_1^Q:216-625,H:20-411^34.1%ID^E:6.7e-72^.^.	TVU27697.1^TVU27697.1^Q:59-690,H:1-634^88.2%ID^E:0^.^.	PF00067.23^p450^Cytochrome P450^199-629^E:2e-86	.	.	GO:0005506^molecular_function^iron ion binding`GO:0016705^molecular_function^oxidoreductase activity, acting on paired donors, with incorporation or reduction of molecular oxygen`GO:0020037^molecular_function^heme binding`GO:0055114^biological_process^obsolete oxidation-reduction process	K15747
Transcript_88472	sp|Q84W56|RNJ_ARATH^sp|Q84W56|RNJ_ARATH^Q:251-2677,H:84-904^68.029%ID^E:0^.^.	Transcript_88472.p1	98-2704[+]	sp|Q84W56|RNJ_ARATH^sp|Q84W56|RNJ_ARATH^Q:1-860,H:32-904^65.989%ID^E:0^.^.	Seita.1G185600.1.p^Seita.1G185600.1.p^Q:200-2704,H:48-879^94.371%ID^E:0^.^.	WP_014355379_1^WP_014355379_1^Q:329-1741,H:34-495^40%ID^E:1.2e-107^.^.	XP_039789918.1^XP_039789918.1^Q:98-2701,H:1-871^93.1%ID^E:0^.^.	Seita.1G185600.1.p^Seita.1G185600.1.p^Q:1-869,H:1-879^92.744%ID^E:0^.^.	WP_014355379_1^WP_014355379_1^Q:78-548,H:34-495^40%ID^E:9.7e-110^.^.	XP_039789918.1^XP_039789918.1^Q:1-868,H:1-871^93.1%ID^E:0^.^.	PF00753.28^Lactamase_B^Metallo-beta-lactamase superfamily^91-235^E:8.7e-09`PF12706.8^Lactamase_B_2^Beta-lactamase superfamily domain^101-237^E:3.7e-11`PF07521.13^RMMBL^Zn-dependent metallo-hydrolase RNA specificity domain^436-464^E:3.7e-05`PF13837.7^Myb_DNA-bind_4^Myb/SANT-like DNA-binding domain^775-858^E:1.7e-15	.	.	.	.
Transcript_90637	sp|P0A9T5|TAS_SHIFL^sp|P0A9T5|TAS_SHIFL^Q:469-1533,H:1-345^48.056%ID^E:1.98e-96^.^.	Transcript_90637.p1	1-1542[+]	sp|P0A9T5|TAS_SHIFL^sp|P0A9T5|TAS_SHIFL^Q:157-511,H:1-345^48.056%ID^E:5.1e-99^.^.	Seita.9G169100.2.p^Seita.9G169100.2.p^Q:325-1542,H:1-406^91.379%ID^E:0^.^.	WP_015183841_1^WP_015183841_1^Q:469-1533,H:1-344^52.7%ID^E:1.6e-119^.^.	XP_025794963.1^XP_025794963.1^Q:325-1539,H:1-405^92.3%ID^E:7.4e-264^.^.	Seita.9G169100.2.p^Seita.9G169100.2.p^Q:109-514,H:1-406^91.379%ID^E:0^.^.	WP_015183841_1^WP_015183841_1^Q:157-511,H:1-344^52.7%ID^E:2.7e-122^.^.	XP_025794963.1^XP_025794963.1^Q:109-513,H:1-405^92.3%ID^E:2.8e-267^.^.	PF00248.22^Aldo_ket_red^Aldo/keto reductase family^171-502^E:1.3e-69	.	.	.	.
Transcript_96513	sp|Q6YLT3|PSBL_WELMI^sp|Q6YLT3|PSBL_WELMI^Q:234-341,H:3-38^80.556%ID^E:7.5e-11^.^.	.	.	.	Seita.J021600.1.p^Seita.J021600.1.p^Q:234-344,H:107-143^78.378%ID^E:1.08e-10^.^.	.	YP_002364514.1^YP_002364514.1^Q:224-394,H:1-56^66.7%ID^E:1.1e-15^.^.	.	.	.	.	.	.	.	.
Transcript_96924	sp|P37107|SR54C_ARATH^sp|P37107|SR54C_ARATH^Q:263-1639,H:76-534^78.649%ID^E:0^.^.	Transcript_96924.p1	44-1714[+]	sp|P37107|SR54C_ARATH^sp|P37107|SR54C_ARATH^Q:10-538,H:14-540^72.42%ID^E:0^.^.	Seita.7G325900.1.p^Seita.7G325900.1.p^Q:212-1714,H:56-556^96.008%ID^E:0^.^.	WP_006195662_1^WP_006195662_1^Q:266-1552,H:1-429^58.5%ID^E:1e-162^.^.	XP_012703337.1^XP_012703337.1^Q:44-1711,H:1-555^93.5%ID^E:0^.^.	Seita.7G325900.1.p^Seita.7G325900.1.p^Q:1-557,H:1-556^93.537%ID^E:0^.^.	WP_006195662_1^WP_006195662_1^Q:75-503,H:1-429^58.5%ID^E:4.3e-164^.^.	XP_012703337.1^XP_012703337.1^Q:1-556,H:1-555^93.5%ID^E:0^.^.	PF02881.20^SRP54_N^SRP54-type protein, helical bundle domain^79-156^E:2.3e-18`PF06414.13^Zeta_toxin^Zeta toxin^171-279^E:1.3e-06`PF00448.23^SRP54^SRP54-type protein, GTPase domain^174-369^E:1.7e-78`PF01656.24^CbiA^CobQ/CobB/MinD/ParA nucleotide binding domain^184-327^E:3e-06`PF02978.20^SRP_SPB^Signal peptide binding domain^400-499^E:4.2e-24	.	.	GO:0005525^molecular_function^GTP binding`GO:0006614^biological_process^SRP-dependent cotranslational protein targeting to membrane`GO:0005524^molecular_function^ATP binding`GO:0016301^molecular_function^kinase activity`GO:0008312^molecular_function^7S RNA binding`GO:0048500^cellular_component^signal recognition particle	K03106
Transcript_98053	sp|B4FTR7|ATAB2_MAIZE^sp|B4FTR7|ATAB2_MAIZE^Q:101-1240,H:1-378^84.252%ID^E:0^.^.	Transcript_98053.p1	101-1279[+]	sp|B4FTR7|ATAB2_MAIZE^sp|B4FTR7|ATAB2_MAIZE^Q:1-382,H:1-380^88.052%ID^E:0^.^.	Seita.1G229100.1.p^Seita.1G229100.1.p^Q:101-1240,H:1-386^84.456%ID^E:0^.^.	WP_041919374_1^WP_041919374_1^Q:428-1258,H:5-283^41.3%ID^E:4.9e-65^.^.	XP_004953062.1^XP_004953062.1^Q:101-1276,H:1-398^89.4%ID^E:5.2e-243^.^.	Seita.1G229100.1.p^Seita.1G229100.1.p^Q:1-382,H:1-388^89.691%ID^E:0^.^.	WP_041919374_1^WP_041919374_1^Q:110-384,H:5-281^41.5%ID^E:2e-66^.^.	XP_004953062.1^XP_004953062.1^Q:1-392,H:1-398^89.4%ID^E:1.1e-245^.^.	PF06485.12^Tab2_like^RNA-binding protein Tab2/Atab2^110-384^E:3.2e-88	.	.	GO:0003723^molecular_function^RNA binding	.
Transcript_98072	.	Transcript_98072.p1	54-824[+]	.	Seita.4G275500.1.p^Seita.4G275500.1.p^Q:201-824,H:44-248^79.904%ID^E:5.01e-110^.^.	WP_013553963_1^WP_013553963_1^Q:282-818,H:19-188^33%ID^E:9e-20^.^.	KAF0903715.1^KAF0903715.1^Q:192-794,H:55-251^86.6%ID^E:1.4e-111^.^.	Seita.4G275500.1.p^Seita.4G275500.1.p^Q:1-257,H:1-248^74.905%ID^E:2.98e-126^.^.	WP_013553963_1^WP_013553963_1^Q:77-255,H:19-188^33%ID^E:1.4e-20^.^.	XP_004966399.1^XP_004966399.1^Q:1-255,H:1-246^74.7%ID^E:6.4e-120^.^.	PF03350.17^UPF0114^Uncharacterized protein family, UPF0114^87-215^E:1.1e-37	.	ExpAA=82.75^PredHel=4^Topology=o5-27i92-114o138-160i227-249o	.	.
Transcript_98165	sp|O65567|PP342_ARATH^sp|O65567|PP342_ARATH^Q:589-3051,H:84-904^52.741%ID^E:0^.^.`sp|O65567|PP342_ARATH^sp|O65567|PP342_ARATH^Q:1312-3054,H:221-731^20.847%ID^E:5.08e-16^.^.	Transcript_98165.p1	100-3075[+]	sp|O65567|PP342_ARATH^sp|O65567|PP342_ARATH^Q:164-984,H:84-904^52.741%ID^E:0^.^.`sp|O65567|PP342_ARATH^sp|O65567|PP342_ARATH^Q:405-985,H:221-731^20.883%ID^E:3.68e-16^.^.	Seita.7G074800.1.p^Seita.7G074800.1.p^Q:367-3075,H:58-958^86.157%ID^E:0^.^.	.	OEL14039.1^OEL14039.1^Q:352-3072,H:53-958^87.1%ID^E:0^.^.	Seita.7G074800.1.p^Seita.7G074800.1.p^Q:85-992,H:53-958^85.793%ID^E:0^.^.	.	OEL14039.1^OEL14039.1^Q:85-991,H:53-958^87.1%ID^E:0^.^.	PF17177.5^PPR_long^Pentacotripeptide-repeat region of PRORP^253-423^E:4.6e-07`PF01535.21^PPR^PPR repeat^292-320^E:1.3`PF01535.21^PPR^PPR repeat^361-390^E:0.0068`PF01535.21^PPR^PPR repeat^401-425^E:0.0073`PF13812.7^PPR_3^Pentatricopeptide repeat domain^416-475^E:3.3e-07`PF13041.7^PPR_2^PPR repeat family^428-474^E:6.1e-11`PF01535.21^PPR^PPR repeat^430-459^E:0.00035`PF01535.21^PPR^PPR repeat^466-495…	.	.	.	.
Transcript_98535	sp|P19446|MDHG_CITLA^sp|P19446|MDHG_CITLA^Q:80-1147,H:1-354^80.899%ID^E:0^.^.	Transcript_98535.p1	80-1156[+]	sp|P19446|MDHG_CITLA^sp|P19446|MDHG_CITLA^Q:1-356,H:1-354^80.899%ID^E:0^.^.	Seita.9G073100.1.p^Seita.9G073100.1.p^Q:80-1156,H:1-356^94.708%ID^E:0^.^.	WP_004246256_1^WP_004246256_1^Q:218-1153,H:1-312^57.6%ID^E:7.4e-107^.^.	CAD6214789.1^CAD6214789.1^Q:80-1153,H:1-360^95.3%ID^E:3.2e-236^.^.	Seita.9G073100.1.p^Seita.9G073100.1.p^Q:1-359,H:1-356^94.708%ID^E:0^.^.	WP_004246256_1^WP_004246256_1^Q:47-358,H:1-312^57.6%ID^E:1.3e-108^.^.	CAD6214789.1^CAD6214789.1^Q:1-358,H:1-360^95.3%ID^E:1.6e-238^.^.	PF00056.24^Ldh_1_N^lactate/malate dehydrogenase, NAD binding domain^48-190^E:2.4e-46`PF02866.19^Ldh_1_C^lactate/malate dehydrogenase, alpha/beta C-terminal domain^192-355^E:8.6e-50	.	.	GO:0016491^molecular_function^oxidoreductase activity`GO:0055114^biological_process^obsolete oxidation-reduction process`GO:0016616^molecular_function^oxidoreductase activity, acting on the CH-OH group of donors, NAD or NADP as acceptor	K00026
Transcript_98768	sp|P12189|PSBJ_ORYSJ^sp|P12189|PSBJ_ORYSJ^Q:41-127,H:1-29^96.552%ID^E:6.45e-12^.^.	.	.	.	Seita.J021500.1.p^Seita.J021500.1.p^Q:20-127,H:1-36^94.444%ID^E:5.96e-18^.^.	WP_010476185_1^WP_010476185_1^Q:41-160,H:1-38^67.5%ID^E:4.3e-13^.^.	KAF2917437.1^KAF2917437.1^Q:20-160,H:1-47^97.9%ID^E:1.3e-25^.^.	.	.	.	.	.	.	.	.
Transcript_98776	sp|A3B0Y1|MT3B_ORYSJ^sp|A3B0Y1|MT3B_ORYSJ^Q:738-622,H:7-47^75.61%ID^E:6.95e-09^.^.	.	.	.	Seita.5G142100.1.p^Seita.5G142100.1.p^Q:738-655,H:24-50^85.714%ID^E:7.97e-05^.^.	.	WP_198487762.1^WP_198487762.1^Q:738-571,H:7-65^84.7%ID^E:1.9e-23^.^.	.	.	.	.	.	.	.	.
Transcript_98786	sp|P0CD51|NU2C2_SORBI^sp|P0CD51|NU2C2_SORBI^Q:1131-2651,H:1-507^99.408%ID^E:0^.^.	Transcript_98786.p2	361-831[+]	sp|A1E9W9|RR7_SORBI^sp|A1E9W9|RR7_SORBI^Q:1-156,H:1-156^100%ID^E:1.06e-110^.^.	Seita.9G365400.1.p^Seita.9G365400.1.p^Q:1404-1772,H:10-132^95.935%ID^E:6.51e-73^.^.	WP_015130897_1^WP_015130897_1^Q:1224-2654,H:15-492^50.9%ID^E:1e-153^.^.	YP_009267687.1^YP_009267687.1^Q:1131-2660,H:1-510^99.8%ID^E:0^.^.	Seita.2G068000.1.p^Seita.2G068000.1.p^Q:1-110,H:1-91^80%ID^E:1.95e-53^.^.	BBD55029_1^BBD55029_1^Q:1-156,H:1-155^51.3%ID^E:1.9e-47^.^.	WP_137675467.1^WP_137675467.1^Q:1-156,H:1-156^100%ID^E:5.9e-99^.^.	PF00177.22^Ribosomal_S7^Ribosomal protein S7p/S5e^1-150^E:1.1e-49	.	.	.	K02992
Transcript_98786	sp|P0CD51|NU2C2_SORBI^sp|P0CD51|NU2C2_SORBI^Q:1131-2651,H:1-507^99.408%ID^E:0^.^.	Transcript_98786.p1	1131-2663[+]	sp|P0CD51|NU2C2_SORBI^sp|P0CD51|NU2C2_SORBI^Q:1-510,H:1-510^99.412%ID^E:0^.^.	Seita.9G365400.1.p^Seita.9G365400.1.p^Q:1404-1772,H:10-132^95.935%ID^E:6.51e-73^.^.	WP_015130897_1^WP_015130897_1^Q:1224-2654,H:15-492^50.9%ID^E:1e-153^.^.	YP_009267687.1^YP_009267687.1^Q:1131-2660,H:1-510^99.8%ID^E:0^.^.	Seita.J017200.1.p^Seita.J017200.1.p^Q:326-506,H:241-397^83.425%ID^E:2.24e-93^.^.`Seita.J017200.1.p^Seita.J017200.1.p^Q:127-259,H:127-243^86.466%ID^E:2.76e-68^.^.`Seita.J017200.1.p^Seita.J017200.1.p^Q:3-70,H:65-131^88.235%ID^E:1.54e-23^.^.	WP_015130897_1^WP_015130897_1^Q:32-509,H:15-493^50.8%ID^E:2e-160^.^.	YP_009267687.1^YP_009267687.1^Q:1-510,H:1-510^99.8%ID^E:0^.^.	PF00361.21^Proton_antipo_M^Proton-conducting membrane transporter^146-443^E:3e-92	.	ExpAA=280.53^PredHel=11^Topology=o24-46i59-79o99-116i129-151o227-249i262-284o294-316i323-342o352-374i394-416o426-448i	.	K05573
Transcript_98787	sp|Q6ENW9|ATPI_SACOF^sp|Q6ENW9|ATPI_SACOF^Q:975-370,H:46-247^100%ID^E:9.49e-116^.^.	Transcript_98787.p1	367-975[-]	sp|A1E9R8|ATPI_SORBI^sp|A1E9R8|ATPI_SORBI^Q:1-202,H:46-247^100%ID^E:9.3e-143^.^.	Seita.J019300.1.p^Seita.J019300.1.p^Q:954-706,H:1-83^100%ID^E:2.51e-54^.^.	WP_041268993_1^WP_041268993_1^Q:975-373,H:42-243^78.2%ID^E:2.6e-105^.^.	ASD42268.1^ASD42268.1^Q:975-370,H:18-219^99%ID^E:8.3e-136^.^.	Seita.J019300.1.p^Seita.J019300.1.p^Q:8-92,H:1-85^100%ID^E:1.55e-58^.^.	WP_041268993_1^WP_041268993_1^Q:1-201,H:42-243^78.2%ID^E:1.8e-107^.^.	ASD42268.1^ASD42268.1^Q:1-202,H:18-219^99%ID^E:4.8e-138^.^.	PF00119.21^ATP-synt_A^ATP synthase A chain^3-194^E:2e-49	.	ExpAA=81.13^PredHel=4^Topology=i47-69o89-108i145-167o172-194i	GO:0015078^molecular_function^proton transmembrane transporter activity`GO:0015986^biological_process^ATP synthesis coupled proton transport`GO:0045263^cellular_component^proton-transporting ATP synthase complex, coupling factor F(o)	K02108
Transcript_98813	sp|B3TN59|RBL_BRADI^sp|B3TN59|RBL_BRADI^Q:1464-58,H:8-476^97.655%ID^E:0^.^.	Transcript_98813.p1	55-1464[-]	sp|B3TN59|RBL_BRADI^sp|B3TN59|RBL_BRADI^Q:1-469,H:8-476^97.655%ID^E:0^.^.	Seita.J020800.1.p^Seita.J020800.1.p^Q:1410-61,H:9-427^85.144%ID^E:0^.^.	WP_062249089_1^WP_062249089_1^Q:1464-61,H:9-476^85.5%ID^E:4.90000000000088e-312^.^.	YP_008855099.1^YP_008855099.1^Q:1464-58,H:8-476^100%ID^E:0^.^.	Seita.J020800.1.p^Seita.J020800.1.p^Q:19-468,H:9-427^85.144%ID^E:0^.^.	WP_062249089_1^WP_062249089_1^Q:1-468,H:9-476^85.5%ID^E:1.69999999999789e-312^.^.	YP_008855099.1^YP_008855099.1^Q:1-469,H:8-476^100%ID^E:0^.^.	PF02788.17^RuBisCO_large_N^Ribulose bisphosphate carboxylase large chain, N-terminal domain^17-137^E:1.5e-45`PF00016.21^RuBisCO_large^Ribulose bisphosphate carboxylase large chain, catalytic domain^147-455^E:9.7e-129	.	.	GO:0016984^molecular_function^ribulose-bisphosphate carboxylase activity`GO:0015977^biological_process^carbon fixation`GO:0000287^molecular_function^magnesium ion binding	K01601
Transcript_98865	.	.	.	.	.	.	PUZ50516.1^PUZ50516.1^Q:418-296,H:1-41^85.4%ID^E:1.6e-15^.^.	.	.	.	.	.	.	.	.
Transcript_98888	sp|Q43125|CRY1_ARATH^sp|Q43125|CRY1_ARATH^Q:385-2421,H:15-680^65.698%ID^E:0^.^.	Transcript_98888.p1	334-2475[+]	sp|Q43125|CRY1_ARATH^sp|Q43125|CRY1_ARATH^Q:18-696,H:15-680^65.843%ID^E:0^.^.	Seita.7G119400.1.p^Seita.7G119400.1.p^Q:334-2364,H:1-680^90%ID^E:0^.^.	WP_006340198_1^WP_006340198_1^Q:382-1821,H:5-470^41.7%ID^E:2.3e-131^.^.	RLM64680.1^RLM64680.1^Q:334-2472,H:1-714^91.9%ID^E:0^.^.	Seita.7G119400.1.p^Seita.7G119400.1.p^Q:1-677,H:1-680^90%ID^E:0^.^.	WP_006340198_1^WP_006340198_1^Q:17-496,H:5-470^41.7%ID^E:7e-135^.^.	RLM64680.1^RLM64680.1^Q:1-713,H:1-714^91.9%ID^E:0^.^.	PF00875.19^DNA_photolyase^DNA photolyase^17-177^E:2.5e-43`PF03441.15^FAD_binding_7^FAD binding domain of DNA photolyase^295-493^E:4.5e-61`PF12546.9^Cryptochrome_C^Blue/Ultraviolet sensing protein C terminal^522-643^E:3.8e-38	.	.	.	K12118
Transcript_99123	sp|P12192|PSAJ_ORYSJ^sp|P12192|PSAJ_ORYSJ^Q:115-207,H:1-31^100%ID^E:1.36e-13^.^.	.	.	.	Seita.J013500.1.p^Seita.J013500.1.p^Q:115-207,H:1-31^100%ID^E:1.39e-14^.^.	WP_015127202_1^WP_015127202_1^Q:100-234,H:3-47^46.7%ID^E:3e-06^.^.	YP_009928520.1^YP_009928520.1^Q:85-246,H:1-54^98.1%ID^E:3.9e-28^.^.	.	.	.	.	.	.	.	.
Transcript_99175	sp|P92527|CCMC_ARATH^sp|P92527|CCMC_ARATH^Q:207-902,H:1-232^88.793%ID^E:5.93e-141^.^.	.	.	.	Seita.J006700.1.p^Seita.J006700.1.p^Q:207-929,H:1-241^90.456%ID^E:6.81e-150^.^.	WP_058898484_1^WP_058898484_1^Q:213-812,H:4-210^41.5%ID^E:3.5e-46^.^.	YP_002000559.1^YP_002000559.1^Q:207-926,H:1-240^95%ID^E:1.3e-152^.^.	.	.	.	.	.	.	.	.
Transcript_99316	sp|P82163|RR13_SPIOL^sp|P82163|RR13_SPIOL^Q:202-606,H:37-168^68.382%ID^E:4.76e-61^.^.	Transcript_99316.p1	1-678[+]	sp|P82163|RR13_SPIOL^sp|P82163|RR13_SPIOL^Q:43-202,H:5-168^60.714%ID^E:5.76e-62^.^.	Seita.9G124400.1.p^Seita.9G124400.1.p^Q:109-618,H:1-170^92.941%ID^E:5.65e-93^.^.	WP_013505001_1^WP_013505001_1^Q:250-600,H:3-120^53.4%ID^E:3e-35^.^.	TVU45478.1^TVU45478.1^Q:22-618,H:309-505^87.9%ID^E:4.8e-109^.^.	Seita.9G124400.1.p^Seita.9G124400.1.p^Q:37-206,H:1-170^92.941%ID^E:4.09e-109^.^.	WP_013505001_1^WP_013505001_1^Q:84-200,H:3-120^53.4%ID^E:3e-35^.^.	TVU45478.1^TVU45478.1^Q:8-206,H:309-505^87.9%ID^E:4.8e-109^.^.	PF00416.23^Ribosomal_S13^Ribosomal protein S13/S18^84-188^E:2.5e-31	.	.	GO:0003723^molecular_function^RNA binding`GO:0003735^molecular_function^structural constituent of ribosome`GO:0006412^biological_process^translation`GO:0005622^cellular_component^intracellular anatomical structure`GO:0005840^cellular_component^ribosome	K02952
Transcript_99465	sp|P69555|PSBH_WHEAT^sp|P69555|PSBH_WHEAT^Q:582-475,H:38-73^97.222%ID^E:8.61e-26^.^.`sp|P69555|PSBH_WHEAT^sp|P69555|PSBH_WHEAT^Q:692-588,H:1-35^91.429%ID^E:8.61e-26^.^.	Transcript_99465.p1	181-483[+]	.	Seita.3G013500.1.p^Seita.3G013500.1.p^Q:692-591,H:1-34^85.294%ID^E:2.33e-12^.^.	WP_015134762_1^WP_015134762_1^Q:615-487,H:17-57^60.5%ID^E:4.8e-05^.^.	YP_009758908.1^YP_009758908.1^Q:743-579,H:29-83^92.7%ID^E:4.2e-27^.^.	.	.	TYJ01076.1^TYJ01076.1^Q:10-61,H:10-60^65.4%ID^E:2.2e-12^.^.	.	.	ExpAA=21.09^PredHel=1^Topology=i30-52o	.	.
Transcript_99931	.	.	.	.	.	.	.	.	.	.	.	.	.	.	.
Transcript_99990	.	Transcript_99990.p1	2-1303[+]	.	Seita.1G281200.1.p^Seita.1G281200.1.p^Q:65-1300,H:1-412^90.777%ID^E:0^.^.	.	RLN07664.1^RLN07664.1^Q:65-1294,H:1-410^91.7%ID^E:4.3e-275^.^.	Seita.1G281200.1.p^Seita.1G281200.1.p^Q:22-433,H:1-412^90.777%ID^E:0^.^.	.	RLN07664.1^RLN07664.1^Q:22-431,H:1-410^91.7%ID^E:4.6e-275^.^.	.	.	.	.	.
Transcript_100183	sp|B9DFX7|HMA8_ARATH^sp|B9DFX7|HMA8_ARATH^Q:454-2847,H:78-876^67.915%ID^E:0^.^.	Transcript_100183.p1	193-2898[+]	sp|B9DFX7|HMA8_ARATH^sp|B9DFX7|HMA8_ARATH^Q:7-885,H:2-876^64.181%ID^E:0^.^.	Seita.9G519900.1.p^Seita.9G519900.1.p^Q:220-2898,H:9-904^88.728%ID^E:0^.^.	WP_015203177_1^WP_015203177_1^Q:451-2835,H:18-782^44.1%ID^E:1.6e-185^.^.	PUZ42575.1^PUZ42575.1^Q:202-2895,H:3-907^90.5%ID^E:0^.^.	Seita.9G519900.1.p^Seita.9G519900.1.p^Q:4-902,H:3-904^89.049%ID^E:0^.^.	WP_015203177_1^WP_015203177_1^Q:87-881,H:18-782^44.1%ID^E:5.7e-188^.^.	PUZ42575.1^PUZ42575.1^Q:4-901,H:3-907^90.5%ID^E:0^.^.	PF00403.27^HMA^Heavy-metal-associated domain^90-150^E:1.8e-07`PF00122.21^E1-E2_ATPase^E1-E2 ATPase^350-535^E:2.5e-49`PF00702.27^Hydrolase^haloacid dehalogenase-like hydrolase^551-783^E:1.3e-31	.	ExpAA=113.71^PredHel=3^Topology=i455-477o508-530i831-853o	GO:0046872^molecular_function^metal ion binding`GO:0030001^biological_process^metal ion transport	K17686
Transcript_101352	.	.	.	.	.	.	PNT61993.1^PNT61993.1^Q:887-723,H:1-55^67.3%ID^E:5.7e-11^.^.	.	.	.	.	.	.	.	.
Transcript_101356	sp|P17933|RR2_WHEAT^sp|P17933|RR2_WHEAT^Q:64-771,H:1-236^98.305%ID^E:6.77e-175^.^.	Transcript_101356.p1	1-774[+]	sp|P17933|RR2_WHEAT^sp|P17933|RR2_WHEAT^Q:22-257,H:1-236^98.305%ID^E:2e-175^.^.	Seita.J019200.1.p^Seita.J019200.1.p^Q:64-774,H:1-190^78.481%ID^E:9.42e-126^.^.	BBD53436_1^BBD53436_1^Q:85-750,H:4-225^54.5%ID^E:1.4e-85^.^.	QQL92829.1^QQL92829.1^Q:49-771,H:5-245^98.3%ID^E:2.4e-170^.^.	Seita.J019200.1.p^Seita.J019200.1.p^Q:22-258,H:1-190^78.481%ID^E:3.21e-126^.^.	BBD53436_1^BBD53436_1^Q:29-250,H:4-225^54.5%ID^E:1.4e-85^.^.	QQL92829.1^QQL92829.1^Q:17-257,H:5-245^98.3%ID^E:1.7e-170^.^.	PF00318.21^Ribosomal_S2^Ribosomal protein S2^34-249^E:1.6e-76	.	.	GO:0003735^molecular_function^structural constituent of ribosome`GO:0006412^biological_process^translation`GO:0005622^cellular_component^intracellular anatomical structure`GO:0005840^cellular_component^ribosome	K02967
Transcript_102434	sp|Q6I581|GH35_ORYSJ^sp|Q6I581|GH35_ORYSJ^Q:121-1866,H:1-581^82.646%ID^E:0^.^.	Transcript_102434.p1	121-1869[+]	sp|Q6I581|GH35_ORYSJ^sp|Q6I581|GH35_ORYSJ^Q:1-582,H:1-581^82.646%ID^E:0^.^.	Seita.5G230500.2.p^Seita.5G230500.2.p^Q:121-1869,H:1-583^92.281%ID^E:0^.^.	.	XP_034596354.1^XP_034596354.1^Q:121-1866,H:1-582^92.6%ID^E:0^.^.	Seita.5G230500.2.p^Seita.5G230500.2.p^Q:1-583,H:1-583^92.281%ID^E:0^.^.	.	XP_034596354.1^XP_034596354.1^Q:1-582,H:1-582^92.6%ID^E:0^.^.	PF03321.14^GH3^GH3 auxin-responsive promoter^12-558^E:7.8e-183	.	.	.	K14506
Transcript_104322	sp|Q6YVJ0|NCED1_ORYSJ^sp|Q6YVJ0|NCED1_ORYSJ^Q:488-2020,H:119-629^89.432%ID^E:0^.^.	Transcript_104322.p1	101-2050[+]	sp|Q6YVJ0|NCED1_ORYSJ^sp|Q6YVJ0|NCED1_ORYSJ^Q:24-649,H:16-638^81.27%ID^E:0^.^.	Seita.1G288400.1.p^Seita.1G288400.1.p^Q:488-2020,H:123-633^90.625%ID^E:0^.^.	WP_042341815_1^WP_042341815_1^Q:581-2038,H:10-463^34.8%ID^E:3.9e-73^.^.	XP_008646127.3^XP_008646127.3^Q:65-2047,H:58-709^87.1%ID^E:0^.^.	Seita.1G288400.1.p^Seita.1G288400.1.p^Q:1-649,H:1-642^83.792%ID^E:0^.^.	WP_042341815_1^WP_042341815_1^Q:161-646,H:10-463^34.8%ID^E:5.7e-76^.^.	PUZ77254.1^PUZ77254.1^Q:1-649,H:1-637^87.4%ID^E:0^.^.	PF03055.16^RPE65^Retinal pigment epithelial membrane protein^166-639^E:1e-97	.	.	GO:0016702^molecular_function^oxidoreductase activity, acting on single donors with incorporation of molecular oxygen, incorporation of two atoms of oxygen`GO:0055114^biological_process^obsolete oxidation-reduction process	K09840
Transcript_124523	sp|O49954|GCSP_SOLTU^sp|O49954|GCSP_SOLTU^Q:321-3206,H:61-1021^85.967%ID^E:0^.^.	Transcript_124523.p1	159-3254[+]	sp|O49954|GCSP_SOLTU^sp|O49954|GCSP_SOLTU^Q:1-1028,H:1-1033^82.529%ID^E:0^.^.	Seita.5G291800.1.p^Seita.5G291800.1.p^Q:834-3206,H:377-1167^95.828%ID^E:0^.^.`Seita.5G291800.1.p^Seita.5G291800.1.p^Q:221-850,H:171-382^79.717%ID^E:1.94e-52^.^.	WP_012166094_1^WP_012166094_1^Q:339-3233,H:28-984^60%ID^E:0^.^.	CAB3474053.1^CAB3474053.1^Q:84-3251,H:9-1065^93.5%ID^E:0^.^.	Seita.5G291800.1.p^Seita.5G291800.1.p^Q:226-1022,H:377-1173^95.734%ID^E:0^.^.	WP_012166094_1^WP_012166094_1^Q:61-1025,H:28-984^60%ID^E:0^.^.	XP_034595004.1^XP_034595004.1^Q:1-1031,H:1-1033^95.3%ID^E:0^.^.	PF02347.17^GDC-P^Glycine cleavage system P-protein^73-500^E:3e-178`PF02347.17^GDC-P^Glycine cleavage system P-protein^511-793^E:1.1e-11	.	.	GO:0004375^molecular_function^glycine dehydrogenase (decarboxylating) activity`GO:0006546^biological_process^glycine catabolic process`GO:0055114^biological_process^obsolete oxidation-reduction process	K00281
Transcript_124614	sp|A1E9Q6|RR16_SORBI^sp|A1E9Q6|RR16_SORBI^Q:286-68,H:13-85^97.26%ID^E:6.27e-41^.^.	.	.	.	Seita.J018100.1.p^Seita.J018100.1.p^Q:277-74,H:15-82^95.588%ID^E:3.98e-38^.^.	WP_008055729_1^WP_008055729_1^Q:280-92,H:15-77^58.7%ID^E:9.6e-15^.^.	YP_009261130.1^YP_009261130.1^Q:289-56,H:12-89^94.9%ID^E:3.7e-40^.^.	.	.	.	.	.	.	.	.
Transcript_124615	sp|A1E9S7|NDHJ_SORBI^sp|A1E9S7|NDHJ_SORBI^Q:492-172,H:53-159^100%ID^E:3.93e-76^.^.	.	.	.	Seita.J010000.1.p^Seita.J010000.1.p^Q:492-169,H:53-161^94.495%ID^E:8.51e-72^.^.	BBD53103_1^BBD53103_1^Q:492-172,H:61-167^63.6%ID^E:3.7e-54^.^.	ASI12081.1^ASI12081.1^Q:492-172,H:11-117^99.1%ID^E:2.7e-77^.^.	.	.	.	.	.	.	.	.
Transcript_124732	.	.	.	.	.	.	.	.	.	.	.	.	.	.	.
Transcript_124783	sp|Q6ENQ5|YCF68_SACOF^sp|Q6ENQ5|YCF68_SACOF^Q:446-799,H:1-118^96.61%ID^E:3.15e-47^.^.	.	.	.	Seita.2G097700.1.p^Seita.2G097700.1.p^Q:446-799,H:1-89^69.492%ID^E:4.59e-34^.^.	.	YP_008855136.1^YP_008855136.1^Q:446-808,H:1-121^100%ID^E:4e-82^.^.	.	.	.	.	.	.	.	.
Transcript_124784	sp|Q6ENQ5|YCF68_SACOF^sp|Q6ENQ5|YCF68_SACOF^Q:446-799,H:1-118^96.61%ID^E:3.15e-47^.^.	.	.	.	Seita.2G097700.1.p^Seita.2G097700.1.p^Q:446-799,H:1-89^69.492%ID^E:4.59e-34^.^.	.	YP_008855136.1^YP_008855136.1^Q:446-808,H:1-121^100%ID^E:4e-82^.^.	.	.	.	.	.	.	.	.
Transcript_125160	sp|P17933|RR2_WHEAT^sp|P17933|RR2_WHEAT^Q:2517-1834,H:1-228^98.246%ID^E:5.3e-158^.^.	Transcript_125160.p2	1807-2517[-]	sp|P17933|RR2_WHEAT^sp|P17933|RR2_WHEAT^Q:1-236,H:1-236^98.305%ID^E:2.72e-175^.^.	Seita.J019200.1.p^Seita.J019200.1.p^Q:2517-1834,H:1-181^77.632%ID^E:3.71e-110^.^.	WP_041268993_1^WP_041268993_1^Q:1502-813,H:13-243^75.3%ID^E:1.6e-112^.^.	XP_040247617.1^XP_040247617.1^Q:1667-810,H:1-286^98.6%ID^E:4.1e-188^.^.	Seita.J019200.1.p^Seita.J019200.1.p^Q:1-237,H:1-190^78.481%ID^E:3.01e-126^.^.	BBD53436_1^BBD53436_1^Q:8-229,H:4-225^54.5%ID^E:4.5e-86^.^.	YP_008855084.1^YP_008855084.1^Q:1-236,H:1-236^99.6%ID^E:4.9e-169^.^.	PF00318.21^Ribosomal_S2^Ribosomal protein S2^13-228^E:1.2e-76	.	.	GO:0003735^molecular_function^structural constituent of ribosome`GO:0006412^biological_process^translation`GO:0005622^cellular_component^intracellular anatomical structure`GO:0005840^cellular_component^ribosome	K02967
Transcript_125160	sp|P17933|RR2_WHEAT^sp|P17933|RR2_WHEAT^Q:2517-1834,H:1-228^98.246%ID^E:5.3e-158^.^.	Transcript_125160.p1	807-1550[-]	sp|Q6ENW9|ATPI_SACOF^sp|Q6ENW9|ATPI_SACOF^Q:1-247,H:1-247^100%ID^E:2.21e-179^.^.	Seita.J019200.1.p^Seita.J019200.1.p^Q:2517-1834,H:1-181^77.632%ID^E:3.71e-110^.^.	WP_041268993_1^WP_041268993_1^Q:1502-813,H:13-243^75.3%ID^E:1.6e-112^.^.	XP_040247617.1^XP_040247617.1^Q:1667-810,H:1-286^98.6%ID^E:4.1e-188^.^.	Seita.J019300.1.p^Seita.J019300.1.p^Q:53-137,H:1-85^100%ID^E:1.25e-57^.^.	WP_041268993_1^WP_041268993_1^Q:8-246,H:5-243^73.8%ID^E:5.6e-123^.^.	NP_043019.1^NP_043019.1^Q:1-247,H:1-247^100%ID^E:1.3e-174^.^.	PF00119.21^ATP-synt_A^ATP synthase A chain^41-239^E:8.1e-51	.	ExpAA=103.39^PredHel=5^Topology=o35-57i92-114o134-153i190-212o217-239i	GO:0015078^molecular_function^proton transmembrane transporter activity`GO:0015986^biological_process^ATP synthesis coupled proton transport`GO:0045263^cellular_component^proton-transporting ATP synthase complex, coupling factor F(o)	K02108
Transcript_125160	sp|P17933|RR2_WHEAT^sp|P17933|RR2_WHEAT^Q:2517-1834,H:1-228^98.246%ID^E:5.3e-158^.^.	Transcript_125160.p3	2781-3098[-]	sp|Q6ENX1|RPOC2_SACOF^sp|Q6ENX1|RPOC2_SACOF^Q:1-105,H:1430-1534^98.095%ID^E:5.05e-65^.^.	Seita.J019200.1.p^Seita.J019200.1.p^Q:2517-1834,H:1-181^77.632%ID^E:3.71e-110^.^.	WP_041268993_1^WP_041268993_1^Q:1502-813,H:13-243^75.3%ID^E:1.6e-112^.^.	XP_040247617.1^XP_040247617.1^Q:1667-810,H:1-286^98.6%ID^E:4.1e-188^.^.	Seita.J019100.1.p^Seita.J019100.1.p^Q:1-106,H:1047-1129^75.472%ID^E:5.23e-44^.^.	WP_015172946_1^WP_015172946_1^Q:1-59,H:1200-1258^54.2%ID^E:4.1e-14^.^.	CAA36511.1^CAA36511.1^Q:1-105,H:108-212^97.1%ID^E:2.2e-65^.^.	.	.	.	.	K03046
Transcript_125842	sp|Q9FXT6|PEX14_ARATH^sp|Q9FXT6|PEX14_ARATH^Q:288-1382,H:46-444^33.017%ID^E:6.41e-36^.^.	Transcript_125842.p1	219-1601[+]	sp|Q9FXT6|PEX14_ARATH^sp|Q9FXT6|PEX14_ARATH^Q:24-393,H:46-449^33.333%ID^E:3.1e-47^.^.	Seita.5G072000.1.p^Seita.5G072000.1.p^Q:276-1565,H:20-450^70.507%ID^E:5.08e-173^.^.	.	CAD6239248.1^CAD6239248.1^Q:219-1598,H:1-461^73.6%ID^E:1.4e-225^.^.	Seita.5G072000.1.p^Seita.5G072000.1.p^Q:1-449,H:1-450^73.51%ID^E:0^.^.	.	CAD6239248.1^CAD6239248.1^Q:1-460,H:1-461^73.6%ID^E:7.3e-228^.^.	PF04695.14^Pex14_N^Pex14 N-terminal domain^32-76^E:4.3e-14	.	ExpAA=19.01^PredHel=1^Topology=i133-155o	.	K13343
Transcript_132535	sp|Q40677|ALFP_ORYSJ^sp|Q40677|ALFP_ORYSJ^Q:227-1378,H:5-388^96.094%ID^E:0^.^.	Transcript_132535.p1	215-1381[+]	sp|Q40677|ALFP_ORYSJ^sp|Q40677|ALFP_ORYSJ^Q:1-388,H:1-388^96.134%ID^E:0^.^.	Seita.8G050800.1.p^Seita.8G050800.1.p^Q:227-1381,H:6-390^94.805%ID^E:0^.^.	NP_875248_1^NP_875248_1^Q:329-1378,H:4-355^54.9%ID^E:6.3e-123^.^.	KAF2909733.1^KAF2909733.1^Q:182-1378,H:17-416^95.3%ID^E:1e-269^.^.	Seita.8G050800.1.p^Seita.8G050800.1.p^Q:3-389,H:4-390^94.832%ID^E:0^.^.	NP_875248_1^NP_875248_1^Q:39-388,H:4-355^54.9%ID^E:5.6e-126^.^.	XP_006662769.1^XP_006662769.1^Q:1-388,H:1-388^96.4%ID^E:9e-271^.^.	PF00274.20^Glycolytic^Fructose-bisphosphate aldolase class-I^44-388^E:1.2e-157	.	.	GO:0004332^molecular_function^fructose-bisphosphate aldolase activity`GO:0006096^biological_process^glycolytic process	K01623
Transcript_154515	.	Transcript_154515.p1	2-898[-]	.	Seita.3G182400.1.p^Seita.3G182400.1.p^Q:676-2,H:77-301^95.556%ID^E:2.91e-155^.^.	.	XP_025804906.1^XP_025804906.1^Q:853-2,H:19-301^90.5%ID^E:4.3e-181^.^.	Seita.3G182400.1.p^Seita.3G182400.1.p^Q:12-299,H:11-301^89.384%ID^E:0^.^.	.	XP_025804906.1^XP_025804906.1^Q:3-299,H:2-301^89.4%ID^E:2.6e-187^.^.	PF14234.7^DUF4336^Domain of unknown function (DUF4336)^84-298^E:6.5e-81	.	.	.	.
Transcript_155263	.	.	.	.	Seita.6G141000.2.p^Seita.6G141000.2.p^Q:377-553,H:1-59^72.881%ID^E:3.21e-20^.^.	.	OEL32611.1^OEL32611.1^Q:329-553,H:41-115^69.3%ID^E:6.8e-25^.^.	.	.	.	.	.	.	.	.
Transcript_155330	sp|P51412|RK21_ARATH^sp|P51412|RK21_ARATH^Q:385-735,H:95-211^73.504%ID^E:1.41e-45^.^.	Transcript_155330.p1	112-759[+]	sp|P51412|RK21_ARATH^sp|P51412|RK21_ARATH^Q:61-208,H:66-211^64.865%ID^E:8.3e-52^.^.	Seita.1G012400.1.p^Seita.1G012400.1.p^Q:400-759,H:98-217^95.833%ID^E:8.6e-64^.^.	AKU97228_1^AKU97228_1^Q:400-711,H:1-103^46.2%ID^E:1.9e-20^.^.	TVU33319.1^TVU33319.1^Q:112-756,H:1-209^82.9%ID^E:1.2e-106^.^.	Seita.1G012400.1.p^Seita.1G012400.1.p^Q:9-216,H:21-217^81.34%ID^E:1.87e-85^.^.	AKU97228_1^AKU97228_1^Q:97-200,H:1-103^46.2%ID^E:1.7e-21^.^.	TVU33319.1^TVU33319.1^Q:1-215,H:1-209^82.9%ID^E:1e-108^.^.	PF00829.22^Ribosomal_L21p^Ribosomal prokaryotic L21 protein^98-198^E:2e-31	.	.	GO:0005840^cellular_component^ribosome	K02888
Transcript_157332	sp|Q32RX1|PSBA_STAPU^sp|Q32RX1|PSBA_STAPU^Q:3-206,H:120-187^98.529%ID^E:1.04e-29^.^.	.	.	.	Seita.J017900.1.p^Seita.J017900.1.p^Q:3-206,H:120-187^98.529%ID^E:1.12e-30^.^.	WP_015188022_1^WP_015188022_1^Q:3-206,H:120-187^92.6%ID^E:3.8e-39^.^.	AFZ40239.1^AFZ40239.1^Q:3-206,H:36-103^98.5%ID^E:2.2e-41^.^.	.	.	.	.	.	.	.	.
Transcript_161758	sp|Q655S1|FTSH2_ORYSJ^sp|Q655S1|FTSH2_ORYSJ^Q:1-1338,H:220-665^96.188%ID^E:0^.^.	Transcript_161758.p1	1-1374[+]	sp|Q655S1|FTSH2_ORYSJ^sp|Q655S1|FTSH2_ORYSJ^Q:1-457,H:220-676^96.061%ID^E:0^.^.	Seita.4G267400.1.p^Seita.4G267400.1.p^Q:1-1314,H:219-656^99.087%ID^E:0^.^.	WP_096719263_1^WP_096719263_1^Q:1-1347,H:182-629^71%ID^E:6.3e-225^.^.	XP_034590257.1^XP_034590257.1^Q:1-1362,H:219-672^99.3%ID^E:2.30000000001574e-313^.^.	Seita.4G267400.1.p^Seita.4G267400.1.p^Q:1-438,H:219-656^99.087%ID^E:0^.^.	WP_096719263_1^WP_096719263_1^Q:1-449,H:182-629^71%ID^E:2.3e-227^.^.	KAF8687304.1^KAF8687304.1^Q:1-454,H:220-673^99.1%ID^E:9.7999999880849e-316^.^.	PF07728.15^AAA_5^AAA domain (dynein-related subfamily)^30-102^E:0.00021`PF00004.30^AAA^ATPase family associated with various cellular activities (AAA)^31-162^E:1.1e-45`PF17862.2^AAA_lid_3^AAA+ lid domain^186-229^E:2.7e-12`PF01434.19^Peptidase_M41^Peptidase family M41^245-434^E:1.2e-67	.	.	GO:0005524^molecular_function^ATP binding`GO:0016887^molecular_function^ATPase activity`GO:0004222^molecular_function^metalloendopeptidase activity`GO:0006508^biological_process^proteolysis	K03798
Transcript_168239	sp|A3B0Y1|MT3B_ORYSJ^sp|A3B0Y1|MT3B_ORYSJ^Q:2166-2107,H:1-20^95%ID^E:1.78e-05^.^.	.	.	.	Seita.5G142100.1.p^Seita.5G142100.1.p^Q:2256-2113,H:1-35^47.917%ID^E:0.000706^.^.	.	WP_198487762.1^WP_198487762.1^Q:1199-1023,H:6-65^60.7%ID^E:1.6e-11^.^.	.	.	.	.	.	.	.	.
Transcript_169230	sp|Q55680|Y005_SYNY3^sp|Q55680|Y005_SYNY3^Q:811-1956,H:159-523^36.815%ID^E:2.52e-73^.^.	Transcript_169230.p1	553-2577[+]	sp|Q55680|Y005_SYNY3^sp|Q55680|Y005_SYNY3^Q:87-468,H:159-523^36.815%ID^E:1.01e-75^.^.	Seita.1G358100.1.p^Seita.1G358100.1.p^Q:802-2577,H:359-943^85.57%ID^E:0^.^.`Seita.1G358100.1.p^Seita.1G358100.1.p^Q:2-469,H:6-169^68.485%ID^E:2.75e-35^.^.`Seita.1G358100.1.p^Seita.1G358100.1.p^Q:595-783,H:209-271^96.825%ID^E:3.41e-32^.^.	WP_011378187_1^WP_011378187_1^Q:811-1947,H:125-486^38.1%ID^E:1.2e-73^.^.	XP_025825192.1^XP_025825192.1^Q:586-2574,H:203-950^77.9%ID^E:0^.^.	Seita.1G358100.1.p^Seita.1G358100.1.p^Q:84-675,H:359-943^85.57%ID^E:0^.^.`Seita.1G358100.1.p^Seita.1G358100.1.p^Q:15-77,H:209-271^96.825%ID^E:1.63e-32^.^.	WP_011378187_1^WP_011378187_1^Q:87-465,H:125-486^38.1%ID^E:8.1e-76^.^.	XP_025825192.1^XP_025825192.1^Q:1-674,H:192-950^77.9%ID^E:0^.^.	PF03109.17^ABC1^ABC1 family^89-205^E:3.1e-26`PF01636.24^APH^Phosphotransferase enzyme family^249-303^E:6e-06	.	.	.	K08869
Transcript_169487	sp|Q6AVG6|ISPH_ORYSJ^sp|Q6AVG6|ISPH_ORYSJ^Q:277-1503,H:50-458^94.621%ID^E:0^.^.	Transcript_169487.p1	121-1509[+]	sp|Q6AVG6|ISPH_ORYSJ^sp|Q6AVG6|ISPH_ORYSJ^Q:1-461,H:1-458^90.26%ID^E:0^.^.	Seita.9G105600.1.p^Seita.9G105600.1.p^Q:121-1509,H:1-467^91.435%ID^E:0^.^.	WP_041462512_1^WP_041462512_1^Q:280-1482,H:2-396^62.1%ID^E:4.4e-181^.^.	XP_025796159.1^XP_025796159.1^Q:214-1500,H:26-454^91.8%ID^E:3.1e-291^.^.	Seita.9G105600.1.p^Seita.9G105600.1.p^Q:1-463,H:1-467^91.435%ID^E:0^.^.	WP_041462512_1^WP_041462512_1^Q:54-454,H:2-396^62.1%ID^E:2.5e-183^.^.	XP_025796159.1^XP_025796159.1^Q:1-460,H:1-454^88.5%ID^E:1.1e-298^.^.	PF02401.19^LYTB^LytB protein^109-450^E:4.2e-84	.	.	GO:0046872^molecular_function^metal ion binding`GO:0051745^molecular_function^4-hydroxy-3-methylbut-2-en-1-yl diphosphate reductase activity`GO:0019288^biological_process^isopentenyl diphosphate biosynthetic process, methylerythritol 4-phosphate pathway`GO:0050992^biological_process^dimethylallyl diphosphate biosynthetic process	K03527
Transcript_170476	sp|Q9SAR5|AKR2A_ARATH^sp|Q9SAR5|AKR2A_ARATH^Q:26-901,H:41-325^62.671%ID^E:6.91e-122^.^.	Transcript_170476.p1	134-1027[+]	sp|Q9SAR5|AKR2A_ARATH^sp|Q9SAR5|AKR2A_ARATH^Q:1-259,H:77-328^63.707%ID^E:2.33e-106^.^.	Seita.9G008400.1.p^Seita.9G008400.1.p^Q:2-901,H:31-331^86.601%ID^E:9.06e-179^.^.	.	RLN40620.1^RLN40620.1^Q:2-901,H:38-334^89.1%ID^E:6.3e-114^.^.	Seita.9G008400.1.p^Seita.9G008400.1.p^Q:1-259,H:71-334^85.283%ID^E:1.06e-153^.^.	.	RLN40620.1^RLN40620.1^Q:6-256,H:83-334^93.7%ID^E:3.4e-104^.^.	PF17830.2^STI1^STI1 domain^68-120^E:4.5e-09`PF12796.8^Ank_2^Ankyrin repeats (3 copies)^154-244^E:4.1e-14`PF13637.7^Ank_4^Ankyrin repeats (many copies)^186-235^E:1.2e-10`PF13857.7^Ank_5^Ankyrin repeats (many copies)^201-255^E:5.9e-12`PF13606.7^Ank_3^Ankyrin repeat^214-241^E:0.00033`PF13637.7^Ank_4^Ankyrin repeats (many copies)^216-254^E:3.3e-06`PF00023.31^Ank^Ankyrin repeat^216-245^E:5.7e-06	.	.	GO:0005515^molecular_function^protein binding	.
Transcript_170918	sp|Q9LVJ0|UVB31_ARATH^sp|Q9LVJ0|UVB31_ARATH^Q:417-1433,H:92-421^68.235%ID^E:9.91e-131^.^.	Transcript_170918.p1	195-1436[+]	sp|Q9LVJ0|UVB31_ARATH^sp|Q9LVJ0|UVB31_ARATH^Q:25-413,H:39-421^63.359%ID^E:1.02e-152^.^.	Seita.9G115500.1.p^Seita.9G115500.1.p^Q:273-1436,H:29-412^86.598%ID^E:0^.^.	.	OEL35344.1^OEL35344.1^Q:201-1433,H:4-418^87.7%ID^E:2.3e-239^.^.	Seita.9G115500.1.p^Seita.9G115500.1.p^Q:8-414,H:9-412^87.073%ID^E:0^.^.	.	OEL35344.1^OEL35344.1^Q:3-413,H:4-418^87.7%ID^E:6.9e-243^.^.	PF05542.12^DUF760^Protein of unknown function (DUF760)^138-263^E:1.3e-22	.	.	.	.
Transcript_174977	.	.	.	.	Seita.5G241100.1.p^Seita.5G241100.1.p^Q:389-252,H:1-47^78.723%ID^E:4.57e-14^.^.	.	PUZ55630.1^PUZ55630.1^Q:389-207,H:1-61^90.2%ID^E:4.5e-22^.^.	.	.	.	.	.	.	.	.
Transcript_175935	sp|P29344|RR1_SPIOL^sp|P29344|RR1_SPIOL^Q:104-1282,H:1-398^72.111%ID^E:0^.^.	Transcript_175935.p1	104-1312[+]	sp|P29344|RR1_SPIOL^sp|P29344|RR1_SPIOL^Q:1-393,H:1-398^72.613%ID^E:0^.^.	Seita.9G425000.1.p^Seita.9G425000.1.p^Q:104-1312,H:1-405^92.593%ID^E:0^.^.	NP_682836_1^NP_682836_1^Q:311-1279,H:10-324^43.8%ID^E:1.5e-84^.^.	XP_039786369.1^XP_039786369.1^Q:104-1309,H:1-402^95.3%ID^E:1.2e-267^.^.	Seita.9G425000.1.p^Seita.9G425000.1.p^Q:1-403,H:1-405^93.086%ID^E:0^.^.	NP_682836_1^NP_682836_1^Q:70-375,H:10-311^45%ID^E:1.5e-86^.^.	XP_039786369.1^XP_039786369.1^Q:1-402,H:1-402^95.3%ID^E:1.1e-269^.^.	PF00575.24^S1^S1 RNA binding domain^177-241^E:6.8e-08`PF00575.24^S1^S1 RNA binding domain^255-324^E:1.1e-16	.	.	GO:0003676^molecular_function^nucleic acid binding	K02945
Transcript_175945	sp|I1K0K6|EFGC2_SOYBN^sp|I1K0K6|EFGC2_SOYBN^Q:115-2202,H:75-772^88.109%ID^E:0^.^.	Transcript_175945.p1	127-2232[+]	sp|I1K0K6|EFGC2_SOYBN^sp|I1K0K6|EFGC2_SOYBN^Q:1-701,H:79-780^87.767%ID^E:0^.^.	Seita.7G182600.1.p^Seita.7G182600.1.p^Q:115-2202,H:69-764^95.977%ID^E:0^.^.	WP_085784877_1^WP_085784877_1^Q:142-2205,H:3-688^69.2%ID^E:0^.^.	TVT98031.1^TVT98031.1^Q:1-2229,H:34-776^96.5%ID^E:0^.^.	Seita.7G182600.1.p^Seita.7G182600.1.p^Q:1-692,H:73-764^95.954%ID^E:0^.^.	WP_085784877_1^WP_085784877_1^Q:6-693,H:3-688^69.2%ID^E:0^.^.	TVU15049.1^TVU15049.1^Q:1-701,H:76-776^97%ID^E:0^.^.	PF00009.28^GTP_EFTU^Elongation factor Tu GTP binding domain^12-283^E:3e-70`PF03144.26^GTP_EFTU_D2^Elongation factor Tu domain 2^327-393^E:1.1e-13`PF14492.7^EFG_III^Elongation Factor G, domain III^407-480^E:5.1e-33`PF03764.19^EFG_IV^Elongation factor G, domain IV^482-600^E:2.1e-45`PF00679.25^EFG_C^Elongation factor G C-terminus^603-690^E:5.3e-26	.	.	GO:0003924^molecular_function^GTPase activity`GO:0005525^molecular_function^GTP binding	K02355
Transcript_176334	sp|Q9LR30|GGT1_ARATH^sp|Q9LR30|GGT1_ARATH^Q:306-1739,H:1-481^85.031%ID^E:0^.^.	Transcript_176334.p1	306-1742[+]	sp|Q9LR30|GGT1_ARATH^sp|Q9LR30|GGT1_ARATH^Q:1-478,H:1-481^85.031%ID^E:0^.^.	Seita.2G001500.1.p^Seita.2G001500.1.p^Q:306-1742,H:1-479^93.319%ID^E:0^.^.	WP_014559758_1^WP_014559758_1^Q:357-1721,H:14-400^28.5%ID^E:1.5e-42^.^.	TVU40238.1^TVU40238.1^Q:306-1739,H:1-478^96.7%ID^E:0^.^.	Seita.2G001500.1.p^Seita.2G001500.1.p^Q:1-479,H:1-479^93.319%ID^E:0^.^.	WP_014559758_1^WP_014559758_1^Q:18-472,H:14-400^28.5%ID^E:5.2e-44^.^.	TVU40238.1^TVU40238.1^Q:1-478,H:1-478^96.7%ID^E:0^.^.	PF00155.22^Aminotran_1_2^Aminotransferase class I and II^85-447^E:9.5e-35	.	.	GO:0030170^molecular_function^pyridoxal phosphate binding`GO:0009058^biological_process^biosynthetic process	K14272
Transcript_178004	sp|Q9SNN0|SPE1_ORYSJ^sp|Q9SNN0|SPE1_ORYSJ^Q:325-915,H:506-702^94.924%ID^E:3.27e-136^.^.`sp|Q9SNN0|SPE1_ORYSJ^sp|Q9SNN0|SPE1_ORYSJ^Q:3-320,H:401-506^90.566%ID^E:3.27e-136^.^.	.	.	.	Seita.4G021300.1.p^Seita.4G021300.1.p^Q:325-918,H:507-705^92.462%ID^E:3.5e-133^.^.`Seita.4G021300.1.p^Seita.4G021300.1.p^Q:3-320,H:402-507^89.623%ID^E:3.5e-133^.^.	WP_012825295_1^WP_012825295_1^Q:214-738,H:440-617^42.7%ID^E:2.7e-31^.^.	EAZ35714.1^EAZ35714.1^Q:325-915,H:455-651^91.9%ID^E:4e-116^.^.	.	.	.	.	.	.	.	.
Transcript_178546	sp|B9F2U5|GUFP_ORYSJ^sp|B9F2U5|GUFP_ORYSJ^Q:187-2088,H:39-680^91.745%ID^E:0^.^.	Transcript_178546.p1	1-2091[+]	sp|B9F2U5|GUFP_ORYSJ^sp|B9F2U5|GUFP_ORYSJ^Q:28-696,H:1-680^89.312%ID^E:0^.^.	Seita.1G082000.2.p^Seita.1G082000.2.p^Q:109-2091,H:7-675^94.32%ID^E:0^.^.	WP_002762209_1^WP_002762209_1^Q:286-2082,H:4-603^76%ID^E:0^.^.	XP_021314246.1^XP_021314246.1^Q:91-2088,H:2-673^93.8%ID^E:0^.^.	Seita.1G082000.2.p^Seita.1G082000.2.p^Q:28-697,H:1-675^93.953%ID^E:0^.^.	WP_002762209_1^WP_002762209_1^Q:96-694,H:4-603^76%ID^E:0^.^.	XP_021314246.1^XP_021314246.1^Q:31-696,H:2-673^93.8%ID^E:0^.^.	PF00009.28^GTP_EFTU^Elongation factor Tu GTP binding domain^100-277^E:1.1e-55`PF01926.24^MMR_HSR1^50S ribosome-binding GTPase^106-228^E:2.5e-05`PF00071.23^Ras^Ras family^131-276^E:1.1e-05`PF03144.26^GTP_EFTU_D2^Elongation factor Tu domain 2^301-371^E:1e-09`PF00679.25^EFG_C^Elongation factor G C-terminus^495-581^E:1.3e-22`PF06421.13^LepA_C^GTP-binding protein LepA C-terminus^584-690^E:1.2e-48	.	.	GO:0003924^molecular_function^GTPase activity`GO:0005525^molecular_function^GTP binding	K21594
Transcript_181148	sp|P82162|RR10_SPIOL^sp|P82162|RR10_SPIOL^Q:293-625,H:85-195^86.486%ID^E:2.3e-68^.^.	Transcript_181148.p1	2-628[+]	sp|P82162|RR10_SPIOL^sp|P82162|RR10_SPIOL^Q:82-208,H:72-195^78.74%ID^E:8.55e-71^.^.	Seita.9G505300.1.p^Seita.9G505300.1.p^Q:74-628,H:1-184^92.973%ID^E:1.11e-87^.^.	WP_008179644_1^WP_008179644_1^Q:326-625,H:6-105^64%ID^E:5.1e-41^.^.	CAB3496795.1^CAB3496795.1^Q:119-625,H:16-184^94.7%ID^E:9.7e-111^.^.	Seita.9G505300.1.p^Seita.9G505300.1.p^Q:25-209,H:1-184^92.973%ID^E:1.17e-102^.^.	WP_008179644_1^WP_008179644_1^Q:109-208,H:6-105^64%ID^E:4.1e-41^.^.	CAB3496795.1^CAB3496795.1^Q:40-208,H:16-184^94.7%ID^E:4.9e-111^.^.	PF00338.23^Ribosomal_S10^Ribosomal protein S10p/S20e^113-207^E:4.5e-33	.	.	.	K02946
Transcript_181429	sp|Q9S9N9|CCR1_ARATH^sp|Q9S9N9|CCR1_ARATH^Q:245-1222,H:3-323^47.401%ID^E:4.76e-94^.^.	Transcript_181429.p1	236-1243[+]	sp|Q9S9N9|CCR1_ARATH^sp|Q9S9N9|CCR1_ARATH^Q:4-329,H:3-323^47.401%ID^E:1.92e-96^.^.	Seita.2G131500.1.p^Seita.2G131500.1.p^Q:266-1225,H:3-322^70.717%ID^E:3.82e-172^.^.	WP_012505269_1^WP_012505269_1^Q:272-1213,H:6-342^40.9%ID^E:1.2e-64^.^.	XP_025816740.1^XP_025816740.1^Q:236-1240,H:1-336^91.4%ID^E:4.4e-220^.^.	Seita.2G131500.1.p^Seita.2G131500.1.p^Q:11-330,H:3-322^70.717%ID^E:8.18e-175^.^.	WP_012505269_1^WP_012505269_1^Q:13-326,H:6-342^40.9%ID^E:5.9e-66^.^.	XP_025816740.1^XP_025816740.1^Q:1-335,H:1-336^91.4%ID^E:3e-222^.^.	PF01370.22^Epimerase^NAD dependent epimerase/dehydratase family^14-251^E:1.8e-24`PF05368.14^NmrA^NmrA-like family^14-132^E:5.4e-07`PF01073.20^3Beta_HSD^3-beta hydroxysteroid dehydrogenase/isomerase family^16-246^E:2.4e-22`PF07993.13^NAD_binding_4^Male sterility protein^16-245^E:6e-11`PF16363.6^GDP_Man_Dehyd^GDP-mannose 4,6 dehydratase^16-206^E:3.9e-10`PF13460.7^NAD_binding_10^NAD(P)H-binding^18-1…	.	.	GO:0003824^molecular_function^catalytic activity`GO:0050662^molecular_function^obsolete coenzyme binding`GO:0003854^molecular_function^3-beta-hydroxy-delta5-steroid dehydrogenase activity`GO:0016616^molecular_function^oxidoreductase activity, acting on the CH-OH group of donors, NAD or NADP as acceptor`GO:0006694^biological_process^steroid biosynthetic process`GO:0055114^biological_process^obsole…	.
Transcript_181455	sp|Q8LBP4|ALB3_ARATH^sp|Q8LBP4|ALB3_ARATH^Q:154-1035,H:108-403^85.811%ID^E:0^.^.	Transcript_181455.p1	1-1218[+]	sp|Q8LBP4|ALB3_ARATH^sp|Q8LBP4|ALB3_ARATH^Q:1-348,H:64-406^78.857%ID^E:0^.^.	Seita.5G104000.1.p^Seita.5G104000.1.p^Q:154-1218,H:101-457^92.157%ID^E:0^.^.	WP_052317451_1^WP_052317451_1^Q:145-951,H:33-286^37.2%ID^E:1.2e-43^.^.	TVU21868.1^TVU21868.1^Q:1-1347,H:51-480^86%ID^E:4.8e-259^.^.	Seita.5G104000.1.p^Seita.5G104000.1.p^Q:1-406,H:50-457^90.732%ID^E:0^.^.	WP_052317451_1^WP_052317451_1^Q:49-317,H:33-286^37.2%ID^E:5.8e-45^.^.	TVU21868.1^TVU21868.1^Q:1-404,H:51-451^90.3%ID^E:8.5e-250^.^.	PF02096.21^60KD_IMP^60Kd inner membrane protein^84-298^E:2.9e-54	.	ExpAA=81.34^PredHel=3^Topology=o78-100i145-167o262-284i	GO:0032977^molecular_function^membrane insertase activity`GO:0016021^cellular_component^integral component of membrane	K03217
Transcript_181566	sp|B7K735|EFTS_CYAP7^sp|B7K735|EFTS_CYAP7^Q:2724-3311,H:4-200^64.467%ID^E:3.05e-83^.^.`sp|B7K735|EFTS_CYAP7^sp|B7K735|EFTS_CYAP7^Q:1995-2636,H:2-216^62.791%ID^E:3.81e-78^.^.	Transcript_181566.p1	147-3314[+]	sp|B7K735|EFTS_CYAP7^sp|B7K735|EFTS_CYAP7^Q:617-856,H:2-234^58.506%ID^E:4.8e-90^.^.`sp|B7K735|EFTS_CYAP7^sp|B7K735|EFTS_CYAP7^Q:860-1054,H:4-199^64.796%ID^E:7.31e-84^.^.	Seita.3G342900.1.p^Seita.3G342900.1.p^Q:1980-3314,H:545-989^93.933%ID^E:0^.^.`Seita.3G342900.1.p^Seita.3G342900.1.p^Q:147-1769,H:1-515^81.331%ID^E:0^.^.	WP_015145594_1^WP_015145594_1^Q:2004-2645,H:5-219^61.9%ID^E:5.5e-80^.^.	PUZ67351.1^PUZ67351.1^Q:147-3311,H:1-998^82.7%ID^E:0^.^.	Seita.3G342900.1.p^Seita.3G342900.1.p^Q:1-1056,H:1-989^84.091%ID^E:0^.^.	WP_015145594_1^WP_015145594_1^Q:620-833,H:5-219^61.9%ID^E:2.4e-80^.^.	PUZ67351.1^PUZ67351.1^Q:1-1055,H:1-998^82.7%ID^E:0^.^.	PF00575.24^S1^S1 RNA binding domain^148-217^E:4.7e-14`PF00889.20^EF_TS^Elongation factor TS^670-813^E:4.6e-29`PF00889.20^EF_TS^Elongation factor TS^911-1054^E:4.2e-30	.	.	GO:0003676^molecular_function^nucleic acid binding`GO:0003746^molecular_function^translation elongation factor activity`GO:0006414^biological_process^translational elongation	K02357
Transcript_181776	sp|Q9ZTP5|RPE_ORYSJ^sp|Q9ZTP5|RPE_ORYSJ^Q:119-895,H:18-274^95.367%ID^E:8.85e-167^.^.	Transcript_181776.p1	74-898[+]	sp|Q9ZTP5|RPE_ORYSJ^sp|Q9ZTP5|RPE_ORYSJ^Q:11-274,H:13-274^94.697%ID^E:0^.^.	Seita.9G525700.1.p^Seita.9G525700.1.p^Q:119-898,H:16-275^95%ID^E:1.07e-170^.^.	AFY94031_1^AFY94031_1^Q:212-895,H:2-229^68.9%ID^E:3.5e-107^.^.	XP_025793401.1^XP_025793401.1^Q:74-895,H:1-274^96%ID^E:2.1e-179^.^.	Seita.9G525700.1.p^Seita.9G525700.1.p^Q:15-275,H:15-275^95.019%ID^E:0^.^.	AFY94031_1^AFY94031_1^Q:47-274,H:2-229^68.9%ID^E:1.7e-109^.^.	XP_025793401.1^XP_025793401.1^Q:1-274,H:1-274^96%ID^E:2.5e-181^.^.	PF00834.20^Ribul_P_3_epim^Ribulose-phosphate 3 epimerase family^53-251^E:1.8e-88	.	.	GO:0016857^molecular_function^racemase and epimerase activity, acting on carbohydrates and derivatives`GO:0005975^biological_process^carbohydrate metabolic process	K01783
Transcript_181795	sp|Q689G6|PRR95_ORYSJ^sp|Q689G6|PRR95_ORYSJ^Q:164-733,H:30-219^87.368%ID^E:1.61e-110^.^.	Transcript_181795.p1	89-736[+]	sp|Q689G6|PRR95_ORYSJ^sp|Q689G6|PRR95_ORYSJ^Q:1-215,H:1-219^83.105%ID^E:1.2e-121^.^.	Seita.2G286100.1.p^Seita.2G286100.1.p^Q:167-733,H:30-218^92.063%ID^E:2.56e-118^.^.`Seita.2G286100.1.p^Seita.2G286100.1.p^Q:1494-1559,H:216-237^90.909%ID^E:0.000449^.^.	WP_013405577_1^WP_013405577_1^Q:206-538,H:3-111^36.9%ID^E:5.1e-13^.^.	OEL19975.1^OEL19975.1^Q:89-727,H:1-216^92.1%ID^E:2.9e-120^.^.	Seita.2G286100.2.p^Seita.2G286100.2.p^Q:27-215,H:30-218^92.063%ID^E:2.72e-124^.^.	WP_013405577_1^WP_013405577_1^Q:40-150,H:3-111^36.9%ID^E:4.2e-14^.^.	OEL19975.1^OEL19975.1^Q:1-213,H:1-216^92.1%ID^E:7.1e-124^.^.	PF00072.25^Response_reg^Response regulator receiver domain^41-152^E:1.8e-23	.	.	GO:0000160^biological_process^phosphorelay signal transduction system	K12130
Transcript_182031	sp|P46280|EFTU2_SOYBN^sp|P46280|EFTU2_SOYBN^Q:249-1463,H:75-479^86.667%ID^E:0^.^.	Transcript_182031.p1	60-1466[+]	sp|P46280|EFTU2_SOYBN^sp|P46280|EFTU2_SOYBN^Q:6-468,H:24-479^79.828%ID^E:0^.^.	Seita.1G218300.1.p^Seita.1G218300.1.p^Q:249-1466,H:63-468^93.842%ID^E:0^.^.	WP_015172869_1^WP_015172869_1^Q:240-1463,H:2-409^77.5%ID^E:3.6e-237^.^.	RLN09358.1^RLN09358.1^Q:204-1463,H:50-469^95.5%ID^E:6.4e-292^.^.	Seita.1G218300.1.p^Seita.1G218300.1.p^Q:13-469,H:14-468^89.956%ID^E:0^.^.	WP_015172869_1^WP_015172869_1^Q:61-468,H:2-409^77.5%ID^E:7.7e-239^.^.	RLM80411.1^RLM80411.1^Q:1-468,H:1-468^89.3%ID^E:3.7e-299^.^.	PF00009.28^GTP_EFTU^Elongation factor Tu GTP binding domain^69-270^E:9e-56`PF03144.26^GTP_EFTU_D2^Elongation factor Tu domain 2^294-362^E:2.9e-18`PF03143.18^GTP_EFTU_D3^Elongation factor Tu C-terminal domain^367-466^E:3.2e-39	.	.	GO:0003924^molecular_function^GTPase activity`GO:0005525^molecular_function^GTP binding	K02358
Transcript_182175	sp|Q9LVJ0|UVB31_ARATH^sp|Q9LVJ0|UVB31_ARATH^Q:351-1229,H:92-375^66.327%ID^E:1.42e-103^.^.`sp|Q9LVJ0|UVB31_ARATH^sp|Q9LVJ0|UVB31_ARATH^Q:1231-1371,H:375-421^80.851%ID^E:1.42e-103^.^.	Transcript_182175.p1	3-1238[+]	sp|Q9LVJ0|UVB31_ARATH^sp|Q9LVJ0|UVB31_ARATH^Q:67-409,H:39-375^61.383%ID^E:1.11e-120^.^.	Seita.9G115500.1.p^Seita.9G115500.1.p^Q:207-1229,H:29-365^84.751%ID^E:3.01e-173^.^.`Seita.9G115500.1.p^Seita.9G115500.1.p^Q:1231-1374,H:365-412^100%ID^E:1.47e-22^.^.	.	OEL35344.1^OEL35344.1^Q:135-1229,H:4-372^86.2%ID^E:6.6e-205^.^.	Seita.9G115500.1.p^Seita.9G115500.1.p^Q:50-409,H:9-365^85.399%ID^E:0^.^.	.	OEL35344.1^OEL35344.1^Q:45-409,H:4-372^86.2%ID^E:7.5e-207^.^.	PF05542.12^DUF760^Protein of unknown function (DUF760)^180-305^E:1.3e-22	.	.	.	.
Transcript_182706	sp|Q0JJ01|NPR2_ORYSJ^sp|Q0JJ01|NPR2_ORYSJ^Q:3-1625,H:93-635^83.241%ID^E:0^.^.	Transcript_182706.p1	207-1628[+]	sp|Q0JJ01|NPR2_ORYSJ^sp|Q0JJ01|NPR2_ORYSJ^Q:1-473,H:161-635^85.895%ID^E:0^.^.	Seita.5G331600.1.p^Seita.5G331600.1.p^Q:3-1628,H:77-630^88.087%ID^E:0^.^.	WP_013182631_1^WP_013182631_1^Q:807-998,H:315-373^50%ID^E:1.6e-06^.^.	TVU34996.1^TVU34996.1^Q:3-1625,H:80-622^88.4%ID^E:0^.^.	Seita.5G331600.1.p^Seita.5G331600.1.p^Q:1-474,H:145-630^89.506%ID^E:0^.^.	WP_013182631_1^WP_013182631_1^Q:201-264,H:315-373^50%ID^E:9.5e-07^.^.	TVU34996.1^TVU34996.1^Q:1-473,H:149-622^90.5%ID^E:9.2e-302^.^.	PF11900.9^DUF3420^Domain of unknown function (DUF3420)^116-163^E:1.3e-08`PF12796.8^Ank_2^Ankyrin repeats (3 copies)^163-247^E:1.4e-10`PF13637.7^Ank_4^Ankyrin repeats (many copies)^190-233^E:3.1e-07`PF00023.31^Ank^Ankyrin repeat^190-218^E:0.0063`PF13857.7^Ank_5^Ankyrin repeats (many copies)^206-260^E:1.7e-06`PF00023.31^Ank^Ankyrin repeat^220-247^E:0.0036`PF12313.9^NPR1_like_C^NPR1/NIM1 like defenc…	.	.	GO:0005515^molecular_function^protein binding	K14508
Transcript_185067	sp|C5X2M4|THI42_SORBI^sp|C5X2M4|THI42_SORBI^Q:98-913,H:15-289^89.818%ID^E:2.15e-163^.^.	Transcript_185067.p1	2-1000[+]	sp|C5X2M4|THI42_SORBI^sp|C5X2M4|THI42_SORBI^Q:19-303,H:1-288^89.583%ID^E:2.7e-176^.^.	Seita.4G199600.1.p^Seita.4G199600.1.p^Q:98-913,H:15-288^90.146%ID^E:1.68e-177^.^.	ABK76997_1^ABK76997_1^Q:221-910,H:12-234^37%ID^E:6.8e-42^.^.	XP_025811821.1^XP_025811821.1^Q:56-913,H:1-287^92.3%ID^E:6.5e-179^.^.	Seita.4G199600.1.p^Seita.4G199600.1.p^Q:19-303,H:1-287^91.289%ID^E:0^.^.	ABK76997_1^ABK76997_1^Q:74-303,H:12-234^37%ID^E:1.6e-42^.^.	XP_025811821.1^XP_025811821.1^Q:19-303,H:1-286^92.3%ID^E:2.8e-179^.^.	PF01946.18^Thi4^Thi4 family^83-304^E:2.7e-105`PF01266.25^DAO^FAD dependent oxidoreductase^101-150^E:1.8e-08`PF00890.25^FAD_binding_2^FAD binding domain^101-137^E:5.7e-06`PF13450.7^NAD_binding_8^NAD(P)-binding Rossmann-like domain^104-159^E:1.2e-06	.	.	GO:0016491^molecular_function^oxidoreductase activity`GO:0055114^biological_process^obsolete oxidation-reduction process	K03146
Transcript_185107	.	Transcript_185107.p1	3-1196[+]	.	Seita.7G166400.1.p^Seita.7G166400.1.p^Q:105-1196,H:1-375^87.2%ID^E:0^.^.	.	CAD6260286.1^CAD6260286.1^Q:105-1193,H:1-375^90.4%ID^E:9e-230^.^.	Seita.7G166400.1.p^Seita.7G166400.1.p^Q:35-398,H:1-375^89.333%ID^E:0^.^.	.	CAD6260286.1^CAD6260286.1^Q:35-397,H:1-375^90.4%ID^E:9.7e-233^.^.	PF02517.17^CPBP^CPBP intramembrane metalloprotease^213-363^E:2.4e-08	.	ExpAA=123.52^PredHel=6^Topology=i123-145o160-182i203-225o267-289i328-347o351-373i	GO:0016020^cellular_component^membrane	.
Transcript_185414	sp|A2Y3Q5|HEMH_ORYSI^sp|A2Y3Q5|HEMH_ORYSI^Q:4-1512,H:20-522^92.445%ID^E:0^.^.	Transcript_185414.p1	1-1518[+]	sp|A2Y3Q5|HEMH_ORYSI^sp|A2Y3Q5|HEMH_ORYSI^Q:2-504,H:20-522^92.445%ID^E:0^.^.	Seita.1G195800.1.p^Seita.1G195800.1.p^Q:4-1512,H:20-472^84.095%ID^E:0^.^.	WP_006668453_1^WP_006668453_1^Q:283-1512,H:3-387^60.2%ID^E:5.6e-158^.^.	TVU29683.1^TVU29683.1^Q:4-1512,H:109-611^93.4%ID^E:0^.^.	Seita.1G195800.1.p^Seita.1G195800.1.p^Q:2-504,H:20-472^84.095%ID^E:0^.^.	WP_006668453_1^WP_006668453_1^Q:95-504,H:3-387^60.2%ID^E:2.7e-159^.^.	TVU29683.1^TVU29683.1^Q:2-504,H:109-611^93.4%ID^E:0^.^.	PF00762.20^Ferrochelatase^Ferrochelatase^95-418^E:2.9e-111	.	.	GO:0004325^molecular_function^ferrochelatase activity`GO:0006783^biological_process^heme biosynthetic process	K01772
Transcript_185468	sp|Q5EFU4|CRD1_HORVU^sp|Q5EFU4|CRD1_HORVU^Q:44-1276,H:2-417^83.81%ID^E:0^.^.	Transcript_185468.p1	53-1279[+]	sp|Q5EFU4|CRD1_HORVU^sp|Q5EFU4|CRD1_HORVU^Q:1-408,H:5-417^86.091%ID^E:0^.^.	Seita.5G040100.1.p^Seita.5G040100.1.p^Q:38-1279,H:1-415^92.823%ID^E:0^.^.	AFZ23557_1^AFZ23557_1^Q:212-1252,H:18-356^62.5%ID^E:2.2e-155^.^.	RLN24619.1^RLN24619.1^Q:38-1276,H:1-414^95.2%ID^E:1.3e-278^.^.	Seita.5G040100.1.p^Seita.5G040100.1.p^Q:1-409,H:6-415^93.22%ID^E:0^.^.	AFZ23557_1^AFZ23557_1^Q:54-400,H:18-356^62.5%ID^E:6.4e-158^.^.	RLN24619.1^RLN24619.1^Q:1-408,H:6-414^95.1%ID^E:1.6e-278^.^.	PF02915.18^Rubrerythrin^Rubrerythrin^133-266^E:2.1e-40	.	.	GO:0016491^molecular_function^oxidoreductase activity`GO:0046872^molecular_function^metal ion binding`GO:0055114^biological_process^obsolete oxidation-reduction process	K04035
Transcript_185709	sp|Q8RWG1|AB1K1_ARATH^sp|Q8RWG1|AB1K1_ARATH^Q:173-2008,H:53-682^80.983%ID^E:0^.^.	Transcript_185709.p1	2-2017[+]	sp|Q8RWG1|AB1K1_ARATH^sp|Q8RWG1|AB1K1_ARATH^Q:58-669,H:53-682^80.824%ID^E:0^.^.	Seita.4G005600.1.p^Seita.4G005600.1.p^Q:50-2017,H:1-676^88.693%ID^E:0^.^.	WP_062246973_1^WP_062246973_1^Q:413-1951,H:31-548^50.1%ID^E:1.7e-180^.^.	XP_021317162.1^XP_021317162.1^Q:50-2014,H:1-680^88.5%ID^E:0^.^.	Seita.4G005600.1.p^Seita.4G005600.1.p^Q:17-672,H:1-676^88.546%ID^E:0^.^.	WP_062246973_1^WP_062246973_1^Q:138-650,H:31-548^50.1%ID^E:2.4e-182^.^.	XP_021317162.1^XP_021317162.1^Q:17-671,H:1-680^88.4%ID^E:0^.^.	PF03109.17^ABC1^ABC1 family^228-348^E:1.6e-33	.	.	.	.
Transcript_185711	sp|Q94B78|GCSP1_ARATH^sp|Q94B78|GCSP1_ARATH^Q:236-1678,H:61-547^80.123%ID^E:0^.^.	Transcript_185711.p1	2-1678[+]	sp|Q94B78|GCSP1_ARATH^sp|Q94B78|GCSP1_ARATH^Q:28-559,H:1-547^75.273%ID^E:0^.^.	Seita.5G291800.1.p^Seita.5G291800.1.p^Q:737-1675,H:377-689^95.208%ID^E:0^.^.`Seita.5G291800.1.p^Seita.5G291800.1.p^Q:1-753,H:117-382^69.925%ID^E:0^.^.	WP_013322173_1^WP_013322173_1^Q:254-1675,H:11-489^52.4%ID^E:8.9e-156^.^.	PAN28900.1^PAN28900.1^Q:8-1678,H:362-923^89.4%ID^E:0^.^.	Seita.5G291800.1.p^Seita.5G291800.1.p^Q:246-558,H:377-689^95.208%ID^E:0^.^.	WP_013322173_1^WP_013322173_1^Q:85-558,H:11-489^52.4%ID^E:8.9e-156^.^.	PAN28900.1^PAN28900.1^Q:3-559,H:362-923^89.4%ID^E:0^.^.	PF02347.17^GDC-P^Glycine cleavage system P-protein^100-520^E:8.1e-170	.	.	GO:0004375^molecular_function^glycine dehydrogenase (decarboxylating) activity`GO:0006546^biological_process^glycine catabolic process`GO:0055114^biological_process^obsolete oxidation-reduction process	K00281
Transcript_185722	sp|Q84PB7|THF1_ORYSJ^sp|Q84PB7|THF1_ORYSJ^Q:137-748,H:1-211^76.777%ID^E:8.51e-97^.^.`sp|Q84PB7|THF1_ORYSJ^sp|Q84PB7|THF1_ORYSJ^Q:696-962,H:199-287^91.011%ID^E:5.45e-35^.^.	Transcript_185722.p1	2-718[+]	sp|Q84PB7|THF1_ORYSJ^sp|Q84PB7|THF1_ORYSJ^Q:46-232,H:1-194^85.567%ID^E:4.89e-115^.^.	Seita.2G351700.1.p^Seita.2G351700.1.p^Q:137-748,H:1-208^82.692%ID^E:1.07e-101^.^.`Seita.2G351700.1.p^Seita.2G351700.1.p^Q:696-965,H:196-285^93.333%ID^E:3.21e-38^.^.	WP_015118635_1^WP_015118635_1^Q:293-679,H:6-139^38.8%ID^E:7.2e-26^.^.	VAH29058.1^VAH29058.1^Q:137-778,H:1-225^78.7%ID^E:1.1e-110^.^.	Seita.2G351700.1.p^Seita.2G351700.1.p^Q:46-232,H:1-191^89.005%ID^E:1.45e-119^.^.	WP_015118635_1^WP_015118635_1^Q:98-226,H:6-139^38.8%ID^E:1.7e-27^.^.	RLM85608.1^RLM85608.1^Q:46-232,H:1-191^90.1%ID^E:1.1e-112^.^.	PF11264.9^ThylakoidFormat^Thylakoid formation protein^98-232^E:2.7e-45	.	.	GO:0010207^biological_process^photosystem II assembly`GO:0015979^biological_process^photosynthesis	.
Transcript_185731	sp|Q2QVG9|CLPC2_ORYSJ^sp|Q2QVG9|CLPC2_ORYSJ^Q:2-1990,H:257-919^96.682%ID^E:0^.^.	Transcript_185731.p1	2-1993[+]	sp|Q2QVG9|CLPC2_ORYSJ^sp|Q2QVG9|CLPC2_ORYSJ^Q:1-663,H:257-919^96.682%ID^E:0^.^.	Seita.3G091800.1.p^Seita.3G091800.1.p^Q:2-1993,H:259-922^97.289%ID^E:0^.^.	WP_080810883_1^WP_080810883_1^Q:2-1939,H:167-808^76.6%ID^E:0^.^.	NP_001169540.1^NP_001169540.1^Q:2-1990,H:259-921^97.7%ID^E:0^.^.	Seita.3G091800.1.p^Seita.3G091800.1.p^Q:1-664,H:259-922^97.289%ID^E:0^.^.	WP_080810883_1^WP_080810883_1^Q:1-646,H:167-808^76.6%ID^E:0^.^.	NP_001169540.1^NP_001169540.1^Q:1-663,H:259-921^97.7%ID^E:0^.^.	PF00004.30^AAA^ATPase family associated with various cellular activities (AAA)^38-164^E:1.3e-14`PF07728.15^AAA_5^AAA domain (dynein-related subfamily)^38-116^E:7.1e-05`PF17871.2^AAA_lid_9^AAA lid domain^176-277^E:4.1e-34`PF02151.20^UVR^UvrB/uvrC motif^250-285^E:1.9e-09`PF00158.27^Sigma54_activat^Sigma-54 interaction domain^374-481^E:1.7e-05`PF07724.15^AAA_2^AAA domain (Cdc48 subfamily)^375-549^E:…	.	.	GO:0005524^molecular_function^ATP binding`GO:0016887^molecular_function^ATPase activity`GO:0005515^molecular_function^protein binding`GO:0008134^molecular_function^transcription factor binding`GO:0006355^biological_process^regulation of transcription, DNA-templated	K03696
Transcript_186369	.	Transcript_186369.p1	2-865[+]	.	Seita.1G284500.1.p^Seita.1G284500.1.p^Q:2-865,H:565-875^87.781%ID^E:2.25e-149^.^.	.	KAG2653247.1^KAG2653247.1^Q:2-862,H:244-553^85.5%ID^E:1.6e-177^.^.	Seita.1G284500.1.p^Seita.1G284500.1.p^Q:1-288,H:565-875^87.781%ID^E:1.6e-168^.^.	.	KAG2653247.1^KAG2653247.1^Q:1-287,H:244-553^85.5%ID^E:7.2e-180^.^.	PF02824.22^TGS^TGS domain^234-285^E:9.3e-05	.	.	.	.
Transcript_186383	sp|Q6R0H1|LHY_ARATH^sp|Q6R0H1|LHY_ARATH^Q:548-820,H:1-91^81.319%ID^E:2.26e-39^.^.`sp|Q6R0H1|LHY_ARATH^sp|Q6R0H1|LHY_ARATH^Q:1958-2704,H:394-645^36.154%ID^E:8.99e-27^.^.	Transcript_186383.p1	548-2707[+]	sp|Q6R0H1|LHY_ARATH^sp|Q6R0H1|LHY_ARATH^Q:1-719,H:1-645^38.082%ID^E:4.8e-89^.^.	Seita.6G055700.1.p^Seita.6G055700.1.p^Q:488-2707,H:8-748^81.511%ID^E:0^.^.	.	XP_034600960.1^XP_034600960.1^Q:488-2704,H:8-747^81.8%ID^E:0^.^.	Seita.6G055700.1.p^Seita.6G055700.1.p^Q:1-720,H:28-748^82.108%ID^E:0^.^.	.	RLM61175.1^RLM61175.1^Q:1-719,H:1-720^83.5%ID^E:0^.^.	PF00249.32^Myb_DNA-binding^Myb-like DNA-binding domain^24-67^E:1.5e-12	.	.	.	K12133
Transcript_186449	sp|Q55680|Y005_SYNY3^sp|Q55680|Y005_SYNY3^Q:22-816,H:235-519^41.356%ID^E:1.58e-70^.^.	Transcript_186449.p1	1-816[+]	sp|Q55680|Y005_SYNY3^sp|Q55680|Y005_SYNY3^Q:8-272,H:235-519^41.356%ID^E:1.42e-70^.^.	Seita.1G365200.1.p^Seita.1G365200.1.p^Q:1-816,H:305-601^90.236%ID^E:0^.^.	WP_015119788_1^WP_015119788_1^Q:10-786,H:234-519^43.6%ID^E:4.1e-73^.^.	PWZ27323.1^PWZ27323.1^Q:1-816,H:253-542^92.1%ID^E:5.7e-183^.^.	Seita.1G365200.1.p^Seita.1G365200.1.p^Q:1-272,H:305-601^90.236%ID^E:0^.^.	WP_015119788_1^WP_015119788_1^Q:4-262,H:234-519^43.6%ID^E:4.1e-73^.^.	PWZ27323.1^PWZ27323.1^Q:1-272,H:253-542^92.1%ID^E:5.7e-183^.^.	.	.	.	.	K08869
Transcript_186473	sp|P49363|GCST_FLAPR^sp|P49363|GCST_FLAPR^Q:3-1028,H:71-407^82.456%ID^E:0^.^.	Transcript_186473.p1	3-1031[+]	sp|P49363|GCST_FLAPR^sp|P49363|GCST_FLAPR^Q:1-342,H:71-407^82.456%ID^E:0^.^.	Seita.7G243300.1.p^Seita.7G243300.1.p^Q:3-1031,H:76-413^95.627%ID^E:0^.^.	YP_428133_1^YP_428133_1^Q:6-1022,H:49-374^50.3%ID^E:2.1e-96^.^.	XP_004976865.1^XP_004976865.1^Q:3-1028,H:76-412^95.6%ID^E:1.6e-235^.^.	Seita.7G243300.1.p^Seita.7G243300.1.p^Q:1-343,H:76-413^95.627%ID^E:0^.^.	YP_428133_1^YP_428133_1^Q:2-340,H:49-374^50.3%ID^E:4.6e-97^.^.	XP_004976865.1^XP_004976865.1^Q:1-342,H:76-412^95.6%ID^E:2.7e-236^.^.	PF01571.22^GCV_T^Aminomethyltransferase folate-binding domain^3-230^E:3e-69`PF08669.12^GCV_T_C^Glycine cleavage T-protein C-terminal barrel domain^258-334^E:9.6e-20	.	.	.	K00605
Transcript_186482	sp|Q689G6|PRR95_ORYSJ^sp|Q689G6|PRR95_ORYSJ^Q:168-1952,H:31-623^77.926%ID^E:0^.^.	Transcript_186482.p1	90-1955[+]	sp|Q689G6|PRR95_ORYSJ^sp|Q689G6|PRR95_ORYSJ^Q:1-621,H:1-623^77.107%ID^E:0^.^.	Seita.2G286100.1.p^Seita.2G286100.1.p^Q:168-1955,H:30-631^83.389%ID^E:0^.^.	WP_013405577_1^WP_013405577_1^Q:207-539,H:3-111^36%ID^E:2.1e-12^.^.	XP_004957453.1^XP_004957453.1^Q:90-1952,H:1-630^82.9%ID^E:0^.^.	Seita.2G286100.1.p^Seita.2G286100.1.p^Q:1-622,H:1-631^82.092%ID^E:0^.^.	WP_013405577_1^WP_013405577_1^Q:40-150,H:3-111^36%ID^E:1.6e-12^.^.	XP_004957453.1^XP_004957453.1^Q:1-621,H:1-630^82.9%ID^E:0^.^.	PF00072.25^Response_reg^Response regulator receiver domain^41-152^E:8.9e-22`PF06203.15^CCT^CCT motif^572-614^E:2.6e-17	.	.	GO:0000160^biological_process^phosphorelay signal transduction system`GO:0005515^molecular_function^protein binding	K12130
Transcript_186487	sp|I1K0K6|EFGC2_SOYBN^sp|I1K0K6|EFGC2_SOYBN^Q:2-1543,H:88-601^88.911%ID^E:0^.^.`sp|I1K0K6|EFGC2_SOYBN^sp|I1K0K6|EFGC2_SOYBN^Q:1555-1962,H:638-773^91.176%ID^E:2.44e-75^.^.	Transcript_186487.p3	1672-1989[+]	sp|Q9SI75|EFGC_ARATH^sp|Q9SI75|EFGC_ARATH^Q:1-104,H:680-783^89.423%ID^E:1.05e-59^.^.	Seita.7G182600.1.p^Seita.7G182600.1.p^Q:2-1543,H:80-593^96.304%ID^E:0^.^.`Seita.7G182600.1.p^Seita.7G182600.1.p^Q:1555-1959,H:630-764^98.519%ID^E:1.4e-81^.^.	WP_066132248_1^WP_066132248_1^Q:5-1543,H:6-517^72.9%ID^E:1.7e-267^.^.	TVT98031.1^TVT98031.1^Q:2-1543,H:83-596^97.1%ID^E:0^.^.	Seita.7G182600.1.p^Seita.7G182600.1.p^Q:1-106,H:669-774^97.17%ID^E:1.2e-66^.^.	WP_085784877_1^WP_085784877_1^Q:1-95,H:593-686^62.1%ID^E:1.1e-32^.^.	AAX44995.1^AAX44995.1^Q:1-105,H:7-111^95.2%ID^E:3.9e-65^.^.	PF00679.25^EFG_C^Elongation factor G C-terminus^7-94^E:6.6e-28	.	.	.	K02355
Transcript_186487	sp|I1K0K6|EFGC2_SOYBN^sp|I1K0K6|EFGC2_SOYBN^Q:2-1543,H:88-601^88.911%ID^E:0^.^.`sp|I1K0K6|EFGC2_SOYBN^sp|I1K0K6|EFGC2_SOYBN^Q:1555-1962,H:638-773^91.176%ID^E:2.44e-75^.^.	Transcript_186487.p1	2-1633[+]	sp|I1K0K6|EFGC2_SOYBN^sp|I1K0K6|EFGC2_SOYBN^Q:1-514,H:88-601^88.911%ID^E:0^.^.	Seita.7G182600.1.p^Seita.7G182600.1.p^Q:2-1543,H:80-593^96.304%ID^E:0^.^.`Seita.7G182600.1.p^Seita.7G182600.1.p^Q:1555-1959,H:630-764^98.519%ID^E:1.4e-81^.^.	WP_066132248_1^WP_066132248_1^Q:5-1543,H:6-517^72.9%ID^E:1.7e-267^.^.	TVT98031.1^TVT98031.1^Q:2-1543,H:83-596^97.1%ID^E:0^.^.	Seita.7G182600.1.p^Seita.7G182600.1.p^Q:1-514,H:80-593^96.304%ID^E:0^.^.	WP_066132248_1^WP_066132248_1^Q:2-514,H:6-517^72.9%ID^E:1.6e-270^.^.	TVT98031.1^TVT98031.1^Q:1-514,H:83-596^97.1%ID^E:0^.^.	PF00009.28^GTP_EFTU^Elongation factor Tu GTP binding domain^5-277^E:6.6e-71`PF03144.26^GTP_EFTU_D2^Elongation factor Tu domain 2^320-387^E:1.7e-14`PF14492.7^EFG_III^Elongation Factor G, domain III^400-473^E:1e-33`PF03764.19^EFG_IV^Elongation factor G, domain IV^475-514^E:4.8e-10	.	.	GO:0003924^molecular_function^GTPase activity`GO:0005525^molecular_function^GTP binding	K02355
Transcript_186635	sp|Q689G6|PRR95_ORYSJ^sp|Q689G6|PRR95_ORYSJ^Q:3-1076,H:111-471^75.346%ID^E:0^.^.`sp|Q689G6|PRR95_ORYSJ^sp|Q689G6|PRR95_ORYSJ^Q:1105-1383,H:536-623^81.72%ID^E:1.65e-37^.^.	Transcript_186635.p1	3-1133[+]	sp|Q689G6|PRR95_ORYSJ^sp|Q689G6|PRR95_ORYSJ^Q:1-358,H:111-471^75.346%ID^E:0^.^.	Seita.2G286100.1.p^Seita.2G286100.1.p^Q:3-1076,H:110-469^82.778%ID^E:0^.^.`Seita.2G286100.1.p^Seita.2G286100.1.p^Q:1105-1386,H:538-631^89.362%ID^E:2.61e-47^.^.	.	XP_004957453.1^XP_004957453.1^Q:3-1076,H:110-469^82.8%ID^E:1.9e-198^.^.	Seita.2G286100.1.p^Seita.2G286100.1.p^Q:1-358,H:110-469^82.778%ID^E:0^.^.	.	XP_004957453.1^XP_004957453.1^Q:1-358,H:110-469^82.8%ID^E:4e-200^.^.	.	.	.	.	K12130
Transcript_186859	sp|Q0J709|UP12_ORYSJ^sp|Q0J709|UP12_ORYSJ^Q:1361-879,H:118-283^83.832%ID^E:1.61e-84^.^.`sp|Q0J709|UP12_ORYSJ^sp|Q0J709|UP12_ORYSJ^Q:1779-1486,H:64-137^65%ID^E:2.06e-17^.^.	Transcript_186859.p2	876-1247[-]	sp|Q0J709|UP12_ORYSJ^sp|Q0J709|UP12_ORYSJ^Q:1-123,H:161-283^92.683%ID^E:1.14e-79^.^.	Seita.6G090900.1.p^Seita.6G090900.1.p^Q:1403-876,H:101-279^77.473%ID^E:1.77e-83^.^.`Seita.6G090900.1.p^Seita.6G090900.1.p^Q:1779-1483,H:61-133^65.657%ID^E:1.82e-23^.^.	.	XP_010234508.1^XP_010234508.1^Q:2048-879,H:1-282^51.9%ID^E:5.7e-91^.^.	Seita.6G090900.1.p^Seita.6G090900.1.p^Q:1-124,H:156-279^87.903%ID^E:1.45e-76^.^.	.	KAF0900135.1^KAF0900135.1^Q:1-123,H:158-280^95.1%ID^E:6.5e-75^.^.	.	.	.	.	.
Transcript_189857	sp|Q75KA9|CCS1_ORYSJ^sp|Q75KA9|CCS1_ORYSJ^Q:238-1575,H:121-564^92.377%ID^E:0^.^.	Transcript_189857.p1	1-1578[+]	sp|Q75KA9|CCS1_ORYSJ^sp|Q75KA9|CCS1_ORYSJ^Q:61-525,H:102-564^91.183%ID^E:0^.^.	Seita.9G075800.1.p^Seita.9G075800.1.p^Q:241-1575,H:122-566^97.753%ID^E:0^.^.	WP_013324536_1^WP_013324536_1^Q:211-1545,H:17-459^42.1%ID^E:7.5e-116^.^.	XP_004981617.1^XP_004981617.1^Q:130-1575,H:84-566^94.4%ID^E:0^.^.	Seita.9G075800.1.p^Seita.9G075800.1.p^Q:49-526,H:91-567^94.979%ID^E:0^.^.	WP_013324536_1^WP_013324536_1^Q:71-515,H:17-459^42.1%ID^E:1.9e-117^.^.	XP_004981617.1^XP_004981617.1^Q:44-525,H:84-566^94.4%ID^E:0^.^.	PF05140.15^ResB^ResB-like family^86-349^E:8.4e-56`PF05140.15^ResB^ResB-like family^355-500^E:8.6e-15	.	ExpAA=75.44^PredHel=3^Topology=i80-102o144-166i225-247o	.	K07399
Transcript_189978	sp|Q7SIC9|TKTC_MAIZE^sp|Q7SIC9|TKTC_MAIZE^Q:245-2230,H:14-675^93.353%ID^E:0^.^.	Transcript_189978.p1	92-2233[+]	sp|Q7SIC9|TKTC_MAIZE^sp|Q7SIC9|TKTC_MAIZE^Q:52-713,H:14-675^93.353%ID^E:0^.^.	Seita.4G023100.1.p^Seita.4G023100.1.p^Q:245-2233,H:82-744^93.363%ID^E:0^.^.	WP_011243295_1^WP_011243295_1^Q:239-2227,H:5-665^67.4%ID^E:0^.^.	KAG0517178.1^KAG0517178.1^Q:125-2230,H:42-738^90.5%ID^E:0^.^.	Seita.4G023100.1.p^Seita.4G023100.1.p^Q:52-714,H:82-744^93.363%ID^E:0^.^.	WP_011243295_1^WP_011243295_1^Q:50-712,H:5-665^67.4%ID^E:0^.^.	KAG0517178.1^KAG0517178.1^Q:12-713,H:42-738^90.5%ID^E:0^.^.	PF00456.22^Transketolase_N^Transketolase, thiamine diphosphate binding domain^56-387^E:3.7e-151`PF02779.25^Transket_pyr^Transketolase, pyrimidine binding domain^405-575^E:1.5e-42`PF02780.21^Transketolase_C^Transketolase, C-terminal domain^600-706^E:2.6e-10	.	.	.	K00615
Transcript_191397	sp|Q8GZ63|PP397_ARATH^sp|Q8GZ63|PP397_ARATH^Q:417-1829,H:18-491^50.42%ID^E:2.76e-173^.^.	Transcript_191397.p1	309-2246[+]	sp|Q8GZ63|PP397_ARATH^sp|Q8GZ63|PP397_ARATH^Q:37-507,H:18-491^50.42%ID^E:5.2e-176^.^.`sp|Q8GZ63|PP397_ARATH^sp|Q8GZ63|PP397_ARATH^Q:76-196,H:376-495^22.314%ID^E:0.000349^.^.	Seita.4G216900.1.p^Seita.4G216900.1.p^Q:309-2201,H:1-629^85.285%ID^E:0^.^.	.	PUZ59953.1^PUZ59953.1^Q:309-2201,H:1-630^84.5%ID^E:2.8e-246^.^.	Seita.4G216900.1.p^Seita.4G216900.1.p^Q:1-631,H:1-629^85.285%ID^E:0^.^.	.	PUZ59953.1^PUZ59953.1^Q:1-631,H:1-630^84.5%ID^E:1.3e-248^.^.	PF13812.7^PPR_3^Pentatricopeptide repeat domain^86-147^E:5.3e-08`PF13812.7^PPR_3^Pentatricopeptide repeat domain^122-181^E:3.2e-10`PF13041.7^PPR_2^PPR repeat family^133-180^E:4.7e-12`PF01535.21^PPR^PPR repeat^138-166^E:0.00049`PF17177.5^PPR_long^Pentacotripeptide-repeat region of PRORP^153-281^E:2.6e-08`PF12854.8^PPR_1^PPR repeat^165-196^E:6.6e-06`PF13041.7^PPR_2^PPR repeat family^168-217^E:2e-08…	.	.	.	K17710
Transcript_191917	sp|B9G2A8|BIG_ORYSJ^sp|B9G2A8|BIG_ORYSJ^Q:2195-4399,H:673-1404^67.388%ID^E:0^.^.`sp|B9G2A8|BIG_ORYSJ^sp|B9G2A8|BIG_ORYSJ^Q:125-1864,H:44-620^74.483%ID^E:0^.^.`sp|B9G2A8|BIG_ORYSJ^sp|B9G2A8|BIG_ORYSJ^Q:2032-2277,H:618-701^45.238%ID^E:7.14e-07^.^.	Transcript_191917.p1	2-4483[+]	sp|B9G2A8|BIG_ORYSJ^sp|B9G2A8|BIG_ORYSJ^Q:732-1466,H:673-1404^67.388%ID^E:0^.^.`sp|B9G2A8|BIG_ORYSJ^sp|B9G2A8|BIG_ORYSJ^Q:28-621,H:30-620^74.916%ID^E:0^.^.	Seita.2G154800.1.p^Seita.2G154800.1.p^Q:125-4399,H:86-1508^82.283%ID^E:0^.^.	WP_010872959_1^WP_010872959_1^Q:4380-5408,H:64-405^64.5%ID^E:5.1e-138^.^.	RLM86789.1^RLM86789.1^Q:2-4399,H:44-1502^83.4%ID^E:0^.^.	Seita.2G154800.1.p^Seita.2G154800.1.p^Q:4-1466,H:48-1508^81.992%ID^E:0^.^.	.	RLM86789.1^RLM86789.1^Q:1-1466,H:44-1502^83.4%ID^E:0^.^.	.	.	.	.	K10691
Transcript_192993	sp|Q8LBP4|ALB3_ARATH^sp|Q8LBP4|ALB3_ARATH^Q:434-1117,H:106-333^89.912%ID^E:1.19e-144^.^.`sp|Q8LBP4|ALB3_ARATH^sp|Q8LBP4|ALB3_ARATH^Q:1303-1572,H:339-406^52.174%ID^E:4.3e-14^.^.	Transcript_192993.p1	158-1372[+]	sp|Q8LBP4|ALB3_ARATH^sp|Q8LBP4|ALB3_ARATH^Q:16-325,H:25-338^76.73%ID^E:1.29e-171^.^.	Seita.5G104000.1.p^Seita.5G104000.1.p^Q:278-1117,H:44-326^87.279%ID^E:8.74e-157^.^.`Seita.5G104000.1.p^Seita.5G104000.1.p^Q:1303-1698,H:332-441^67.164%ID^E:6.72e-35^.^.	WP_052317451_1^WP_052317451_1^Q:446-1132,H:38-256^38.4%ID^E:1.8e-38^.^.	TVU21902.1^TVU21902.1^Q:158-1135,H:1-330^86.7%ID^E:8.1e-182^.^.	Seita.5G104000.1.p^Seita.5G104000.1.p^Q:92-331,H:98-337^96.25%ID^E:6.98e-168^.^.	WP_052317451_1^WP_052317451_1^Q:97-325,H:38-256^38.4%ID^E:1.3e-40^.^.	TVU21902.1^TVU21902.1^Q:1-326,H:1-330^86.7%ID^E:2.2e-188^.^.	PF02096.21^60KD_IMP^60Kd inner membrane protein^127-333^E:1.2e-48	sigP:1^19^0.452^YES	ExpAA=120.32^PredHel=6^Topology=o121-143i188-210o260-277i298-317o322-341i354-376o	GO:0032977^molecular_function^membrane insertase activity`GO:0016021^cellular_component^integral component of membrane	K03217
Transcript_194752	sp|P05698|RBL_HORVU^sp|P05698|RBL_HORVU^Q:86-1129,H:129-476^98.276%ID^E:0^.^.	Transcript_194752.p1	80-1132[+]	sp|P11383|RBL_WHEAT^sp|P11383|RBL_WHEAT^Q:3-350,H:129-476^98.276%ID^E:0^.^.	Seita.J020800.1.p^Seita.J020800.1.p^Q:86-1126,H:113-427^84.15%ID^E:0^.^.	WP_015157218_1^WP_015157218_1^Q:86-1126,H:130-476^84.7%ID^E:3.4e-227^.^.	YP_008855099.1^YP_008855099.1^Q:86-1129,H:129-476^99.4%ID^E:1.6e-259^.^.	Seita.J020800.1.p^Seita.J020800.1.p^Q:3-349,H:113-427^84.15%ID^E:0^.^.	WP_015157218_1^WP_015157218_1^Q:3-349,H:130-476^84.7%ID^E:1.1e-228^.^.	YP_008855099.1^YP_008855099.1^Q:3-350,H:129-476^99.4%ID^E:5.1e-261^.^.	PF00016.21^RuBisCO_large^Ribulose bisphosphate carboxylase large chain, catalytic domain^28-336^E:1.7e-126	.	.	GO:0000287^molecular_function^magnesium ion binding	K01601
Transcript_195782	sp|A1E9S3|PSAB_SORBI^sp|A1E9S3|PSAB_SORBI^Q:662-2848,H:1-729^99.314%ID^E:0^.^.`sp|A1E9S3|PSAB_SORBI^sp|A1E9S3|PSAB_SORBI^Q:4-615,H:527-727^45.283%ID^E:5.02e-44^.^.	Transcript_195782.p1	662-2866[+]	sp|A1E9S3|PSAB_SORBI^sp|A1E9S3|PSAB_SORBI^Q:1-734,H:1-734^99.319%ID^E:0^.^.	Seita.J019800.1.p^Seita.J019800.1.p^Q:662-2263,H:1-432^80.524%ID^E:0^.^.`Seita.J019800.1.p^Seita.J019800.1.p^Q:2459-2773,H:429-533^94.286%ID^E:7.77e-57^.^.`Seita.J019800.1.p^Seita.J019800.1.p^Q:256-546,H:427-533^42.056%ID^E:1.93e-14^.^.	WP_015173233_1^WP_015173233_1^Q:662-2863,H:1-738^82.3%ID^E:0^.^.	ADD63037.1^ADD63037.1^Q:650-2863,H:1-738^98.9%ID^E:0^.^.	Seita.J019800.1.p^Seita.J019800.1.p^Q:1-534,H:1-432^80.524%ID^E:0^.^.`Seita.J019800.1.p^Seita.J019800.1.p^Q:600-704,H:429-533^94.286%ID^E:1.81e-58^.^.	WP_015173233_1^WP_015173233_1^Q:1-734,H:1-738^82.3%ID^E:0^.^.	YP_008815750.1^YP_008815750.1^Q:1-734,H:1-734^99.6%ID^E:0^.^.	PF00223.20^PsaA_PsaB^Photosystem I psaA/psaB protein^8-727^E:0	.	ExpAA=229.56^PredHel=9^Topology=i135-157o177-199i332-354o374-396i417-439o517-539i575-594o645-667i707-729o	GO:0015979^biological_process^photosynthesis`GO:0009522^cellular_component^photosystem I`GO:0009579^cellular_component^thylakoid`GO:0016021^cellular_component^integral component of membrane	K02690
Transcript_195782	sp|A1E9S3|PSAB_SORBI^sp|A1E9S3|PSAB_SORBI^Q:662-2848,H:1-729^99.314%ID^E:0^.^.`sp|A1E9S3|PSAB_SORBI^sp|A1E9S3|PSAB_SORBI^Q:4-615,H:527-727^45.283%ID^E:5.02e-44^.^.	Transcript_195782.p2	217-636[+]	sp|Q14FF7|PSAA_POPAL^sp|Q14FF7|PSAA_POPAL^Q:1-139,H:612-750^95.683%ID^E:2.95e-86^.^.	Seita.J019800.1.p^Seita.J019800.1.p^Q:662-2263,H:1-432^80.524%ID^E:0^.^.`Seita.J019800.1.p^Seita.J019800.1.p^Q:2459-2773,H:429-533^94.286%ID^E:7.77e-57^.^.`Seita.J019800.1.p^Seita.J019800.1.p^Q:256-546,H:427-533^42.056%ID^E:1.93e-14^.^.	WP_015173233_1^WP_015173233_1^Q:662-2863,H:1-738^82.3%ID^E:0^.^.	ADD63037.1^ADD63037.1^Q:650-2863,H:1-738^98.9%ID^E:0^.^.	Seita.J019900.1.p^Seita.J019900.1.p^Q:1-140,H:130-269^95.714%ID^E:1.43e-92^.^.	NP_681520_1^NP_681520_1^Q:1-139,H:631-769^88.5%ID^E:4.6e-80^.^.	TKS04887.1^TKS04887.1^Q:1-139,H:1-139^95.7%ID^E:1.7e-92^.^.	PF00223.20^PsaA_PsaB^Photosystem I psaA/psaB protein^1-133^E:5.4e-64	.	ExpAA=46.20^PredHel=2^Topology=o53-75i116-138o	GO:0015979^biological_process^photosynthesis`GO:0009522^cellular_component^photosystem I`GO:0009579^cellular_component^thylakoid`GO:0016021^cellular_component^integral component of membrane	K02689
Transcript_196669	sp|Q8H112|PGL1A_ARATH^sp|Q8H112|PGL1A_ARATH^Q:366-1157,H:63-324^77.652%ID^E:1.15e-139^.^.	Transcript_196669.p1	3-1160[+]	sp|Q8H112|PGL1A_ARATH^sp|Q8H112|PGL1A_ARATH^Q:117-385,H:58-324^76.58%ID^E:1.09e-154^.^.	Seita.2G109800.1.p^Seita.2G109800.1.p^Q:360-1160,H:69-337^91.822%ID^E:5.73e-168^.^.	.	TVU39426.1^TVU39426.1^Q:177-1157,H:1-321^88.6%ID^E:1.8e-175^.^.	Seita.2G109800.1.p^Seita.2G109800.1.p^Q:119-386,H:68-337^91.481%ID^E:0^.^.	.	TVU39426.1^TVU39426.1^Q:59-385,H:1-321^88.6%ID^E:3.6e-177^.^.	.	.	ExpAA=41.91^PredHel=2^Topology=i263-280o300-322i	.	.
Transcript_199091	sp|Q41822|IOJAP_MAIZE^sp|Q41822|IOJAP_MAIZE^Q:950-480,H:72-228^92.994%ID^E:2e-91^.^.	.	.	.	Seita.2G257800.1.p^Seita.2G257800.1.p^Q:950-477,H:65-220^92.405%ID^E:4.18e-90^.^.	WP_015134816_1^WP_015134816_1^Q:809-504,H:18-121^43.3%ID^E:2.8e-20^.^.	XP_039795746.1^XP_039795746.1^Q:950-480,H:65-221^94.3%ID^E:1.1e-98^.^.	.	.	.	.	.	.	.	.
Transcript_199120	sp|Q9S713|STT7_ARATH^sp|Q9S713|STT7_ARATH^Q:269-1888,H:20-562^75.641%ID^E:0^.^.	Transcript_199120.p1	212-1891[+]	sp|Q9S713|STT7_ARATH^sp|Q9S713|STT7_ARATH^Q:20-559,H:20-562^75.641%ID^E:0^.^.	Seita.3G158600.2.p^Seita.3G158600.2.p^Q:218-1891,H:6-563^93.011%ID^E:0^.^.	WP_014220966_1^WP_014220966_1^Q:866-1447,H:73-253^27.9%ID^E:9.8e-08^.^.	KAG0519062.1^KAG0519062.1^Q:206-1888,H:2-562^92.9%ID^E:0^.^.	Seita.3G158600.2.p^Seita.3G158600.2.p^Q:3-560,H:6-563^93.011%ID^E:0^.^.	WP_118990495_1^WP_118990495_1^Q:219-376,H:75-233^31.9%ID^E:1.2e-08^.^.	KAG0519062.1^KAG0519062.1^Q:3-559,H:6-562^93.4%ID^E:0^.^.	PF00069.26^Pkinase^Protein kinase domain^130-325^E:7e-21`PF07714.18^PK_Tyr_Ser-Thr^Protein tyrosine and serine/threonine kinase^130-325^E:5.3e-09	.	.	GO:0004672^molecular_function^protein kinase activity`GO:0005524^molecular_function^ATP binding`GO:0006468^biological_process^protein phosphorylation	.
Transcript_203020	sp|Q9LVJ0|UVB31_ARATH^sp|Q9LVJ0|UVB31_ARATH^Q:416-1432,H:92-421^67.353%ID^E:1.26e-131^.^.	Transcript_203020.p1	269-1435[+]	sp|Q9LVJ0|UVB31_ARATH^sp|Q9LVJ0|UVB31_ARATH^Q:50-388,H:92-421^67.353%ID^E:3.58e-149^.^.	Seita.9G115500.3.p^Seita.9G115500.3.p^Q:257-1435,H:2-393^86.582%ID^E:0^.^.	.	KAG2546317.1^KAG2546317.1^Q:269-1432,H:1-381^86.2%ID^E:3.2e-226^.^.	Seita.9G115500.3.p^Seita.9G115500.3.p^Q:1-389,H:6-393^86.957%ID^E:0^.^.	.	KAG2546317.1^KAG2546317.1^Q:1-388,H:1-381^86.2%ID^E:1.2e-232^.^.	PF05542.12^DUF760^Protein of unknown function (DUF760)^113-238^E:4.4e-23	.	.	.	.
Transcript_203989	sp|O81283|TC159_ARATH^sp|O81283|TC159_ARATH^Q:1080-3260,H:760-1495^50.676%ID^E:0^.^.	Transcript_203989.p1	96-3278[+]	sp|O81283|TC159_ARATH^sp|O81283|TC159_ARATH^Q:329-1055,H:760-1495^50.676%ID^E:0^.^.	Seita.9G025800.1.p^Seita.9G025800.1.p^Q:3-3272,H:84-1136^72.801%ID^E:0^.^.	WP_015216919_1^WP_015216919_1^Q:1389-1967,H:137-315^31%ID^E:1.3e-11^.^.	XP_025794760.1^XP_025794760.1^Q:3-3272,H:83-1175^77.4%ID^E:0^.^.	Seita.9G025800.1.p^Seita.9G025800.1.p^Q:15-1059,H:133-1136^74.858%ID^E:0^.^.	WP_015216919_1^WP_015216919_1^Q:432-624,H:137-315^31%ID^E:8e-12^.^.	XP_025794760.1^XP_025794760.1^Q:4-1059,H:117-1175^78.7%ID^E:0^.^.	PF04548.17^AIG1^AIG1 family^429-562^E:5.4e-22`PF01926.24^MMR_HSR1^50S ribosome-binding GTPase^431-528^E:1.9e-10`PF11886.9^TOC159_MAD^Translocase of chloroplast 159/132, membrane anchor domain^788-1050^E:2.9e-104	.	.	GO:0005525^molecular_function^GTP binding	.
Transcript_205423	sp|Q7X996|CIPK2_ORYSJ^sp|Q7X996|CIPK2_ORYSJ^Q:523-1830,H:1-430^80.092%ID^E:0^.^.	Transcript_205423.p1	523-1851[+]	sp|Q10LQ2|CIPKA_ORYSJ^sp|Q10LQ2|CIPKA_ORYSJ^Q:1-442,H:1-443^79.279%ID^E:0^.^.	Seita.9G411700.1.p^Seita.9G411700.1.p^Q:523-1830,H:1-437^83.79%ID^E:0^.^.	WP_011683884_1^WP_011683884_1^Q:538-1299,H:42-296^33.6%ID^E:4.5e-33^.^.	TVU47135.1^TVU47135.1^Q:517-1839,H:58-498^86%ID^E:1.8e-271^.^.	Seita.9G411700.1.p^Seita.9G411700.1.p^Q:1-442,H:1-443^83.784%ID^E:0^.^.	WP_011683884_1^WP_011683884_1^Q:6-259,H:42-296^33.6%ID^E:2.2e-34^.^.	TVU47135.1^TVU47135.1^Q:5-439,H:64-498^86.9%ID^E:3e-275^.^.	PF00069.26^Pkinase^Protein kinase domain^13-267^E:2.4e-76`PF07714.18^PK_Tyr_Ser-Thr^Protein tyrosine and serine/threonine kinase^14-263^E:6.1e-41`PF14531.7^Kinase-like^Kinase-like^98-252^E:1.1e-05`PF03822.15^NAF^NAF domain^313-370^E:1.6e-21	.	ExpAA=15.78^PredHel=1^Topology=i196-213o	GO:0004672^molecular_function^protein kinase activity`GO:0005524^molecular_function^ATP binding`GO:0006468^biological_process^protein phosphorylation`GO:0007165^biological_process^signal transduction	K07198
Transcript_206837	sp|P19683|ROC4_NICSY^sp|P19683|ROC4_NICSY^Q:279-809,H:136-312^80.226%ID^E:1.41e-99^.^.	Transcript_206837.p1	3-818[+]	sp|P19682|ROC3_NICSY^sp|P19682|ROC3_NICSY^Q:77-270,H:82-274^73.196%ID^E:2.61e-103^.^.	Seita.2G130500.1.p^Seita.2G130500.1.p^Q:279-809,H:113-291^93.855%ID^E:3.76e-118^.^.	AKU95421_1^AKU95421_1^Q:558-830,H:2-89^58.2%ID^E:7.4e-25^.^.	XP_039794222.1^XP_039794222.1^Q:219-815,H:97-296^91.5%ID^E:1.6e-124^.^.	Seita.2G130500.1.p^Seita.2G130500.1.p^Q:89-272,H:109-294^94.086%ID^E:4.68e-125^.^.	AKU95421_1^AKU95421_1^Q:186-270,H:2-86^58.8%ID^E:8.5e-26^.^.	XP_039794222.1^XP_039794222.1^Q:73-271,H:97-296^91.5%ID^E:2.2e-126^.^.	PF00076.23^RRM_1^RNA recognition motif. (a.k.a. RRM, RBD, or RNP domain)^95-164^E:5.7e-19`PF00076.23^RRM_1^RNA recognition motif. (a.k.a. RRM, RBD, or RNP domain)^189-259^E:1.5e-22	.	.	GO:0003676^molecular_function^nucleic acid binding	K11294
Transcript_209466	sp|Q8S9L5|TIG_ARATH^sp|Q8S9L5|TIG_ARATH^Q:258-1658,H:79-545^58.03%ID^E:0^.^.	Transcript_209466.p1	84-1667[+]	sp|Q8S9L5|TIG_ARATH^sp|Q8S9L5|TIG_ARATH^Q:54-525,H:74-545^57.627%ID^E:0^.^.	Seita.4G136300.1.p^Seita.4G136300.1.p^Q:141-1667,H:24-527^88.016%ID^E:0^.^.	WP_015186927_1^WP_015186927_1^Q:309-1664,H:1-437^26.8%ID^E:4.8e-48^.^.	TVU11466.1^TVU11466.1^Q:84-1664,H:1-525^86.9%ID^E:9.99999999963881e-315^.^.	Seita.4G136300.1.p^Seita.4G136300.1.p^Q:15-528,H:19-527^88.588%ID^E:0^.^.	WP_015186927_1^WP_015186927_1^Q:76-525,H:1-435^26.9%ID^E:1.1e-48^.^.	TVU11466.1^TVU11466.1^Q:1-527,H:1-525^86.9%ID^E:0^.^.	PF05697.14^Trigger_N^Bacterial trigger factor protein (TF)^79-223^E:1.3e-22`PF05698.15^Trigger_C^Bacterial trigger factor protein (TF) C-terminus^359-518^E:1.1e-20	.	.	GO:0006457^biological_process^protein folding`GO:0015031^biological_process^protein transport	K03545
Transcript_209922	sp|P92540|M1060_ARATH^sp|P92540|M1060_ARATH^Q:448-371,H:68-93^92.308%ID^E:1.03e-06^.^.	.	.	.	Seita.J018700.1.p^Seita.J018700.1.p^Q:1047-913,H:1-45^100%ID^E:2.69e-14^.^.	.	RXI09603.1^RXI09603.1^Q:1025-786,H:2-80^80%ID^E:1.9e-31^.^.	.	.	.	.	.	.	.	.
Transcript_210170	sp|A1EA15|ATPB_AGRST^sp|A1EA15|ATPB_AGRST^Q:1507-1004,H:321-488^98.81%ID^E:1.03e-108^.^.	Transcript_210170.p1	971-1507[-]	sp|Q6ENV6|ATPB_SACOF^sp|Q6ENV6|ATPB_SACOF^Q:1-178,H:321-498^98.876%ID^E:1.58e-121^.^.	Seita.J020700.1.p^Seita.J020700.1.p^Q:1507-1010,H:283-431^87.349%ID^E:2.54e-90^.^.	WP_015226007_1^WP_015226007_1^Q:1507-986,H:311-484^85.6%ID^E:2.9e-90^.^.	XP_035819556.1^XP_035819556.1^Q:1507-974,H:139-316^98.9%ID^E:2.5e-111^.^.	Seita.J020700.1.p^Seita.J020700.1.p^Q:1-166,H:283-431^87.349%ID^E:1.73e-95^.^.	WP_015226007_1^WP_015226007_1^Q:1-173,H:311-483^86.1%ID^E:1.5e-94^.^.	XP_035819556.1^XP_035819556.1^Q:1-178,H:139-316^98.9%ID^E:1.6e-115^.^.	PF00006.26^ATP-synt_ab^ATP synthase alpha/beta family, nucleotide-binding domain^1-52^E:3e-11	.	.	GO:0005524^molecular_function^ATP binding	K02112
Transcript_210170	sp|A1EA15|ATPB_AGRST^sp|A1EA15|ATPB_AGRST^Q:1507-1004,H:321-488^98.81%ID^E:1.03e-108^.^.	Transcript_210170.p2	561-974[-]	sp|A1E9T0|ATPE_SORBI^sp|A1E9T0|ATPE_SORBI^Q:1-137,H:1-137^99.27%ID^E:9.11e-95^.^.	Seita.J020700.1.p^Seita.J020700.1.p^Q:1507-1010,H:283-431^87.349%ID^E:2.54e-90^.^.	WP_015226007_1^WP_015226007_1^Q:1507-986,H:311-484^85.6%ID^E:2.9e-90^.^.	XP_035819556.1^XP_035819556.1^Q:1507-974,H:139-316^98.9%ID^E:2.5e-111^.^.	Seita.J020600.1.p^Seita.J020600.1.p^Q:1-138,H:1-138^99.275%ID^E:8.68e-96^.^.	WP_015221089_1^WP_015221089_1^Q:1-131,H:1-134^38.8%ID^E:7.2e-28^.^.	YP_003587674.1^YP_003587674.1^Q:1-137,H:1-137^100%ID^E:6e-92^.^.	PF02823.17^ATP-synt_DE_N^ATP synthase, Delta/Epsilon chain, beta-sandwich domain^3-82^E:4.4e-21`PF00401.21^ATP-synt_DE^ATP synthase, Delta/Epsilon chain, long alpha-helix domain^87-130^E:1.7e-08	.	.	GO:0015986^biological_process^ATP synthesis coupled proton transport	K02114
Transcript_210920	sp|P0DKL2|OP10_MAIZE^sp|P0DKL2|OP10_MAIZE^Q:75-875,H:76-342^73.783%ID^E:6.79e-112^.^.`sp|P0DKL2|OP10_MAIZE^sp|P0DKL2|OP10_MAIZE^Q:654-1568,H:713-1019^56.051%ID^E:5.49e-83^.^.`sp|P0DKL2|OP10_MAIZE^sp|P0DKL2|OP10_MAIZE^Q:654-875,H:491-564^64.865%ID^E:5.87e-17^.^.`sp|P0DKL2|OP10_MAIZE^sp|P0DKL2|OP10_MAIZE^Q:654-875,H:343-416^63.514%ID^E:8e-17^.^.`sp|P0DKL2|OP10_MAIZE^sp|P0DKL2|OP10_MAIZE^Q:654-875,H…	Transcript_210920.p1	3-1706[+]	sp|P0DKL2|OP10_MAIZE^sp|P0DKL2|OP10_MAIZE^Q:25-291,H:76-342^73.783%ID^E:2.74e-117^.^.`sp|P0DKL2|OP10_MAIZE^sp|P0DKL2|OP10_MAIZE^Q:218-522,H:713-1019^56.051%ID^E:1.15e-91^.^.`sp|P0DKL2|OP10_MAIZE^sp|P0DKL2|OP10_MAIZE^Q:218-291,H:491-564^64.865%ID^E:3.27e-17^.^.`sp|P0DKL2|OP10_MAIZE^sp|P0DKL2|OP10_MAIZE^Q:218-291,H:343-416^63.514%ID^E:4.14e-17^.^.`sp|P0DKL2|OP10_MAIZE^sp|P0DKL2|OP10_MAIZE^Q:218-291…	Seita.9G125100.1.p^Seita.9G125100.1.p^Q:150-1706,H:104-678^69.324%ID^E:0^.^.	.	TKV91841.1^TKV91841.1^Q:150-1703,H:104-625^74.7%ID^E:5.9e-251^.^.	Seita.9G125100.1.p^Seita.9G125100.1.p^Q:25-568,H:79-678^67.11%ID^E:0^.^.	.	TKV91841.1^TKV91841.1^Q:50-567,H:104-625^74.7%ID^E:2.6e-253^.^.	.	.	ExpAA=16.15^PredHel=1^Topology=o505-522i	.	.
Transcript_211195	sp|F4K410|SVR3_ARATH^sp|F4K410|SVR3_ARATH^Q:280-2061,H:78-672^84.706%ID^E:0^.^.	Transcript_211195.p1	55-2067[+]	sp|F4K410|SVR3_ARATH^sp|F4K410|SVR3_ARATH^Q:38-669,H:47-672^81.171%ID^E:0^.^.	Seita.1G127200.1.p^Seita.1G127200.1.p^Q:1111-2067,H:1-319^95.611%ID^E:0^.^.	WP_011954901_1^WP_011954901_1^Q:280-2040,H:4-590^56.8%ID^E:1.4e-229^.^.	TVU32481.1^TVU32481.1^Q:61-2064,H:1-666^96%ID^E:0^.^.	Seita.1G127200.1.p^Seita.1G127200.1.p^Q:353-671,H:1-319^95.611%ID^E:0^.^.	WP_011954901_1^WP_011954901_1^Q:76-662,H:4-590^56.8%ID^E:5.5e-233^.^.	TVU32481.1^TVU32481.1^Q:3-670,H:1-666^96%ID^E:0^.^.	PF00009.28^GTP_EFTU^Elongation factor Tu GTP binding domain^78-269^E:5.7e-52`PF01926.24^MMR_HSR1^50S ribosome-binding GTPase^82-203^E:3.8e-06`PF03144.26^GTP_EFTU_D2^Elongation factor Tu domain 2^293-362^E:1.9e-09`PF00679.25^EFG_C^Elongation factor G C-terminus^470-555^E:2.8e-21	.	.	GO:0003924^molecular_function^GTPase activity`GO:0005525^molecular_function^GTP binding	K06207
Transcript_211453	sp|Q84KI6|SQD1_SPIOL^sp|Q84KI6|SQD1_SPIOL^Q:149-1570,H:1-480^77.083%ID^E:0^.^.	Transcript_211453.p1	2-1579[+]	sp|Q84KI6|SQD1_SPIOL^sp|Q84KI6|SQD1_SPIOL^Q:50-523,H:1-480^77.547%ID^E:0^.^.	Seita.3G259100.1.p^Seita.3G259100.1.p^Q:143-1579,H:1-476^93.111%ID^E:0^.^.	WP_015195527_1^WP_015195527_1^Q:401-1546,H:2-383^73.3%ID^E:2.9e-211^.^.	RLN29886.1^RLN29886.1^Q:149-1576,H:1-476^94.5%ID^E:0^.^.	Seita.3G259100.1.p^Seita.3G259100.1.p^Q:48-526,H:1-476^93.528%ID^E:0^.^.	WP_015195527_1^WP_015195527_1^Q:134-515,H:2-383^73.3%ID^E:6.7e-213^.^.	RLN29886.1^RLN29886.1^Q:50-525,H:1-476^94.5%ID^E:0^.^.	PF01370.22^Epimerase^NAD dependent epimerase/dehydratase family^135-422^E:1.1e-22`PF16363.6^GDP_Man_Dehyd^GDP-mannose 4,6 dehydratase^136-446^E:1e-19	.	.	GO:0003824^molecular_function^catalytic activity`GO:0050662^molecular_function^obsolete coenzyme binding	K06118
Transcript_211480	sp|P10804|PSBC_SECCE^sp|P10804|PSBC_SECCE^Q:499-1806,H:1-436^98.165%ID^E:0^.^.`sp|P10804|PSBC_SECCE^sp|P10804|PSBC_SECCE^Q:2095-1814,H:351-444^94.681%ID^E:7.46e-50^.^.	Transcript_211480.p2	3-551[+]	sp|B1VKH0|PSBD_CRYJA^sp|B1VKH0|PSBD_CRYJA^Q:1-182,H:172-353^100%ID^E:4.78e-131^.^.	Seita.J018300.1.p^Seita.J018300.1.p^Q:499-1812,H:1-336^75.571%ID^E:0^.^.`Seita.J018300.1.p^Seita.J018300.1.p^Q:2095-1805,H:249-345^96.907%ID^E:9.59e-56^.^.	NP_682421_1^NP_682421_1^Q:499-1812,H:1-438^82.4%ID^E:3.4e-281^.^.	ASJ67451.1^ASJ67451.1^Q:460-1809,H:2-451^100%ID^E:0^.^.	Seita.J017900.1.p^Seita.J017900.1.p^Q:3-128,H:174-302^39.535%ID^E:1.28e-23^.^.	NP_681245_1^NP_681245_1^Q:1-182,H:171-352^93.4%ID^E:2.9e-126^.^.	QGA85785.1^QGA85785.1^Q:1-182,H:10-191^99.5%ID^E:1.2e-131^.^.	PF00124.20^Photo_RC^Photosynthetic reaction centre protein^2-147^E:1.7e-36	.	ExpAA=52.56^PredHel=2^Topology=i21-43o99-121i	GO:0045156^molecular_function^electron transporter, transferring electrons within the cyclic electron transport pathway of photosynthesis activity`GO:0009772^biological_process^photosynthetic electron transport in photosystem II`GO:0019684^biological_process^photosynthesis, light reaction	K02706
Transcript_211480	sp|P10804|PSBC_SECCE^sp|P10804|PSBC_SECCE^Q:499-1806,H:1-436^98.165%ID^E:0^.^.`sp|P10804|PSBC_SECCE^sp|P10804|PSBC_SECCE^Q:2095-1814,H:351-444^94.681%ID^E:7.46e-50^.^.	Transcript_211480.p1	499-1881[+]	sp|Q6ENY0|PSBC_SACOF^sp|Q6ENY0|PSBC_SACOF^Q:1-438,H:1-438^99.087%ID^E:0^.^.	Seita.J018300.1.p^Seita.J018300.1.p^Q:499-1812,H:1-336^75.571%ID^E:0^.^.`Seita.J018300.1.p^Seita.J018300.1.p^Q:2095-1805,H:249-345^96.907%ID^E:9.59e-56^.^.	NP_682421_1^NP_682421_1^Q:499-1812,H:1-438^82.4%ID^E:3.4e-281^.^.	ASJ67451.1^ASJ67451.1^Q:460-1809,H:2-451^100%ID^E:0^.^.	Seita.J018300.1.p^Seita.J018300.1.p^Q:1-438,H:1-336^75.571%ID^E:0^.^.	NP_682421_1^NP_682421_1^Q:1-438,H:1-438^82.4%ID^E:2.7e-285^.^.	ASJ67451.1^ASJ67451.1^Q:1-437,H:15-451^100%ID^E:0^.^.	PF00421.20^PSII^Photosystem II protein^31-438^E:6.6e-129	.	ExpAA=130.01^PredHel=6^Topology=i49-71o109-131i161-183o203-225i238-260o270-292i	GO:0016168^molecular_function^chlorophyll binding`GO:0009767^biological_process^photosynthetic electron transport chain`GO:0019684^biological_process^photosynthesis, light reaction`GO:0009521^cellular_component^photosystem`GO:0016020^cellular_component^membrane	K02705
Transcript_211683	sp|Q0WPT7|Y2104_ARATH^sp|Q0WPT7|Y2104_ARATH^Q:354-1211,H:72-352^66.551%ID^E:3.15e-124^.^.	Transcript_211683.p1	171-1214[+]	sp|Q0WPT7|Y2104_ARATH^sp|Q0WPT7|Y2104_ARATH^Q:36-347,H:46-352^62.658%ID^E:3.49e-141^.^.	Seita.4G199800.1.p^Seita.4G199800.1.p^Q:327-1211,H:59-353^93.898%ID^E:0^.^.	WP_012828704_1^WP_012828704_1^Q:459-1019,H:27-216^35.4%ID^E:1.1e-19^.^.	XP_025812995.1^XP_025812995.1^Q:171-1211,H:1-350^89.7%ID^E:2e-221^.^.	Seita.4G199800.1.p^Seita.4G199800.1.p^Q:1-347,H:1-353^84.986%ID^E:0^.^.	WP_012828704_1^WP_012828704_1^Q:97-283,H:27-216^35.4%ID^E:2e-20^.^.	XP_025812995.1^XP_025812995.1^Q:1-347,H:1-350^89.7%ID^E:3.1e-224^.^.	PF01209.19^Ubie_methyltran^ubiE/COQ5 methyltransferase family^172-283^E:2.7e-11`PF13489.7^Methyltransf_23^Methyltransferase domain^174-331^E:2.7e-11`PF13847.7^Methyltransf_31^Methyltransferase domain^178-283^E:3.8e-12`PF08241.13^Methyltransf_11^Methyltransferase domain^179-279^E:8.9e-22`PF13649.7^Methyltransf_25^Methyltransferase domain^179-276^E:3e-18`PF08242.13^Methyltransf_12^Methyltransferase…	.	.	GO:0008168^molecular_function^methyltransferase activity	.
Transcript_211833	sp|P05642|CYB6_MAIZE^sp|P05642|CYB6_MAIZE^Q:132-398,H:1-89^97.753%ID^E:2.74e-59^.^.	Transcript_211833.p1	3-398[+]	sp|P05642|CYB6_MAIZE^sp|P05642|CYB6_MAIZE^Q:44-132,H:1-89^97.753%ID^E:2.47e-59^.^.	Seita.J016300.1.p^Seita.J016300.1.p^Q:36-110,H:250-274^76%ID^E:0.000302^.^.	WP_010471635_1^WP_010471635_1^Q:132-398,H:1-89^85.4%ID^E:4.1e-55^.^.	QQK90811.1^QQK90811.1^Q:87-398,H:2-104^87.5%ID^E:9e-60^.^.	Seita.J007300.1.p^Seita.J007300.1.p^Q:70-129,H:29-88^30%ID^E:1.27e-05^.^.	WP_010471635_1^WP_010471635_1^Q:44-132,H:1-89^85.4%ID^E:4.1e-55^.^.	QQK90811.1^QQK90811.1^Q:29-132,H:2-104^87.5%ID^E:9e-60^.^.	PF00033.20^Cytochrome_B^Cytochrome b/b6/petB^65-132^E:2.7e-26	.	ExpAA=51.52^PredHel=2^Topology=i25-42o73-95i	GO:0009055^molecular_function^electron transfer activity`GO:0016491^molecular_function^oxidoreductase activity`GO:0016020^cellular_component^membrane	K02635
Transcript_214982	sp|Q9LI74|CHUP1_ARATH^sp|Q9LI74|CHUP1_ARATH^Q:59-1558,H:120-646^59.74%ID^E:2.1e-158^.^.`sp|Q9LI74|CHUP1_ARATH^sp|Q9LI74|CHUP1_ARATH^Q:2050-2193,H:770-817^70.833%ID^E:1.23e-25^.^.`sp|Q9LI74|CHUP1_ARATH^sp|Q9LI74|CHUP1_ARATH^Q:2309-2404,H:814-845^87.5%ID^E:1.23e-25^.^.`sp|Q9LI74|CHUP1_ARATH^sp|Q9LI74|CHUP1_ARATH^Q:1754-1918,H:716-773^67.241%ID^E:3.85e-11^.^.	Transcript_214982.p1	122-1948[+]	sp|Q9LI74|CHUP1_ARATH^sp|Q9LI74|CHUP1_ARATH^Q:1-479,H:141-646^60.811%ID^E:0^.^.	Seita.3G136300.1.p^Seita.3G136300.1.p^Q:59-1558,H:105-593^88.8%ID^E:0^.^.`Seita.3G136300.1.p^Seita.3G136300.1.p^Q:2050-2193,H:710-757^85.417%ID^E:1.79e-30^.^.`Seita.3G136300.1.p^Seita.3G136300.1.p^Q:2309-2404,H:754-785^87.5%ID^E:1.79e-30^.^.`Seita.3G136300.1.p^Seita.3G136300.1.p^Q:1754-1918,H:659-713^92.727%ID^E:1.89e-15^.^.	.	OEL18337.1^OEL18337.1^Q:59-2404,H:105-786^73.7%ID^E:0^.^.	Seita.3G136300.1.p^Seita.3G136300.1.p^Q:1-599,H:126-713^87.333%ID^E:0^.^.	.	OEL18337.1^OEL18337.1^Q:1-599,H:126-714^87.7%ID^E:0^.^.	.	.	.	.	.
Transcript_215255	sp|Q2QYY8|PHT1A_ORYSJ^sp|Q2QYY8|PHT1A_ORYSJ^Q:230-1609,H:446-905^92.391%ID^E:0^.^.`sp|Q2QYY8|PHT1A_ORYSJ^sp|Q2QYY8|PHT1A_ORYSJ^Q:239-439,H:172-238^40.299%ID^E:3.22e-09^.^.	Transcript_215255.p1	206-1693[+]	sp|Q2QYY8|PHT1A_ORYSJ^sp|Q2QYY8|PHT1A_ORYSJ^Q:9-468,H:446-905^92.391%ID^E:0^.^.`sp|Q2QYY8|PHT1A_ORYSJ^sp|Q2QYY8|PHT1A_ORYSJ^Q:12-78,H:172-238^40.299%ID^E:1.13e-09^.^.	Seita.8G001400.1.p^Seita.8G001400.1.p^Q:230-1585,H:430-881^94.469%ID^E:0^.^.`Seita.8G001400.1.p^Seita.8G001400.1.p^Q:218-520,H:156-262^35.514%ID^E:3.18e-11^.^.	WP_110169686_1^WP_110169686_1^Q:665-1633,H:69-370^28.4%ID^E:6.7e-26^.^.	TVU03487.1^TVU03487.1^Q:230-1621,H:421-885^94.4%ID^E:0^.^.	Seita.8G001400.1.p^Seita.8G001400.1.p^Q:9-460,H:430-881^94.469%ID^E:0^.^.`Seita.8G001400.1.p^Seita.8G001400.1.p^Q:5-105,H:156-262^35.514%ID^E:1.21e-11^.^.	WP_110169686_1^WP_110169686_1^Q:154-476,H:69-370^28.4%ID^E:1.4e-26^.^.	TVU03487.1^TVU03487.1^Q:9-472,H:421-885^94.4%ID^E:0^.^.	PF13426.8^PAS_9^PAS domain^12-81^E:9.1e-09`PF00069.26^Pkinase^Protein kinase domain^160-444^E:2.4e-64`PF07714.18^PK_Tyr_Ser-Thr^Protein tyrosine and serine/threonine kinase^161-307^E:4.1e-18`PF07714.18^PK_Tyr_Ser-Thr^Protein tyrosine and serine/threonine kinase^349-428^E:6.1e-08	.	.	GO:0004672^molecular_function^protein kinase activity`GO:0005524^molecular_function^ATP binding`GO:0006468^biological_process^protein phosphorylation	K20715
Transcript_215319	sp|Q5Z8V9|HEM2_ORYSJ^sp|Q5Z8V9|HEM2_ORYSJ^Q:226-1023,H:160-425^94.361%ID^E:1.64e-170^.^.	Transcript_215319.p1	220-1029[+]	sp|Q5Z8V9|HEM2_ORYSJ^sp|Q5Z8V9|HEM2_ORYSJ^Q:3-269,H:160-426^94.007%ID^E:0^.^.	Seita.4G271200.1.p^Seita.4G271200.1.p^Q:226-1029,H:162-429^95.522%ID^E:2.99e-176^.^.	WP_070396255_1^WP_070396255_1^Q:226-1008,H:79-339^61.7%ID^E:9.9e-112^.^.	TVU07673.1^TVU07673.1^Q:226-1026,H:160-426^96.6%ID^E:1.5e-178^.^.	Seita.4G271200.1.p^Seita.4G271200.1.p^Q:3-270,H:162-429^95.522%ID^E:0^.^.	WP_070396255_1^WP_070396255_1^Q:3-263,H:79-339^61.7%ID^E:3.7e-114^.^.	TVU07673.1^TVU07673.1^Q:3-269,H:160-426^96.6%ID^E:3.6e-181^.^.	PF00490.22^ALAD^Delta-aminolevulinic acid dehydratase^3-261^E:5.1e-116	.	.	GO:0004655^molecular_function^porphobilinogen synthase activity`GO:0046872^molecular_function^metal ion binding`GO:0033014^biological_process^tetrapyrrole biosynthetic process	K01698
Transcript_216687	sp|A1E9T0|ATPE_SORBI^sp|A1E9T0|ATPE_SORBI^Q:710-1120,H:1-137^99.27%ID^E:6.04e-75^.^.	Transcript_216687.p1	710-1123[+]	sp|A1E9T0|ATPE_SORBI^sp|A1E9T0|ATPE_SORBI^Q:1-137,H:1-137^99.27%ID^E:9.11e-95^.^.	Seita.J020600.1.p^Seita.J020600.1.p^Q:710-1123,H:1-138^99.275%ID^E:3.21e-76^.^.	WP_015219253_1^WP_015219253_1^Q:2932-3291,H:1-120^67.5%ID^E:1.2e-43^.^.	YP_003587674.1^YP_003587674.1^Q:710-1120,H:1-137^100%ID^E:7.1e-81^.^.	Seita.J020600.1.p^Seita.J020600.1.p^Q:1-138,H:1-138^99.275%ID^E:8.68e-96^.^.	WP_015221089_1^WP_015221089_1^Q:1-131,H:1-134^38.8%ID^E:7.2e-28^.^.	YP_003587674.1^YP_003587674.1^Q:1-137,H:1-137^100%ID^E:6e-92^.^.	PF02823.17^ATP-synt_DE_N^ATP synthase, Delta/Epsilon chain, beta-sandwich domain^3-82^E:4.4e-21`PF00401.21^ATP-synt_DE^ATP synthase, Delta/Epsilon chain, long alpha-helix domain^87-130^E:1.7e-08	.	.	GO:0015986^biological_process^ATP synthesis coupled proton transport	K02114
Transcript_220192	sp|Q5Z8V9|HEM2_ORYSJ^sp|Q5Z8V9|HEM2_ORYSJ^Q:114-1373,H:7-426^93.095%ID^E:0^.^.	Transcript_220192.p1	96-1376[+]	sp|Q5Z8V9|HEM2_ORYSJ^sp|Q5Z8V9|HEM2_ORYSJ^Q:1-426,H:1-426^93.192%ID^E:0^.^.	Seita.4G271200.1.p^Seita.4G271200.1.p^Q:114-1376,H:7-429^94.563%ID^E:0^.^.	WP_015109081_1^WP_015109081_1^Q:384-1355,H:1-330^61.4%ID^E:2.4e-132^.^.	XP_039844723.1^XP_039844723.1^Q:96-1373,H:1-426^94.6%ID^E:3.1e-291^.^.	Seita.4G271200.1.p^Seita.4G271200.1.p^Q:1-427,H:1-429^94.639%ID^E:0^.^.	WP_015109081_1^WP_015109081_1^Q:97-420,H:1-330^61.4%ID^E:1.7e-134^.^.	XP_039844723.1^XP_039844723.1^Q:1-426,H:1-426^94.6%ID^E:5.1e-294^.^.	PF00490.22^ALAD^Delta-aminolevulinic acid dehydratase^101-418^E:5.6e-132	.	.	GO:0004655^molecular_function^porphobilinogen synthase activity`GO:0046872^molecular_function^metal ion binding`GO:0033014^biological_process^tetrapyrrole biosynthetic process	K01698
Transcript_220937	sp|Q6AVT2|GLGL1_ORYSJ^sp|Q6AVT2|GLGL1_ORYSJ^Q:342-1676,H:67-511^94.607%ID^E:0^.^.	Transcript_220937.p1	174-1679[+]	sp|Q6AVT2|GLGL1_ORYSJ^sp|Q6AVT2|GLGL1_ORYSJ^Q:57-501,H:67-511^94.607%ID^E:0^.^.	Seita.9G102900.1.p^Seita.9G102900.1.p^Q:249-1679,H:125-601^94.549%ID^E:0^.^.	WP_015215347_1^WP_015215347_1^Q:369-1676,H:2-429^62.7%ID^E:1.3e-191^.^.	XP_039782700.1^XP_039782700.1^Q:36-1676,H:42-592^87.5%ID^E:0^.^.	Seita.9G102900.1.p^Seita.9G102900.1.p^Q:1-502,H:96-601^93.097%ID^E:0^.^.	WP_015215347_1^WP_015215347_1^Q:66-501,H:2-429^62.7%ID^E:1.7e-194^.^.	RCV41028.1^RCV41028.1^Q:1-501,H:96-600^93.1%ID^E:0^.^.	PF00483.24^NTP_transferase^Nucleotidyl transferase^70-347^E:5.9e-77	.	.	GO:0016779^molecular_function^nucleotidyltransferase activity`GO:0009058^biological_process^biosynthetic process	K00975
Transcript_222278	sp|P92540|M1060_ARATH^sp|P92540|M1060_ARATH^Q:1235-1158,H:68-93^92.308%ID^E:4.01e-07^.^.	.	.	.	.	.	THU42232.1^THU42232.1^Q:1698-1555,H:64-111^83.3%ID^E:1.2e-14^.^.	.	.	.	.	.	.	.	.
Transcript_222552	sp|Q655S1|FTSH2_ORYSJ^sp|Q655S1|FTSH2_ORYSJ^Q:221-1939,H:1-573^95.986%ID^E:0^.^.`sp|Q655S1|FTSH2_ORYSJ^sp|Q655S1|FTSH2_ORYSJ^Q:2154-2462,H:563-665^88.35%ID^E:1.68e-49^.^.	Transcript_222552.p1	221-1960[+]	sp|Q655S1|FTSH2_ORYSJ^sp|Q655S1|FTSH2_ORYSJ^Q:1-573,H:1-573^95.986%ID^E:0^.^.	Seita.4G267400.1.p^Seita.4G267400.1.p^Q:221-1939,H:1-572^97.033%ID^E:0^.^.`Seita.4G267400.1.p^Seita.4G267400.1.p^Q:2154-2438,H:562-656^96.842%ID^E:1.01e-49^.^.	AFY94773_1^AFY94773_1^Q:380-1912,H:16-523^70.8%ID^E:1e-245^.^.	CAB3468704.1^CAB3468704.1^Q:221-1918,H:1-566^97.9%ID^E:0^.^.	Seita.4G267400.1.p^Seita.4G267400.1.p^Q:1-573,H:1-572^97.033%ID^E:0^.^.	AFY94773_1^AFY94773_1^Q:54-564,H:16-523^70.8%ID^E:2.4e-251^.^.	CAB3468704.1^CAB3468704.1^Q:1-566,H:1-566^97.9%ID^E:0^.^.	PF00004.30^AAA^ATPase family associated with various cellular activities (AAA)^250-381^E:1.7e-45`PF17862.2^AAA_lid_3^AAA+ lid domain^405-448^E:3.7e-12`PF01434.19^Peptidase_M41^Peptidase family M41^464-565^E:5.4e-40	.	ExpAA=19.18^PredHel=1^Topology=i154-176o	GO:0005524^molecular_function^ATP binding`GO:0004222^molecular_function^metalloendopeptidase activity`GO:0006508^biological_process^proteolysis	K03798
Transcript_222552	sp|Q655S1|FTSH2_ORYSJ^sp|Q655S1|FTSH2_ORYSJ^Q:221-1939,H:1-573^95.986%ID^E:0^.^.`sp|Q655S1|FTSH2_ORYSJ^sp|Q655S1|FTSH2_ORYSJ^Q:2154-2462,H:563-665^88.35%ID^E:1.68e-49^.^.	Transcript_222552.p2	2145-2498[+]	sp|Q655S1|FTSH2_ORYSJ^sp|Q655S1|FTSH2_ORYSJ^Q:4-107,H:563-666^88.462%ID^E:1.09e-57^.^.	Seita.4G267400.1.p^Seita.4G267400.1.p^Q:221-1939,H:1-572^97.033%ID^E:0^.^.`Seita.4G267400.1.p^Seita.4G267400.1.p^Q:2154-2438,H:562-656^96.842%ID^E:1.01e-49^.^.	AFY94773_1^AFY94773_1^Q:380-1912,H:16-523^70.8%ID^E:1e-245^.^.	CAB3468704.1^CAB3468704.1^Q:221-1918,H:1-566^97.9%ID^E:0^.^.	Seita.4G267400.1.p^Seita.4G267400.1.p^Q:4-98,H:562-656^96.842%ID^E:2.68e-57^.^.	WP_015194229_1^WP_015194229_1^Q:4-109,H:523-627^45.4%ID^E:5.8e-21^.^.	QDQ70839.1^QDQ70839.1^Q:4-117,H:151-264^93%ID^E:2.2e-65^.^.	PF01434.19^Peptidase_M41^Peptidase family M41^3-94^E:6e-21	.	.	GO:0004222^molecular_function^metalloendopeptidase activity`GO:0005524^molecular_function^ATP binding`GO:0006508^biological_process^proteolysis	K03798
Transcript_224142	.	.	.	.	Seita.5G241100.1.p^Seita.5G241100.1.p^Q:500-363,H:1-47^82.979%ID^E:6.97e-16^.^.	.	KAG2599412.1^KAG2599412.1^Q:500-207,H:1-96^68.4%ID^E:1.3e-28^.^.	.	.	.	.	.	.	.	.
Transcript_224453	sp|P0C437|PSBD_ORYSJ^sp|P0C437|PSBD_ORYSJ^Q:1126-1803,H:1-226^95.575%ID^E:1.91e-139^.^.	.	.	.	Seita.J017900.1.p^Seita.J017900.1.p^Q:1315-1842,H:67-239^30.682%ID^E:1.04e-18^.^.	NP_681245_1^NP_681245_1^Q:1126-1803,H:1-225^83.6%ID^E:5.5e-132^.^.	AAS46043.1^AAS46043.1^Q:1108-1803,H:1-232^94.8%ID^E:1e-152^.^.	.	.	.	.	.	.	.	.
Transcript_224495	sp|Q84KG5|CCD_CROSA^sp|Q84KG5|CCD_CROSA^Q:212-1705,H:2-499^81.928%ID^E:0^.^.`sp|Q84KG5|CCD_CROSA^sp|Q84KG5|CCD_CROSA^Q:2009-2116,H:500-535^100%ID^E:6.28e-13^.^.	Transcript_224495.p1	206-1744[+]	sp|Q84KG5|CCD_CROSA^sp|Q84KG5|CCD_CROSA^Q:3-500,H:2-499^81.928%ID^E:0^.^.	Seita.3G408300.1.p^Seita.3G408300.1.p^Q:206-1705,H:1-497^94.2%ID^E:0^.^.`Seita.3G408300.1.p^Seita.3G408300.1.p^Q:2009-2116,H:498-533^94.444%ID^E:8.48e-13^.^.	WP_042341815_1^WP_042341815_1^Q:359-1696,H:9-418^43.3%ID^E:2.5e-108^.^.	PUZ68101.1^PUZ68101.1^Q:206-2149,H:1-544^79.3%ID^E:0^.^.	Seita.3G408300.1.p^Seita.3G408300.1.p^Q:1-500,H:1-497^94.2%ID^E:0^.^.	WP_042341815_1^WP_042341815_1^Q:52-497,H:9-418^43.3%ID^E:3.4e-112^.^.	PUZ68101.1^PUZ68101.1^Q:1-500,H:1-497^94.4%ID^E:0^.^.	PF03055.16^RPE65^Retinal pigment epithelial membrane protein^57-500^E:1.1e-112	.	.	GO:0016702^molecular_function^oxidoreductase activity, acting on single donors with incorporation of molecular oxygen, incorporation of two atoms of oxygen`GO:0055114^biological_process^obsolete oxidation-reduction process	K00465
Transcript_226891	sp|Q2PMQ4|PETD_SOYBN^sp|Q2PMQ4|PETD_SOYBN^Q:217-414,H:1-66^98.485%ID^E:3.31e-40^.^.	.	.	.	.	WP_015173574_1^WP_015173574_1^Q:217-417,H:1-67^80.6%ID^E:7.5e-35^.^.	CAA29001.1^CAA29001.1^Q:217-414,H:1-66^98.5%ID^E:1.2e-40^.^.	.	.	.	.	.	.	.	.
Transcript_227195	sp|P48620|FAD3C_SESIN^sp|P48620|FAD3C_SESIN^Q:305-1510,H:58-447^73.134%ID^E:0^.^.	Transcript_227195.p1	170-1519[+]	sp|P48620|FAD3C_SESIN^sp|P48620|FAD3C_SESIN^Q:1-447,H:1-447^67.382%ID^E:0^.^.	Seita.9G441500.1.p^Seita.9G441500.1.p^Q:302-1495,H:49-435^88.442%ID^E:0^.^.	AFY94951_1^AFY94951_1^Q:464-1480,H:22-352^56.2%ID^E:5.7e-134^.^.	TVU47432.1^TVU47432.1^Q:170-1504,H:1-442^91.5%ID^E:1e-298^.^.	Seita.9G441500.1.p^Seita.9G441500.1.p^Q:1-442,H:1-435^87.472%ID^E:0^.^.	AFY94951_1^AFY94951_1^Q:99-437,H:22-352^56.2%ID^E:1.7e-137^.^.	TVU47432.1^TVU47432.1^Q:1-445,H:1-442^91.5%ID^E:2.9e-303^.^.	PF11960.9^DUF3474^Domain of unknown function (DUF3474)^1-137^E:1.5e-42`PF00487.25^FA_desaturase^Fatty acid desaturase^144-399^E:9e-33	.	ExpAA=85.57^PredHel=5^Topology=i123-140o145-167i237-254o279-301i308-330o	GO:0016717^molecular_function^oxidoreductase activity, acting on paired donors, with oxidation of a pair of donors resulting in the reduction of molecular oxygen to two molecules of water`GO:0055114^biological_process^obsolete oxidation-reduction process`GO:0006629^biological_process^lipid metabolic process	K10257
Transcript_227433	sp|Q39017|DGK1_ARATH^sp|Q39017|DGK1_ARATH^Q:402-1172,H:14-269^52.692%ID^E:8.66e-76^.^.	Transcript_227433.p1	360-1511[+]	sp|Q39017|DGK1_ARATH^sp|Q39017|DGK1_ARATH^Q:15-292,H:14-290^50.89%ID^E:1.73e-90^.^.	Seita.9G361200.5.p^Seita.9G361200.5.p^Q:312-1376,H:1-359^81.111%ID^E:9.39e-173^.^.	WP_062246853_1^WP_062246853_1^Q:1393-1614,H:169-242^58.1%ID^E:2.6e-19^.^.	TVU46521.1^TVU46521.1^Q:360-1376,H:1-339^85.8%ID^E:2.4e-208^.^.	Seita.9G361200.5.p^Seita.9G361200.5.p^Q:1-339,H:17-359^82.558%ID^E:0^.^.	.	TVU46521.1^TVU46521.1^Q:1-339,H:1-339^85.8%ID^E:6.4e-212^.^.	PF00130.23^C1_1^Phorbol esters/diacylglycerol binding domain (C1 domain)^159-214^E:1.7e-08	.	ExpAA=42.33^PredHel=2^Topology=o25-47i350-367o	GO:0035556^biological_process^intracellular signal transduction	K00901
Transcript_229637	sp|F4JKH6|TSS_ARATH^sp|F4JKH6|TSS_ARATH^Q:6-2057,H:745-1385^55.252%ID^E:0^.^.	Transcript_229637.p1	375-3536[+]	sp|F4JKH6|TSS_ARATH^sp|F4JKH6|TSS_ARATH^Q:1-885,H:864-1686^42.764%ID^E:1.21e-169^.^.	Seita.2G115000.2.p^Seita.2G115000.2.p^Q:6-3536,H:758-1928^81.001%ID^E:0^.^.	.	RLN33194.1^RLN33194.1^Q:6-3533,H:745-1913^81.5%ID^E:0^.^.	Seita.2G115000.2.p^Seita.2G115000.2.p^Q:1-1054,H:880-1928^84.55%ID^E:0^.^.	.	RLN33194.1^RLN33194.1^Q:1-1053,H:867-1913^85.1%ID^E:0^.^.	PF13424.7^TPR_12^Tetratricopeptide repeat^40-90^E:2.4e-07`PF13424.7^TPR_12^Tetratricopeptide repeat^70-140^E:3.6e-13`PF13374.7^TPR_10^Tetratricopeptide repeat^70-111^E:4.3e-08`PF13424.7^TPR_12^Tetratricopeptide repeat^155-228^E:1.6e-10`PF13374.7^TPR_10^Tetratricopeptide repeat^155-194^E:8.4e-06	.	.	.	K03255
Transcript_229653	sp|P82191|RK3_SPIOL^sp|P82191|RK3_SPIOL^Q:170-838,H:85-305^78.027%ID^E:1.03e-121^.^.	Transcript_229653.p2	53-841[+]	sp|P82191|RK3_SPIOL^sp|P82191|RK3_SPIOL^Q:40-262,H:85-305^78.027%ID^E:3.69e-122^.^.	Seita.1G093900.1.p^Seita.1G093900.1.p^Q:89-841,H:15-267^89.37%ID^E:1.93e-159^.^.	WP_015136297_1^WP_015136297_1^Q:185-823,H:3-212^60.6%ID^E:4e-84^.^.	NP_001339224.1^NP_001339224.1^Q:47-838,H:1-262^92%ID^E:4.5e-169^.^.	Seita.1G093900.1.p^Seita.1G093900.1.p^Q:1-263,H:3-267^89.474%ID^E:5.8e-167^.^.	WP_015136297_1^WP_015136297_1^Q:45-257,H:3-212^60.6%ID^E:2.1e-84^.^.	NP_001339224.1^NP_001339224.1^Q:1-262,H:3-262^92%ID^E:7.3e-168^.^.	PF00297.23^Ribosomal_L3^Ribosomal protein L3^142-228^E:1.2e-14	.	.	GO:0003735^molecular_function^structural constituent of ribosome`GO:0006412^biological_process^translation`GO:0005622^cellular_component^intracellular anatomical structure`GO:0005840^cellular_component^ribosome	K02906
Transcript_229781	sp|Q8VYU3|GCH1_SOLLC^sp|Q8VYU3|GCH1_SOLLC^Q:444-1694,H:55-454^55.319%ID^E:4.84e-139^.^.	Transcript_229781.p1	243-1703[+]	sp|Q8VYU3|GCH1_SOLLC^sp|Q8VYU3|GCH1_SOLLC^Q:1-484,H:1-454^53.469%ID^E:1.67e-161^.^.	Seita.3G027000.2.p^Seita.3G027000.2.p^Q:375-1703,H:45-475^89.165%ID^E:0^.^.	NP_924526_1^NP_924526_1^Q:345-929,H:21-200^43.8%ID^E:1.3e-35^.^.	KAF0890949.1^KAF0890949.1^Q:54-1700,H:3-542^77.7%ID^E:7.2e-301^.^.	Seita.3G027000.2.p^Seita.3G027000.2.p^Q:45-487,H:45-475^89.616%ID^E:0^.^.	NP_924526_1^NP_924526_1^Q:35-229,H:21-200^43.8%ID^E:1.5e-36^.^.	RCV15038.1^RCV15038.1^Q:1-486,H:1-474^87.9%ID^E:4.2e-302^.^.	PF01227.23^GTP_cyclohydroI^GTP cyclohydrolase I^46-197^E:1.2e-35`PF01227.23^GTP_cyclohydroI^GTP cyclohydrolase I^293-477^E:2.6e-35	.	.	.	K01495
Transcript_230324	sp|A3B0Y1|MT3B_ORYSJ^sp|A3B0Y1|MT3B_ORYSJ^Q:149-340,H:1-65^90.769%ID^E:9.35e-34^.^.	.	.	.	Seita.5G142100.1.p^Seita.5G142100.1.p^Q:125-343,H:8-84^58.228%ID^E:5.68e-13^.^.	.	AAX39389.1^AAX39389.1^Q:149-340,H:1-64^92.2%ID^E:1.8e-37^.^.	.	.	.	.	.	.	.	.
Transcript_230380	sp|Q6ENT3|PETD_SACOF^sp|Q6ENT3|PETD_SACOF^Q:282-761,H:1-160^100%ID^E:2.25e-110^.^.	.	.	.	.	WP_006625735_1^WP_006625735_1^Q:282-761,H:1-160^83.1%ID^E:3.6e-97^.^.	NP_043054.1^NP_043054.1^Q:282-761,H:1-160^100%ID^E:3.8e-112^.^.	.	.	.	.	.	.	.	.
Transcript_231846	sp|P14897|ELI9_HORVU^sp|P14897|ELI9_HORVU^Q:653-294,H:53-172^80.833%ID^E:7.05e-43^.^.	.	.	.	Seita.2G053800.1.p^Seita.2G053800.1.p^Q:692-291,H:43-179^78.832%ID^E:3.83e-50^.^.	AFY93772_1^AFY93772_1^Q:458-312,H:3-49^46.9%ID^E:0.00016^.^.	RLM87262.1^RLM87262.1^Q:824-294,H:1-177^82.2%ID^E:9.1e-83^.^.	.	.	.	.	.	.	.	.
Transcript_232406	sp|A1E9U6|RR18_SORBI^sp|A1E9U6|RR18_SORBI^Q:282-88,H:1-65^93.846%ID^E:9.94e-34^.^.	.	.	.	Seita.J013700.1.p^Seita.J013700.1.p^Q:282-88,H:1-65^90.769%ID^E:6.81e-33^.^.	.	YP_008855112.1^YP_008855112.1^Q:282-25,H:1-89^76.4%ID^E:0.00055^.^.	.	.	.	.	.	.	.	.
Transcript_233229	sp|A1E9Q4|PSBA_SORBI^sp|A1E9Q4|PSBA_SORBI^Q:137-1195,H:1-353^97.167%ID^E:0^.^.	Transcript_233229.p1	137-1198[+]	sp|A1E9Q4|PSBA_SORBI^sp|A1E9Q4|PSBA_SORBI^Q:1-353,H:1-353^97.167%ID^E:0^.^.	Seita.J017900.1.p^Seita.J017900.1.p^Q:137-1198,H:1-354^97.175%ID^E:0^.^.	WP_015153219_1^WP_015153219_1^Q:137-1195,H:1-353^85.6%ID^E:2.4e-229^.^.	YP_009388963.1^YP_009388963.1^Q:92-1195,H:1-368^94.8%ID^E:1.3e-254^.^.	Seita.J017900.1.p^Seita.J017900.1.p^Q:1-354,H:1-354^97.175%ID^E:0^.^.	WP_015153219_1^WP_015153219_1^Q:1-353,H:1-353^85.6%ID^E:3.9e-230^.^.	YP_009233757.1^YP_009233757.1^Q:1-353,H:1-353^97.2%ID^E:5.2e-250^.^.	PF00124.20^Photo_RC^Photosynthetic reaction centre protein^28-327^E:1.3e-90	.	ExpAA=125.25^PredHel=5^Topology=i29-51o71-93i105-127o142-164i273-295o	GO:0045156^molecular_function^electron transporter, transferring electrons within the cyclic electron transport pathway of photosynthesis activity`GO:0009772^biological_process^photosynthetic electron transport in photosystem II`GO:0019684^biological_process^photosynthesis, light reaction	K02703
Transcript_233632	sp|Q84LM2|VPE1_ORYSJ^sp|Q84LM2|VPE1_ORYSJ^Q:144-899,H:30-281^80.556%ID^E:2.26e-126^.^.`sp|Q84LM2|VPE1_ORYSJ^sp|Q84LM2|VPE1_ORYSJ^Q:2073-2315,H:360-440^43.21%ID^E:2.95e-27^.^.`sp|Q84LM2|VPE1_ORYSJ^sp|Q84LM2|VPE1_ORYSJ^Q:1616-1969,H:281-367^35.833%ID^E:2.95e-27^.^.`sp|Q84LM2|VPE1_ORYSJ^sp|Q84LM2|VPE1_ORYSJ^Q:3251-3421,H:437-493^52.632%ID^E:2.15e-09^.^.	Transcript_233632.p1	63-1034[+]	sp|P49045|VPE_SOYBN^sp|P49045|VPE_SOYBN^Q:19-279,H:30-279^73.18%ID^E:1.08e-139^.^.	Seita.1G252200.2.p^Seita.1G252200.2.p^Q:63-899,H:1-279^86.022%ID^E:3.76e-146^.^.`Seita.1G252200.2.p^Seita.1G252200.2.p^Q:1616-1978,H:279-368^32.231%ID^E:1.06e-10^.^.	WP_009017585_1^WP_009017585_1^Q:243-788,H:451-630^34.4%ID^E:1.6e-23^.^.	PUZ76794.1^PUZ76794.1^Q:63-899,H:1-277^87.5%ID^E:1.2e-159^.^.	Seita.1G252200.2.p^Seita.1G252200.2.p^Q:1-279,H:1-279^86.022%ID^E:9.45e-169^.^.	WP_009017585_1^WP_009017585_1^Q:61-242,H:451-630^34.4%ID^E:5.6e-26^.^.	PUZ76794.1^PUZ76794.1^Q:1-279,H:1-277^87.5%ID^E:5.2e-173^.^.	PF01650.19^Peptidase_C13^Peptidase C13 family^60-279^E:7.4e-98	sigP:1^23^0.866^YES	ExpAA=22.26^PredHel=1^Topology=i7-23o	GO:0008233^molecular_function^peptidase activity`GO:0006508^biological_process^proteolysis	K01369
Transcript_233917	sp|Q8RWG1|AB1K1_ARATH^sp|Q8RWG1|AB1K1_ARATH^Q:82-1371,H:261-682^85.581%ID^E:0^.^.	Transcript_233917.p1	40-1380[+]	sp|Q8RWG1|AB1K1_ARATH^sp|Q8RWG1|AB1K1_ARATH^Q:15-444,H:261-682^85.581%ID^E:0^.^.	Seita.4G005600.1.p^Seita.4G005600.1.p^Q:82-1380,H:244-676^95.612%ID^E:0^.^.	AFZ22786_1^AFZ22786_1^Q:82-1365,H:175-583^46%ID^E:3.1e-132^.^.	KAG2557127.1^KAG2557127.1^Q:82-1377,H:111-542^95.8%ID^E:9.3e-296^.^.	Seita.4G005600.1.p^Seita.4G005600.1.p^Q:15-447,H:244-676^95.612%ID^E:0^.^.	AFZ22786_1^AFZ22786_1^Q:15-442,H:175-583^46%ID^E:3.8e-136^.^.	KAG2557127.1^KAG2557127.1^Q:15-446,H:111-542^95.8%ID^E:1.3e-300^.^.	PF03109.17^ABC1^ABC1 family^20-98^E:2.6e-14	.	.	.	.
Transcript_235603	sp|A1E9R2|PSBM_SORBI^sp|A1E9R2|PSBM_SORBI^Q:130-231,H:1-34^97.059%ID^E:6.58e-14^.^.	.	.	.	Seita.7G194500.1.p^Seita.7G194500.1.p^Q:130-234,H:1-35^88.571%ID^E:4.96e-13^.^.	WP_015225898_1^WP_015225898_1^Q:130-231,H:1-34^58.8%ID^E:0.00038^.^.	YP_009863303.1^YP_009863303.1^Q:22-231,H:17-86^75.7%ID^E:1.1e-25^.^.	.	.	.	.	.	.	.	.
Transcript_237010	sp|Q69RJ0|GLTB_ORYSJ^sp|Q69RJ0|GLTB_ORYSJ^Q:108-2018,H:73-709^93.407%ID^E:0^.^.	Transcript_237010.p1	3-2048[+]	sp|Q69RJ0|GLTB_ORYSJ^sp|Q69RJ0|GLTB_ORYSJ^Q:16-672,H:52-709^92.249%ID^E:0^.^.	Seita.2G418200.1.p^Seita.2G418200.1.p^Q:96-2030,H:67-713^93.818%ID^E:0^.^.	WP_062242998_1^WP_062242998_1^Q:159-2033,H:29-673^55.6%ID^E:5.3e-238^.^.	XP_025799837.1^XP_025799837.1^Q:3-2030,H:31-711^93.7%ID^E:0^.^.	Seita.2G418200.1.p^Seita.2G418200.1.p^Q:13-676,H:44-713^92.548%ID^E:0^.^.	WP_062242998_1^WP_062242998_1^Q:53-677,H:29-673^55.6%ID^E:1.4e-240^.^.	XP_025799837.1^XP_025799837.1^Q:1-676,H:31-711^93.7%ID^E:0^.^.	PF00310.22^GATase_2^Glutamine amidotransferases class-II^60-482^E:1.2e-178`PF04898.15^Glu_syn_central^Glutamate synthase central domain^509-670^E:2.2e-58	.	.	GO:0015930^molecular_function^glutamate synthase activity`GO:0006807^biological_process^nitrogen compound metabolic process`GO:0055114^biological_process^obsolete oxidation-reduction process	K00284
Transcript_237251	sp|Q9TIC1|MATK_PHRAU^sp|Q9TIC1|MATK_PHRAU^Q:457-1923,H:1-489^96.728%ID^E:0^.^.	Transcript_237251.p1	457-1971[+]	sp|Q9TIC1|MATK_PHRAU^sp|Q9TIC1|MATK_PHRAU^Q:1-489,H:1-489^96.728%ID^E:0^.^.	Seita.J018000.1.p^Seita.J018000.1.p^Q:457-954,H:1-166^93.373%ID^E:8.89e-104^.^.`Seita.J018000.1.p^Seita.J018000.1.p^Q:1201-1842,H:159-308^58.879%ID^E:6.82e-65^.^.	WP_129893139_1^WP_129893139_1^Q:1213-1827,H:290-488^24.4%ID^E:6.7e-07^.^.	YP_008855072.1^YP_008855072.1^Q:457-1923,H:1-489^96.7%ID^E:0^.^.	Seita.J018000.1.p^Seita.J018000.1.p^Q:1-166,H:1-166^93.373%ID^E:3.71e-106^.^.`Seita.J018000.1.p^Seita.J018000.1.p^Q:249-462,H:159-308^58.879%ID^E:9.18e-67^.^.	WP_129893139_1^WP_129893139_1^Q:253-457,H:290-488^24.4%ID^E:3.7e-07^.^.	YP_008855072.1^YP_008855072.1^Q:1-489,H:1-489^96.7%ID^E:0^.^.	PF01824.19^MatK_N^MatK/TrnK amino terminal region^1-336^E:1.5e-151`PF01348.22^Intron_maturas2^Type II intron maturase^364-473^E:3.1e-37	.	.	GO:0006397^biological_process^mRNA processing	K20000
Transcript_238677	sp|P46620|NU5C_MAIZE^sp|P46620|NU5C_MAIZE^Q:2232-397,H:120-731^95.752%ID^E:0^.^.	Transcript_238677.p1	370-2232[-]	sp|P46620|NU5C_MAIZE^sp|P46620|NU5C_MAIZE^Q:1-617,H:120-736^95.786%ID^E:0^.^.	Seita.J016800.1.p^Seita.J016800.1.p^Q:1800-1000,H:16-282^96.255%ID^E:1.7e-180^.^.	WP_015187225_1^WP_015187225_1^Q:2232-424,H:120-675^46.1%ID^E:2e-161^.^.	AIL31875.1^AIL31875.1^Q:2232-373,H:120-739^99.8%ID^E:0^.^.	Seita.J016800.1.p^Seita.J016800.1.p^Q:145-411,H:16-282^96.255%ID^E:0^.^.	WP_015187225_1^WP_015187225_1^Q:1-603,H:120-675^46.1%ID^E:3.8e-163^.^.	AIL31875.1^AIL31875.1^Q:1-620,H:120-739^99.8%ID^E:0^.^.	PF00361.21^Proton_antipo_M^Proton-conducting membrane transporter^22-323^E:1.7e-103`PF01010.20^Proton_antipo_C^NADH-dehyrogenase subunit F, TMs, (complex I) C-terminus^329-570^E:1.6e-93	.	ExpAA=262.31^PredHel=10^Topology=o25-47i60-82o97-119i139-161o165-187i208-230o311-333i419-441o482-504i600-619o	.	K05577
Transcript_239042	.	.	.	.	Seita.5G163300.1.p^Seita.5G163300.1.p^Q:643-575,H:1588-1610^95.652%ID^E:1.01e-05^.^.	.	.	.	.	.	.	.	.	.	.
Transcript_239163	sp|Q6L3A1|ATPA_SACHY^sp|Q6L3A1|ATPA_SACHY^Q:1-1005,H:182-507^81.194%ID^E:1.19e-164^.^.	Transcript_239163.p1	1-1008[+]	sp|Q6L3A1|ATPA_SACHY^sp|Q6L3A1|ATPA_SACHY^Q:1-335,H:182-507^81.194%ID^E:0^.^.	Seita.J011300.1.p^Seita.J011300.1.p^Q:1-855,H:183-467^79.298%ID^E:5.27e-139^.^.	WP_075797116_1^WP_075797116_1^Q:1-945,H:182-495^71.4%ID^E:1.7e-133^.^.	YP_009410718.1^YP_009410718.1^Q:1-1005,H:182-507^81.5%ID^E:8.4e-162^.^.	Seita.J011300.1.p^Seita.J011300.1.p^Q:1-285,H:183-467^79.298%ID^E:1.98e-162^.^.	WP_075797116_1^WP_075797116_1^Q:1-315,H:182-495^71.4%ID^E:9.6e-145^.^.	YP_009410718.1^YP_009410718.1^Q:1-335,H:182-507^81.5%ID^E:3.4e-173^.^.	PF00006.26^ATP-synt_ab^ATP synthase alpha/beta family, nucleotide-binding domain^7-193^E:1.4e-54`PF00306.28^ATP-synt_ab_C^ATP synthase alpha/beta chain, C terminal domain^200-324^E:6.3e-42	.	.	GO:0005524^molecular_function^ATP binding`GO:0015986^biological_process^ATP synthesis coupled proton transport	K02111
Transcript_241101	sp|Q9SSJ8|FAB1C_ARATH^sp|Q9SSJ8|FAB1C_ARATH^Q:1-2103,H:819-1476^45.58%ID^E:0^.^.	Transcript_241101.p1	1-2145[+]	sp|Q9SSJ8|FAB1C_ARATH^sp|Q9SSJ8|FAB1C_ARATH^Q:1-701,H:819-1476^45.304%ID^E:0^.^.	Seita.6G154600.1.p^Seita.6G154600.1.p^Q:1-2142,H:762-1474^87.955%ID^E:0^.^.	.	OEL13825.1^OEL13825.1^Q:1-2124,H:733-1438^90%ID^E:0^.^.	Seita.6G154600.1.p^Seita.6G154600.1.p^Q:1-714,H:762-1474^87.955%ID^E:0^.^.	.	OEL13825.1^OEL13825.1^Q:1-709,H:733-1439^89.8%ID^E:0^.^.	PF01504.19^PIP5K^Phosphatidylinositol-4-phosphate 5-Kinase^640-702^E:3.3e-09	.	.	GO:0016307^molecular_function^phosphatidylinositol phosphate kinase activity`GO:0046488^biological_process^phosphatidylinositol metabolic process	K00921
Transcript_242414	sp|A1E9S1|ATPA_SORBI^sp|A1E9S1|ATPA_SORBI^Q:244-1137,H:1-298^99.329%ID^E:0^.^.	Transcript_242414.p1	244-1290[+]	sp|A1E9S1|ATPA_SORBI^sp|A1E9S1|ATPA_SORBI^Q:1-298,H:1-298^99.329%ID^E:0^.^.	Seita.J019700.1.p^Seita.J019700.1.p^Q:244-1137,H:1-255^84.899%ID^E:1.09e-171^.^.	WP_015175645_1^WP_015175645_1^Q:244-1137,H:1-298^75.2%ID^E:5.7e-154^.^.	ADD63035.1^ADD63035.1^Q:166-1137,H:1-324^97.8%ID^E:1.1e-214^.^.	Seita.J019700.1.p^Seita.J019700.1.p^Q:1-298,H:1-255^84.899%ID^E:1.13e-172^.^.	WP_015175645_1^WP_015175645_1^Q:1-298,H:1-298^75.2%ID^E:4.1e-156^.^.	PUZ39226.1^PUZ39226.1^Q:1-298,H:17-314^99.3%ID^E:2.5e-202^.^.	PF02874.24^ATP-synt_ab_N^ATP synthase alpha/beta family, beta-barrel domain^27-93^E:1e-15`PF00006.26^ATP-synt_ab^ATP synthase alpha/beta family, nucleotide-binding domain^150-298^E:9.3e-48	.	.	GO:0046034^biological_process^ATP metabolic process`GO:1902600^biological_process^proton transmembrane transport`GO:0005524^molecular_function^ATP binding	K02111
Transcript_242924	sp|P0C160|YCF3_SACHY^sp|P0C160|YCF3_SACHY^Q:728-375,H:1-118^100%ID^E:1.73e-79^.^.	.	.	.	Seita.J020000.1.p^Seita.J020000.1.p^Q:728-366,H:1-114^76.033%ID^E:3.03e-51^.^.	WP_015230785_1^WP_015230785_1^Q:728-375,H:1-118^62.7%ID^E:1.8e-31^.^.	KAF2913154.1^KAF2913154.1^Q:728-357,H:1-124^97.6%ID^E:1.4e-56^.^.	.	.	.	.	.	.	.	.
Transcript_245823	sp|A3B0Y1|MT3B_ORYSJ^sp|A3B0Y1|MT3B_ORYSJ^Q:158-349,H:1-65^86.154%ID^E:8.51e-28^.^.	.	.	.	Seita.5G142100.1.p^Seita.5G142100.1.p^Q:149-352,H:15-84^59.722%ID^E:5.08e-11^.^.	.	AAX39389.1^AAX39389.1^Q:158-349,H:1-64^87.5%ID^E:9.4e-33^.^.	.	.	.	.	.	.	.	.
Transcript_245936	sp|Q9LZJ5|AB14C_ARATH^sp|Q9LZJ5|AB14C_ARATH^Q:304-2331,H:697-1405^66.432%ID^E:0^.^.`sp|Q9LZJ5|AB14C_ARATH^sp|Q9LZJ5|AB14C_ARATH^Q:2417-2818,H:1406-1539^83.582%ID^E:5.91e-61^.^.`sp|Q9LZJ5|AB14C_ARATH^sp|Q9LZJ5|AB14C_ARATH^Q:334-804,H:1377-1532^23.567%ID^E:8.23e-05^.^.`sp|Q9LZJ5|AB14C_ARATH^sp|Q9LZJ5|AB14C_ARATH^Q:2486-2788,H:759-860^27.451%ID^E:0.000326^.^.	Transcript_245936.p1	112-2352[+]	sp|Q9LZJ5|AB14C_ARATH^sp|Q9LZJ5|AB14C_ARATH^Q:65-740,H:697-1405^66.432%ID^E:0^.^.`sp|Q9LZJ5|AB14C_ARATH^sp|Q9LZJ5|AB14C_ARATH^Q:75-231,H:1377-1532^23.567%ID^E:3.18e-05^.^.	Seita.5G163300.1.p^Seita.5G163300.1.p^Q:175-2343,H:759-1479^86.968%ID^E:0^.^.`Seita.5G163300.1.p^Seita.5G163300.1.p^Q:2417-2821,H:1476-1610^94.815%ID^E:1.91e-70^.^.`Seita.5G163300.1.p^Seita.5G163300.1.p^Q:334-795,H:1447-1599^21.429%ID^E:0.00011^.^.	WP_102244429_1^WP_102244429_1^Q:136-2334,H:382-1097^32.3%ID^E:1.2e-99^.^.	XP_002457814.2^XP_002457814.2^Q:304-2331,H:703-1378^92.6%ID^E:0^.^.	Seita.5G163300.1.p^Seita.5G163300.1.p^Q:10-744,H:746-1479^85.58%ID^E:0^.^.`Seita.5G163300.1.p^Seita.5G163300.1.p^Q:75-228,H:1447-1599^21.429%ID^E:5.86e-05^.^.	WP_102244429_1^WP_102244429_1^Q:9-741,H:382-1097^32.3%ID^E:2.8e-103^.^.	XP_002457814.2^XP_002457814.2^Q:65-741,H:703-1379^92.5%ID^E:0^.^.	PF00005.28^ABC_tran^ABC transporter^71-158^E:3.2e-08`PF00664.24^ABC_membrane^ABC transporter transmembrane region^351-557^E:9.8e-30`PF00005.28^ABC_tran^ABC transporter^649-743^E:3.2e-17	.	ExpAA=129.19^PredHel=6^Topology=i309-331o346-368i423-445o449-471i536-558o568-590i	GO:0005524^molecular_function^ATP binding`GO:0016887^molecular_function^ATPase activity`GO:0042626^molecular_function^ATPase-coupled transmembrane transporter activity`GO:0055085^biological_process^transmembrane transport`GO:0016021^cellular_component^integral component of membrane	.
Transcript_247278	sp|A1E9T1|ATPB_SORBI^sp|A1E9T1|ATPB_SORBI^Q:1495-17,H:1-493^98.174%ID^E:0^.^.	Transcript_247278.p1	2-1504[-]	sp|A1E9T1|ATPB_SORBI^sp|A1E9T1|ATPB_SORBI^Q:4-496,H:1-493^98.174%ID^E:0^.^.	Seita.J020700.1.p^Seita.J020700.1.p^Q:1489-38,H:1-431^87.19%ID^E:0^.^.	WP_015191148_1^WP_015191148_1^Q:1462-35,H:2-477^81.9%ID^E:1.7e-280^.^.	YP_008855098.1^YP_008855098.1^Q:1495-17,H:1-493^99%ID^E:0^.^.	Seita.J020700.1.p^Seita.J020700.1.p^Q:6-489,H:1-431^87.19%ID^E:0^.^.	WP_015191148_1^WP_015191148_1^Q:15-490,H:2-477^81.9%ID^E:1.7e-280^.^.	YP_008855098.1^YP_008855098.1^Q:4-496,H:1-493^99%ID^E:0^.^.	PF02874.24^ATP-synt_ab_N^ATP synthase alpha/beta family, beta-barrel domain^28-98^E:4.9e-20`PF00006.26^ATP-synt_ab^ATP synthase alpha/beta family, nucleotide-binding domain^155-375^E:3.2e-63	.	.	GO:0046034^biological_process^ATP metabolic process`GO:1902600^biological_process^proton transmembrane transport`GO:0005524^molecular_function^ATP binding	K02112
Transcript_249183	sp|P27347|MNB1B_MAIZE^sp|P27347|MNB1B_MAIZE^Q:580-702,H:72-112^95.122%ID^E:1.19e-16^.^.`sp|P27347|MNB1B_MAIZE^sp|P27347|MNB1B_MAIZE^Q:239-382,H:1-47^83.333%ID^E:6.42e-05^.^.	Transcript_249183.p1	2-499[+]	sp|P27347|MNB1B_MAIZE^sp|P27347|MNB1B_MAIZE^Q:80-152,H:1-72^97.26%ID^E:1.16e-40^.^.	Seita.4G287400.1.p^Seita.4G287400.1.p^Q:577-702,H:122-163^90.476%ID^E:1.21e-16^.^.`Seita.4G287400.1.p^Seita.4G287400.1.p^Q:197-382,H:38-98^80.645%ID^E:3.68e-11^.^.	.	CAB3469103.1^CAB3469103.1^Q:149-457,H:28-129^88.3%ID^E:3.4e-33^.^.	Seita.4G287400.1.p^Seita.4G287400.1.p^Q:60-152,H:30-123^89.474%ID^E:3.71e-48^.^.	.	CAB3469103.1^CAB3469103.1^Q:50-152,H:28-129^88.3%ID^E:4.9e-37^.^.	PF09011.11^HMG_box_2^HMG-box domain^118-150^E:5.2e-06`PF00505.20^HMG_box^HMG (high mobility group) box^121-153^E:1e-07	.	.	.	K11296
Transcript_249708	sp|Q94B78|GCSP1_ARATH^sp|Q94B78|GCSP1_ARATH^Q:538-2070,H:40-550^79.767%ID^E:0^.^.	Transcript_249708.p1	445-2172[+]	sp|Q94B78|GCSP1_ARATH^sp|Q94B78|GCSP1_ARATH^Q:1-542,H:1-550^76.854%ID^E:0^.^.	Seita.5G291800.1.p^Seita.5G291800.1.p^Q:1120-2070,H:377-693^94.953%ID^E:0^.^.`Seita.5G291800.1.p^Seita.5G291800.1.p^Q:444-1136,H:150-382^79.399%ID^E:0^.^.`Seita.5G291800.1.p^Seita.5G291800.1.p^Q:70-249,H:23-85^53.125%ID^E:0.000129^.^.	WP_013322173_1^WP_013322173_1^Q:616-2070,H:11-493^53.7%ID^E:7.6e-162^.^.	PAN28900.1^PAN28900.1^Q:19-2070,H:241-926^81%ID^E:0^.^.	Seita.5G291800.1.p^Seita.5G291800.1.p^Q:226-542,H:377-693^94.953%ID^E:0^.^.	WP_013322173_1^WP_013322173_1^Q:58-542,H:11-493^53.7%ID^E:2.4e-165^.^.	XP_034595004.1^XP_034595004.1^Q:1-542,H:1-544^94.5%ID^E:0^.^.	PF02347.17^GDC-P^Glycine cleavage system P-protein^73-500^E:3.7e-180	.	.	GO:0004375^molecular_function^glycine dehydrogenase (decarboxylating) activity`GO:0006546^biological_process^glycine catabolic process`GO:0055114^biological_process^obsolete oxidation-reduction process	K00281
Transcript_250033	sp|P0C437|PSBD_ORYSJ^sp|P0C437|PSBD_ORYSJ^Q:1072-2034,H:1-321^93.458%ID^E:0^.^.	Transcript_250033.p1	1666-2034[+]	sp|P56319|PSBD_CHLVU^sp|P56319|PSBD_CHLVU^Q:1-123,H:198-320^94.309%ID^E:4.33e-78^.^.	Seita.J017900.1.p^Seita.J017900.1.p^Q:1099-1968,H:8-302^28.523%ID^E:5.37e-29^.^.	NP_681245_1^NP_681245_1^Q:1072-2034,H:1-320^84.4%ID^E:2.4e-196^.^.	AAS46043.1^AAS46043.1^Q:1054-2034,H:1-327^93.3%ID^E:1.7e-217^.^.	Seita.J017900.1.p^Seita.J017900.1.p^Q:1-101,H:199-302^37.5%ID^E:9.11e-15^.^.	WP_009458955_1^WP_009458955_1^Q:1-123,H:197-319^90.2%ID^E:8.4e-74^.^.	KAF7040348.1^KAF7040348.1^Q:1-123,H:1-123^94.3%ID^E:3e-76^.^.	PF00124.20^Photo_RC^Photosynthetic reaction centre protein^1-120^E:1.8e-22	sigP:1^21^0.613^YES	ExpAA=41.40^PredHel=2^Topology=i7-26o72-94i	GO:0045156^molecular_function^electron transporter, transferring electrons within the cyclic electron transport pathway of photosynthesis activity`GO:0009772^biological_process^photosynthetic electron transport in photosystem II`GO:0019684^biological_process^photosynthesis, light reaction	K02706
Transcript_250049	sp|A1EA07|PSAB_AGRST^sp|A1EA07|PSAB_AGRST^Q:2155-368,H:137-732^97.987%ID^E:0^.^.	Transcript_250049.p1	359-2155[-]	sp|A1E9S3|PSAB_SORBI^sp|A1E9S3|PSAB_SORBI^Q:1-598,H:137-734^98.328%ID^E:0^.^.	Seita.J019800.1.p^Seita.J019800.1.p^Q:1990-452,H:141-533^67.446%ID^E:0^.^.	WP_015173233_1^WP_015173233_1^Q:2155-362,H:137-738^81.3%ID^E:0^.^.	YP_009261064.1^YP_009261064.1^Q:2155-362,H:137-734^98.7%ID^E:0^.^.	Seita.J019800.1.p^Seita.J019800.1.p^Q:1-568,H:125-533^63.732%ID^E:0^.^.	WP_015173233_1^WP_015173233_1^Q:1-598,H:137-738^81.3%ID^E:0^.^.	YP_009261064.1^YP_009261064.1^Q:1-598,H:137-734^98.7%ID^E:0^.^.	PF00223.20^PsaA_PsaB^Photosystem I psaA/psaB protein^2-591^E:3.4e-274	sigP:1^17^0.738^YES	ExpAA=203.21^PredHel=9^Topology=i2-21o41-63i196-218o238-260i281-303o381-403i439-458o509-531i571-593o	GO:0015979^biological_process^photosynthesis`GO:0009522^cellular_component^photosystem I`GO:0009579^cellular_component^thylakoid`GO:0016021^cellular_component^integral component of membrane	K02690
Transcript_250368	sp|Q5H7P5|EBM_LILLO^sp|Q5H7P5|EBM_LILLO^Q:61-1812,H:46-628^77.226%ID^E:0^.^.`sp|Q5H7P5|EBM_LILLO^sp|Q5H7P5|EBM_LILLO^Q:1800-2822,H:625-949^61.877%ID^E:8.1e-115^.^.	Transcript_250368.p2	3453-4502[-]	sp|Q7XJE6|MCA1_ARATH^sp|Q7XJE6|MCA1_ARATH^Q:7-349,H:11-367^45.799%ID^E:1.36e-97^.^.	Seita.3G255500.1.p^Seita.3G255500.1.p^Q:61-1812,H:54-637^92.808%ID^E:0^.^.`Seita.3G255500.1.p^Seita.3G255500.1.p^Q:1800-2837,H:634-980^82.133%ID^E:1.35e-169^.^.	WP_015267621_1^WP_015267621_1^Q:25-1812,H:54-614^42.5%ID^E:3.2e-146^.^.	PUZ66154.1^PUZ66154.1^Q:1-1812,H:31-634^93%ID^E:0^.^.	Seita.9G379900.1.p^Seita.9G379900.1.p^Q:1-350,H:1-354^75.775%ID^E:0^.^.	.	RLN16973.1^RLN16973.1^Q:1-349,H:1-351^80.7%ID^E:1.6e-208^.^.	PF00656.23^Peptidase_C14^Caspase domain^66-337^E:1e-44	.	.	.	K22684
Transcript_250368	sp|Q5H7P5|EBM_LILLO^sp|Q5H7P5|EBM_LILLO^Q:61-1812,H:46-628^77.226%ID^E:0^.^.`sp|Q5H7P5|EBM_LILLO^sp|Q5H7P5|EBM_LILLO^Q:1800-2822,H:625-949^61.877%ID^E:8.1e-115^.^.	Transcript_250368.p3	1869-2837[+]	sp|Q5H7P5|EBM_LILLO^sp|Q5H7P5|EBM_LILLO^Q:1-318,H:648-949^61.442%ID^E:4.43e-125^.^.	Seita.3G255500.1.p^Seita.3G255500.1.p^Q:61-1812,H:54-637^92.808%ID^E:0^.^.`Seita.3G255500.1.p^Seita.3G255500.1.p^Q:1800-2837,H:634-980^82.133%ID^E:1.35e-169^.^.	WP_015267621_1^WP_015267621_1^Q:25-1812,H:54-614^42.5%ID^E:3.2e-146^.^.	PUZ66154.1^PUZ66154.1^Q:1-1812,H:31-634^93%ID^E:0^.^.	Seita.3G255500.1.p^Seita.3G255500.1.p^Q:1-323,H:657-980^81.79%ID^E:0^.^.	WP_013664742_1^WP_013664742_1^Q:1-138,H:644-780^39.3%ID^E:1e-20^.^.	AQK85631.1^AQK85631.1^Q:1-322,H:169-491^81.1%ID^E:1.1e-188^.^.	PF17786.2^Mannosidase_ig^Mannosidase Ig/CBM-like domain^58-139^E:3.3e-06`PF18368.2^Ig_GlcNase^Exo-beta-D-glucosaminidase Ig-fold domain^233-313^E:6.5e-12	.	.	.	K18577
Transcript_250368	sp|Q5H7P5|EBM_LILLO^sp|Q5H7P5|EBM_LILLO^Q:61-1812,H:46-628^77.226%ID^E:0^.^.`sp|Q5H7P5|EBM_LILLO^sp|Q5H7P5|EBM_LILLO^Q:1800-2822,H:625-949^61.877%ID^E:8.1e-115^.^.	Transcript_250368.p1	1-1896[+]	sp|Q5H7P5|EBM_LILLO^sp|Q5H7P5|EBM_LILLO^Q:8-604,H:33-628^77.052%ID^E:0^.^.	Seita.3G255500.1.p^Seita.3G255500.1.p^Q:61-1812,H:54-637^92.808%ID^E:0^.^.`Seita.3G255500.1.p^Seita.3G255500.1.p^Q:1800-2837,H:634-980^82.133%ID^E:1.35e-169^.^.	WP_015267621_1^WP_015267621_1^Q:25-1812,H:54-614^42.5%ID^E:3.2e-146^.^.	PUZ66154.1^PUZ66154.1^Q:1-1812,H:31-634^93%ID^E:0^.^.	Seita.3G255500.1.p^Seita.3G255500.1.p^Q:13-604,H:46-637^92.736%ID^E:0^.^.	WP_015267621_1^WP_015267621_1^Q:9-604,H:54-614^42.5%ID^E:1e-155^.^.	PUZ66154.1^PUZ66154.1^Q:1-604,H:31-634^93%ID^E:0^.^.	PF00703.22^Glyco_hydro_2^Glycosyl hydrolases family 2^181-300^E:5.8e-11	.	.	GO:0004553^molecular_function^hydrolase activity, hydrolyzing O-glycosyl compounds`GO:0005975^biological_process^carbohydrate metabolic process	K18577
Transcript_252604	sp|A1E9S9|NU3C_SORBI^sp|A1E9S9|NU3C_SORBI^Q:1059-700,H:1-120^95%ID^E:6.41e-62^.^.	Transcript_252604.p1	2-562[+]	sp|Q9ZUF4|RIPK_ARATH^sp|Q9ZUF4|RIPK_ARATH^Q:1-118,H:272-388^56.78%ID^E:8.97e-37^.^.	Seita.2G220400.1.p^Seita.2G220400.1.p^Q:2-562,H:270-460^86.387%ID^E:2.33e-98^.^.	WP_015219253_1^WP_015219253_1^Q:1059-700,H:1-120^65.8%ID^E:3.7e-44^.^.	CAB3453516.1^CAB3453516.1^Q:2-559,H:18-202^85.5%ID^E:1.3e-103^.^.	Seita.2G220400.1.p^Seita.2G220400.1.p^Q:1-187,H:270-460^86.387%ID^E:3.19e-106^.^.	.	CAB3453516.1^CAB3453516.1^Q:1-186,H:18-202^85.5%ID^E:1.2e-107^.^.	PF07714.18^PK_Tyr_Ser-Thr^Protein tyrosine and serine/threonine kinase^1-93^E:3e-06	.	.	GO:0004672^molecular_function^protein kinase activity`GO:0006468^biological_process^protein phosphorylation	.
Transcript_252717	sp|Q6L3A1|ATPA_SACHY^sp|Q6L3A1|ATPA_SACHY^Q:305-1711,H:39-507^98.934%ID^E:0^.^.	Transcript_252717.p1	209-1714[+]	sp|Q6L3A1|ATPA_SACHY^sp|Q6L3A1|ATPA_SACHY^Q:33-501,H:39-507^98.934%ID^E:0^.^.	Seita.J019700.1.p^Seita.J019700.1.p^Q:305-1714,H:39-425^80.851%ID^E:0^.^.	WP_015175645_1^WP_015175645_1^Q:305-1693,H:39-501^74.5%ID^E:1.3e-235^.^.	YP_008855088.1^YP_008855088.1^Q:305-1711,H:39-507^99.4%ID^E:4.80000000002425e-313^.^.	Seita.J019700.1.p^Seita.J019700.1.p^Q:33-502,H:39-425^80.851%ID^E:0^.^.	WP_015175645_1^WP_015175645_1^Q:33-495,H:39-501^74.5%ID^E:6.8e-239^.^.	YP_008855088.1^YP_008855088.1^Q:33-501,H:39-507^99.4%ID^E:0^.^.	PF02874.24^ATP-synt_ab_N^ATP synthase alpha/beta family, beta-barrel domain^34-87^E:3.8e-10`PF00006.26^ATP-synt_ab^ATP synthase alpha/beta family, nucleotide-binding domain^144-359^E:2.3e-73`PF00306.28^ATP-synt_ab_C^ATP synthase alpha/beta chain, C terminal domain^366-490^E:1.4e-41	.	.	GO:0046034^biological_process^ATP metabolic process`GO:1902600^biological_process^proton transmembrane transport`GO:0005524^molecular_function^ATP binding`GO:0015986^biological_process^ATP synthesis coupled proton transport	K02111
Transcript_254175	sp|Q7A5J0|RS1_STAAN^sp|Q7A5J0|RS1_STAAN^Q:1715-2083,H:146-268^35.772%ID^E:3.85e-15^.^.`sp|Q7A5J0|RS1_STAAN^sp|Q7A5J0|RS1_STAAN^Q:1727-2089,H:239-356^29.508%ID^E:4.35e-08^.^.	Transcript_254175.p1	41-2416[+]	sp|Q7A5J0|RS1_STAAN^sp|Q7A5J0|RS1_STAAN^Q:559-681,H:146-268^35.772%ID^E:1.57e-14^.^.`sp|Q7A5J0|RS1_STAAN^sp|Q7A5J0|RS1_STAAN^Q:563-683,H:239-356^29.508%ID^E:1.11e-07^.^.	Seita.1G117300.1.p^Seita.1G117300.1.p^Q:92-2416,H:55-825^85.714%ID^E:0^.^.	WP_014438038_1^WP_014438038_1^Q:1694-2083,H:160-289^25.4%ID^E:9e-11^.^.	PUZ73719.1^PUZ73719.1^Q:41-2413,H:1-790^87.3%ID^E:0^.^.	Seita.1G117300.1.p^Seita.1G117300.1.p^Q:13-792,H:49-825^85.696%ID^E:0^.^.	WP_014438038_1^WP_014438038_1^Q:552-681,H:160-289^25.4%ID^E:7.9e-11^.^.	PUZ73719.1^PUZ73719.1^Q:1-791,H:1-790^87.3%ID^E:0^.^.	PF00575.24^S1^S1 RNA binding domain^604-675^E:2.4e-12	.	.	GO:0003676^molecular_function^nucleic acid binding	.
Transcript_256515	sp|P12173|YCF68_ORYSJ^sp|P12173|YCF68_ORYSJ^Q:1556-1365,H:70-133^76.562%ID^E:9.1e-22^.^.	.	.	.	Seita.2G097700.1.p^Seita.2G097700.1.p^Q:1552-1400,H:43-93^88.235%ID^E:4.41e-12^.^.`Seita.2G097700.1.p^Seita.2G097700.1.p^Q:1433-1362,H:83-106^95.833%ID^E:8.56e-07^.^.	.	CAA9893486.1^CAA9893486.1^Q:293-913,H:5-181^58.5%ID^E:2.3e-68^.^.	.	.	.	.	.	.	.	.
Transcript_257767	sp|A2Y3Q5|HEMH_ORYSI^sp|A2Y3Q5|HEMH_ORYSI^Q:102-1673,H:6-526^91.603%ID^E:0^.^.	Transcript_257767.p1	87-1658[+]	sp|A2Y3Q5|HEMH_ORYSI^sp|A2Y3Q5|HEMH_ORYSI^Q:1-522,H:1-522^92.337%ID^E:0^.^.	Seita.1G195800.1.p^Seita.1G195800.1.p^Q:102-1652,H:6-472^83.752%ID^E:0^.^.	WP_006668453_1^WP_006668453_1^Q:423-1652,H:3-387^60.5%ID^E:4.5e-160^.^.	KAB8099095.1^KAB8099095.1^Q:39-1673,H:56-594^90.3%ID^E:0^.^.	Seita.1G195800.1.p^Seita.1G195800.1.p^Q:1-522,H:1-472^83.908%ID^E:0^.^.	WP_006668453_1^WP_006668453_1^Q:113-522,H:3-387^60.5%ID^E:6.8e-162^.^.	KAF0925859.1^KAF0925859.1^Q:1-522,H:1-522^92.5%ID^E:0^.^.	PF00762.20^Ferrochelatase^Ferrochelatase^113-436^E:8.2e-113	.	.	GO:0004325^molecular_function^ferrochelatase activity`GO:0006783^biological_process^heme biosynthetic process	K01772
Transcript_258672	sp|Q9ZNX9|SIGE_ARATH^sp|Q9ZNX9|SIGE_ARATH^Q:247-1242,H:185-516^62.952%ID^E:8.62e-150^.^.	Transcript_258672.p1	1-1245[+]	sp|Q9ZNX9|SIGE_ARATH^sp|Q9ZNX9|SIGE_ARATH^Q:52-414,H:146-516^58.871%ID^E:3.03e-155^.^.	Seita.3G126900.1.p^Seita.3G126900.1.p^Q:211-1245,H:141-485^93.333%ID^E:0^.^.	WP_020862221_1^WP_020862221_1^Q:346-1206,H:31-315^36.5%ID^E:2.7e-45^.^.	XP_004961057.1^XP_004961057.1^Q:142-1242,H:118-484^93.5%ID^E:6.1e-232^.^.	Seita.3G126900.1.p^Seita.3G126900.1.p^Q:48-415,H:118-485^93.478%ID^E:0^.^.	WP_015195117_1^WP_015195117_1^Q:117-414,H:76-371^33.8%ID^E:5.4e-48^.^.	XP_004961057.1^XP_004961057.1^Q:48-414,H:118-484^93.5%ID^E:6e-237^.^.	PF04539.17^Sigma70_r3^Sigma-70 region 3^136-175^E:2.4e-06`PF04542.15^Sigma70_r2^Sigma-70 region 2^181-247^E:7.8e-12`PF04539.17^Sigma70_r3^Sigma-70 region 3^264-331^E:1e-14`PF04545.17^Sigma70_r4^Sigma-70, region 4^350-403^E:1.2e-11	.	.	GO:0003700^molecular_function^DNA-binding transcription factor activity`GO:0006352^biological_process^DNA-templated transcription, initiation`GO:0006355^biological_process^regulation of transcription, DNA-templated	K03093
Transcript_260964	sp|Q689G6|PRR95_ORYSJ^sp|Q689G6|PRR95_ORYSJ^Q:1162-2043,H:67-363^76.768%ID^E:2.74e-145^.^.`sp|Q689G6|PRR95_ORYSJ^sp|Q689G6|PRR95_ORYSJ^Q:2482-3165,H:372-594^75.439%ID^E:1.14e-107^.^.`sp|Q689G6|PRR95_ORYSJ^sp|Q689G6|PRR95_ORYSJ^Q:207-326,H:31-70^87.5%ID^E:4.7e-12^.^.	Transcript_260964.p1	1084-2070[+]	sp|Q689G6|PRR95_ORYSJ^sp|Q689G6|PRR95_ORYSJ^Q:27-328,H:67-371^77.049%ID^E:6.65e-161^.^.	Seita.2G286100.1.p^Seita.2G286100.1.p^Q:1162-2043,H:66-361^83.784%ID^E:2.14e-166^.^.`Seita.2G286100.1.p^Seita.2G286100.1.p^Q:2482-3165,H:370-601^78.879%ID^E:1.19e-122^.^.`Seita.2G286100.1.p^Seita.2G286100.1.p^Q:207-326,H:30-69^90%ID^E:1.28e-13^.^.	WP_013405577_1^WP_013405577_1^Q:1162-1425,H:26-111^39.8%ID^E:4.4e-08^.^.	XP_004957453.1^XP_004957453.1^Q:1162-3165,H:66-601^65.1%ID^E:1.3e-268^.^.	Seita.2G286100.1.p^Seita.2G286100.1.p^Q:27-328,H:66-369^84.211%ID^E:0^.^.	WP_013405577_1^WP_013405577_1^Q:27-114,H:26-111^39.8%ID^E:1e-08^.^.	XP_004957453.1^XP_004957453.1^Q:27-328,H:66-369^84.2%ID^E:3.2e-163^.^.	PF00072.25^Response_reg^Response regulator receiver domain^27-116^E:1.7e-18	sigP:1^19^0.509^YES	.	GO:0000160^biological_process^phosphorelay signal transduction system	K12130
Transcript_260964	sp|Q689G6|PRR95_ORYSJ^sp|Q689G6|PRR95_ORYSJ^Q:1162-2043,H:67-363^76.768%ID^E:2.74e-145^.^.`sp|Q689G6|PRR95_ORYSJ^sp|Q689G6|PRR95_ORYSJ^Q:2482-3165,H:372-594^75.439%ID^E:1.14e-107^.^.`sp|Q689G6|PRR95_ORYSJ^sp|Q689G6|PRR95_ORYSJ^Q:207-326,H:31-70^87.5%ID^E:4.7e-12^.^.	Transcript_260964.p2	2446-3177[+]	sp|Q689G6|PRR95_ORYSJ^sp|Q689G6|PRR95_ORYSJ^Q:13-240,H:372-594^75.439%ID^E:4.75e-116^.^.	Seita.2G286100.1.p^Seita.2G286100.1.p^Q:1162-2043,H:66-361^83.784%ID^E:2.14e-166^.^.`Seita.2G286100.1.p^Seita.2G286100.1.p^Q:2482-3165,H:370-601^78.879%ID^E:1.19e-122^.^.`Seita.2G286100.1.p^Seita.2G286100.1.p^Q:207-326,H:30-69^90%ID^E:1.28e-13^.^.	WP_013405577_1^WP_013405577_1^Q:1162-1425,H:26-111^39.8%ID^E:4.4e-08^.^.	XP_004957453.1^XP_004957453.1^Q:1162-3165,H:66-601^65.1%ID^E:1.3e-268^.^.	Seita.2G286100.1.p^Seita.2G286100.1.p^Q:13-240,H:370-601^78.879%ID^E:1.37e-128^.^.	.	KAG2644806.1^KAG2644806.1^Q:13-240,H:246-476^81.9%ID^E:8.4e-123^.^.	.	.	.	.	K12130
Transcript_260964	sp|Q689G6|PRR95_ORYSJ^sp|Q689G6|PRR95_ORYSJ^Q:1162-2043,H:67-363^76.768%ID^E:2.74e-145^.^.`sp|Q689G6|PRR95_ORYSJ^sp|Q689G6|PRR95_ORYSJ^Q:2482-3165,H:372-594^75.439%ID^E:1.14e-107^.^.`sp|Q689G6|PRR95_ORYSJ^sp|Q689G6|PRR95_ORYSJ^Q:207-326,H:31-70^87.5%ID^E:4.7e-12^.^.	Transcript_260964.p6	129-449[+]	sp|Q689G6|PRR95_ORYSJ^sp|Q689G6|PRR95_ORYSJ^Q:1-66,H:1-70^76.056%ID^E:1.07e-20^.^.	Seita.2G286100.1.p^Seita.2G286100.1.p^Q:1162-2043,H:66-361^83.784%ID^E:2.14e-166^.^.`Seita.2G286100.1.p^Seita.2G286100.1.p^Q:2482-3165,H:370-601^78.879%ID^E:1.19e-122^.^.`Seita.2G286100.1.p^Seita.2G286100.1.p^Q:207-326,H:30-69^90%ID^E:1.28e-13^.^.	WP_013405577_1^WP_013405577_1^Q:1162-1425,H:26-111^39.8%ID^E:4.4e-08^.^.	XP_004957453.1^XP_004957453.1^Q:1162-3165,H:66-601^65.1%ID^E:1.3e-268^.^.	Seita.2G286100.2.p^Seita.2G286100.2.p^Q:1-66,H:1-69^75.362%ID^E:1.03e-18^.^.	.	CAB3457691.1^CAB3457691.1^Q:1-64,H:1-68^82.4%ID^E:6.5e-27^.^.	.	.	ExpAA=22.53^PredHel=1^Topology=i74-96o	.	.
Transcript_261530	sp|P00874|RBL_MAIZE^sp|P00874|RBL_MAIZE^Q:280-1293,H:1-338^97.041%ID^E:0^.^.	Transcript_261530.p1	259-1647[+]	sp|B3TN59|RBL_BRADI^sp|B3TN59|RBL_BRADI^Q:8-345,H:1-338^97.041%ID^E:0^.^.	Seita.J020800.1.p^Seita.J020800.1.p^Q:259-1293,H:1-306^83.768%ID^E:0^.^.	WP_015187492_1^WP_015187492_1^Q:289-1293,H:5-339^86.6%ID^E:1.4e-211^.^.	YP_009466162.1^YP_009466162.1^Q:259-1293,H:1-345^97.7%ID^E:3.3e-245^.^.	Seita.J020800.1.p^Seita.J020800.1.p^Q:1-345,H:1-306^83.768%ID^E:0^.^.	WP_015187492_1^WP_015187492_1^Q:11-345,H:5-339^86.6%ID^E:4.2e-218^.^.	YP_009466162.1^YP_009466162.1^Q:1-345,H:1-345^97.7%ID^E:8.1e-252^.^.	PF02788.17^RuBisCO_large_N^Ribulose bisphosphate carboxylase large chain, N-terminal domain^31-151^E:1.5e-45`PF00016.21^RuBisCO_large^Ribulose bisphosphate carboxylase large chain, catalytic domain^161-347^E:8.1e-83`PF00694.20^Aconitase_C^Aconitase C-terminal domain^353-389^E:2.3e-10	.	.	GO:0016984^molecular_function^ribulose-bisphosphate carboxylase activity`GO:0015977^biological_process^carbon fixation`GO:0000287^molecular_function^magnesium ion binding	K01601
Transcript_263257	sp|Q6ENW7|ATPF_SACOF^sp|Q6ENW7|ATPF_SACOF^Q:322-717,H:1-132^98.485%ID^E:2.7e-89^.^.	Transcript_263257.p1	322-717[+]	sp|Q6ENW7|ATPF_SACOF^sp|Q6ENW7|ATPF_SACOF^Q:1-132,H:1-132^98.485%ID^E:3.61e-91^.^.	Seita.J019600.1.p^Seita.J019600.1.p^Q:322-702,H:1-125^91.339%ID^E:3.18e-76^.^.	NP_681223_1^NP_681223_1^Q:346-654,H:7-109^34%ID^E:1.3e-10^.^.	QPB15128.1^QPB15128.1^Q:322-717,H:1-132^99.2%ID^E:3.3e-79^.^.	Seita.J019600.1.p^Seita.J019600.1.p^Q:1-127,H:1-125^91.339%ID^E:4.67e-78^.^.	NP_681223_1^NP_681223_1^Q:9-111,H:7-109^34%ID^E:1.6e-11^.^.	QPB15128.1^QPB15128.1^Q:1-132,H:1-132^99.2%ID^E:5.2e-81^.^.	PF00430.19^ATP-synt_B^ATP synthase B/B' CF(0)^26-132^E:8.1e-28	.	ExpAA=24.01^PredHel=1^Topology=o26-48i	GO:0015078^molecular_function^proton transmembrane transporter activity`GO:0015986^biological_process^ATP synthesis coupled proton transport`GO:0045263^cellular_component^proton-transporting ATP synthase complex, coupling factor F(o)	K02109
Transcript_263367	sp|Q9ZS97|AB8I_ARATH^sp|Q9ZS97|AB8I_ARATH^Q:275-1696,H:85-557^76.371%ID^E:0^.^.	Transcript_263367.p1	71-1699[+]	sp|Q9ZS97|AB8I_ARATH^sp|Q9ZS97|AB8I_ARATH^Q:69-542,H:85-557^76.371%ID^E:0^.^.	Seita.5G367700.1.p^Seita.5G367700.1.p^Q:71-1699,H:1-543^96.317%ID^E:0^.^.	WP_015190665_1^WP_015190665_1^Q:266-1696,H:2-478^70%ID^E:3.8e-242^.^.	XP_002458708.2^XP_002458708.2^Q:62-1696,H:100-644^96.7%ID^E:0^.^.	Seita.5G367700.1.p^Seita.5G367700.1.p^Q:1-543,H:1-543^96.317%ID^E:0^.^.	WP_015190665_1^WP_015190665_1^Q:66-542,H:2-478^70%ID^E:9.6e-243^.^.	RLM91947.1^RLM91947.1^Q:1-542,H:1-542^96.7%ID^E:0^.^.	PF01458.18^SUFBD^SUF system FeS cluster assembly, SufBD^280-513^E:1.6e-61	.	.	GO:0016226^biological_process^iron-sulfur cluster assembly	.
Transcript_263836	sp|Q6L3A0|RR14_SACHY^sp|Q6L3A0|RR14_SACHY^Q:357-665,H:1-103^96.117%ID^E:8.89e-51^.^.	.	.	.	Seita.J018400.1.p^Seita.J018400.1.p^Q:1591-1403,H:1-63^100%ID^E:4.1e-31^.^.	WP_002770787_1^WP_002770787_1^Q:1-279,H:645-737^91.4%ID^E:2.4e-46^.^.	PWA99849.1^PWA99849.1^Q:357-1619,H:165-456^39.9%ID^E:3.2e-55^.^.	.	.	.	.	.	.	.	.
Transcript_264251	sp|B9DGY1|AB1K7_ARATH^sp|B9DGY1|AB1K7_ARATH^Q:774-1958,H:303-695^81.519%ID^E:0^.^.	Transcript_264251.p1	729-1961[+]	sp|B9DGY1|AB1K7_ARATH^sp|B9DGY1|AB1K7_ARATH^Q:16-410,H:303-695^81.519%ID^E:0^.^.	Seita.2G153300.3.p^Seita.2G153300.3.p^Q:774-1961,H:319-714^97.475%ID^E:0^.^.	WP_012165777_1^WP_012165777_1^Q:777-1958,H:187-576^49.7%ID^E:4.8e-124^.^.	XP_004956388.2^XP_004956388.2^Q:774-1958,H:319-713^97.5%ID^E:1.7e-265^.^.	Seita.2G153300.3.p^Seita.2G153300.3.p^Q:16-411,H:319-714^97.475%ID^E:0^.^.	WP_012165777_1^WP_012165777_1^Q:17-410,H:187-576^49.7%ID^E:2.3e-129^.^.	XP_004956388.2^XP_004956388.2^Q:16-410,H:319-713^97.5%ID^E:6.2e-272^.^.	PF03109.17^ABC1^ABC1 family^16-79^E:6.3e-10	sigP:1^17^0.757^YES	ExpAA=35.36^PredHel=2^Topology=o348-370i377-394o	.	.
Transcript_265058	sp|Q9AWL7|GIGAN_ORYSJ^sp|Q9AWL7|GIGAN_ORYSJ^Q:1119-3890,H:233-1160^92.788%ID^E:0^.^.`sp|Q9AWL7|GIGAN_ORYSJ^sp|Q9AWL7|GIGAN_ORYSJ^Q:149-286,H:206-242^56.522%ID^E:0.000108^.^.	Transcript_265058.p1	999-3893[+]	sp|Q9AWL7|GIGAN_ORYSJ^sp|Q9AWL7|GIGAN_ORYSJ^Q:41-964,H:233-1160^92.788%ID^E:0^.^.	Seita.5G129500.1.p^Seita.5G129500.1.p^Q:1119-3893,H:233-1161^92.052%ID^E:0^.^.`Seita.5G129500.1.p^Seita.5G129500.1.p^Q:149-286,H:206-242^56.522%ID^E:3.98e-05^.^.	.	KAF0916077.1^KAF0916077.1^Q:1119-3890,H:234-1161^93%ID^E:0^.^.	Seita.5G129500.1.p^Seita.5G129500.1.p^Q:41-965,H:233-1161^92.052%ID^E:0^.^.	.	KAF0916077.1^KAF0916077.1^Q:41-964,H:234-1161^93%ID^E:0^.^.	.	.	ExpAA=16.50^PredHel=1^Topology=i7-29o	.	K12124
Transcript_265782	sp|A1E9Q4|PSBA_SORBI^sp|A1E9Q4|PSBA_SORBI^Q:131-1189,H:1-353^97.45%ID^E:0^.^.	Transcript_265782.p1	131-1192[+]	sp|A1E9Q4|PSBA_SORBI^sp|A1E9Q4|PSBA_SORBI^Q:1-353,H:1-353^97.45%ID^E:0^.^.	Seita.J017900.1.p^Seita.J017900.1.p^Q:131-1192,H:1-354^97.458%ID^E:0^.^.	WP_009454952_1^WP_009454952_1^Q:131-1189,H:1-360^85.3%ID^E:1.1e-227^.^.	YP_009388963.1^YP_009388963.1^Q:86-1189,H:1-368^95.1%ID^E:1.8e-253^.^.	Seita.J017900.1.p^Seita.J017900.1.p^Q:1-354,H:1-354^97.458%ID^E:0^.^.	WP_009454952_1^WP_009454952_1^Q:1-353,H:1-360^85.3%ID^E:6.2e-231^.^.	QTD83580.1^QTD83580.1^Q:1-353,H:1-353^97.5%ID^E:1.1e-251^.^.	PF00124.20^Photo_RC^Photosynthetic reaction centre protein^28-327^E:1.9e-94	.	ExpAA=132.77^PredHel=6^Topology=o30-52i72-94o109-128i141-163o197-219i273-295o	GO:0045156^molecular_function^electron transporter, transferring electrons within the cyclic electron transport pathway of photosynthesis activity`GO:0009772^biological_process^photosynthetic electron transport in photosystem II`GO:0019684^biological_process^photosynthesis, light reaction	K02703
Transcript_266760	sp|Q6R0H1|LHY_ARATH^sp|Q6R0H1|LHY_ARATH^Q:774-1046,H:1-91^81.319%ID^E:2.92e-39^.^.`sp|Q6R0H1|LHY_ARATH^sp|Q6R0H1|LHY_ARATH^Q:2184-2930,H:394-645^36.154%ID^E:1.03e-26^.^.	Transcript_266760.p3	439-741[-]	.	Seita.6G055700.1.p^Seita.6G055700.1.p^Q:714-2933,H:8-748^81.511%ID^E:0^.^.	.	XP_034600960.1^XP_034600960.1^Q:714-2930,H:8-747^81.8%ID^E:0^.^.	.	.	.	.	.	.	.	.
Transcript_266760	sp|Q6R0H1|LHY_ARATH^sp|Q6R0H1|LHY_ARATH^Q:774-1046,H:1-91^81.319%ID^E:2.92e-39^.^.`sp|Q6R0H1|LHY_ARATH^sp|Q6R0H1|LHY_ARATH^Q:2184-2930,H:394-645^36.154%ID^E:1.03e-26^.^.	Transcript_266760.p1	774-2933[+]	sp|Q6R0H1|LHY_ARATH^sp|Q6R0H1|LHY_ARATH^Q:1-719,H:1-645^37.022%ID^E:3.15e-80^.^.	Seita.6G055700.1.p^Seita.6G055700.1.p^Q:714-2933,H:8-748^81.511%ID^E:0^.^.	.	XP_034600960.1^XP_034600960.1^Q:714-2930,H:8-747^81.8%ID^E:0^.^.	Seita.6G055700.1.p^Seita.6G055700.1.p^Q:1-720,H:28-748^82.108%ID^E:0^.^.	.	RLM61175.1^RLM61175.1^Q:1-719,H:1-720^83.6%ID^E:0^.^.	PF00249.32^Myb_DNA-binding^Myb-like DNA-binding domain^24-67^E:1.5e-12	.	.	.	K12133
Transcript_266806	sp|A3B0Y1|MT3B_ORYSJ^sp|A3B0Y1|MT3B_ORYSJ^Q:256-447,H:1-65^84.615%ID^E:1.31e-30^.^.	Transcript_266806.p1	1-450[+]	sp|A3B0Y1|MT3B_ORYSJ^sp|A3B0Y1|MT3B_ORYSJ^Q:86-149,H:1-65^84.615%ID^E:9.4e-32^.^.	Seita.5G142100.1.p^Seita.5G142100.1.p^Q:232-444,H:8-80^59.211%ID^E:4.71e-12^.^.	.	AAX39389.1^AAX39389.1^Q:256-447,H:1-64^85.9%ID^E:1.1e-33^.^.	Seita.5G142100.1.p^Seita.5G142100.1.p^Q:78-148,H:8-80^59.211%ID^E:8.49e-13^.^.	.	AAX39389.1^AAX39389.1^Q:86-149,H:1-64^85.9%ID^E:2.3e-34^.^.	.	.	ExpAA=17.12^PredHel=1^Topology=o32-54i	.	.
Transcript_266886	.	.	.	.	.	.	KAG2603971.1^KAG2603971.1^Q:11-376,H:29-142^59%ID^E:3.1e-34^.^.	.	.	.	.	.	.	.	.
Transcript_268362	sp|A2Y1D7|MT3B_ORYSI^sp|A2Y1D7|MT3B_ORYSI^Q:256-390,H:1-47^74.468%ID^E:3.51e-12^.^.	.	.	.	Seita.5G142100.1.p^Seita.5G142100.1.p^Q:232-345,H:8-46^72.5%ID^E:5.59e-10^.^.	.	WP_198487762.1^WP_198487762.1^Q:256-441,H:1-65^84.6%ID^E:5.5e-26^.^.	.	.	.	.	.	.	.	.
Transcript_268491	sp|A1E9T1|ATPB_SORBI^sp|A1E9T1|ATPB_SORBI^Q:442-1917,H:1-492^98.78%ID^E:0^.^.	Transcript_268491.p1	442-1983[+]	sp|A1E9T1|ATPB_SORBI^sp|A1E9T1|ATPB_SORBI^Q:1-492,H:1-492^98.78%ID^E:0^.^.	Seita.J020700.1.p^Seita.J020700.1.p^Q:448-1899,H:1-431^88.017%ID^E:0^.^.	WP_015191148_1^WP_015191148_1^Q:475-1902,H:2-477^82.6%ID^E:1.4e-280^.^.	YP_008855098.1^YP_008855098.1^Q:442-1917,H:1-492^99.6%ID^E:0^.^.	Seita.J020700.1.p^Seita.J020700.1.p^Q:3-486,H:1-431^88.017%ID^E:0^.^.	WP_015191148_1^WP_015191148_1^Q:12-487,H:2-477^82.6%ID^E:5.1e-283^.^.	YP_008855098.1^YP_008855098.1^Q:1-492,H:1-492^99.6%ID^E:0^.^.	PF02874.24^ATP-synt_ab_N^ATP synthase alpha/beta family, beta-barrel domain^25-95^E:5.1e-20`PF00006.26^ATP-synt_ab^ATP synthase alpha/beta family, nucleotide-binding domain^152-372^E:4.4e-64	.	.	GO:0046034^biological_process^ATP metabolic process`GO:1902600^biological_process^proton transmembrane transport`GO:0005524^molecular_function^ATP binding	K02112
Transcript_269275	sp|Q76FS5|SPS2_ARATH^sp|Q76FS5|SPS2_ARATH^Q:1062-1610,H:235-417^74.863%ID^E:7.08e-135^.^.`sp|Q76FS5|SPS2_ARATH^sp|Q76FS5|SPS2_ARATH^Q:628-993,H:118-239^81.967%ID^E:7.08e-135^.^.	Transcript_269275.p1	328-1020[+]	sp|Q75HZ9|SPS2_ORYSJ^sp|Q75HZ9|SPS2_ORYSJ^Q:1-225,H:1-228^87.336%ID^E:4.66e-139^.^.	Seita.3G131900.2.p^Seita.3G131900.2.p^Q:1002-1613,H:7-206^87.255%ID^E:2.16e-119^.^.`Seita.3G131900.2.p^Seita.3G131900.2.p^Q:913-993,H:1-27^92.593%ID^E:5.84e-08^.^.	NP_682547_1^NP_682547_1^Q:1062-1607,H:141-322^56.6%ID^E:1.5e-56^.^.	KAF8726816.1^KAF8726816.1^Q:328-1002,H:1-225^90.2%ID^E:7e-123^.^.	Seita.3G298800.1.p^Seita.3G298800.1.p^Q:25-225,H:53-251^87.129%ID^E:1.43e-117^.^.	WP_080804785_1^WP_080804785_1^Q:77-224,H:3-147^60.8%ID^E:2.2e-53^.^.	KAF8726816.1^KAF8726816.1^Q:1-225,H:1-225^90.2%ID^E:8.5e-130^.^.	PF00348.18^polyprenyl_synt^Polyprenyl synthetase^106-223^E:6.8e-34	.	.	GO:0008299^biological_process^isoprenoid biosynthetic process	K05356
Transcript_269275	sp|Q76FS5|SPS2_ARATH^sp|Q76FS5|SPS2_ARATH^Q:1062-1610,H:235-417^74.863%ID^E:7.08e-135^.^.`sp|Q76FS5|SPS2_ARATH^sp|Q76FS5|SPS2_ARATH^Q:628-993,H:118-239^81.967%ID^E:7.08e-135^.^.	Transcript_269275.p2	1239-1613[+]	sp|Q75HZ9|SPS2_ORYSJ^sp|Q75HZ9|SPS2_ORYSJ^Q:1-124,H:280-403^91.129%ID^E:6.54e-76^.^.	Seita.3G131900.2.p^Seita.3G131900.2.p^Q:1002-1613,H:7-206^87.255%ID^E:2.16e-119^.^.`Seita.3G131900.2.p^Seita.3G131900.2.p^Q:913-993,H:1-27^92.593%ID^E:5.84e-08^.^.	NP_682547_1^NP_682547_1^Q:1062-1607,H:141-322^56.6%ID^E:1.5e-56^.^.	KAF8726816.1^KAF8726816.1^Q:328-1002,H:1-225^90.2%ID^E:7e-123^.^.	Seita.3G131900.2.p^Seita.3G131900.2.p^Q:1-125,H:82-206^93.6%ID^E:1.36e-81^.^.	WP_080804785_1^WP_080804785_1^Q:1-123,H:200-322^55.3%ID^E:8.1e-40^.^.	RCV16361.1^RCV16361.1^Q:1-124,H:82-205^93.5%ID^E:2.3e-73^.^.	PF00348.18^polyprenyl_synt^Polyprenyl synthetase^1-75^E:6.2e-20	.	.	GO:0008299^biological_process^isoprenoid biosynthetic process	K05356
Transcript_271697	sp|P12463|PSBA_WHEAT^sp|P12463|PSBA_WHEAT^Q:17-922,H:1-302^95.695%ID^E:0^.^.	Transcript_271697.p1	2-955[+]	sp|P12463|PSBA_WHEAT^sp|P12463|PSBA_WHEAT^Q:6-307,H:1-302^95.695%ID^E:0^.^.	Seita.J017900.1.p^Seita.J017900.1.p^Q:17-922,H:1-302^95.695%ID^E:0^.^.	WP_015171126_1^WP_015171126_1^Q:17-922,H:1-302^85.4%ID^E:4.6e-195^.^.	QMS49634.1^QMS49634.1^Q:2-922,H:2-308^95.4%ID^E:1e-213^.^.	Seita.J017900.1.p^Seita.J017900.1.p^Q:6-307,H:1-302^95.695%ID^E:0^.^.	WP_015171126_1^WP_015171126_1^Q:6-307,H:1-302^85.4%ID^E:2.6e-195^.^.	QMS49634.1^QMS49634.1^Q:1-307,H:2-308^95.4%ID^E:5.7e-214^.^.	PF00124.20^Photo_RC^Photosynthetic reaction centre protein^33-292^E:1.7e-91	.	ExpAA=125.97^PredHel=5^Topology=o35-57i77-99o114-133i146-168o202-224i	GO:0045156^molecular_function^electron transporter, transferring electrons within the cyclic electron transport pathway of photosynthesis activity`GO:0009772^biological_process^photosynthetic electron transport in photosystem II`GO:0019684^biological_process^photosynthesis, light reaction	K02703
Transcript_272516	sp|Q9SBJ1|PDK_ARATH^sp|Q9SBJ1|PDK_ARATH^Q:258-1298,H:21-366^75.499%ID^E:0^.^.	Transcript_272516.p1	210-1301[+]	sp|Q9SBJ1|PDK_ARATH^sp|Q9SBJ1|PDK_ARATH^Q:2-363,H:6-366^73.497%ID^E:0^.^.	Seita.2G405900.1.p^Seita.2G405900.1.p^Q:216-1301,H:14-375^90.055%ID^E:0^.^.	WP_012449281_1^WP_012449281_1^Q:993-1271,H:517-601^37.6%ID^E:1.5e-07^.^.	KAF0906950.1^KAF0906950.1^Q:210-1298,H:1-363^92.6%ID^E:2.7e-240^.^.	Seita.2G405900.1.p^Seita.2G405900.1.p^Q:1-364,H:12-375^90.11%ID^E:0^.^.	WP_012449281_1^WP_012449281_1^Q:262-354,H:517-601^37.6%ID^E:3.2e-08^.^.	KAF0906950.1^KAF0906950.1^Q:1-363,H:1-363^92.6%ID^E:3.1e-247^.^.	PF10436.10^BCDHK_Adom3^Mitochondrial branched-chain alpha-ketoacid dehydrogenase kinase^24-185^E:6.9e-54`PF02518.27^HATPase_c^Histidine kinase-, DNA gyrase B-, and HSP90-like ATPase^231-353^E:3.3e-15	.	.	.	K00898
Transcript_272730	sp|A1E9T1|ATPB_SORBI^sp|A1E9T1|ATPB_SORBI^Q:195-1658,H:1-488^99.18%ID^E:0^.^.	Transcript_272730.p1	195-1691[+]	sp|A1E9T1|ATPB_SORBI^sp|A1E9T1|ATPB_SORBI^Q:1-498,H:1-498^99.197%ID^E:0^.^.	Seita.J020700.1.p^Seita.J020700.1.p^Q:201-1652,H:1-431^88.017%ID^E:0^.^.	WP_015191148_1^WP_015191148_1^Q:228-1655,H:2-477^82.6%ID^E:2.6e-281^.^.	YP_008855098.1^YP_008855098.1^Q:195-1688,H:1-498^100%ID^E:0^.^.	Seita.J020700.1.p^Seita.J020700.1.p^Q:3-486,H:1-431^88.017%ID^E:0^.^.	WP_015191148_1^WP_015191148_1^Q:12-487,H:2-477^82.6%ID^E:2.8e-283^.^.	YP_008855098.1^YP_008855098.1^Q:1-498,H:1-498^100%ID^E:0^.^.	PF02874.24^ATP-synt_ab_N^ATP synthase alpha/beta family, beta-barrel domain^25-95^E:4.9e-20`PF00006.26^ATP-synt_ab^ATP synthase alpha/beta family, nucleotide-binding domain^152-372^E:4.1e-64	.	.	GO:0046034^biological_process^ATP metabolic process`GO:1902600^biological_process^proton transmembrane transport`GO:0005524^molecular_function^ATP binding	K02112
Transcript_274178	sp|F4K5J1|MYO17_ARATH^sp|F4K5J1|MYO17_ARATH^Q:130-2142,H:693-1360^69.792%ID^E:0^.^.`sp|F4K5J1|MYO17_ARATH^sp|F4K5J1|MYO17_ARATH^Q:2256-2726,H:1371-1527^82.803%ID^E:0^.^.	Transcript_274178.p1	166-2277[+]	sp|F4K5J1|MYO17_ARATH^sp|F4K5J1|MYO17_ARATH^Q:1-659,H:705-1360^70%ID^E:0^.^.	Seita.5G257000.1.p^Seita.5G257000.1.p^Q:124-2142,H:690-1362^94.799%ID^E:0^.^.`Seita.5G257000.1.p^Seita.5G257000.1.p^Q:2256-2729,H:1373-1530^99.367%ID^E:2.48e-86^.^.	.	XP_022682175.1^XP_022682175.1^Q:124-2217,H:690-1387^94.6%ID^E:9.3e-290^.^.	Seita.5G257000.1.p^Seita.5G257000.1.p^Q:1-659,H:704-1362^94.689%ID^E:0^.^.	.	XP_022682175.1^XP_022682175.1^Q:1-684,H:704-1387^94.4%ID^E:1.3e-285^.^.	PF00612.28^IQ^IQ calmodulin-binding motif^55-74^E:0.00046`PF00612.28^IQ^IQ calmodulin-binding motif^81-99^E:0.024`PF00612.28^IQ^IQ calmodulin-binding motif^104-123^E:0.23`PF00612.28^IQ^IQ calmodulin-binding motif^128-148^E:0.013	.	.	GO:0005515^molecular_function^protein binding	K10357
Transcript_274616	.	.	.	.	Seita.9G315100.1.p^Seita.9G315100.1.p^Q:55-222,H:1-52^64.286%ID^E:3.69e-05^.^.	.	TVU31618.1^TVU31618.1^Q:55-234,H:1-61^70.5%ID^E:3e-14^.^.	.	.	.	.	.	.	.	.
Transcript_277731	sp|P0DKC4|PGP1B_ARATH^sp|P0DKC4|PGP1B_ARATH^Q:403-1392,H:54-362^78.743%ID^E:5.89e-169^.^.	Transcript_277731.p1	223-1269[+]	sp|P0DKC4|PGP1B_ARATH^sp|P0DKC4|PGP1B_ARATH^Q:15-334,H:8-331^76.852%ID^E:6.06e-174^.^.	Seita.7G148100.1.p^Seita.7G148100.1.p^Q:316-1395,H:33-368^86.704%ID^E:0^.^.	WP_011011547_1^WP_011011547_1^Q:478-1251,H:6-245^35.7%ID^E:5.9e-40^.^.	XP_025824058.1^XP_025824058.1^Q:223-1392,H:1-361^88%ID^E:6.1e-226^.^.	Seita.7G148100.1.p^Seita.7G148100.1.p^Q:1-342,H:2-344^87.464%ID^E:0^.^.	WP_011011547_1^WP_011011547_1^Q:86-343,H:6-245^35.7%ID^E:2e-41^.^.	XP_025824058.1^XP_025824058.1^Q:1-342,H:1-338^91.5%ID^E:4.8e-210^.^.	PF00702.27^Hydrolase^haloacid dehalogenase-like hydrolase^82-321^E:4e-11`PF13344.7^Hydrolase_6^Haloacid dehalogenase-like hydrolase^85-187^E:2.3e-34`PF13242.7^Hydrolase_like^HAD-hyrolase-like^282-332^E:1.1e-15	.	.	.	K19269
Transcript_278078	sp|P26969|GCSP_PEA^sp|P26969|GCSP_PEA^Q:433-1569,H:726-1042^62.269%ID^E:3.05e-133^.^.`sp|P26969|GCSP_PEA^sp|P26969|GCSP_PEA^Q:1014-1097,H:885-912^89.286%ID^E:3.82e-07^.^.`sp|P26969|GCSP_PEA^sp|P26969|GCSP_PEA^Q:1-78,H:753-778^76.923%ID^E:0.000447^.^.	Transcript_278078.p2	1222-1617[+]	sp|P26969|GCSP_PEA^sp|P26969|GCSP_PEA^Q:1-131,H:927-1057^86.26%ID^E:3.54e-76^.^.	Seita.5G291800.1.p^Seita.5G291800.1.p^Q:580-1569,H:897-1167^70.909%ID^E:2.04e-134^.^.`Seita.5G291800.1.p^Seita.5G291800.1.p^Q:957-1112,H:1001-1042^61.538%ID^E:5.53e-10^.^.`Seita.5G291800.1.p^Seita.5G291800.1.p^Q:1-78,H:878-903^80.769%ID^E:1.65e-05^.^.	WP_012166094_1^WP_012166094_1^Q:580-1596,H:711-984^54.9%ID^E:2.6e-107^.^.	VAH62611.1^VAH62611.1^Q:580-1614,H:143-428^73.6%ID^E:1.9e-164^.^.	Seita.5G291800.1.p^Seita.5G291800.1.p^Q:1-132,H:1052-1183^97.727%ID^E:2.57e-87^.^.	WP_012166094_1^WP_012166094_1^Q:1-125,H:860-984^66.4%ID^E:1.3e-54^.^.	KAA0856532.1^KAA0856532.1^Q:1-131,H:30-160^93.9%ID^E:1.5e-84^.^.	.	.	.	.	K00281
Transcript_278078	sp|P26969|GCSP_PEA^sp|P26969|GCSP_PEA^Q:433-1569,H:726-1042^62.269%ID^E:3.05e-133^.^.`sp|P26969|GCSP_PEA^sp|P26969|GCSP_PEA^Q:1014-1097,H:885-912^89.286%ID^E:3.82e-07^.^.`sp|P26969|GCSP_PEA^sp|P26969|GCSP_PEA^Q:1-78,H:753-778^76.923%ID^E:0.000447^.^.	Transcript_278078.p1	529-960[+]	sp|O80988|GCSP2_ARATH^sp|O80988|GCSP2_ARATH^Q:18-132,H:760-874^92.174%ID^E:7.77e-56^.^.	Seita.5G291800.1.p^Seita.5G291800.1.p^Q:580-1569,H:897-1167^70.909%ID^E:2.04e-134^.^.`Seita.5G291800.1.p^Seita.5G291800.1.p^Q:957-1112,H:1001-1042^61.538%ID^E:5.53e-10^.^.`Seita.5G291800.1.p^Seita.5G291800.1.p^Q:1-78,H:878-903^80.769%ID^E:1.65e-05^.^.	WP_012166094_1^WP_012166094_1^Q:580-1596,H:711-984^54.9%ID^E:2.6e-107^.^.	VAH62611.1^VAH62611.1^Q:580-1614,H:143-428^73.6%ID^E:1.9e-164^.^.	Seita.5G291800.1.p^Seita.5G291800.1.p^Q:17-132,H:896-1011^95.69%ID^E:2.04e-72^.^.	WP_012166094_1^WP_012166094_1^Q:18-132,H:711-819^73%ID^E:8.7e-50^.^.	BAD81530.1^BAD81530.1^Q:18-132,H:9-123^95.7%ID^E:7.9e-75^.^.	.	.	.	.	K00281
Transcript_278374	sp|Q10MC0|NIN1_ORYSJ^sp|Q10MC0|NIN1_ORYSJ^Q:180-1442,H:208-628^89.549%ID^E:0^.^.	Transcript_278374.p1	90-1445[+]	sp|Q10MC0|NIN1_ORYSJ^sp|Q10MC0|NIN1_ORYSJ^Q:24-451,H:201-628^89.252%ID^E:0^.^.	Seita.9G425300.1.p^Seita.9G425300.1.p^Q:180-1445,H:201-622^91.232%ID^E:0^.^.	WP_015189815_1^WP_015189815_1^Q:153-1364,H:66-462^58.2%ID^E:5.3e-174^.^.	TVT97740.1^TVT97740.1^Q:162-1439,H:205-628^93.7%ID^E:2.4e-303^.^.	Seita.5G157600.1.p^Seita.5G157600.1.p^Q:24-449,H:200-624^92.019%ID^E:0^.^.	WP_015189815_1^WP_015189815_1^Q:22-425,H:66-462^58.2%ID^E:6.8e-175^.^.	TVT97740.1^TVT97740.1^Q:25-450,H:205-628^93.7%ID^E:2.6e-304^.^.	PF12899.8^Glyco_hydro_100^Alkaline and neutral invertase^25-410^E:4.6e-193`PF06202.15^GDE_C^Amylo-alpha-1,6-glucosidase^155-369^E:0.00014	.	.	GO:0033926^molecular_function^glycopeptide alpha-N-acetylgalactosaminidase activity	.
Transcript_279275	sp|P69555|PSBH_WHEAT^sp|P69555|PSBH_WHEAT^Q:260-478,H:1-73^98.63%ID^E:5.2e-45^.^.	.	.	.	Seita.J014200.1.p^Seita.J014200.1.p^Q:131-454,H:1-76^66.667%ID^E:4.73e-39^.^.	WP_015218442_1^WP_015218442_1^Q:302-469,H:3-58^73.2%ID^E:1.1e-20^.^.	YP_009758908.1^YP_009758908.1^Q:125-478,H:1-118^97.5%ID^E:6.7e-73^.^.	.	.	.	.	.	.	.	.
Transcript_279296	.	.	.	.	.	.	YP_654205.1^YP_654205.1^Q:264-437,H:11-66^65.5%ID^E:1e-16^.^.	.	.	.	.	.	.	.	.
Transcript_279403	sp|Q2QR07|SWT13_ORYSJ^sp|Q2QR07|SWT13_ORYSJ^Q:77-634,H:13-197^79.57%ID^E:1.22e-80^.^.	Transcript_279403.p3	218-634[-]	.	Seita.8G130300.1.p^Seita.8G130300.1.p^Q:77-634,H:13-197^76.882%ID^E:1.49e-77^.^.	WP_010872858_1^WP_010872858_1^Q:1903-1793,H:1-37^75.7%ID^E:1.9e-08^.^.	KAF0889819.1^KAF0889819.1^Q:77-697,H:13-218^73.4%ID^E:6.9e-85^.^.	.	.	ACN33750.1^ACN33750.1^Q:4-138,H:126-260^48.9%ID^E:6.9e-19^.^.	.	.	.	.	.
Transcript_280168	.	.	.	.	Seita.5G467300.1.p^Seita.5G467300.1.p^Q:222-419,H:16-77^74.242%ID^E:3.06e-27^.^.	.	PAN26349.1^PAN26349.1^Q:177-416,H:2-80^68.8%ID^E:8.3e-26^.^.	.	.	.	.	.	.	.	.
Transcript_281608	sp|P69555|PSBH_WHEAT^sp|P69555|PSBH_WHEAT^Q:525-743,H:1-73^97.26%ID^E:2.94e-43^.^.	.	.	.	Seita.J014200.1.p^Seita.J014200.1.p^Q:396-719,H:1-76^64.815%ID^E:4.59e-37^.^.	WP_015218442_1^WP_015218442_1^Q:567-734,H:3-58^71.4%ID^E:1.3e-19^.^.	YP_009758908.1^YP_009758908.1^Q:390-743,H:1-118^95.8%ID^E:1.6e-70^.^.	.	.	.	.	.	.	.	.
Transcript_281977	sp|P58311|PSAA_WHEAT^sp|P58311|PSAA_WHEAT^Q:852-3101,H:1-750^98.533%ID^E:0^.^.	Transcript_281977.p1	852-3104[+]	sp|P58311|PSAA_WHEAT^sp|P58311|PSAA_WHEAT^Q:1-750,H:1-750^98.533%ID^E:0^.^.	Seita.J011100.1.p^Seita.J011100.1.p^Q:993-3104,H:1-704^98.438%ID^E:0^.^.	WP_015173234_1^WP_015173234_1^Q:852-3101,H:1-751^83.6%ID^E:0^.^.	ADD63038.1^ADD63038.1^Q:807-3101,H:1-765^98.7%ID^E:0^.^.	Seita.J011100.1.p^Seita.J011100.1.p^Q:48-751,H:1-704^98.438%ID^E:0^.^.	WP_015173234_1^WP_015173234_1^Q:1-750,H:1-751^83.6%ID^E:0^.^.	YP_008855091.1^YP_008855091.1^Q:1-750,H:1-750^99.7%ID^E:0^.^.	PF00223.20^PsaA_PsaB^Photosystem I psaA/psaB protein^32-744^E:0	.	ExpAA=220.64^PredHel=10^Topology=o70-92i156-178o282-304i350-369o389-411i433-455o532-554i591-610o664-686i727-749o	GO:0015979^biological_process^photosynthesis`GO:0009522^cellular_component^photosystem I`GO:0009579^cellular_component^thylakoid`GO:0016021^cellular_component^integral component of membrane	K02689
Transcript_283173	sp|Q9SZ54|GPX7_ARATH^sp|Q9SZ54|GPX7_ARATH^Q:300-800,H:67-233^86.826%ID^E:3.45e-104^.^.	Transcript_283173.p1	117-803[+]	sp|Q9SZ54|GPX7_ARATH^sp|Q9SZ54|GPX7_ARATH^Q:62-228,H:67-233^86.826%ID^E:2.8e-108^.^.	Seita.4G046700.1.p^Seita.4G046700.1.p^Q:213-803,H:33-231^89.95%ID^E:1e-123^.^.	WP_102243996_1^WP_102243996_1^Q:321-794,H:3-160^58.5%ID^E:7.9e-58^.^.	PUZ61878.1^PUZ61878.1^Q:117-800,H:1-229^87.4%ID^E:9.7e-133^.^.	Seita.4G046700.1.p^Seita.4G046700.1.p^Q:1-229,H:1-231^81.385%ID^E:3.03e-129^.^.	WP_102243996_1^WP_102243996_1^Q:69-226,H:3-160^58.5%ID^E:1.9e-59^.^.	PUZ61878.1^PUZ61878.1^Q:1-228,H:1-229^87.4%ID^E:7.7e-135^.^.	PF08534.11^Redoxin^Redoxin^70-136^E:7.3e-08`PF00255.20^GSHPx^Glutathione peroxidase^71-179^E:5.6e-44`PF00578.22^AhpC-TSA^AhpC/TSA family^71-134^E:2e-08	sigP:1^19^0.458^YES	.	GO:0016491^molecular_function^oxidoreductase activity`GO:0004602^molecular_function^glutathione peroxidase activity`GO:0006979^biological_process^response to oxidative stress`GO:0055114^biological_process^obsolete oxidation-reduction process`GO:0016209^molecular_function^antioxidant activity	K00432
Transcript_284247	sp|Q689G6|PRR95_ORYSJ^sp|Q689G6|PRR95_ORYSJ^Q:888-2564,H:67-623^77.224%ID^E:0^.^.	Transcript_284247.p1	810-2567[+]	sp|Q689G6|PRR95_ORYSJ^sp|Q689G6|PRR95_ORYSJ^Q:27-585,H:67-623^77.224%ID^E:0^.^.	Seita.2G286100.1.p^Seita.2G286100.1.p^Q:888-2567,H:66-631^83.039%ID^E:0^.^.	WP_014561398_1^WP_014561398_1^Q:888-1151,H:22-107^33%ID^E:3.9e-08^.^.	XP_004957453.1^XP_004957453.1^Q:888-2564,H:66-630^83%ID^E:8.79999999999835e-312^.^.	Seita.2G286100.1.p^Seita.2G286100.1.p^Q:27-586,H:66-631^83.039%ID^E:0^.^.	WP_014561398_1^WP_014561398_1^Q:27-114,H:22-107^33%ID^E:2e-08^.^.	XP_004957453.1^XP_004957453.1^Q:27-585,H:66-630^83%ID^E:0^.^.	PF00072.25^Response_reg^Response regulator receiver domain^27-116^E:3.1e-18`PF06203.15^CCT^CCT motif^536-578^E:1.9e-17	sigP:1^19^0.509^YES	.	GO:0000160^biological_process^phosphorelay signal transduction system`GO:0005515^molecular_function^protein binding	K12130
Transcript_284336	sp|A3B0Y1|MT3B_ORYSJ^sp|A3B0Y1|MT3B_ORYSJ^Q:520-386,H:1-47^76.596%ID^E:6.63e-14^.^.	.	.	.	Seita.5G142100.1.p^Seita.5G142100.1.p^Q:526-431,H:16-46^78.125%ID^E:1.62e-09^.^.	.	WP_198487762.1^WP_198487762.1^Q:520-335,H:1-65^84.6%ID^E:1.5e-28^.^.	.	.	.	.	.	.	.	.
Transcript_284784	sp|Q8GW20|Y5390_ARATH^sp|Q8GW20|Y5390_ARATH^Q:3-1112,H:149-520^62.599%ID^E:1.98e-149^.^.	Transcript_284784.p1	3-1121[+]	sp|Q8GW20|Y5390_ARATH^sp|Q8GW20|Y5390_ARATH^Q:1-370,H:149-520^62.599%ID^E:2.82e-163^.^.	Seita.1G180800.1.p^Seita.1G180800.1.p^Q:3-1121,H:151-522^90.885%ID^E:0^.^.	.	XP_021314887.1^XP_021314887.1^Q:3-1118,H:152-523^93.5%ID^E:4.7e-226^.^.	Seita.1G180800.1.p^Seita.1G180800.1.p^Q:1-373,H:151-522^93.298%ID^E:0^.^.	.	XP_021314887.1^XP_021314887.1^Q:1-372,H:152-523^93.5%ID^E:1.9e-229^.^.	.	.	ExpAA=66.04^PredHel=3^Topology=o36-58i236-253o273-295i	.	.
Transcript_285268	sp|A1E9T1|ATPB_SORBI^sp|A1E9T1|ATPB_SORBI^Q:90-1553,H:1-488^99.18%ID^E:0^.^.	Transcript_285268.p1	90-1586[+]	sp|A1E9T1|ATPB_SORBI^sp|A1E9T1|ATPB_SORBI^Q:1-498,H:1-498^99.197%ID^E:0^.^.	Seita.J020700.1.p^Seita.J020700.1.p^Q:96-1547,H:1-431^88.017%ID^E:0^.^.	WP_015191148_1^WP_015191148_1^Q:123-1550,H:2-477^82.6%ID^E:5.5e-281^.^.	YP_008855098.1^YP_008855098.1^Q:90-1583,H:1-498^100%ID^E:0^.^.	Seita.J020700.1.p^Seita.J020700.1.p^Q:3-486,H:1-431^88.017%ID^E:0^.^.	WP_015191148_1^WP_015191148_1^Q:12-487,H:2-477^82.6%ID^E:2.8e-283^.^.	YP_008855098.1^YP_008855098.1^Q:1-498,H:1-498^100%ID^E:0^.^.	PF02874.24^ATP-synt_ab_N^ATP synthase alpha/beta family, beta-barrel domain^25-95^E:4.9e-20`PF00006.26^ATP-synt_ab^ATP synthase alpha/beta family, nucleotide-binding domain^152-372^E:4.1e-64	.	.	GO:0046034^biological_process^ATP metabolic process`GO:1902600^biological_process^proton transmembrane transport`GO:0005524^molecular_function^ATP binding	K02112
Transcript_285949	sp|A1E9Q4|PSBA_SORBI^sp|A1E9Q4|PSBA_SORBI^Q:120-1178,H:1-353^98.3%ID^E:0^.^.	Transcript_285949.p1	120-1181[+]	sp|A1E9Q4|PSBA_SORBI^sp|A1E9Q4|PSBA_SORBI^Q:1-353,H:1-353^98.3%ID^E:0^.^.	Seita.J017900.1.p^Seita.J017900.1.p^Q:120-1181,H:1-354^98.305%ID^E:0^.^.	WP_015153219_1^WP_015153219_1^Q:120-1178,H:1-353^86.4%ID^E:1.6e-233^.^.	YP_009388963.1^YP_009388963.1^Q:75-1178,H:1-368^95.9%ID^E:1.6e-259^.^.	Seita.J017900.1.p^Seita.J017900.1.p^Q:1-354,H:1-354^98.305%ID^E:0^.^.	WP_015153219_1^WP_015153219_1^Q:1-353,H:1-353^86.4%ID^E:2.1e-234^.^.	YP_001531263.1^YP_001531263.1^Q:1-353,H:1-353^98.3%ID^E:3.4e-255^.^.	PF00124.20^Photo_RC^Photosynthetic reaction centre protein^28-327^E:5.9e-94	.	ExpAA=125.64^PredHel=6^Topology=o30-52i72-94o109-128i141-163o197-219i273-295o	GO:0045156^molecular_function^electron transporter, transferring electrons within the cyclic electron transport pathway of photosynthesis activity`GO:0009772^biological_process^photosynthetic electron transport in photosystem II`GO:0019684^biological_process^photosynthesis, light reaction	K02703
Transcript_288081	.	.	.	.	Seita.J020000.1.p^Seita.J020000.1.p^Q:225-151,H:18-42^80%ID^E:4.42e-06^.^.	.	.	.	.	.	.	.	.	.	.
Transcript_289998	sp|Q7XTG7|HCAR_ORYSJ^sp|Q7XTG7|HCAR_ORYSJ^Q:280-1548,H:49-471^90.78%ID^E:0^.^.	Transcript_289998.p1	88-1551[+]	sp|Q7XTG7|HCAR_ORYSJ^sp|Q7XTG7|HCAR_ORYSJ^Q:65-487,H:49-471^90.78%ID^E:0^.^.	Seita.6G144300.1.p^Seita.6G144300.1.p^Q:274-1548,H:45-469^93.647%ID^E:0^.^.	WP_062248592_1^WP_062248592_1^Q:304-1515,H:10-395^54.3%ID^E:3.5e-142^.^.	XP_025820550.1^XP_025820550.1^Q:283-1545,H:47-467^94.5%ID^E:3.4e-295^.^.	Seita.6G144300.1.p^Seita.6G144300.1.p^Q:63-487,H:45-469^93.647%ID^E:0^.^.	WP_062248592_1^WP_062248592_1^Q:73-476,H:10-395^54.3%ID^E:4.3e-144^.^.	XP_025820550.1^XP_025820550.1^Q:66-486,H:47-467^94.5%ID^E:1.5e-297^.^.	PF04422.14^FrhB_FdhB_N^Coenzyme F420 hydrogenase/dehydrogenase, beta subunit N-term^147-220^E:1.5e-23`PF04432.14^FrhB_FdhB_C^Coenzyme F420 hydrogenase/dehydrogenase, beta subunit C terminus^229-377^E:2.6e-34	sigP:1^16^0.493^YES	.	.	K18010
Transcript_290015	sp|O22795|RK28_ARATH^sp|O22795|RK28_ARATH^Q:260-508,H:61-143^89.157%ID^E:3.12e-47^.^.	Transcript_290015.p3	218-601[-]	.	Seita.9G244200.1.p^Seita.9G244200.1.p^Q:236-511,H:52-141^91.304%ID^E:4.1e-54^.^.	WP_015133079_1^WP_015133079_1^Q:281-505,H:3-77^61.3%ID^E:4.9e-24^.^.	ACG35998.1^ACG35998.1^Q:83-508,H:1-141^84.6%ID^E:1e-65^.^.	.	.	EQM69846.1^EQM69846.1^Q:29-94,H:3-68^39.4%ID^E:0.00031^.^.	.	.	.	.	.
Transcript_290453	sp|Q9SHI1|IF2C_ARATH^sp|Q9SHI1|IF2C_ARATH^Q:678-2093,H:142-648^56.505%ID^E:1.85e-130^.^.	Transcript_290453.p1	327-2126[+]	sp|P57997|IF2C_PHAVU^sp|P57997|IF2C_PHAVU^Q:1-589,H:12-637^51.482%ID^E:1.47e-173^.^.	Seita.1G380500.1.p^Seita.1G380500.1.p^Q:327-2096,H:1-596^89.597%ID^E:0^.^.	WP_015157059_1^WP_015157059_1^Q:1290-2093,H:393-655^54.6%ID^E:6.3e-73^.^.	XP_034578077.1^XP_034578077.1^Q:327-2093,H:1-595^89.7%ID^E:0^.^.	Seita.1G380500.1.p^Seita.1G380500.1.p^Q:1-589,H:1-595^90.084%ID^E:0^.^.	WP_015157059_1^WP_015157059_1^Q:322-589,H:393-655^54.6%ID^E:3e-74^.^.	XP_034578077.1^XP_034578077.1^Q:1-589,H:1-595^89.7%ID^E:0^.^.	PF04760.16^IF2_N^Translation initiation factor IF-2, N-terminal region^363-410^E:1e-05`PF00009.28^GTP_EFTU^Elongation factor Tu GTP binding domain^445-571^E:8.8e-29`PF01926.24^MMR_HSR1^50S ribosome-binding GTPase^445-554^E:4.3e-08	.	.	GO:0003924^molecular_function^GTPase activity`GO:0005525^molecular_function^GTP binding	K02519
Transcript_290829	sp|P0C512|RBL_ORYSJ^sp|P0C512|RBL_ORYSJ^Q:1464-376,H:114-476^97.521%ID^E:0^.^.	Transcript_290829.p1	373-1464[-]	sp|P0C512|RBL_ORYSJ^sp|P0C512|RBL_ORYSJ^Q:1-363,H:114-476^97.521%ID^E:0^.^.	Seita.J020800.1.p^Seita.J020800.1.p^Q:1464-379,H:98-427^84.254%ID^E:0^.^.	WP_015157218_1^WP_015157218_1^Q:1464-379,H:115-476^84.5%ID^E:1.1e-236^.^.	YP_009421017.1^YP_009421017.1^Q:1464-376,H:114-476^98.6%ID^E:4.5e-270^.^.	Seita.J020800.1.p^Seita.J020800.1.p^Q:1-362,H:98-427^84.254%ID^E:0^.^.	WP_015157218_1^WP_015157218_1^Q:1-362,H:115-476^84.5%ID^E:8.4e-239^.^.	YP_009421017.1^YP_009421017.1^Q:1-363,H:114-476^98.6%ID^E:3.2e-272^.^.	PF02788.17^RuBisCO_large_N^Ribulose bisphosphate carboxylase large chain, N-terminal domain^2-31^E:3.6e-07`PF00016.21^RuBisCO_large^Ribulose bisphosphate carboxylase large chain, catalytic domain^41-349^E:2.7e-128	.	.	GO:0016984^molecular_function^ribulose-bisphosphate carboxylase activity`GO:0015977^biological_process^carbon fixation`GO:0000287^molecular_function^magnesium ion binding	K01601
Transcript_292746	sp|Q7SIC9|TKTC_MAIZE^sp|Q7SIC9|TKTC_MAIZE^Q:13-1068,H:351-675^87.784%ID^E:0^.^.	Transcript_292746.p1	91-1071[+]	sp|Q7SIC9|TKTC_MAIZE^sp|Q7SIC9|TKTC_MAIZE^Q:9-326,H:358-675^95.283%ID^E:0^.^.	Seita.4G023100.1.p^Seita.4G023100.1.p^Q:13-1071,H:419-744^87.819%ID^E:0^.^.	WP_015229323_1^WP_015229323_1^Q:10-1065,H:343-669^59%ID^E:1.2e-135^.^.	KAG2604006.1^KAG2604006.1^Q:10-1068,H:179-504^88.4%ID^E:2.1e-214^.^.	Seita.4G023100.1.p^Seita.4G023100.1.p^Q:9-327,H:426-744^94.984%ID^E:0^.^.	WP_015229323_1^WP_015229323_1^Q:9-325,H:351-669^63.2%ID^E:5.3e-137^.^.	KAG2604006.1^KAG2604006.1^Q:9-326,H:187-504^95.6%ID^E:3.5e-215^.^.	PF02779.25^Transket_pyr^Transketolase, pyrimidine binding domain^18-188^E:1.1e-42`PF02780.21^Transketolase_C^Transketolase, C-terminal domain^213-319^E:1.7e-11	.	.	.	K00615
Transcript_294434	sp|Q7XL03|CLPD2_ORYSJ^sp|Q7XL03|CLPD2_ORYSJ^Q:12-1850,H:66-678^89.396%ID^E:0^.^.`sp|Q7XL03|CLPD2_ORYSJ^sp|Q7XL03|CLPD2_ORYSJ^Q:1930-2721,H:674-937^90.152%ID^E:2.79e-158^.^.	Transcript_294434.p1	90-1895[+]	sp|Q7XL03|CLPD2_ORYSJ^sp|Q7XL03|CLPD2_ORYSJ^Q:1-587,H:92-678^88.927%ID^E:0^.^.	Seita.7G086400.1.p^Seita.7G086400.1.p^Q:12-1850,H:71-683^92.659%ID^E:0^.^.`Seita.7G086400.1.p^Seita.7G086400.1.p^Q:1930-2724,H:679-943^92.075%ID^E:1.85e-162^.^.	WP_002796578_1^WP_002796578_1^Q:24-1850,H:1-565^45.4%ID^E:1.1e-151^.^.	RLM73826.1^RLM73826.1^Q:9-1850,H:67-680^93.5%ID^E:0^.^.	Seita.7G086400.1.p^Seita.7G086400.1.p^Q:1-587,H:97-683^92.334%ID^E:0^.^.	WP_002796578_1^WP_002796578_1^Q:1-587,H:23-565^45.1%ID^E:7.9e-147^.^.	RLM73826.1^RLM73826.1^Q:1-587,H:94-680^93.2%ID^E:0^.^.	PF02861.21^Clp_N^Clp amino terminal domain, pathogenicity island component^1-37^E:0.016`PF02861.21^Clp_N^Clp amino terminal domain, pathogenicity island component^72-119^E:9.6e-09`PF00004.30^AAA^ATPase family associated with various cellular activities (AAA)^210-327^E:5.6e-10`PF17871.2^AAA_lid_9^AAA lid domain^353-450^E:3.1e-28	.	.	GO:0005524^molecular_function^ATP binding	.
Transcript_294434	sp|Q7XL03|CLPD2_ORYSJ^sp|Q7XL03|CLPD2_ORYSJ^Q:12-1850,H:66-678^89.396%ID^E:0^.^.`sp|Q7XL03|CLPD2_ORYSJ^sp|Q7XL03|CLPD2_ORYSJ^Q:1930-2721,H:674-937^90.152%ID^E:2.79e-158^.^.	Transcript_294434.p2	1954-2724[+]	sp|Q7XL03|CLPD2_ORYSJ^sp|Q7XL03|CLPD2_ORYSJ^Q:2-256,H:683-937^91.765%ID^E:9.47e-167^.^.	Seita.7G086400.1.p^Seita.7G086400.1.p^Q:12-1850,H:71-683^92.659%ID^E:0^.^.`Seita.7G086400.1.p^Seita.7G086400.1.p^Q:1930-2724,H:679-943^92.075%ID^E:1.85e-162^.^.	WP_002796578_1^WP_002796578_1^Q:24-1850,H:1-565^45.4%ID^E:1.1e-151^.^.	RLM73826.1^RLM73826.1^Q:9-1850,H:67-680^93.5%ID^E:0^.^.	Seita.7G086400.1.p^Seita.7G086400.1.p^Q:1-257,H:687-943^93.385%ID^E:4.27e-171^.^.	WP_012412218_1^WP_012412218_1^Q:1-235,H:570-804^61.7%ID^E:1e-91^.^.	VAH47548.1^VAH47548.1^Q:1-252,H:153-404^92.1%ID^E:4.9e-157^.^.	PF07724.15^AAA_2^AAA domain (Cdc48 subfamily)^1-143^E:6.6e-42`PF07728.15^AAA_5^AAA domain (dynein-related subfamily)^33-94^E:3.5e-07`PF10431.10^ClpB_D2-small^C-terminal, D2-small domain, of ClpB protein^149-228^E:5.8e-22	.	.	GO:0005524^molecular_function^ATP binding`GO:0016887^molecular_function^ATPase activity	.
Transcript_294436	sp|Q32RK9|ATPH_ZYGCR^sp|Q32RK9|ATPH_ZYGCR^Q:646-774,H:39-81^100%ID^E:7.98e-20^.^.	.	.	.	Seita.J019500.1.p^Seita.J019500.1.p^Q:646-777,H:39-82^100%ID^E:1e-20^.^.	WP_015183128_1^WP_015183128_1^Q:532-771,H:1-80^92.5%ID^E:2.5e-37^.^.	YP_009572257.1^YP_009572257.1^Q:502-774,H:18-108^94.5%ID^E:1.2e-42^.^.	.	.	.	.	.	.	.	.
Transcript_294654	.	.	.	.	Seita.4G264600.1.p^Seita.4G264600.1.p^Q:1593-1462,H:96-137^61.364%ID^E:7.06e-07^.^.	.	TVU08522.1^TVU08522.1^Q:1593-1366,H:28-101^67.1%ID^E:1.7e-21^.^.	.	.	.	.	.	.	.	.
Transcript_295473	.	Transcript_295473.p1	84-518[+]	sp|P11891|PSRP5_PEA^sp|P11891|PSRP5_PEA^Q:61-144,H:56-145^47.778%ID^E:1.13e-16^.^.	Seita.5G004900.1.p^Seita.5G004900.1.p^Q:84-518,H:1-145^80%ID^E:1.29e-43^.^.	.	OEL14178.1^OEL14178.1^Q:84-512,H:1-142^85.3%ID^E:3.4e-50^.^.	Seita.5G004900.1.p^Seita.5G004900.1.p^Q:1-145,H:1-145^80%ID^E:1.29e-52^.^.	.	OEL14178.1^OEL14178.1^Q:1-143,H:1-142^85.3%ID^E:1.6e-50^.^.	.	.	.	.	K19034
Transcript_295654	sp|Q9LJL3|PREP1_ARATH^sp|Q9LJL3|PREP1_ARATH^Q:117-3152,H:99-1080^74.802%ID^E:0^.^.	Transcript_295654.p1	534-3155[+]	sp|Q9LJL3|PREP1_ARATH^sp|Q9LJL3|PREP1_ARATH^Q:5-873,H:212-1080^75.604%ID^E:0^.^.	Seita.1G328900.1.p^Seita.1G328900.1.p^Q:3-3155,H:65-1085^92.008%ID^E:0^.^.	WP_013558939_1^WP_013558939_1^Q:138-3110,H:44-995^47.4%ID^E:5.60000188475698e-318^.^.	TVU28607.1^TVU28607.1^Q:3-3152,H:109-1128^92%ID^E:0^.^.	Seita.1G328900.1.p^Seita.1G328900.1.p^Q:5-874,H:216-1085^94.598%ID^E:0^.^.	WP_013558939_1^WP_013558939_1^Q:4-859,H:149-995^46.3%ID^E:1.8e-267^.^.	TVU28607.1^TVU28607.1^Q:5-873,H:260-1128^94.7%ID^E:0^.^.	PF05193.22^Peptidase_M16_C^Peptidase M16 inactive domain^94-281^E:9.2e-26`PF08367.12^M16C_assoc^Peptidase M16C associated^359-608^E:6.6e-77	.	.	GO:0006508^biological_process^proteolysis	K06972
Transcript_295654	sp|Q9LJL3|PREP1_ARATH^sp|Q9LJL3|PREP1_ARATH^Q:117-3152,H:99-1080^74.802%ID^E:0^.^.	Transcript_295654.p2	3-497[+]	sp|Q9LJL3|PREP1_ARATH^sp|Q9LJL3|PREP1_ARATH^Q:9-156,H:67-216^75%ID^E:5.44e-69^.^.	Seita.1G328900.1.p^Seita.1G328900.1.p^Q:3-3155,H:65-1085^92.008%ID^E:0^.^.	WP_013558939_1^WP_013558939_1^Q:138-3110,H:44-995^47.4%ID^E:5.60000188475698e-318^.^.	TVU28607.1^TVU28607.1^Q:3-3152,H:109-1128^92%ID^E:0^.^.	Seita.1G328900.1.p^Seita.1G328900.1.p^Q:1-156,H:65-220^92.949%ID^E:2.63e-100^.^.	WP_015751993_1^WP_015751993_1^Q:43-152,H:3-112^70%ID^E:2.5e-46^.^.	VAI61009.1^VAI61009.1^Q:1-152,H:67-218^93.4%ID^E:2.4e-98^.^.	PF00675.21^Peptidase_M16^Insulinase (Peptidase family M16)^94-153^E:2.9e-05	.	.	.	K06972
Transcript_295818	sp|Q7SIC9|TKTC_MAIZE^sp|Q7SIC9|TKTC_MAIZE^Q:58-2073,H:4-675^94.94%ID^E:0^.^.	Transcript_295818.p1	289-2076[+]	sp|Q7SIC9|TKTC_MAIZE^sp|Q7SIC9|TKTC_MAIZE^Q:1-595,H:81-675^94.622%ID^E:0^.^.	Seita.4G023100.1.p^Seita.4G023100.1.p^Q:58-2076,H:72-744^95.245%ID^E:0^.^.	WP_011243295_1^WP_011243295_1^Q:79-2070,H:4-665^67.6%ID^E:0^.^.	PUZ62338.1^PUZ62338.1^Q:1-2073,H:50-743^95.4%ID^E:0^.^.	Seita.4G023100.1.p^Seita.4G023100.1.p^Q:1-596,H:149-744^94.799%ID^E:0^.^.	WP_011243295_1^WP_011243295_1^Q:1-594,H:74-665^67%ID^E:1.3e-296^.^.	XP_039807318.1^XP_039807318.1^Q:1-595,H:145-739^95.6%ID^E:0^.^.	PF00456.22^Transketolase_N^Transketolase, thiamine diphosphate binding domain^1-269^E:2.1e-115`PF02779.25^Transket_pyr^Transketolase, pyrimidine binding domain^287-457^E:5.9e-41`PF02780.21^Transketolase_C^Transketolase, C-terminal domain^482-588^E:5.1e-11	.	.	.	K00615
Transcript_296992	sp|P43254|COP1_ARATH^sp|P43254|COP1_ARATH^Q:133-2016,H:49-674^73.291%ID^E:0^.^.	Transcript_296992.p1	1-2022[+]	sp|P43254|COP1_ARATH^sp|P43254|COP1_ARATH^Q:43-672,H:47-674^73.217%ID^E:0^.^.	Seita.1G334800.1.p^Seita.1G334800.1.p^Q:133-2022,H:69-698^93.81%ID^E:0^.^.	.	PUZ77847.1^PUZ77847.1^Q:1-2019,H:13-695^92.8%ID^E:0^.^.	Seita.1G334800.1.p^Seita.1G334800.1.p^Q:1-674,H:13-698^90.671%ID^E:0^.^.	.	PUZ77847.1^PUZ77847.1^Q:1-673,H:13-695^92.8%ID^E:0^.^.	PF13920.7^zf-C3HC4_3^Zinc finger, C3HC4 type (RING finger)^45-88^E:9.5e-07`PF13923.7^zf-C3HC4_2^Zinc finger, C3HC4 type (RING finger)^48-85^E:1.7e-10`PF00097.26^zf-C3HC4^Zinc finger, C3HC4 type (RING finger)^48-85^E:2.1e-07`PF13445.7^zf-RING_UBOX^RING-type zinc-finger^48-83^E:0.00016`PF00400.33^WD40^WD domain, G-beta repeat^452-489^E:0.0055`PF00400.33^WD40^WD domain, G-beta repeat^539-574^E:0.000…	.	.	GO:0046872^molecular_function^metal ion binding`GO:0005515^molecular_function^protein binding	K10143
Transcript_297012	sp|A3B0Y1|MT3B_ORYSJ^sp|A3B0Y1|MT3B_ORYSJ^Q:730-680,H:1-17^94.118%ID^E:0.000475^.^.	.	.	.	.	.	WP_198487762.1^WP_198487762.1^Q:497-354,H:16-65^70%ID^E:3.8e-12^.^.	.	.	.	.	.	.	.	.
Transcript_297338	sp|P27789|FER5_MAIZE^sp|P27789|FER5_MAIZE^Q:79-417,H:19-133^85.217%ID^E:2.55e-36^.^.	.	.	.	Seita.6G005700.1.p^Seita.6G005700.1.p^Q:100-417,H:31-136^95.283%ID^E:1.92e-41^.^.	WP_015220249_1^WP_015220249_1^Q:133-417,H:2-96^78.9%ID^E:4.3e-49^.^.	RLM61379.1^RLM61379.1^Q:73-423,H:25-141^92.3%ID^E:4.6e-68^.^.	.	.	.	.	.	.	.	.
Transcript_297343	sp|Q10M18|TRL12_ORYSJ^sp|Q10M18|TRL12_ORYSJ^Q:261-983,H:42-279^81.818%ID^E:5.13e-123^.^.	Transcript_297343.p1	147-986[+]	sp|Q10M18|TRL12_ORYSJ^sp|Q10M18|TRL12_ORYSJ^Q:9-279,H:12-279^76.619%ID^E:1.95e-143^.^.	Seita.9G418200.1.p^Seita.9G418200.1.p^Q:171-986,H:9-282^87.226%ID^E:1.02e-145^.^.	WP_041714704_1^WP_041714704_1^Q:444-656,H:2-72^33.8%ID^E:5.9e-08^.^.	RCV44994.1^RCV44994.1^Q:147-983,H:1-281^87.2%ID^E:5.1e-171^.^.	Seita.9G418200.1.p^Seita.9G418200.1.p^Q:1-280,H:1-282^87.234%ID^E:0^.^.	WP_041714704_1^WP_041714704_1^Q:100-170,H:2-72^33.8%ID^E:3e-08^.^.	RCV44994.1^RCV44994.1^Q:1-279,H:1-281^87.2%ID^E:1.1e-173^.^.	PF00085.21^Thioredoxin^Thioredoxin^108-179^E:7.2e-13	.	.	GO:0045454^biological_process^cell redox homeostasis	.
Transcript_297558	sp|F4KGY6|RVE1_ARATH^sp|F4KGY6|RVE1_ARATH^Q:279-773,H:18-165^52.727%ID^E:9.82e-35^.^.	Transcript_297558.p1	225-1658[+]	sp|F4KGY6|RVE1_ARATH^sp|F4KGY6|RVE1_ARATH^Q:19-395,H:18-321^34.908%ID^E:1.48e-40^.^.	Seita.1G275400.1.p^Seita.1G275400.1.p^Q:225-1658,H:1-464^75.826%ID^E:0^.^.	.	OEL24179.1^OEL24179.1^Q:240-1655,H:1-472^77.1%ID^E:1.2e-236^.^.	Seita.1G275400.1.p^Seita.1G275400.1.p^Q:1-478,H:1-464^75.826%ID^E:0^.^.	.	OEL24179.1^OEL24179.1^Q:6-477,H:1-472^77.1%ID^E:2.1e-241^.^.	PF00249.32^Myb_DNA-binding^Myb-like DNA-binding domain^59-102^E:1.7e-14	.	.	.	.
Transcript_297575	sp|O82392|THIC_ARATH^sp|O82392|THIC_ARATH^Q:255-2108,H:24-638^81.715%ID^E:0^.^.	Transcript_297575.p1	3-2123[+]	sp|O82392|THIC_ARATH^sp|O82392|THIC_ARATH^Q:85-702,H:24-638^81.715%ID^E:0^.^.	Seita.9G140100.3.p^Seita.9G140100.3.p^Q:192-2123,H:1-643^95.807%ID^E:0^.^.	WP_110174920_1^WP_110174920_1^Q:453-2096,H:3-562^66.5%ID^E:7.4e-270^.^.	XP_034572863.1^XP_034572863.1^Q:192-2120,H:1-642^96%ID^E:0^.^.	Seita.9G140100.3.p^Seita.9G140100.3.p^Q:64-707,H:1-643^95.807%ID^E:0^.^.	WP_110174920_1^WP_110174920_1^Q:151-698,H:3-562^66.5%ID^E:1.2e-271^.^.	XP_034572863.1^XP_034572863.1^Q:64-706,H:1-642^96%ID^E:0^.^.	PF01964.19^ThiC_Rad_SAM^Radical SAM ThiC family^228-648^E:2.4e-196	.	.	GO:0051536^molecular_function^iron-sulfur cluster binding`GO:0009228^biological_process^thiamine biosynthetic process	K03147
Transcript_297916	sp|Q2R2D5|XA21_ORYSJ^sp|Q2R2D5|XA21_ORYSJ^Q:230-3064,H:43-1020^40.367%ID^E:0^.^.	Transcript_297916.p1	2-3103[+]	sp|Q2R2D5|XA21_ORYSJ^sp|Q2R2D5|XA21_ORYSJ^Q:77-1021,H:43-1020^40.673%ID^E:0^.^.	Seita.1G232700.1.p^Seita.1G232700.1.p^Q:119-3070,H:3-1042^54.798%ID^E:0^.^.	WP_003145132_1^WP_003145132_1^Q:2174-2809,H:14-207^32.7%ID^E:2.3e-22^.^.	KAF2939641.1^KAF2939641.1^Q:131-3091,H:6-994^70.7%ID^E:1.4e-230^.^.	Seita.1G232700.1.p^Seita.1G232700.1.p^Q:40-1023,H:3-1042^55.034%ID^E:0^.^.	WP_003145132_1^WP_003145132_1^Q:725-936,H:14-207^32.7%ID^E:1.9e-22^.^.	KAF2939641.1^KAF2939641.1^Q:44-1030,H:6-994^70.7%ID^E:2.8e-232^.^.	PF08263.13^LRRNT_2^Leucine rich repeat N-terminal domain^74-113^E:5.9e-12`PF00560.34^LRR_1^Leucine Rich Repeat^124-142^E:400`PF00560.34^LRR_1^Leucine Rich Repeat^145-161^E:140`PF00560.34^LRR_1^Leucine Rich Repeat^168-189^E:130`PF00560.34^LRR_1^Leucine Rich Repeat^191-211^E:2.5`PF00560.34^LRR_1^Leucine Rich Repeat^216-237^E:4.8`PF00560.34^LRR_1^Leucine Rich Repeat^265-282^E:170`PF00560.34^LRR_1^Le…	.	ExpAA=43.24^PredHel=1^Topology=o666-688i	GO:0005515^molecular_function^protein binding`GO:0004672^molecular_function^protein kinase activity`GO:0005524^molecular_function^ATP binding`GO:0006468^biological_process^protein phosphorylation	.
Transcript_298583	sp|Q9FN42|CLPP2_ARATH^sp|Q9FN42|CLPP2_ARATH^Q:416-1027,H:28-231^68.137%ID^E:9.83e-90^.^.	Transcript_298583.p1	2-1111[+]	sp|Q9FN42|CLPP2_ARATH^sp|Q9FN42|CLPP2_ARATH^Q:139-344,H:28-233^67.961%ID^E:1.49e-102^.^.	Seita.1G245300.1.p^Seita.1G245300.1.p^Q:413-1027,H:72-276^96.585%ID^E:1.54e-130^.^.	WP_014745499_1^WP_014745499_1^Q:428-1003,H:12-203^71.4%ID^E:3.3e-90^.^.	XP_004953199.1^XP_004953199.1^Q:212-1108,H:1-304^90.8%ID^E:1.9e-180^.^.	Seita.1G245300.1.p^Seita.1G245300.1.p^Q:71-370,H:1-305^91.176%ID^E:5.91e-178^.^.	WP_014745499_1^WP_014745499_1^Q:143-334,H:12-203^71.4%ID^E:1.3e-91^.^.	XP_004953199.1^XP_004953199.1^Q:71-369,H:1-304^90.8%ID^E:2e-182^.^.	PF00574.24^CLP_protease^Clp protease^153-332^E:5.1e-82	.	.	.	K01358
Transcript_298604	sp|Q94BU1|Y1181_ARATH^sp|Q94BU1|Y1181_ARATH^Q:195-1475,H:280-692^62.326%ID^E:2.49e-171^.^.	Transcript_298604.p1	237-1478[+]	sp|Q94BU1|Y1181_ARATH^sp|Q94BU1|Y1181_ARATH^Q:1-413,H:294-692^62.26%ID^E:3.96e-178^.^.	Seita.7G257500.1.p^Seita.7G257500.1.p^Q:195-1478,H:386-813^89.977%ID^E:0^.^.	WP_015171439_1^WP_015171439_1^Q:129-1214,H:255-609^42.7%ID^E:8.7e-89^.^.	PVH35926.1^PVH35926.1^Q:195-1475,H:80-507^91.6%ID^E:1.1e-270^.^.	Seita.7G257500.1.p^Seita.7G257500.1.p^Q:1-414,H:400-813^90.12%ID^E:0^.^.	WP_015189201_1^WP_015189201_1^Q:1-326,H:273-604^43.9%ID^E:1.3e-84^.^.	PVH35926.1^PVH35926.1^Q:1-413,H:94-507^91.8%ID^E:2.2e-263^.^.	.	.	.	.	K08869
Transcript_299059	sp|Q9LY66|RK1_ARATH^sp|Q9LY66|RK1_ARATH^Q:322-1152,H:71-346^74.368%ID^E:1.47e-147^.^.	Transcript_299059.p1	127-1155[+]	sp|Q9LY66|RK1_ARATH^sp|Q9LY66|RK1_ARATH^Q:1-342,H:1-346^65.903%ID^E:3.38e-158^.^.	Seita.3G258100.1.p^Seita.3G258100.1.p^Q:208-1155,H:29-345^93.73%ID^E:0^.^.	WP_015181444_1^WP_015181444_1^Q:451-1131,H:6-231^57.3%ID^E:4.3e-87^.^.	XP_025807676.1^XP_025807676.1^Q:127-1149,H:1-346^93.1%ID^E:2.9e-213^.^.	Seita.3G258100.1.p^Seita.3G258100.1.p^Q:27-343,H:28-345^93.75%ID^E:0^.^.	WP_015181444_1^WP_015181444_1^Q:109-335,H:6-231^57.3%ID^E:1.8e-89^.^.	XP_025807676.1^XP_025807676.1^Q:4-341,H:5-346^93.3%ID^E:2e-215^.^.	PF00687.22^Ribosomal_L1^Ribosomal protein L1p/L10e family^135-324^E:3.3e-50	.	.	.	K02863
Transcript_299159	sp|Q8LK61|GAPN_WHEAT^sp|Q8LK61|GAPN_WHEAT^Q:160-768,H:294-496^97.537%ID^E:7.62e-144^.^.	Transcript_299159.p1	100-771[+]	sp|Q8LK61|GAPN_WHEAT^sp|Q8LK61|GAPN_WHEAT^Q:21-223,H:294-496^97.537%ID^E:4.3e-145^.^.	Seita.6G162900.1.p^Seita.6G162900.1.p^Q:160-771,H:296-499^98.529%ID^E:2.53e-146^.^.	NP_830654_1^NP_830654_1^Q:160-744,H:284-478^57.4%ID^E:5.1e-70^.^.	AQK52510.1^AQK52510.1^Q:160-768,H:37-239^98%ID^E:1.7e-139^.^.	Seita.6G162900.1.p^Seita.6G162900.1.p^Q:21-224,H:296-499^98.529%ID^E:1.42e-147^.^.	NP_830654_1^NP_830654_1^Q:21-215,H:284-478^57.4%ID^E:1.2e-71^.^.	AQK52510.1^AQK52510.1^Q:21-223,H:37-239^98%ID^E:1.8e-141^.^.	PF00171.23^Aldedh^Aldehyde dehydrogenase family^21-210^E:1.1e-56	.	.	GO:0016491^molecular_function^oxidoreductase activity`GO:0055114^biological_process^obsolete oxidation-reduction process	K00131
Transcript_299423	sp|Q9AYT5|RSH1_ORYSJ^sp|Q9AYT5|RSH1_ORYSJ^Q:133-1650,H:334-839^89.744%ID^E:0^.^.	Transcript_299423.p1	136-1710[+]	sp|Q9AYT5|RSH1_ORYSJ^sp|Q9AYT5|RSH1_ORYSJ^Q:1-505,H:335-839^89.723%ID^E:0^.^.	Seita.9G410500.1.p^Seita.9G410500.1.p^Q:133-1701,H:328-849^92.925%ID^E:0^.^.	WP_013704776_1^WP_013704776_1^Q:115-1152,H:190-505^46.7%ID^E:3.5e-80^.^.	XP_039786169.1^XP_039786169.1^Q:112-1698,H:320-847^93.8%ID^E:0^.^.	Seita.9G410500.1.p^Seita.9G410500.1.p^Q:1-522,H:329-849^92.912%ID^E:0^.^.	WP_013704776_1^WP_013704776_1^Q:2-339,H:198-505^46.3%ID^E:7.8e-78^.^.	XP_039786169.1^XP_039786169.1^Q:1-521,H:328-847^93.7%ID^E:0^.^.	PF04607.18^RelA_SpoT^Region found in RelA / SpoT proteins^56-173^E:1.1e-21`PF02824.22^TGS^TGS domain^244-303^E:5.4e-19	.	.	GO:0015969^biological_process^guanosine tetraphosphate metabolic process	K00951
Transcript_300118	sp|Q9SRK5|LSF2_ARATH^sp|Q9SRK5|LSF2_ARATH^Q:1-618,H:75-280^80.097%ID^E:3.45e-125^.^.	Transcript_300118.p1	1-702[+]	sp|Q9SRK5|LSF2_ARATH^sp|Q9SRK5|LSF2_ARATH^Q:1-206,H:75-280^80.097%ID^E:1.58e-126^.^.	Seita.1G201800.1.p^Seita.1G201800.1.p^Q:1-624,H:69-276^91.346%ID^E:3.95e-146^.^.	WP_013559913_1^WP_013559913_1^Q:49-462,H:39-160^28.3%ID^E:5.8e-06^.^.	TVU47104.1^TVU47104.1^Q:1-744,H:67-314^79.2%ID^E:6.6e-140^.^.	Seita.1G201800.1.p^Seita.1G201800.1.p^Q:1-208,H:69-276^91.346%ID^E:2.65e-147^.^.	WP_013559913_1^WP_013559913_1^Q:17-154,H:39-160^28.3%ID^E:3.4e-06^.^.	XP_004952722.1^XP_004952722.1^Q:1-207,H:69-275^91.8%ID^E:7e-141^.^.	PF00782.21^DSPc^Dual specificity phosphatase, catalytic domain^53-155^E:1.8e-15	.	ExpAA=16.05^PredHel=1^Topology=i115-137o	GO:0008138^molecular_function^protein tyrosine/serine/threonine phosphatase activity`GO:0016311^biological_process^dephosphorylation	.
Transcript_300179	sp|O49954|GCSP_SOLTU^sp|O49954|GCSP_SOLTU^Q:314-3199,H:61-1021^86.175%ID^E:0^.^.	Transcript_300179.p1	404-3247[+]	sp|O49954|GCSP_SOLTU^sp|O49954|GCSP_SOLTU^Q:1-944,H:91-1033^86.229%ID^E:0^.^.	Seita.5G291800.1.p^Seita.5G291800.1.p^Q:827-3199,H:377-1167^95.702%ID^E:0^.^.`Seita.5G291800.1.p^Seita.5G291800.1.p^Q:151-843,H:150-382^77.253%ID^E:4.98e-51^.^.	WP_012166094_1^WP_012166094_1^Q:332-3226,H:28-984^60.1%ID^E:0^.^.	CAB3474053.1^CAB3474053.1^Q:134-3244,H:30-1065^94.3%ID^E:0^.^.	Seita.5G291800.1.p^Seita.5G291800.1.p^Q:142-938,H:377-1173^95.609%ID^E:0^.^.	WP_047858637_1^WP_047858637_1^Q:1-931,H:26-949^62.3%ID^E:0^.^.	CAB3474053.1^CAB3474053.1^Q:1-947,H:119-1065^95.2%ID^E:0^.^.	PF02347.17^GDC-P^Glycine cleavage system P-protein^3-416^E:2e-176`PF02347.17^GDC-P^Glycine cleavage system P-protein^427-709^E:1e-11	.	.	GO:0004375^molecular_function^glycine dehydrogenase (decarboxylating) activity`GO:0006546^biological_process^glycine catabolic process`GO:0055114^biological_process^obsolete oxidation-reduction process	K00281
Transcript_300327	sp|Q9LVJ0|UVB31_ARATH^sp|Q9LVJ0|UVB31_ARATH^Q:458-1441,H:92-421^68.263%ID^E:5.27e-135^.^.	Transcript_300327.p1	230-1444[+]	sp|Q9LVJ0|UVB31_ARATH^sp|Q9LVJ0|UVB31_ARATH^Q:25-404,H:39-421^63.239%ID^E:2.59e-150^.^.	Seita.9G115500.1.p^Seita.9G115500.1.p^Q:284-1444,H:21-412^87.186%ID^E:0^.^.	.	OEL35344.1^OEL35344.1^Q:230-1441,H:1-418^88%ID^E:7.5e-243^.^.	Seita.9G115500.1.p^Seita.9G115500.1.p^Q:8-405,H:9-412^87.073%ID^E:0^.^.	.	OEL35344.1^OEL35344.1^Q:1-404,H:1-418^88%ID^E:7.2e-245^.^.	PF05542.12^DUF760^Protein of unknown function (DUF760)^129-254^E:4.7e-23	.	.	.	.
Transcript_300525	sp|Q03200|LIRP1_ORYSJ^sp|Q03200|LIRP1_ORYSJ^Q:113-487,H:4-127^58.14%ID^E:1.29e-28^.^.	Transcript_300525.p1	107-526[+]	sp|Q03200|LIRP1_ORYSJ^sp|Q03200|LIRP1_ORYSJ^Q:1-127,H:1-127^62.121%ID^E:2.61e-34^.^.	Seita.5G067800.1.p^Seita.5G067800.1.p^Q:107-523,H:1-140^70.922%ID^E:4.27e-45^.^.	.	RLM94086.1^RLM94086.1^Q:107-523,H:1-142^83.8%ID^E:6.5e-70^.^.	Seita.5G067800.1.p^Seita.5G067800.1.p^Q:1-139,H:1-140^76.596%ID^E:1.48e-57^.^.	.	RLM94086.1^RLM94086.1^Q:1-139,H:1-142^83.8%ID^E:6.1e-71^.^.	PF07207.12^Lir1^Light regulated protein Lir1^1-127^E:2.3e-46	.	.	GO:0009507^cellular_component^chloroplast	.
Transcript_300691	sp|P57997|IF2C_PHAVU^sp|P57997|IF2C_PHAVU^Q:1002-2096,H:287-657^63.612%ID^E:1.1e-123^.^.`sp|P57997|IF2C_PHAVU^sp|P57997|IF2C_PHAVU^Q:261-881,H:7-214^31.336%ID^E:5.69e-10^.^.	Transcript_300691.p1	276-2078[+]	sp|P57997|IF2C_PHAVU^sp|P57997|IF2C_PHAVU^Q:1-588,H:12-636^50.94%ID^E:3.55e-170^.^.	Seita.1G380500.1.p^Seita.1G380500.1.p^Q:276-2096,H:1-615^87.642%ID^E:0^.^.	WP_010871326_1^WP_010871326_1^Q:1359-2090,H:417-660^56.9%ID^E:4.2e-73^.^.	XP_025823453.1^XP_025823453.1^Q:276-2096,H:1-615^87%ID^E:0^.^.	Seita.1G380500.1.p^Seita.1G380500.1.p^Q:1-588,H:1-594^90.067%ID^E:0^.^.	WP_010871326_1^WP_010871326_1^Q:362-588,H:417-641^59.9%ID^E:1.9e-73^.^.	XP_025823453.1^XP_025823453.1^Q:1-588,H:1-594^89.4%ID^E:0^.^.	PF04760.16^IF2_N^Translation initiation factor IF-2, N-terminal region^363-410^E:1e-05`PF00009.28^GTP_EFTU^Elongation factor Tu GTP binding domain^444-571^E:1.4e-28`PF01926.24^MMR_HSR1^50S ribosome-binding GTPase^445-554^E:3.8e-08	.	.	GO:0003924^molecular_function^GTPase activity`GO:0005525^molecular_function^GTP binding	K02519
Transcript_300719	sp|Q2QVG9|CLPC2_ORYSJ^sp|Q2QVG9|CLPC2_ORYSJ^Q:149-1495,H:471-919^94.878%ID^E:0^.^.	Transcript_300719.p1	86-1498[+]	sp|Q2QVG9|CLPC2_ORYSJ^sp|Q2QVG9|CLPC2_ORYSJ^Q:22-470,H:471-919^94.878%ID^E:0^.^.	Seita.3G091800.1.p^Seita.3G091800.1.p^Q:149-1498,H:473-922^94.889%ID^E:0^.^.	NP_681098_1^NP_681098_1^Q:152-1438,H:382-808^75.6%ID^E:6.9e-221^.^.	KAG2615435.1^KAG2615435.1^Q:152-1495,H:140-587^95.3%ID^E:8.2e-296^.^.	Seita.3G091800.1.p^Seita.3G091800.1.p^Q:22-471,H:473-922^94.889%ID^E:0^.^.	NP_681098_1^NP_681098_1^Q:23-451,H:382-808^75.6%ID^E:6.3e-222^.^.	KAG2615435.1^KAG2615435.1^Q:23-470,H:140-587^95.3%ID^E:1.4e-296^.^.	PF17871.2^AAA_lid_9^AAA lid domain^23-84^E:8.4e-16`PF02151.20^UVR^UvrB/uvrC motif^57-92^E:1.2e-09`PF07724.15^AAA_2^AAA domain (Cdc48 subfamily)^182-356^E:2.8e-55`PF00158.27^Sigma54_activat^Sigma-54 interaction domain^183-291^E:1.3e-05`PF07728.15^AAA_5^AAA domain (dynein-related subfamily)^187-308^E:6e-12`PF00004.30^AAA^ATPase family associated with various cellular activities (AAA)^188-306^E:3.1e…	sigP:1^19^0.455^YES	.	GO:0005515^molecular_function^protein binding`GO:0005524^molecular_function^ATP binding`GO:0008134^molecular_function^transcription factor binding`GO:0006355^biological_process^regulation of transcription, DNA-templated`GO:0016887^molecular_function^ATPase activity	K03696
Transcript_300731	sp|Q69RJ0|GLTB_ORYSJ^sp|Q69RJ0|GLTB_ORYSJ^Q:80-3337,H:187-1272^96.317%ID^E:0^.^.	Transcript_300731.p1	41-3373[+]	sp|P23225|GLTB_MAIZE^sp|P23225|GLTB_MAIZE^Q:14-1099,H:188-1273^96.501%ID^E:0^.^.	Seita.2G418200.1.p^Seita.2G418200.1.p^Q:80-3337,H:187-1272^97.33%ID^E:0^.^.	WP_062242998_1^WP_062242998_1^Q:80-3337,H:126-1233^63.6%ID^E:0^.^.	XP_025799837.1^XP_025799837.1^Q:80-3337,H:185-1270^97.9%ID^E:0^.^.	Seita.2G418200.1.p^Seita.2G418200.1.p^Q:14-1099,H:187-1272^97.33%ID^E:0^.^.	WP_062242998_1^WP_062242998_1^Q:14-1099,H:126-1233^63.6%ID^E:0^.^.	XP_025799837.1^XP_025799837.1^Q:14-1099,H:185-1270^97.9%ID^E:0^.^.	PF00310.22^GATase_2^Glutamine amidotransferases class-II^15-346^E:9.7e-143`PF04898.15^Glu_syn_central^Glutamate synthase central domain^373-665^E:1.5e-107`PF01645.18^Glu_synthase^Conserved region in glutamate synthase^724-1099^E:5e-157	.	.	GO:0015930^molecular_function^glutamate synthase activity`GO:0006807^biological_process^nitrogen compound metabolic process`GO:0055114^biological_process^obsolete oxidation-reduction process`GO:0016638^molecular_function^oxidoreductase activity, acting on the CH-NH2 group of donors`GO:0006537^biological_process^glutamate biosynthetic process	K00284
Transcript_300843	sp|Q9SAR5|AKR2A_ARATH^sp|Q9SAR5|AKR2A_ARATH^Q:237-869,H:41-246^55.45%ID^E:4.29e-67^.^.	Transcript_300843.p1	126-869[+]	sp|Q9SAR5|AKR2A_ARATH^sp|Q9SAR5|AKR2A_ARATH^Q:1-248,H:1-246^51.984%ID^E:4.61e-72^.^.	Seita.9G008400.1.p^Seita.9G008400.1.p^Q:126-869,H:1-252^80.078%ID^E:2.9e-124^.^.	.	XP_025794910.1^XP_025794910.1^Q:126-869,H:1-251^82.7%ID^E:2.2e-116^.^.	Seita.9G008400.1.p^Seita.9G008400.1.p^Q:1-248,H:1-252^82.49%ID^E:8.13e-135^.^.	.	XP_025794910.1^XP_025794910.1^Q:1-248,H:1-251^82.7%ID^E:1.3e-116^.^.	PF17830.2^STI1^STI1 domain^141-193^E:3.3e-09	.	.	.	.
Transcript_301179	sp|Q08935|ROC1_NICSY^sp|Q08935|ROC1_NICSY^Q:298-861,H:86-273^67.725%ID^E:2.66e-76^.^.	Transcript_301179.p1	76-864[+]	sp|Q08937|ROC2_NICSY^sp|Q08937|ROC2_NICSY^Q:57-262,H:72-291^62.5%ID^E:1.37e-87^.^.	Seita.2G401700.1.p^Seita.2G401700.1.p^Q:160-864,H:35-266^89.03%ID^E:2.32e-110^.^.	WP_129890717_1^WP_129890717_1^Q:604-855,H:2-85^54.8%ID^E:6.9e-23^.^.	TVU37735.1^TVU37735.1^Q:37-861,H:26-304^83.9%ID^E:5.5e-138^.^.	Seita.2G401700.1.p^Seita.2G401700.1.p^Q:1-263,H:1-266^86.081%ID^E:4.43e-142^.^.	WP_129890717_1^WP_129890717_1^Q:177-260,H:2-85^54.8%ID^E:2.2e-23^.^.	NP_001354716.1^NP_001354716.1^Q:1-262,H:1-267^85.3%ID^E:2.2e-138^.^.	PF00076.23^RRM_1^RNA recognition motif. (a.k.a. RRM, RBD, or RNP domain)^78-148^E:1.9e-19`PF00076.23^RRM_1^RNA recognition motif. (a.k.a. RRM, RBD, or RNP domain)^180-250^E:4.9e-20`PF13893.7^RRM_5^RNA recognition motif. (a.k.a. RRM, RBD, or RNP domain)^190-254^E:0.44	.	.	GO:0003676^molecular_function^nucleic acid binding	K11294
Transcript_301211	sp|A1E9R2|PSBM_SORBI^sp|A1E9R2|PSBM_SORBI^Q:442-543,H:1-34^100%ID^E:6.66e-13^.^.	.	.	.	Seita.7G194500.1.p^Seita.7G194500.1.p^Q:442-546,H:1-35^91.429%ID^E:1.07e-11^.^.	WP_006615846_1^WP_006615846_1^Q:1427-1344,H:1-28^71.4%ID^E:1.4e-05^.^.	QRW36630.1^QRW36630.1^Q:349-543,H:1-65^96.9%ID^E:1.2e-30^.^.	.	.	.	.	.	.	.	.
Transcript_301257	sp|P27347|MNB1B_MAIZE^sp|P27347|MNB1B_MAIZE^Q:133-471,H:1-112^88.496%ID^E:9.82e-32^.^.	Transcript_301257.p1	1-645[+]	sp|P27347|MNB1B_MAIZE^sp|P27347|MNB1B_MAIZE^Q:45-196,H:1-151^96.711%ID^E:2.69e-94^.^.	Seita.4G287400.1.p^Seita.4G287400.1.p^Q:91-471,H:38-163^85.039%ID^E:3.52e-37^.^.	.	CAB3471515.1^CAB3471515.1^Q:37-504,H:26-196^82%ID^E:6.1e-74^.^.	Seita.4G287400.1.p^Seita.4G287400.1.p^Q:25-160,H:30-166^90.58%ID^E:6.27e-78^.^.	.	CAB3471515.1^CAB3471515.1^Q:13-168,H:26-196^82%ID^E:1.2e-76^.^.	PF09011.11^HMG_box_2^HMG-box domain^83-154^E:1.2e-15`PF00505.20^HMG_box^HMG (high mobility group) box^86-155^E:1.1e-22	.	.	.	K11296
Transcript_301450	sp|Q9LJL3|PREP1_ARATH^sp|Q9LJL3|PREP1_ARATH^Q:147-3092,H:99-1080^77.291%ID^E:0^.^.	Transcript_301450.p1	3-3095[+]	sp|Q9LJL3|PREP1_ARATH^sp|Q9LJL3|PREP1_ARATH^Q:19-1030,H:67-1080^75.984%ID^E:0^.^.	Seita.1G328900.1.p^Seita.1G328900.1.p^Q:3-3095,H:55-1085^94.762%ID^E:0^.^.	WP_013558939_1^WP_013558939_1^Q:168-3050,H:44-995^48.7%ID^E:0^.^.	TVU28607.1^TVU28607.1^Q:3-3092,H:99-1128^95%ID^E:0^.^.	Seita.1G328900.1.p^Seita.1G328900.1.p^Q:1-1031,H:55-1085^94.762%ID^E:0^.^.	WP_013558939_1^WP_013558939_1^Q:56-1016,H:44-995^48.7%ID^E:0^.^.	TVU28607.1^TVU28607.1^Q:1-1030,H:99-1128^95%ID^E:0^.^.	PF00675.21^Peptidase_M16^Insulinase (Peptidase family M16)^104-182^E:3.4e-06`PF05193.22^Peptidase_M16_C^Peptidase M16 inactive domain^251-438^E:2.4e-26`PF08367.12^M16C_assoc^Peptidase M16C associated^516-765^E:5.9e-77	.	.	GO:0006508^biological_process^proteolysis	K06972
Transcript_301570	sp|P27497|CB29_MAIZE^sp|P27497|CB29_MAIZE^Q:93-851,H:13-265^94.488%ID^E:4.33e-167^.^.	Transcript_301570.p1	57-854[+]	sp|P12330|CB21_ORYSJ^sp|P12330|CB21_ORYSJ^Q:1-265,H:1-265^93.233%ID^E:1.4e-179^.^.	Seita.3G143800.1.p^Seita.3G143800.1.p^Q:93-854,H:13-265^97.244%ID^E:2.38e-173^.^.	.	XP_039837108.1^XP_039837108.1^Q:57-851,H:1-264^96.6%ID^E:1.3e-187^.^.	Seita.3G143800.1.p^Seita.3G143800.1.p^Q:1-266,H:1-265^96.241%ID^E:0^.^.	.	XP_039837108.1^XP_039837108.1^Q:1-265,H:1-264^96.6%ID^E:1.2e-188^.^.	PF00504.22^Chloroa_b-bind^Chlorophyll A-B binding protein^65-231^E:2.3e-49	.	.	.	K08912
Transcript_301611	sp|Q9AWL7|GIGAN_ORYSJ^sp|Q9AWL7|GIGAN_ORYSJ^Q:240-3083,H:233-1160^90.556%ID^E:0^.^.	Transcript_301611.p1	120-3086[+]	sp|Q9AWL7|GIGAN_ORYSJ^sp|Q9AWL7|GIGAN_ORYSJ^Q:41-988,H:233-1160^90.556%ID^E:0^.^.	Seita.5G129500.1.p^Seita.5G129500.1.p^Q:240-3086,H:233-1161^89.843%ID^E:0^.^.	.	KAF0916077.1^KAF0916077.1^Q:240-3083,H:234-1161^90.6%ID^E:0^.^.	Seita.5G129500.1.p^Seita.5G129500.1.p^Q:41-989,H:233-1161^89.843%ID^E:0^.^.	.	KAF0916077.1^KAF0916077.1^Q:41-988,H:234-1161^90.6%ID^E:0^.^.	.	.	ExpAA=16.50^PredHel=1^Topology=i7-29o	.	K12124
Transcript_301667	.	Transcript_301667.p1	3-623[+]	.	Seita.5G424400.1.p^Seita.5G424400.1.p^Q:69-617,H:129-311^90.71%ID^E:1.03e-121^.^.	.	XP_034595964.1^XP_034595964.1^Q:69-620,H:129-312^90.8%ID^E:3.2e-113^.^.	Seita.5G424400.1.p^Seita.5G424400.1.p^Q:23-207,H:129-313^90.811%ID^E:1.43e-124^.^.	.	XP_034595964.1^XP_034595964.1^Q:23-206,H:129-312^90.8%ID^E:1.2e-114^.^.	.	.	ExpAA=16.52^PredHel=1^Topology=o185-202i	.	.
Transcript_301703	sp|Q6AVT2|GLGL1_ORYSJ^sp|Q6AVT2|GLGL1_ORYSJ^Q:3-1049,H:163-511^93.41%ID^E:0^.^.	Transcript_301703.p1	3-1052[+]	sp|Q6AVT2|GLGL1_ORYSJ^sp|Q6AVT2|GLGL1_ORYSJ^Q:1-349,H:163-511^93.41%ID^E:0^.^.	Seita.9G102900.1.p^Seita.9G102900.1.p^Q:3-1052,H:252-601^94.857%ID^E:0^.^.	WP_015176220_1^WP_015176220_1^Q:3-1049,H:86-429^60.3%ID^E:3.3e-145^.^.	XP_025793124.1^XP_025793124.1^Q:3-1049,H:152-500^95.4%ID^E:3.5e-240^.^.	Seita.9G102900.1.p^Seita.9G102900.1.p^Q:1-350,H:252-601^94.857%ID^E:0^.^.	WP_015176220_1^WP_015176220_1^Q:1-349,H:86-429^60.3%ID^E:7.9e-146^.^.	XP_025793124.1^XP_025793124.1^Q:1-349,H:152-500^95.4%ID^E:7.3e-241^.^.	PF00483.24^NTP_transferase^Nucleotidyl transferase^8-195^E:1.6e-45	.	.	GO:0016779^molecular_function^nucleotidyltransferase activity`GO:0009058^biological_process^biosynthetic process	K00975
Transcript_301754	sp|A3B0Y1|MT3B_ORYSJ^sp|A3B0Y1|MT3B_ORYSJ^Q:347-538,H:1-65^86.154%ID^E:3.57e-31^.^.	Transcript_301754.p3	3-305[-]	.	Seita.7G333500.1.p^Seita.7G333500.1.p^Q:111-326,H:10-85^81.579%ID^E:3.44e-31^.^.	.	CAB3462798.1^CAB3462798.1^Q:84-320,H:1-83^84.3%ID^E:4.3e-34^.^.	.	.	PWS22811.1^PWS22811.1^Q:9-76,H:12-79^76.5%ID^E:1.8e-26^.^.	.	.	.	.	.
Transcript_301825	sp|Q69LA6|PDX11_ORYSJ^sp|Q69LA6|PDX11_ORYSJ^Q:2329-1427,H:19-318^97.674%ID^E:0^.^.	Transcript_301825.p1	1262-2542[+]	.	Seita.J005500.1.p^Seita.J005500.1.p^Q:2329-1424,H:19-319^97.351%ID^E:0^.^.	WP_011957941_1^WP_011957941_1^Q:2293-1463,H:4-280^80.1%ID^E:8.1e-147^.^.	XP_025804195.1^XP_025804195.1^Q:2389-1427,H:1-319^97.2%ID^E:5.1e-208^.^.	.	.	PUZ68123.1^PUZ68123.1^Q:56-376,H:12-330^74.1%ID^E:2.9e-136^.^.	.	.	.	.	.
Transcript_301825	sp|Q69LA6|PDX11_ORYSJ^sp|Q69LA6|PDX11_ORYSJ^Q:2329-1427,H:19-318^97.674%ID^E:0^.^.	Transcript_301825.p4	561-995[+]	.	Seita.J005500.1.p^Seita.J005500.1.p^Q:2329-1424,H:19-319^97.351%ID^E:0^.^.	WP_011957941_1^WP_011957941_1^Q:2293-1463,H:4-280^80.1%ID^E:8.1e-147^.^.	XP_025804195.1^XP_025804195.1^Q:2389-1427,H:1-319^97.2%ID^E:5.1e-208^.^.	.	.	.	.	.	.	.	.
Transcript_301904	sp|P48620|FAD3C_SESIN^sp|P48620|FAD3C_SESIN^Q:2177-3094,H:142-447^79.412%ID^E:1.6e-164^.^.	Transcript_301904.p2	116-1024[+]	sp|Q9C5M0|DTC_ARATH^sp|Q9C5M0|DTC_ARATH^Q:7-302,H:3-298^81.081%ID^E:0^.^.	Seita.9G441500.1.p^Seita.9G441500.1.p^Q:2174-3073,H:134-433^94%ID^E:0^.^.	WP_015203124_1^WP_015203124_1^Q:2141-3073,H:49-351^55.4%ID^E:7.5e-114^.^.	BAA22440.1^BAA22440.1^Q:2156-3100,H:84-398^93.7%ID^E:2.4e-212^.^.	Seita.3G074500.1.p^Seita.3G074500.1.p^Q:13-303,H:16-306^94.502%ID^E:0^.^.	.	RLN27875.1^RLN27875.1^Q:1-302,H:1-304^94.1%ID^E:1e-208^.^.	PF00153.28^Mito_carr^Mitochondrial carrier protein^18-96^E:1.4e-14`PF00153.28^Mito_carr^Mitochondrial carrier protein^106-202^E:2.5e-18`PF00153.28^Mito_carr^Mitochondrial carrier protein^212-296^E:3.7e-13	.	.	.	K15104
Transcript_301904	sp|P48620|FAD3C_SESIN^sp|P48620|FAD3C_SESIN^Q:2177-3094,H:142-447^79.412%ID^E:1.6e-164^.^.	Transcript_301904.p3	1402-2178[-]	sp|Q43257|C71C4_MAIZE^sp|Q43257|C71C4_MAIZE^Q:5-245,H:298-536^54.772%ID^E:2.15e-85^.^.	Seita.9G441500.1.p^Seita.9G441500.1.p^Q:2174-3073,H:134-433^94%ID^E:0^.^.	WP_015203124_1^WP_015203124_1^Q:2141-3073,H:49-351^55.4%ID^E:7.5e-114^.^.	BAA22440.1^BAA22440.1^Q:2156-3100,H:84-398^93.7%ID^E:2.4e-212^.^.	Seita.7G155300.1.p^Seita.7G155300.1.p^Q:5-246,H:285-525^75.309%ID^E:9.98e-134^.^.	WP_012412539_1^WP_012412539_1^Q:31-218,H:311-489^30%ID^E:9.7e-20^.^.	TKW05248.1^TKW05248.1^Q:5-246,H:157-397^75.7%ID^E:1.8e-129^.^.	PF00067.23^p450^Cytochrome P450^11-239^E:1.6e-59	.	ExpAA=19.07^PredHel=1^Topology=i36-58o	GO:0005506^molecular_function^iron ion binding`GO:0016705^molecular_function^oxidoreductase activity, acting on paired donors, with incorporation or reduction of molecular oxygen`GO:0020037^molecular_function^heme binding`GO:0055114^biological_process^obsolete oxidation-reduction process	.
Transcript_302321	.	.	.	.	Seita.5G358400.2.p^Seita.5G358400.2.p^Q:207-380,H:39-90^61.017%ID^E:2.58e-16^.^.	.	XP_006644898.1^XP_006644898.1^Q:102-380,H:4-102^68.3%ID^E:6.3e-29^.^.	.	.	.	.	.	.	.	.
Transcript_312420	sp|A1EA20|CEMA_AGRST^sp|A1EA20|CEMA_AGRST^Q:225-422,H:165-230^96.97%ID^E:1.68e-41^.^.	.	.	.	Seita.J012900.1.p^Seita.J012900.1.p^Q:63-425,H:84-201^59.375%ID^E:2.21e-42^.^.	.	ASH99456.1^ASH99456.1^Q:228-422,H:17-81^96.9%ID^E:4.5e-40^.^.	.	.	.	.	.	.	.	.
Transcript_312438	sp|Q5Z974|FTSH1_ORYSJ^sp|Q5Z974|FTSH1_ORYSJ^Q:346-2169,H:77-686^97.377%ID^E:0^.^.	Transcript_312438.p1	199-2172[+]	sp|Q5Z974|FTSH1_ORYSJ^sp|Q5Z974|FTSH1_ORYSJ^Q:24-657,H:54-686^95.447%ID^E:0^.^.	Seita.4G285900.1.p^Seita.4G285900.1.p^Q:346-2172,H:78-686^98.522%ID^E:0^.^.	WP_015188582_1^WP_015188582_1^Q:418-2157,H:36-607^68.4%ID^E:5.1e-273^.^.	RLN12616.1^RLN12616.1^Q:316-2169,H:6-623^98.2%ID^E:0^.^.	Seita.4G285900.1.p^Seita.4G285900.1.p^Q:12-658,H:40-686^98.145%ID^E:0^.^.	WP_015188582_1^WP_015188582_1^Q:74-653,H:36-607^68.4%ID^E:1.4e-276^.^.	RLN12616.1^RLN12616.1^Q:40-657,H:6-623^98.2%ID^E:0^.^.	PF07728.15^AAA_5^AAA domain (dynein-related subfamily)^239-359^E:0.00019`PF00004.30^AAA^ATPase family associated with various cellular activities (AAA)^240-371^E:1.5e-43`PF17862.2^AAA_lid_3^AAA+ lid domain^394-437^E:5.3e-16`PF01434.19^Peptidase_M41^Peptidase family M41^453-645^E:1.2e-71	sigP:1^22^0.898^YES	ExpAA=24.54^PredHel=1^Topology=i143-165o	GO:0005524^molecular_function^ATP binding`GO:0016887^molecular_function^ATPase activity`GO:0004222^molecular_function^metalloendopeptidase activity`GO:0006508^biological_process^proteolysis	K03798
Transcript_312445	sp|I1K0K6|EFGC2_SOYBN^sp|I1K0K6|EFGC2_SOYBN^Q:403-2313,H:75-713^87.95%ID^E:0^.^.	Transcript_312445.p1	196-2388[+]	sp|I1K0K6|EFGC2_SOYBN^sp|I1K0K6|EFGC2_SOYBN^Q:66-706,H:71-713^87.558%ID^E:0^.^.	Seita.7G182600.1.p^Seita.7G182600.1.p^Q:283-2313,H:34-705^92.319%ID^E:0^.^.	WP_014413274_1^WP_014413274_1^Q:439-2310,H:6-628^72.3%ID^E:0^.^.	TVT98031.1^TVT98031.1^Q:196-2310,H:1-707^95.6%ID^E:0^.^.	Seita.7G182600.1.p^Seita.7G182600.1.p^Q:30-706,H:34-705^94.83%ID^E:0^.^.	WP_014413274_1^WP_014413274_1^Q:82-705,H:6-628^72.3%ID^E:0^.^.	TVT98031.1^TVT98031.1^Q:1-705,H:1-707^95.6%ID^E:0^.^.	PF00009.28^GTP_EFTU^Elongation factor Tu GTP binding domain^85-357^E:1.3e-70`PF03144.26^GTP_EFTU_D2^Elongation factor Tu domain 2^400-467^E:2.6e-14`PF14492.7^EFG_III^Elongation Factor G, domain III^480-553^E:1.5e-33`PF03764.19^EFG_IV^Elongation factor G, domain IV^555-673^E:1.1e-44`PF00679.25^EFG_C^Elongation factor G C-terminus^676-714^E:7.6e-09	.	.	GO:0003924^molecular_function^GTPase activity`GO:0005525^molecular_function^GTP binding	K02355
Transcript_320157	sp|F4K410|SVR3_ARATH^sp|F4K410|SVR3_ARATH^Q:307-2088,H:78-672^84.706%ID^E:0^.^.	Transcript_320157.p1	82-2094[+]	sp|F4K410|SVR3_ARATH^sp|F4K410|SVR3_ARATH^Q:38-669,H:47-672^81.171%ID^E:0^.^.	Seita.1G127200.1.p^Seita.1G127200.1.p^Q:1138-2094,H:1-319^95.611%ID^E:0^.^.	WP_011954901_1^WP_011954901_1^Q:307-2067,H:4-590^56.8%ID^E:7e-229^.^.	TVU32481.1^TVU32481.1^Q:88-2091,H:1-666^96%ID^E:0^.^.	Seita.1G127200.1.p^Seita.1G127200.1.p^Q:353-671,H:1-319^95.611%ID^E:0^.^.	WP_011954901_1^WP_011954901_1^Q:76-662,H:4-590^56.8%ID^E:5.5e-233^.^.	TVU32481.1^TVU32481.1^Q:3-670,H:1-666^96%ID^E:0^.^.	PF00009.28^GTP_EFTU^Elongation factor Tu GTP binding domain^78-269^E:5.7e-52`PF01926.24^MMR_HSR1^50S ribosome-binding GTPase^82-203^E:3.8e-06`PF03144.26^GTP_EFTU_D2^Elongation factor Tu domain 2^293-362^E:1.9e-09`PF00679.25^EFG_C^Elongation factor G C-terminus^470-555^E:2.8e-21	.	.	GO:0003924^molecular_function^GTPase activity`GO:0005525^molecular_function^GTP binding	K06207
Transcript_325937	sp|Q9S726|RPI3_ARATH^sp|Q9S726|RPI3_ARATH^Q:249-977,H:36-276^75%ID^E:5.11e-127^.^.	Transcript_325937.p1	159-980[+]	sp|Q9S726|RPI3_ARATH^sp|Q9S726|RPI3_ARATH^Q:12-273,H:17-276^71.483%ID^E:8.39e-131^.^.	Seita.2G051000.3.p^Seita.2G051000.3.p^Q:174-977,H:6-272^88.433%ID^E:3.67e-152^.^.	WP_095043505_1^WP_095043505_1^Q:279-977,H:1-227^50.9%ID^E:4.9e-63^.^.	TVU41718.1^TVU41718.1^Q:30-977,H:108-422^86.5%ID^E:2.5e-169^.^.	Seita.2G051000.3.p^Seita.2G051000.3.p^Q:1-273,H:1-272^90.476%ID^E:5.31e-166^.^.	WP_095043505_1^WP_095043505_1^Q:41-273,H:1-227^50.9%ID^E:1.7e-64^.^.	OEL28897.1^OEL28897.1^Q:1-273,H:1-274^92%ID^E:1.4e-164^.^.	PF06026.15^Rib_5-P_isom_A^Ribose 5-phosphate isomerase A (phosphoriboisomerase A)^92-267^E:9.4e-62	.	.	GO:0004751^molecular_function^ribose-5-phosphate isomerase activity`GO:0009052^biological_process^pentose-phosphate shunt, non-oxidative branch	K01807
Transcript_326274	sp|Q8H1Q1|TL203_ARATH^sp|Q8H1Q1|TL203_ARATH^Q:2146-2463,H:175-280^90.566%ID^E:2.48e-44^.^.`sp|Q8H1Q1|TL203_ARATH^sp|Q8H1Q1|TL203_ARATH^Q:95-349,H:91-175^89.412%ID^E:7.75e-42^.^.	Transcript_326274.p4	1618-1962[-]	.	Seita.1G251800.2.p^Seita.1G251800.2.p^Q:2146-2466,H:167-273^97.196%ID^E:2.68e-50^.^.`Seita.1G251800.2.p^Seita.1G251800.2.p^Q:2-349,H:50-167^85.593%ID^E:2.11e-48^.^.	WP_015226863_1^WP_015226863_1^Q:2161-2343,H:104-164^60.7%ID^E:2.4e-14^.^.	GAY43485.1^GAY43485.1^Q:2143-2463,H:31-137^93.5%ID^E:6.7e-58^.^.	.	.	.	.	.	ExpAA=21.33^PredHel=1^Topology=i86-108o	.	.
Transcript_326274	sp|Q8H1Q1|TL203_ARATH^sp|Q8H1Q1|TL203_ARATH^Q:2146-2463,H:175-280^90.566%ID^E:2.48e-44^.^.`sp|Q8H1Q1|TL203_ARATH^sp|Q8H1Q1|TL203_ARATH^Q:95-349,H:91-175^89.412%ID^E:7.75e-42^.^.	Transcript_326274.p2	2-370[+]	sp|Q8H1Q1|TL203_ARATH^sp|Q8H1Q1|TL203_ARATH^Q:26-116,H:85-175^86.813%ID^E:5.61e-51^.^.	Seita.1G251800.2.p^Seita.1G251800.2.p^Q:2146-2466,H:167-273^97.196%ID^E:2.68e-50^.^.`Seita.1G251800.2.p^Seita.1G251800.2.p^Q:2-349,H:50-167^85.593%ID^E:2.11e-48^.^.	WP_015226863_1^WP_015226863_1^Q:2161-2343,H:104-164^60.7%ID^E:2.4e-14^.^.	GAY43485.1^GAY43485.1^Q:2143-2463,H:31-137^93.5%ID^E:6.7e-58^.^.	Seita.1G251800.2.p^Seita.1G251800.2.p^Q:1-116,H:50-167^85.593%ID^E:8.62e-57^.^.	.	RYR59875.1^RYR59875.1^Q:7-116,H:45-157^81.4%ID^E:8.9e-40^.^.	PF00805.23^Pentapeptide^Pentapeptide repeats (8 copies)^50-89^E:2.6e-08`PF00805.23^Pentapeptide^Pentapeptide repeats (8 copies)^75-111^E:5.7e-09	.	.	.	.
Transcript_331172	.	Transcript_331172.p1	79-1224[+]	.	Seita.9G130200.1.p^Seita.9G130200.1.p^Q:577-1224,H:174-389^95.37%ID^E:9.34e-142^.^.	WP_015226184_1^WP_015226184_1^Q:469-1221,H:51-298^43.5%ID^E:4e-50^.^.	RLN16708.1^RLN16708.1^Q:79-1221,H:1-383^84.2%ID^E:1.6e-184^.^.	Seita.9G130200.1.p^Seita.9G130200.1.p^Q:1-382,H:1-389^85.641%ID^E:0^.^.	WP_015226184_1^WP_015226184_1^Q:131-381,H:51-298^43.5%ID^E:2.8e-52^.^.	RLN16708.1^RLN16708.1^Q:1-381,H:1-383^84.2%ID^E:7.9e-188^.^.	PF07466.12^DUF1517^Protein of unknown function (DUF1517)^199-381^E:4.1e-69	.	ExpAA=41.87^PredHel=2^Topology=i86-108o157-179i	.	.
Transcript_335404	sp|Q9FN42|CLPP2_ARATH^sp|Q9FN42|CLPP2_ARATH^Q:542-1141,H:28-227^69.5%ID^E:6.25e-90^.^.	Transcript_335404.p1	2-1231[+]	sp|Q9FN42|CLPP2_ARATH^sp|Q9FN42|CLPP2_ARATH^Q:181-386,H:28-233^68.447%ID^E:4.52e-104^.^.	Seita.1G245300.1.p^Seita.1G245300.1.p^Q:539-1141,H:72-272^99.502%ID^E:1.68e-132^.^.	WP_114912645_1^WP_114912645_1^Q:554-1129,H:14-205^72.4%ID^E:2.1e-90^.^.	XP_025825072.1^XP_025825072.1^Q:317-1228,H:1-300^87.9%ID^E:4.9e-174^.^.	Seita.1G245300.1.p^Seita.1G245300.1.p^Q:106-410,H:1-305^92.857%ID^E:0^.^.	WP_114912645_1^WP_114912645_1^Q:185-376,H:14-205^72.4%ID^E:4.7e-92^.^.	XP_025825072.1^XP_025825072.1^Q:106-409,H:1-300^87.9%ID^E:9.7e-176^.^.	PF00574.24^CLP_protease^Clp protease^195-374^E:1.1e-82	.	.	.	K01358
Transcript_335654	sp|Q7XP59|GLR31_ORYSJ^sp|Q7XP59|GLR31_ORYSJ^Q:825-3539,H:1-909^75.138%ID^E:0^.^.	Transcript_335654.p1	825-3626[+]	sp|Q7XP59|GLR31_ORYSJ^sp|Q7XP59|GLR31_ORYSJ^Q:1-907,H:1-911^75.082%ID^E:0^.^.	Seita.7G214000.3.p^Seita.7G214000.3.p^Q:825-3413,H:1-864^82.523%ID^E:0^.^.	WP_015219224_1^WP_015219224_1^Q:2286-3257,H:75-388^28.1%ID^E:8.9e-21^.^.	XP_025825401.1^XP_025825401.1^Q:813-3611,H:611-1549^80.7%ID^E:0^.^.	Seita.7G214000.3.p^Seita.7G214000.3.p^Q:1-934,H:1-927^79.915%ID^E:0^.^.	WP_015219224_1^WP_015219224_1^Q:488-811,H:75-388^28.1%ID^E:5.5e-21^.^.	PUZ48622.1^PUZ48622.1^Q:1-924,H:1-930^81.2%ID^E:0^.^.	PF13458.7^Peripla_BP_6^Periplasmic binding protein^40-406^E:1e-20`PF01094.29^ANF_receptor^Receptor family ligand binding region^48-408^E:3.5e-80`PF00497.21^SBP_bac_3^Bacterial extracellular solute-binding proteins, family 3^478-810^E:2e-21`PF10613.10^Lig_chan-Glu_bd^Ligated ion channel L-glutamate- and glycine-binding site^490-572^E:1.6e-09`PF00060.27^Lig_chan^Ligand-gated ion channel^589-842^E:2…	sigP:1^20^0.914^YES	ExpAA=86.71^PredHel=4^Topology=o587-609i622-639o649-671i831-853o	GO:0004970^molecular_function^ionotropic glutamate receptor activity`GO:0016020^cellular_component^membrane	K05387
Transcript_343955	sp|Q9XF59|PIP12_MAIZE^sp|Q9XF59|PIP12_MAIZE^Q:1113-265,H:7-289^97.527%ID^E:0^.^.	Transcript_343955.p1	190-1188[+]	.	Seita.1G264900.1.p^Seita.1G264900.1.p^Q:1113-262,H:7-290^96.479%ID^E:0^.^.	WP_060687303_1^WP_060687303_1^Q:957-310,H:11-221^38.4%ID^E:2e-35^.^.	XP_002454508.1^XP_002454508.1^Q:1131-265,H:1-289^97.9%ID^E:6.1e-204^.^.	.	.	KAB8096440.1^KAB8096440.1^Q:34-302,H:1-269^71.9%ID^E:2.3e-114^.^.	.	.	.	.	.
Transcript_344107	sp|Q8S0J7|IM30_ORYSJ^sp|Q8S0J7|IM30_ORYSJ^Q:184-1131,H:1-317^91.167%ID^E:4.35e-175^.^.	Transcript_344107.p1	184-1134[+]	sp|Q8S0J7|IM30_ORYSJ^sp|Q8S0J7|IM30_ORYSJ^Q:1-316,H:1-317^91.167%ID^E:0^.^.	Seita.5G413000.1.p^Seita.5G413000.1.p^Q:184-1134,H:1-314^91.167%ID^E:1.08e-176^.^.	BBD53293_1^BBD53293_1^Q:358-1128,H:3-252^48.1%ID^E:8.2e-67^.^.	KAF0920490.1^KAF0920490.1^Q:184-1131,H:1-317^93.1%ID^E:8.4e-190^.^.	Seita.5G413000.1.p^Seita.5G413000.1.p^Q:1-317,H:1-314^91.167%ID^E:0^.^.	BBD53293_1^BBD53293_1^Q:59-310,H:3-247^49%ID^E:5.9e-69^.^.	KAF0920490.1^KAF0920490.1^Q:1-316,H:1-317^93.1%ID^E:5.1e-193^.^.	PF04012.13^PspA_IM30^PspA/IM30 family^58-271^E:1.5e-54	.	.	.	K03969
Transcript_349490	sp|Q9ZS97|AB8I_ARATH^sp|Q9ZS97|AB8I_ARATH^Q:265-1686,H:85-557^76.16%ID^E:0^.^.	Transcript_349490.p1	61-1689[+]	sp|Q9ZS97|AB8I_ARATH^sp|Q9ZS97|AB8I_ARATH^Q:69-542,H:85-557^76.16%ID^E:0^.^.	Seita.5G367700.1.p^Seita.5G367700.1.p^Q:61-1689,H:1-543^96.133%ID^E:0^.^.	WP_015190665_1^WP_015190665_1^Q:256-1686,H:2-478^69.8%ID^E:1.6e-240^.^.	XP_002458708.2^XP_002458708.2^Q:52-1686,H:100-644^96.5%ID^E:0^.^.	Seita.5G367700.1.p^Seita.5G367700.1.p^Q:1-543,H:1-543^96.133%ID^E:0^.^.	WP_015190665_1^WP_015190665_1^Q:66-542,H:2-478^69.8%ID^E:2.7e-242^.^.	RLM91947.1^RLM91947.1^Q:1-542,H:1-542^96.5%ID^E:0^.^.	PF01458.18^SUFBD^SUF system FeS cluster assembly, SufBD^280-513^E:9.6e-61	.	.	GO:0016226^biological_process^iron-sulfur cluster assembly	.
Transcript_356829	sp|O49954|GCSP_SOLTU^sp|O49954|GCSP_SOLTU^Q:643-3528,H:61-1021^86.175%ID^E:0^.^.	Transcript_356829.p1	481-3576[+]	sp|O49954|GCSP_SOLTU^sp|O49954|GCSP_SOLTU^Q:1-1028,H:1-1033^82.642%ID^E:0^.^.	Seita.5G291800.1.p^Seita.5G291800.1.p^Q:1156-3528,H:377-1167^95.702%ID^E:0^.^.`Seita.5G291800.1.p^Seita.5G291800.1.p^Q:240-1172,H:69-382^67.398%ID^E:6.22e-57^.^.`Seita.5G291800.1.p^Seita.5G291800.1.p^Q:110-289,H:23-85^56.25%ID^E:1.57e-05^.^.	WP_012166094_1^WP_012166094_1^Q:661-3555,H:28-984^60.1%ID^E:0^.^.	PAN28900.1^PAN28900.1^Q:283-3573,H:325-1415^90.8%ID^E:0^.^.	Seita.5G291800.1.p^Seita.5G291800.1.p^Q:226-1022,H:377-1173^95.609%ID^E:0^.^.	WP_012166094_1^WP_012166094_1^Q:61-1025,H:28-984^60.1%ID^E:0^.^.	XP_034595004.1^XP_034595004.1^Q:1-1031,H:1-1033^94.9%ID^E:0^.^.	PF02347.17^GDC-P^Glycine cleavage system P-protein^73-500^E:1.1e-178`PF02347.17^GDC-P^Glycine cleavage system P-protein^511-793^E:1.2e-11	.	.	GO:0004375^molecular_function^glycine dehydrogenase (decarboxylating) activity`GO:0006546^biological_process^glycine catabolic process`GO:0055114^biological_process^obsolete oxidation-reduction process	K00281
Transcript_356835	sp|P50433|GLYM_SOLTU^sp|P50433|GLYM_SOLTU^Q:46-1587,H:1-518^87.283%ID^E:0^.^.	Transcript_356835.p1	46-1590[+]	sp|P50433|GLYM_SOLTU^sp|P50433|GLYM_SOLTU^Q:1-514,H:1-518^87.283%ID^E:0^.^.	Seita.9G099700.4.p^Seita.9G099700.4.p^Q:46-1590,H:1-514^96.311%ID^E:0^.^.	AKM79090_1^AKM79090_1^Q:217-1557,H:6-438^46.7%ID^E:8.4e-126^.^.	RLN42421.1^RLN42421.1^Q:19-1587,H:33-555^95.8%ID^E:0^.^.	Seita.9G099700.4.p^Seita.9G099700.4.p^Q:1-515,H:1-514^96.311%ID^E:0^.^.	AKM79090_1^AKM79090_1^Q:58-504,H:6-438^46.7%ID^E:2.6e-128^.^.	OEL24586.1^OEL24586.1^Q:1-514,H:1-519^96.3%ID^E:0^.^.	PF00464.20^SHMT^Serine hydroxymethyltransferase^51-448^E:2e-214	.	.	.	K00600
Transcript_356928	sp|Q9SHI1|IF2C_ARATH^sp|Q9SHI1|IF2C_ARATH^Q:1078-3243,H:310-1026^69.061%ID^E:0^.^.`sp|Q9SHI1|IF2C_ARATH^sp|Q9SHI1|IF2C_ARATH^Q:343-960,H:11-232^29.31%ID^E:4.22e-08^.^.	Transcript_356928.p1	343-3252[+]	sp|Q9SHI1|IF2C_ARATH^sp|Q9SHI1|IF2C_ARATH^Q:1-967,H:11-1026^56.644%ID^E:0^.^.	Seita.1G380500.1.p^Seita.1G380500.1.p^Q:343-3252,H:1-976^91.803%ID^E:0^.^.	WP_011318667_1^WP_011318667_1^Q:1300-3195,H:417-1034^52.5%ID^E:1.2e-202^.^.	XP_025823453.1^XP_025823453.1^Q:343-3249,H:1-975^91.4%ID^E:0^.^.	Seita.1G380500.1.p^Seita.1G380500.1.p^Q:1-970,H:1-976^91.803%ID^E:0^.^.	WP_011318667_1^WP_011318667_1^Q:320-951,H:417-1034^52.5%ID^E:3.6e-206^.^.	XP_025823453.1^XP_025823453.1^Q:1-969,H:1-975^91.4%ID^E:0^.^.	PF00009.28^GTP_EFTU^Elongation factor Tu GTP binding domain^445-605^E:4.8e-33`PF01926.24^MMR_HSR1^50S ribosome-binding GTPase^445-554^E:7.8e-08`PF00071.23^Ras^Ras family^446-604^E:5.5e-06`PF11987.9^IF-2^Translation-initiation factor 2^748-841^E:8.2e-28	.	.	GO:0003924^molecular_function^GTPase activity`GO:0005525^molecular_function^GTP binding	K02519
Transcript_356967	sp|Q6AVG6|ISPH_ORYSJ^sp|Q6AVG6|ISPH_ORYSJ^Q:265-1497,H:50-459^94.891%ID^E:0^.^.	Transcript_356967.p1	109-1500[+]	sp|Q6AVG6|ISPH_ORYSJ^sp|Q6AVG6|ISPH_ORYSJ^Q:1-463,H:1-459^92.225%ID^E:0^.^.	Seita.9G105600.1.p^Seita.9G105600.1.p^Q:253-1500,H:53-467^94.952%ID^E:0^.^.	WP_041462512_1^WP_041462512_1^Q:268-1473,H:2-396^63.7%ID^E:4.8e-186^.^.	XP_015632597.1^XP_015632597.1^Q:109-1497,H:1-459^89.2%ID^E:9.1e-295^.^.	Seita.9G105600.1.p^Seita.9G105600.1.p^Q:1-464,H:1-467^90.812%ID^E:0^.^.	WP_041462512_1^WP_041462512_1^Q:54-455,H:2-396^63.7%ID^E:1.3e-188^.^.	XP_015632597.1^XP_015632597.1^Q:1-463,H:1-459^89.2%ID^E:1e-297^.^.	PF02401.19^LYTB^LytB protein^109-451^E:1.9e-83	.	.	GO:0046872^molecular_function^metal ion binding`GO:0051745^molecular_function^4-hydroxy-3-methylbut-2-en-1-yl diphosphate reductase activity`GO:0019288^biological_process^isopentenyl diphosphate biosynthetic process, methylerythritol 4-phosphate pathway`GO:0050992^biological_process^dimethylallyl diphosphate biosynthetic process	K03527
Transcript_356985	.	Transcript_356985.p1	355-1593[+]	.	Seita.7G175200.1.p^Seita.7G175200.1.p^Q:370-1584,H:6-414^91.198%ID^E:0^.^.	.	TVU15123.1^TVU15123.1^Q:355-1590,H:42-453^91.3%ID^E:7.2e-271^.^.	Seita.7G175200.1.p^Seita.7G175200.1.p^Q:1-410,H:1-414^91.063%ID^E:0^.^.	.	TVU15123.1^TVU15123.1^Q:1-412,H:42-453^91.3%ID^E:2.6e-274^.^.	PF03097.19^BRO1^BRO1-like domain^68-331^E:1e-13	.	.	.	.
Transcript_357615	sp|Q2QM69|BQMT2_ORYSJ^sp|Q2QM69|BQMT2_ORYSJ^Q:7-957,H:32-348^89.274%ID^E:0^.^.	Transcript_357615.p1	1-960[+]	sp|Q2QM69|BQMT2_ORYSJ^sp|Q2QM69|BQMT2_ORYSJ^Q:3-319,H:32-348^89.274%ID^E:0^.^.	Seita.3G392700.1.p^Seita.3G392700.1.p^Q:1-960,H:33-348^89.062%ID^E:0^.^.	WP_004268051_1^WP_004268051_1^Q:145-720,H:4-193^50%ID^E:2.6e-46^.^.	RLN29143.1^RLN29143.1^Q:4-957,H:34-351^94.4%ID^E:8e-220^.^.	Seita.3G392700.1.p^Seita.3G392700.1.p^Q:2-320,H:34-348^91.85%ID^E:0^.^.	WP_004268051_1^WP_004268051_1^Q:49-240,H:4-193^50%ID^E:2.6e-47^.^.	RLN29143.1^RLN29143.1^Q:2-319,H:34-351^94.4%ID^E:3.2e-221^.^.	PF01209.19^Ubie_methyltran^ubiE/COQ5 methyltransferase family^92-202^E:1.8e-14`PF13847.7^Methyltransf_31^Methyltransferase domain^92-195^E:1.1e-13`PF13489.7^Methyltransf_23^Methyltransferase domain^92-231^E:4.1e-07`PF13649.7^Methyltransf_25^Methyltransferase domain^96-188^E:3.1e-18`PF08241.13^Methyltransf_11^Methyltransferase domain^97-191^E:3.6e-18`PF08242.13^Methyltransf_12^Methyltransferase do…	.	ExpAA=43.71^PredHel=2^Topology=i183-205o285-307i	GO:0008168^molecular_function^methyltransferase activity	K12502
Transcript_362630	sp|Q9FYH7|VSR6_ARATH^sp|Q9FYH7|VSR6_ARATH^Q:469-2334,H:10-626^63.724%ID^E:0^.^.	Transcript_362630.p1	448-2340[+]	sp|Q9FYH7|VSR6_ARATH^sp|Q9FYH7|VSR6_ARATH^Q:8-629,H:10-626^63.724%ID^E:0^.^.	Seita.4G186000.1.p^Seita.4G186000.1.p^Q:448-2340,H:1-634^91.956%ID^E:0^.^.	WP_012392674_1^WP_012392674_1^Q:520-924,H:113-234^33.6%ID^E:1.3e-05^.^.	XP_025811102.1^XP_025811102.1^Q:448-2337,H:2-630^93.7%ID^E:0^.^.	Seita.4G186000.1.p^Seita.4G186000.1.p^Q:1-631,H:1-634^91.956%ID^E:0^.^.	WP_012392674_1^WP_012392674_1^Q:25-159,H:113-234^33.6%ID^E:7.2e-06^.^.	XP_025811102.1^XP_025811102.1^Q:1-630,H:2-630^93.7%ID^E:0^.^.	PF02225.23^PA^PA domain^61-158^E:1.2e-12	sigP:1^23^0.841^YES	ExpAA=44.97^PredHel=2^Topology=i5-27o566-588i	.	.
Transcript_365499	sp|P12189|PSBJ_ORYSJ^sp|P12189|PSBJ_ORYSJ^Q:56-142,H:1-29^96.552%ID^E:9.53e-12^.^.	.	.	.	Seita.J021500.1.p^Seita.J021500.1.p^Q:35-142,H:1-36^94.444%ID^E:8.93e-18^.^.	WP_010476185_1^WP_010476185_1^Q:56-175,H:1-38^65%ID^E:6.8e-13^.^.	YP_009572284.1^YP_009572284.1^Q:2-175,H:1-58^81%ID^E:5e-28^.^.	.	.	.	.	.	.	.	.
Transcript_365819	sp|Q9FLP9|GGAP2_ARATH^sp|Q9FLP9|GGAP2_ARATH^Q:515-1714,H:1-394^68.238%ID^E:0^.^.	Transcript_365819.p1	509-1813[+]	sp|Q9FLP9|GGAP2_ARATH^sp|Q9FLP9|GGAP2_ARATH^Q:3-402,H:1-394^68.238%ID^E:0^.^.	Seita.7G278400.1.p^Seita.7G278400.1.p^Q:509-1813,H:1-433^92.22%ID^E:0^.^.	WP_011311497_1^WP_011311497_1^Q:887-1270,H:131-242^33.8%ID^E:4.4e-07^.^.	XP_039802416.1^XP_039802416.1^Q:509-1810,H:1-432^92.4%ID^E:4e-287^.^.	Seita.7G278400.1.p^Seita.7G278400.1.p^Q:1-435,H:1-433^92.22%ID^E:0^.^.	WP_011311497_1^WP_011311497_1^Q:127-254,H:131-242^33.8%ID^E:2e-07^.^.	XP_039802416.1^XP_039802416.1^Q:1-434,H:1-432^92.4%ID^E:2.4e-291^.^.	.	.	.	.	K14190
Transcript_366015	sp|Q0J7T6|SIGA_ORYSJ^sp|Q0J7T6|SIGA_ORYSJ^Q:194-1363,H:126-520^86.181%ID^E:0^.^.	Transcript_366015.p1	2-1366[+]	sp|Q0J7T6|SIGA_ORYSJ^sp|Q0J7T6|SIGA_ORYSJ^Q:1-454,H:68-520^79.57%ID^E:0^.^.	Seita.6G049900.1.p^Seita.6G049900.1.p^Q:56-1366,H:64-500^89.977%ID^E:0^.^.	WP_041596723_1^WP_041596723_1^Q:452-1354,H:72-369^35.2%ID^E:4.6e-49^.^.	XP_039852987.1^XP_039852987.1^Q:38-1363,H:53-500^89.4%ID^E:1.7e-267^.^.	Seita.6G049900.1.p^Seita.6G049900.1.p^Q:1-455,H:50-500^88.403%ID^E:0^.^.	WP_041596723_1^WP_041596723_1^Q:151-439,H:72-357^36%ID^E:8.4e-50^.^.	XP_039852987.1^XP_039852987.1^Q:13-454,H:53-500^89.4%ID^E:5e-269^.^.	PF04542.15^Sigma70_r2^Sigma-70 region 2^218-284^E:6.2e-15`PF04539.17^Sigma70_r3^Sigma-70 region 3^294-365^E:9.4e-14`PF04545.17^Sigma70_r4^Sigma-70, region 4^391-440^E:4.3e-09	.	.	GO:0003700^molecular_function^DNA-binding transcription factor activity`GO:0006352^biological_process^DNA-templated transcription, initiation`GO:0006355^biological_process^regulation of transcription, DNA-templated	K03086
Transcript_366036	sp|Q9S713|STT7_ARATH^sp|Q9S713|STT7_ARATH^Q:3-1301,H:132-562^78.571%ID^E:0^.^.	Transcript_366036.p1	3-1304[+]	sp|Q9S713|STT7_ARATH^sp|Q9S713|STT7_ARATH^Q:1-433,H:132-562^78.571%ID^E:0^.^.	Seita.3G158600.2.p^Seita.3G158600.2.p^Q:3-1304,H:130-563^94.931%ID^E:0^.^.	WP_014220966_1^WP_014220966_1^Q:279-860,H:73-253^27.9%ID^E:2.9e-08^.^.	KAG2617761.1^KAG2617761.1^Q:3-1298,H:16-447^95.6%ID^E:2.2e-299^.^.	Seita.3G158600.2.p^Seita.3G158600.2.p^Q:1-434,H:130-563^94.931%ID^E:0^.^.	WP_118990495_1^WP_118990495_1^Q:93-250,H:75-233^31.3%ID^E:7.2e-09^.^.	KAG2617761.1^KAG2617761.1^Q:1-432,H:16-447^95.6%ID^E:3.6e-301^.^.	PF00069.26^Pkinase^Protein kinase domain^4-199^E:4.5e-20`PF07714.18^PK_Tyr_Ser-Thr^Protein tyrosine and serine/threonine kinase^4-199^E:2.8e-09	.	.	GO:0004672^molecular_function^protein kinase activity`GO:0005524^molecular_function^ATP binding`GO:0006468^biological_process^protein phosphorylation	.
Transcript_366201	.	.	.	.	.	.	.	.	.	.	.	.	.	.	.
Transcript_367139	sp|P12189|PSBJ_ORYSJ^sp|P12189|PSBJ_ORYSJ^Q:57-143,H:1-29^96.552%ID^E:6.54e-11^.^.	.	.	.	Seita.J021500.1.p^Seita.J021500.1.p^Q:36-143,H:1-36^94.444%ID^E:5.28e-17^.^.	WP_010476185_1^WP_010476185_1^Q:57-176,H:1-38^65%ID^E:1.1e-11^.^.	YP_009572284.1^YP_009572284.1^Q:3-176,H:1-58^81%ID^E:4.2e-27^.^.	.	.	.	.	.	.	.	.
Transcript_367191	sp|P12173|YCF68_ORYSJ^sp|P12173|YCF68_ORYSJ^Q:3-164,H:80-133^75.926%ID^E:4.18e-19^.^.	.	.	.	Seita.2G097700.1.p^Seita.2G097700.1.p^Q:96-167,H:83-106^100%ID^E:1.77e-15^.^.`Seita.2G097700.1.p^Seita.2G097700.1.p^Q:1-114,H:51-88^94.737%ID^E:1.77e-15^.^.	.	YP_009429026.1^YP_009429026.1^Q:1-150,H:69-118^94%ID^E:1.1e-28^.^.	.	.	.	.	.	.	.	.
Transcript_367250	sp|P12189|PSBJ_ORYSJ^sp|P12189|PSBJ_ORYSJ^Q:67-153,H:1-29^100%ID^E:1.82e-12^.^.	.	.	.	Seita.J021500.1.p^Seita.J021500.1.p^Q:46-153,H:1-36^97.222%ID^E:2.08e-18^.^.	WP_010476185_1^WP_010476185_1^Q:67-186,H:1-38^65%ID^E:1.4e-12^.^.	QHN53133.1^QHN53133.1^Q:1-186,H:14-75^82.3%ID^E:1.7e-29^.^.	.	.	.	.	.	.	.	.
Transcript_367494	sp|Q6ZFJ3|FENR2_ORYSJ^sp|Q6ZFJ3|FENR2_ORYSJ^Q:379-1185,H:71-339^91.822%ID^E:1.49e-169^.^.	Transcript_367494.p1	1-1185[+]	sp|A2Y8E0|FENR1_ORYSI^sp|A2Y8E0|FENR1_ORYSI^Q:84-394,H:20-334^84.444%ID^E:0^.^.	Seita.1G003200.1.p^Seita.1G003200.1.p^Q:274-1185,H:31-335^91.475%ID^E:5.08e-172^.^.	WP_015165197_1^WP_015165197_1^Q:382-1185,H:6-273^61.5%ID^E:7.4e-112^.^.	OEL20556.1^OEL20556.1^Q:271-1185,H:28-332^87.5%ID^E:5.3e-193^.^.	Seita.1G003200.1.p^Seita.1G003200.1.p^Q:65-395,H:1-335^88.988%ID^E:0^.^.	WP_015165197_1^WP_015165197_1^Q:128-395,H:6-273^61.5%ID^E:7.4e-112^.^.	OEL20556.1^OEL20556.1^Q:91-395,H:28-332^87.5%ID^E:5.3e-193^.^.	PF00970.25^FAD_binding_6^Oxidoreductase FAD-binding domain^175-261^E:0.00033`PF00175.22^NAD_binding_1^Oxidoreductase NAD-binding domain^275-390^E:3.7e-28	.	.	GO:0016491^molecular_function^oxidoreductase activity`GO:0055114^biological_process^obsolete oxidation-reduction process	K02641
Transcript_367495	sp|O49954|GCSP_SOLTU^sp|O49954|GCSP_SOLTU^Q:2-1375,H:564-1021^90.83%ID^E:0^.^.	Transcript_367495.p1	2-1423[+]	sp|O49954|GCSP_SOLTU^sp|O49954|GCSP_SOLTU^Q:1-470,H:564-1033^89.787%ID^E:0^.^.	Seita.5G291800.1.p^Seita.5G291800.1.p^Q:2-1393,H:710-1173^96.336%ID^E:0^.^.	WP_012166094_1^WP_012166094_1^Q:2-1402,H:524-984^67.7%ID^E:3.4e-229^.^.	OEL36369.1^OEL36369.1^Q:2-1420,H:534-1006^97.5%ID^E:0^.^.	Seita.5G291800.1.p^Seita.5G291800.1.p^Q:1-474,H:710-1183^96.414%ID^E:0^.^.	WP_012166094_1^WP_012166094_1^Q:1-467,H:524-984^67.7%ID^E:2e-230^.^.	OEL36369.1^OEL36369.1^Q:1-473,H:534-1006^97.5%ID^E:0^.^.	PF02347.17^GDC-P^Glycine cleavage system P-protein^49-235^E:8.3e-08`PF00266.20^Aminotran_5^Aminotransferase class-V^81-215^E:7.1e-05	.	.	GO:0004375^molecular_function^glycine dehydrogenase (decarboxylating) activity`GO:0006546^biological_process^glycine catabolic process`GO:0055114^biological_process^obsolete oxidation-reduction process	K00281
Transcript_367502	sp|P14897|ELI9_HORVU^sp|P14897|ELI9_HORVU^Q:638-255,H:43-172^79.231%ID^E:2.58e-37^.^.	Transcript_367502.p1	1-804[+]	.	Seita.2G053800.1.p^Seita.2G053800.1.p^Q:659-252,H:43-179^77.372%ID^E:7.66e-44^.^.	.	XP_039834261.1^XP_039834261.1^Q:776-255,H:30-216^80.2%ID^E:1.7e-83^.^.	Seita.2G053400.1.p^Seita.2G053400.1.p^Q:89-259,H:2-180^73.333%ID^E:2.07e-65^.^.	.	PVH63523.1^PVH63523.1^Q:94-264,H:1-195^68.4%ID^E:1.2e-63^.^.	.	.	ExpAA=49.10^PredHel=2^Topology=i5-27o201-223i	.	.
Transcript_367507	.	.	.	.	Seita.5G291800.1.p^Seita.5G291800.1.p^Q:2-172,H:26-85^50.82%ID^E:0.000182^.^.	.	RCV27018.1^RCV27018.1^Q:94-357,H:60-149^60.9%ID^E:1.6e-17^.^.	.	.	.	.	.	.	.	.
Transcript_367536	sp|C0LGT6|EFR_ARATH^sp|C0LGT6|EFR_ARATH^Q:209-1084,H:28-321^41.356%ID^E:1.36e-50^.^.`sp|C0LGT6|EFR_ARATH^sp|C0LGT6|EFR_ARATH^Q:401-1105,H:339-598^34.733%ID^E:5.75e-29^.^.`sp|C0LGT6|EFR_ARATH^sp|C0LGT6|EFR_ARATH^Q:359-718,H:494-615^33.333%ID^E:4.28e-08^.^.	Transcript_367536.p1	2-1105[+]	sp|C0LGT6|EFR_ARATH^sp|C0LGT6|EFR_ARATH^Q:70-361,H:28-321^41.356%ID^E:1.06e-50^.^.`sp|C0LGT6|EFR_ARATH^sp|C0LGT6|EFR_ARATH^Q:134-368,H:339-598^34.733%ID^E:5.52e-29^.^.`sp|C0LGT6|EFR_ARATH^sp|C0LGT6|EFR_ARATH^Q:116-368,H:170-455^33.449%ID^E:4.68e-27^.^.`sp|C0LGT6|EFR_ARATH^sp|C0LGT6|EFR_ARATH^Q:120-335,H:398-615^32.877%ID^E:2.44e-22^.^.`sp|C0LGT6|EFR_ARATH^sp|C0LGT6|EFR_ARATH^Q:127-276,H:477-626^3…	Seita.1G227300.1.p^Seita.1G227300.1.p^Q:95-1105,H:11-347^68.843%ID^E:1.38e-138^.^.	.	RCV07228.1^RCV07228.1^Q:95-1009,H:11-315^76.7%ID^E:5.8e-90^.^.	Seita.1G227300.1.p^Seita.1G227300.1.p^Q:32-368,H:11-347^68.843%ID^E:3.44e-143^.^.`Seita.1G227300.1.p^Seita.1G227300.1.p^Q:116-227,H:286-405^42.5%ID^E:3.25e-13^.^.	.	RCV07228.1^RCV07228.1^Q:32-336,H:11-315^76.7%ID^E:5.8e-90^.^.	PF08263.13^LRRNT_2^Leucine rich repeat N-terminal domain^70-109^E:4.9e-12`PF00560.34^LRR_1^Leucine Rich Repeat^120-138^E:69`PF00560.34^LRR_1^Leucine Rich Repeat^141-157^E:590`PF13855.7^LRR_8^Leucine rich repeat^159-198^E:6.3e-07`PF00560.34^LRR_1^Leucine Rich Repeat^163-185^E:0.18`PF00560.34^LRR_1^Leucine Rich Repeat^187-207^E:1.4`PF00560.34^LRR_1^Leucine Rich Repeat^212-233^E:2.8`PF00560.34^LRR_1…	.	ExpAA=22.41^PredHel=1^Topology=i46-68o	GO:0005515^molecular_function^protein binding	.
Transcript_367537	sp|Q9FN42|CLPP2_ARATH^sp|Q9FN42|CLPP2_ARATH^Q:70-681,H:28-231^68.137%ID^E:1.75e-91^.^.	Transcript_367537.p1	1-765[+]	sp|Q9FN42|CLPP2_ARATH^sp|Q9FN42|CLPP2_ARATH^Q:24-229,H:28-233^67.961%ID^E:1.52e-103^.^.	Seita.1G245300.1.p^Seita.1G245300.1.p^Q:67-681,H:72-276^96.585%ID^E:4.47e-132^.^.	WP_014745499_1^WP_014745499_1^Q:82-657,H:12-203^71.4%ID^E:4.5e-92^.^.	XP_039790608.1^XP_039790608.1^Q:1-762,H:52-305^95.3%ID^E:1.9e-163^.^.	Seita.1G245300.1.p^Seita.1G245300.1.p^Q:1-255,H:51-305^95.312%ID^E:6.84e-167^.^.	WP_014745499_1^WP_014745499_1^Q:28-219,H:12-203^71.4%ID^E:2.2e-93^.^.	XP_039790608.1^XP_039790608.1^Q:1-254,H:52-305^95.3%ID^E:3.4e-165^.^.	PF00574.24^CLP_protease^Clp protease^38-217^E:1.8e-82	.	.	.	K01358
Transcript_367566	sp|Q9ZNX9|SIGE_ARATH^sp|Q9ZNX9|SIGE_ARATH^Q:248-1204,H:95-426^52.853%ID^E:1.27e-111^.^.	Transcript_367566.p1	44-1204[+]	sp|Q9ZNX9|SIGE_ARATH^sp|Q9ZNX9|SIGE_ARATH^Q:69-387,H:95-426^54.762%ID^E:1.19e-118^.^.	Seita.3G126900.1.p^Seita.3G126900.1.p^Q:44-1204,H:1-394^87.31%ID^E:0^.^.	WP_020862221_1^WP_020862221_1^Q:578-1174,H:31-227^37.5%ID^E:2.1e-29^.^.	XP_004961057.1^XP_004961057.1^Q:44-1204,H:1-394^86.3%ID^E:3.3e-221^.^.	Seita.3G126900.1.p^Seita.3G126900.1.p^Q:1-387,H:1-394^87.31%ID^E:0^.^.	WP_020862221_1^WP_020862221_1^Q:179-377,H:31-227^37.5%ID^E:1.6e-29^.^.	XP_004961057.1^XP_004961057.1^Q:1-387,H:1-394^86.3%ID^E:1.3e-221^.^.	PF04539.17^Sigma70_r3^Sigma-70 region 3^199-238^E:8.9e-06`PF04542.15^Sigma70_r2^Sigma-70 region 2^244-310^E:2.2e-11`PF04539.17^Sigma70_r3^Sigma-70 region 3^327-383^E:1.6e-12	.	.	GO:0003700^molecular_function^DNA-binding transcription factor activity`GO:0006352^biological_process^DNA-templated transcription, initiation`GO:0006355^biological_process^regulation of transcription, DNA-templated	K03093
Transcript_367588	sp|Q6R0H1|LHY_ARATH^sp|Q6R0H1|LHY_ARATH^Q:666-740,H:1-25^80%ID^E:0.000266^.^.	.	.	.	Seita.6G055700.1.p^Seita.6G055700.1.p^Q:615-740,H:14-52^66.667%ID^E:1.98e-07^.^.	.	AQK41468.1^AQK41468.1^Q:666-740,H:1-25^88%ID^E:0.00097^.^.	.	.	.	.	.	.	.	.
Transcript_367601	sp|Q6ETQ7|TROL_ORYSJ^sp|Q6ETQ7|TROL_ORYSJ^Q:1-897,H:115-406^74.916%ID^E:6.8e-128^.^.	Transcript_367601.p1	1-1107[+]	sp|Q6ETQ7|TROL_ORYSJ^sp|Q6ETQ7|TROL_ORYSJ^Q:1-358,H:115-468^70.36%ID^E:5.27e-150^.^.	Seita.1G013300.1.p^Seita.1G013300.1.p^Q:34-1074,H:122-440^77.233%ID^E:5.38e-139^.^.	WP_027280013_1^WP_027280013_1^Q:70-402,H:12-135^28.2%ID^E:2.4e-06^.^.	XP_008681054.1^XP_008681054.1^Q:1-999,H:106-429^78.7%ID^E:4.9e-156^.^.	Seita.1G013300.1.p^Seita.1G013300.1.p^Q:12-358,H:122-440^77.937%ID^E:8.06e-169^.^.	WP_027280013_1^WP_027280013_1^Q:24-134,H:12-135^28.2%ID^E:2e-06^.^.	XP_008681054.1^XP_008681054.1^Q:1-334,H:106-430^78.8%ID^E:1.8e-157^.^.	.	.	.	.	K17525
Transcript_367989	sp|Q01923|RPOC2_SORBI^sp|Q01923|RPOC2_SORBI^Q:1517-6010,H:1-1520^93.421%ID^E:0^.^.	Transcript_367989.p1	1517-6013[+]	sp|Q6ENX1|RPOC2_SACOF^sp|Q6ENX1|RPOC2_SACOF^Q:1-1498,H:1-1534^93.815%ID^E:0^.^.	Seita.J019100.1.p^Seita.J019100.1.p^Q:1517-6013,H:1-1129^69.317%ID^E:0^.^.	WP_015172946_1^WP_015172946_1^Q:1535-5872,H:13-1258^28.1%ID^E:3.4e-145^.^.	ARO35382.1^ARO35382.1^Q:1517-6010,H:1-1498^100%ID^E:0^.^.	Seita.J019100.1.p^Seita.J019100.1.p^Q:1-1499,H:1-1129^69.973%ID^E:0^.^.	WP_015172946_1^WP_015172946_1^Q:7-1452,H:13-1258^28.1%ID^E:1.4e-149^.^.	ARO35382.1^ARO35382.1^Q:1-1498,H:1-1498^100%ID^E:0^.^.	PF05000.18^RNA_pol_Rpb1_4^RNA polymerase Rpb1, domain 4^97-157^E:2.1e-10`PF04998.18^RNA_pol_Rpb1_5^RNA polymerase Rpb1, domain 5^172-370^E:8.7e-41`PF04998.18^RNA_pol_Rpb1_5^RNA polymerase Rpb1, domain 5^1300-1388^E:1.7e-07	.	.	GO:0003677^molecular_function^DNA binding`GO:0003899^molecular_function^DNA-directed 5'-3' RNA polymerase activity`GO:0006351^biological_process^transcription, DNA-templated	K03046
Transcript_367989	sp|Q01923|RPOC2_SORBI^sp|Q01923|RPOC2_SORBI^Q:1517-6010,H:1-1520^93.421%ID^E:0^.^.	Transcript_367989.p2	1-1317[+]	sp|A1E9R5|RPOC1_SORBI^sp|A1E9R5|RPOC1_SORBI^Q:1-438,H:246-683^98.174%ID^E:0^.^.	Seita.J019100.1.p^Seita.J019100.1.p^Q:1517-6013,H:1-1129^69.317%ID^E:0^.^.	WP_015172946_1^WP_015172946_1^Q:1535-5872,H:13-1258^28.1%ID^E:3.4e-145^.^.	ARO35382.1^ARO35382.1^Q:1517-6010,H:1-1498^100%ID^E:0^.^.	Seita.J010400.1.p^Seita.J010400.1.p^Q:24-439,H:10-425^99.038%ID^E:0^.^.	WP_015228407_1^WP_015228407_1^Q:1-431,H:225-625^49.2%ID^E:5.3e-135^.^.	YP_008855082.1^YP_008855082.1^Q:1-438,H:246-683^100%ID^E:0^.^.	PF04997.13^RNA_pol_Rpb1_1^RNA polymerase Rpb1, domain 1^8-126^E:1.9e-30`PF00623.21^RNA_pol_Rpb1_2^RNA polymerase Rpb1, domain 2^128-182^E:1.1e-08`PF00623.21^RNA_pol_Rpb1_2^RNA polymerase Rpb1, domain 2^180-268^E:2.2e-27	.	.	GO:0003677^molecular_function^DNA binding`GO:0003899^molecular_function^DNA-directed 5'-3' RNA polymerase activity`GO:0006351^biological_process^transcription, DNA-templated	K03046
Transcript_367989	sp|Q01923|RPOC2_SORBI^sp|Q01923|RPOC2_SORBI^Q:1517-6010,H:1-1520^93.421%ID^E:0^.^.	Transcript_367989.p4	6277-6987[+]	sp|P17933|RR2_WHEAT^sp|P17933|RR2_WHEAT^Q:1-236,H:1-236^98.305%ID^E:2.72e-175^.^.	Seita.J019100.1.p^Seita.J019100.1.p^Q:1517-6013,H:1-1129^69.317%ID^E:0^.^.	WP_015172946_1^WP_015172946_1^Q:1535-5872,H:13-1258^28.1%ID^E:3.4e-145^.^.	ARO35382.1^ARO35382.1^Q:1517-6010,H:1-1498^100%ID^E:0^.^.	Seita.J019200.1.p^Seita.J019200.1.p^Q:1-237,H:1-190^78.481%ID^E:3.01e-126^.^.	BBD53436_1^BBD53436_1^Q:8-229,H:4-225^54.5%ID^E:4.5e-86^.^.	YP_008855084.1^YP_008855084.1^Q:1-236,H:1-236^99.6%ID^E:4.9e-169^.^.	PF00318.21^Ribosomal_S2^Ribosomal protein S2^13-228^E:1.2e-76	.	.	GO:0003735^molecular_function^structural constituent of ribosome`GO:0006412^biological_process^translation`GO:0005622^cellular_component^intracellular anatomical structure`GO:0005840^cellular_component^ribosome	K02967
Transcript_367989	sp|Q01923|RPOC2_SORBI^sp|Q01923|RPOC2_SORBI^Q:1517-6010,H:1-1520^93.421%ID^E:0^.^.	Transcript_367989.p3	7244-7987[+]	sp|Q6ENW9|ATPI_SACOF^sp|Q6ENW9|ATPI_SACOF^Q:1-247,H:1-247^100%ID^E:2.21e-179^.^.	Seita.J019100.1.p^Seita.J019100.1.p^Q:1517-6013,H:1-1129^69.317%ID^E:0^.^.	WP_015172946_1^WP_015172946_1^Q:1535-5872,H:13-1258^28.1%ID^E:3.4e-145^.^.	ARO35382.1^ARO35382.1^Q:1517-6010,H:1-1498^100%ID^E:0^.^.	Seita.J019300.1.p^Seita.J019300.1.p^Q:53-137,H:1-85^100%ID^E:1.25e-57^.^.	WP_041268993_1^WP_041268993_1^Q:8-246,H:5-243^73.8%ID^E:5.6e-123^.^.	NP_043019.1^NP_043019.1^Q:1-247,H:1-247^100%ID^E:1.3e-174^.^.	PF00119.21^ATP-synt_A^ATP synthase A chain^41-239^E:8.1e-51	.	ExpAA=103.39^PredHel=5^Topology=o35-57i92-114o134-153i190-212o217-239i	GO:0015078^molecular_function^proton transmembrane transporter activity`GO:0015986^biological_process^ATP synthesis coupled proton transport`GO:0045263^cellular_component^proton-transporting ATP synthase complex, coupling factor F(o)	K02108
Transcript_368037	sp|P0C343|NDHK_ORYSJ^sp|P0C343|NDHK_ORYSJ^Q:517-1077,H:37-225^96.296%ID^E:6.3e-123^.^.`sp|P0C343|NDHK_ORYSJ^sp|P0C343|NDHK_ORYSJ^Q:419-520,H:6-39^76.471%ID^E:2.54e-07^.^.	Transcript_368037.p1	505-1080[+]	sp|P0C343|NDHK_ORYSJ^sp|P0C343|NDHK_ORYSJ^Q:5-191,H:37-225^96.296%ID^E:2.03e-132^.^.	Seita.J009900.1.p^Seita.J009900.1.p^Q:484-1080,H:6-203^94%ID^E:7.19e-125^.^.	WP_002760976_1^WP_002760976_1^Q:517-1005,H:57-222^69.9%ID^E:9.1e-71^.^.	ERN02874.1^ERN02874.1^Q:517-1659,H:38-350^59.8%ID^E:6e-135^.^.	Seita.J009900.1.p^Seita.J009900.1.p^Q:4-192,H:14-203^97.368%ID^E:3.6e-134^.^.	WP_002760976_1^WP_002760976_1^Q:5-167,H:57-222^69.9%ID^E:2.2e-78^.^.	PUZ39181.1^PUZ39181.1^Q:1-191,H:1-192^96.4%ID^E:3.2e-127^.^.	PF01058.23^Oxidored_q6^NADH ubiquinone oxidoreductase, 20 Kd subunit^35-119^E:3.2e-22	.	.	GO:0051536^molecular_function^iron-sulfur cluster binding`GO:0055114^biological_process^obsolete oxidation-reduction process	K05582
Transcript_368206	sp|Q9SZJ5|GLYM1_ARATH^sp|Q9SZJ5|GLYM1_ARATH^Q:140-1213,H:7-368^88.154%ID^E:0^.^.`sp|Q9SZJ5|GLYM1_ARATH^sp|Q9SZJ5|GLYM1_ARATH^Q:1546-1998,H:368-517^80.795%ID^E:2.61e-76^.^.	Transcript_368206.p1	122-1237[+]	sp|Q9SZJ5|GLYM1_ARATH^sp|Q9SZJ5|GLYM1_ARATH^Q:1-364,H:1-368^88.076%ID^E:0^.^.	Seita.9G099700.4.p^Seita.9G099700.4.p^Q:140-1213,H:7-364^96.369%ID^E:0^.^.`Seita.9G099700.4.p^Seita.9G099700.4.p^Q:1546-2001,H:364-514^95.395%ID^E:6.32e-90^.^.	AKM79090_1^AKM79090_1^Q:293-1210,H:6-297^51%ID^E:4.1e-93^.^.	AAR07090.1^AAR07090.1^Q:116-1213,H:43-408^95.9%ID^E:8.4e-252^.^.	Seita.9G099700.4.p^Seita.9G099700.4.p^Q:1-364,H:1-364^96.429%ID^E:0^.^.	AKM79090_1^AKM79090_1^Q:58-363,H:6-297^51%ID^E:4.9e-98^.^.	OEL24586.1^OEL24586.1^Q:1-364,H:1-364^97.3%ID^E:3.2e-257^.^.	PF00464.20^SHMT^Serine hydroxymethyltransferase^51-365^E:1.9e-171	.	.	.	K00600
Transcript_368206	sp|Q9SZJ5|GLYM1_ARATH^sp|Q9SZJ5|GLYM1_ARATH^Q:140-1213,H:7-368^88.154%ID^E:0^.^.`sp|Q9SZJ5|GLYM1_ARATH^sp|Q9SZJ5|GLYM1_ARATH^Q:1546-1998,H:368-517^80.795%ID^E:2.61e-76^.^.	Transcript_368206.p2	1500-1901[-]	.	Seita.9G099700.4.p^Seita.9G099700.4.p^Q:140-1213,H:7-364^96.369%ID^E:0^.^.`Seita.9G099700.4.p^Seita.9G099700.4.p^Q:1546-2001,H:364-514^95.395%ID^E:6.32e-90^.^.	AKM79090_1^AKM79090_1^Q:293-1210,H:6-297^51%ID^E:4.1e-93^.^.	AAR07090.1^AAR07090.1^Q:116-1213,H:43-408^95.9%ID^E:8.4e-252^.^.	.	.	.	.	.	.	.	.
Transcript_368244	.	.	.	.	.	.	.	.	.	.	.	.	.	.	.
Transcript_368397	.	.	.	.	Seita.9G280700.1.p^Seita.9G280700.1.p^Q:534-599,H:49-70^95.455%ID^E:1.76e-06^.^.	.	RLN16430.1^RLN16430.1^Q:165-596,H:1-94^50%ID^E:3.2e-26^.^.	.	.	.	.	.	.	.	.
Transcript_368747	sp|F4JCX9|LNK2_ARATH^sp|F4JCX9|LNK2_ARATH^Q:1175-1912,H:343-580^39.442%ID^E:3.89e-25^.^.	Transcript_368747.p1	257-2065[+]	sp|F4JCX9|LNK2_ARATH^sp|F4JCX9|LNK2_ARATH^Q:132-552,H:153-580^31.066%ID^E:8.12e-38^.^.	Seita.5G178100.2.p^Seita.5G178100.2.p^Q:257-2065,H:1-606^80.858%ID^E:0^.^.	.	TKW14619.1^TKW14619.1^Q:68-2062,H:48-717^77.8%ID^E:0^.^.	Seita.5G178100.2.p^Seita.5G178100.2.p^Q:1-603,H:1-606^81.188%ID^E:0^.^.	.	TVU20913.1^TVU20913.1^Q:10-602,H:2-629^78.7%ID^E:0^.^.	.	.	.	.	.
Transcript_368747	sp|F4JCX9|LNK2_ARATH^sp|F4JCX9|LNK2_ARATH^Q:1175-1912,H:343-580^39.442%ID^E:3.89e-25^.^.	Transcript_368747.p3	2153-2458[-]	.	Seita.5G178100.2.p^Seita.5G178100.2.p^Q:257-2065,H:1-606^80.858%ID^E:0^.^.	.	TKW14619.1^TKW14619.1^Q:68-2062,H:48-717^77.8%ID^E:0^.^.	.	.	.	.	.	.	.	.
Transcript_368823	sp|Q6K8J4|ISPG_ORYSJ^sp|Q6K8J4|ISPG_ORYSJ^Q:234-2384,H:1-686^90.098%ID^E:0^.^.	Transcript_368823.p1	234-2321[+]	sp|Q6K8J4|ISPG_ORYSJ^sp|Q6K8J4|ISPG_ORYSJ^Q:1-679,H:1-677^94.845%ID^E:0^.^.	Seita.1G223900.1.p^Seita.1G223900.1.p^Q:234-2384,H:1-688^92.608%ID^E:0^.^.	WP_013925438_1^WP_013925438_1^Q:468-2384,H:2-591^48.8%ID^E:2.9e-191^.^.	XP_034600075.1^XP_034600075.1^Q:234-2384,H:1-688^92.6%ID^E:0^.^.	Seita.1G223900.1.p^Seita.1G223900.1.p^Q:1-679,H:1-679^96.465%ID^E:0^.^.	WP_013925438_1^WP_013925438_1^Q:79-679,H:2-582^50.3%ID^E:1.8e-191^.^.	XP_034600075.1^XP_034600075.1^Q:1-679,H:1-679^96.6%ID^E:0^.^.	PF04551.15^GcpE^GcpE protein^92-679^E:7.1e-125	.	.	GO:0046429^molecular_function^4-hydroxy-3-methylbut-2-en-1-yl diphosphate synthase activity`GO:0016114^biological_process^terpenoid biosynthetic process`GO:0055114^biological_process^obsolete oxidation-reduction process	K03526
Transcript_369234	sp|Q7SIC9|TKTC_MAIZE^sp|Q7SIC9|TKTC_MAIZE^Q:139-2241,H:2-675^91.155%ID^E:0^.^.	Transcript_369234.p1	1-1242[+]	sp|Q7SIC9|TKTC_MAIZE^sp|Q7SIC9|TKTC_MAIZE^Q:47-402,H:2-357^94.944%ID^E:0^.^.	Seita.4G023100.1.p^Seita.4G023100.1.p^Q:13-2244,H:30-744^90.323%ID^E:0^.^.	WP_011243295_1^WP_011243295_1^Q:166-2238,H:4-665^64.1%ID^E:0^.^.	PUZ62338.1^PUZ62338.1^Q:4-2241,H:27-743^91.3%ID^E:0^.^.	Seita.4G023100.1.p^Seita.4G023100.1.p^Q:5-402,H:30-425^93.216%ID^E:0^.^.	WP_011243295_1^WP_011243295_1^Q:56-402,H:4-350^70.6%ID^E:3.3e-184^.^.	TVU12784.1^TVU12784.1^Q:2-402,H:28-426^94.5%ID^E:6.1e-278^.^.	PF00456.22^Transketolase_N^Transketolase, thiamine diphosphate binding domain^63-394^E:7.4e-150	.	.	.	K00615
Transcript_369234	sp|Q7SIC9|TKTC_MAIZE^sp|Q7SIC9|TKTC_MAIZE^Q:139-2241,H:2-675^91.155%ID^E:0^.^.	Transcript_369234.p2	1264-2244[+]	sp|Q7SIC9|TKTC_MAIZE^sp|Q7SIC9|TKTC_MAIZE^Q:9-326,H:358-675^94.654%ID^E:0^.^.	Seita.4G023100.1.p^Seita.4G023100.1.p^Q:13-2244,H:30-744^90.323%ID^E:0^.^.	WP_011243295_1^WP_011243295_1^Q:166-2238,H:4-665^64.1%ID^E:0^.^.	PUZ62338.1^PUZ62338.1^Q:4-2241,H:27-743^91.3%ID^E:0^.^.	Seita.4G023100.1.p^Seita.4G023100.1.p^Q:9-327,H:426-744^94.357%ID^E:0^.^.	WP_015229323_1^WP_015229323_1^Q:9-325,H:351-669^62.9%ID^E:3.3e-138^.^.	KAG2604006.1^KAG2604006.1^Q:9-326,H:187-504^96.2%ID^E:5.2e-217^.^.	PF02779.25^Transket_pyr^Transketolase, pyrimidine binding domain^18-188^E:2.9e-43`PF02780.21^Transketolase_C^Transketolase, C-terminal domain^213-319^E:6.6e-11	.	.	.	K00615
Transcript_369423	sp|P29344|RR1_SPIOL^sp|P29344|RR1_SPIOL^Q:118-1275,H:1-391^72.123%ID^E:0^.^.	Transcript_369423.p1	118-1326[+]	sp|P29344|RR1_SPIOL^sp|P29344|RR1_SPIOL^Q:1-393,H:1-398^72.362%ID^E:0^.^.	Seita.9G425000.1.p^Seita.9G425000.1.p^Q:118-1275,H:1-388^92.01%ID^E:0^.^.	NP_682836_1^NP_682836_1^Q:325-1293,H:10-324^44.1%ID^E:3e-84^.^.	XP_039786369.1^XP_039786369.1^Q:118-1323,H:1-402^95%ID^E:3.3e-266^.^.	Seita.9G425000.1.p^Seita.9G425000.1.p^Q:1-403,H:1-405^92.593%ID^E:0^.^.	NP_682836_1^NP_682836_1^Q:70-375,H:10-311^45.3%ID^E:2.1e-86^.^.	XP_039786369.1^XP_039786369.1^Q:1-402,H:1-402^95%ID^E:1e-267^.^.	PF00575.24^S1^S1 RNA binding domain^177-241^E:2.7e-08`PF00575.24^S1^S1 RNA binding domain^255-324^E:1.1e-16	.	.	GO:0003676^molecular_function^nucleic acid binding	K02945
Transcript_369969	sp|Q2MI70|PETD_SOLLC^sp|Q2MI70|PETD_SOLLC^Q:80-6,H:3-27^96%ID^E:1.51e-07^.^.	.	.	.	.	WP_009149162_1^WP_009149162_1^Q:80-6,H:3-27^80%ID^E:3.1e-05^.^.	CAA29002.1^CAA29002.1^Q:128-6,H:1-41^97.6%ID^E:2.4e-18^.^.	.	.	.	.	.	.	.	.
Transcript_370375	sp|P0C587|HEM1_ORYSJ^sp|P0C587|HEM1_ORYSJ^Q:583-1929,H:71-519^98.664%ID^E:0^.^.	Transcript_370375.p1	391-1986[+]	sp|P0C587|HEM1_ORYSJ^sp|P0C587|HEM1_ORYSJ^Q:1-531,H:1-537^94.62%ID^E:0^.^.	Seita.9G201900.1.p^Seita.9G201900.1.p^Q:583-1986,H:67-534^97.222%ID^E:0^.^.	WP_015171379_1^WP_015171379_1^Q:631-1929,H:2-422^47.6%ID^E:8.5e-118^.^.	XP_006662488.3^XP_006662488.3^Q:481-1983,H:33-533^98%ID^E:0^.^.	Seita.9G201900.1.p^Seita.9G201900.1.p^Q:21-532,H:22-534^96.296%ID^E:0^.^.	WP_015171379_1^WP_015171379_1^Q:81-515,H:2-424^47.4%ID^E:1.9e-121^.^.	XP_004982691.1^XP_004982691.1^Q:1-531,H:1-533^94.9%ID^E:0^.^.	PF05201.16^GlutR_N^Glutamyl-tRNAGlu reductase, N-terminal domain^85-235^E:1.2e-42`PF01488.21^Shikimate_DH^Shikimate / quinate 5-dehydrogenase^252-392^E:8.9e-45`PF02423.16^OCD_Mu_crystall^Ornithine cyclodeaminase/mu-crystallin family^263-345^E:4.6e-05`PF03807.18^F420_oxidored^NADP oxidoreductase coenzyme F420-dependent^268-334^E:2.5e-07`PF03446.16^NAD_binding_2^NAD binding domain of 6-phosphogluco…	.	.	GO:0008883^molecular_function^glutamyl-tRNA reductase activity`GO:0050661^molecular_function^NADP binding`GO:0033014^biological_process^tetrapyrrole biosynthetic process`GO:0055114^biological_process^obsolete oxidation-reduction process	K02492
Transcript_371251	sp|Q08937|ROC2_NICSY^sp|Q08937|ROC2_NICSY^Q:306-881,H:86-291^64.078%ID^E:2.55e-77^.^.	Transcript_371251.p1	72-884[+]	sp|Q08937|ROC2_NICSY^sp|Q08937|ROC2_NICSY^Q:76-270,H:83-291^64.593%ID^E:3.88e-89^.^.	Seita.2G401700.1.p^Seita.2G401700.1.p^Q:72-884,H:1-266^84.191%ID^E:4.49e-116^.^.	WP_129890717_1^WP_129890717_1^Q:624-875,H:2-85^53.6%ID^E:2.4e-22^.^.	TVU37735.1^TVU37735.1^Q:15-881,H:20-304^87.2%ID^E:8.2e-146^.^.	Seita.2G401700.1.p^Seita.2G401700.1.p^Q:1-271,H:1-266^85.252%ID^E:6.92e-142^.^.	WP_129890717_1^WP_129890717_1^Q:185-268,H:2-85^53.6%ID^E:1e-22^.^.	TVU37735.1^TVU37735.1^Q:1-270,H:39-304^88.9%ID^E:1.4e-138^.^.	PF00076.23^RRM_1^RNA recognition motif. (a.k.a. RRM, RBD, or RNP domain)^82-152^E:1.4e-19`PF00076.23^RRM_1^RNA recognition motif. (a.k.a. RRM, RBD, or RNP domain)^188-258^E:6.5e-20	.	.	GO:0003676^molecular_function^nucleic acid binding	K11294
Transcript_371651	sp|C5Z7K4|SYAP_SORBI^sp|C5Z7K4|SYAP_SORBI^Q:759-2909,H:245-961^91.213%ID^E:0^.^.`sp|C5Z7K4|SYAP_SORBI^sp|C5Z7K4|SYAP_SORBI^Q:143-748,H:44-244^93.069%ID^E:4.94e-124^.^.	Transcript_371651.p1	654-2915[+]	sp|C5Z7K4|SYAP_SORBI^sp|C5Z7K4|SYAP_SORBI^Q:36-752,H:245-961^91.213%ID^E:0^.^.	Seita.4G108000.1.p^Seita.4G108000.1.p^Q:759-2897,H:271-983^92.006%ID^E:0^.^.`Seita.4G108000.1.p^Seita.4G108000.1.p^Q:68-748,H:45-270^90.308%ID^E:4.46e-138^.^.	WP_015143967_1^WP_015143967_1^Q:759-2897,H:190-876^52.7%ID^E:3.2e-243^.^.	XP_023156738.1^XP_023156738.1^Q:537-2909,H:1-791^88.4%ID^E:0^.^.	Seita.4G108000.1.p^Seita.4G108000.1.p^Q:36-748,H:271-983^92.006%ID^E:0^.^.	WP_015143967_1^WP_015143967_1^Q:36-748,H:190-876^52.7%ID^E:3.2e-248^.^.	XP_023156738.1^XP_023156738.1^Q:2-752,H:41-791^89.1%ID^E:0^.^.	PF01411.20^tRNA-synt_2c^tRNA synthetases class II (A)^35-423^E:5.7e-107`PF07973.15^tRNA_SAD^Threonyl and Alanyl tRNA synthetase second additional domain^521-564^E:6.7e-18`PF02272.20^DHHA1^DHHA1 domain^601-743^E:1.4e-20	.	.	GO:0000166^molecular_function^nucleotide binding`GO:0004813^molecular_function^alanine-tRNA ligase activity`GO:0005524^molecular_function^ATP binding`GO:0006419^biological_process^alanyl-tRNA aminoacylation`GO:0004812^molecular_function^aminoacyl-tRNA ligase activity`GO:0043039^biological_process^tRNA aminoacylation`GO:0003676^molecular_function^nucleic acid binding	K01872
Transcript_372178	sp|Q6DW74|DGDG1_LOTJA^sp|Q6DW74|DGDG1_LOTJA^Q:538-2457,H:143-786^70.462%ID^E:0^.^.	Transcript_372178.p1	1-2460[+]	sp|Q6DW74|DGDG1_LOTJA^sp|Q6DW74|DGDG1_LOTJA^Q:111-819,H:13-786^64.359%ID^E:0^.^.	Seita.8G040700.1.p^Seita.8G040700.1.p^Q:250-2457,H:1-738^87.314%ID^E:0^.^.	WP_086933209_1^WP_086933209_1^Q:1021-2166,H:2-363^29.6%ID^E:9e-34^.^.	TVU26785.1^TVU26785.1^Q:214-2457,H:62-815^87.9%ID^E:0^.^.	Seita.8G040700.1.p^Seita.8G040700.1.p^Q:84-820,H:1-739^87.332%ID^E:0^.^.	WP_086933209_1^WP_086933209_1^Q:341-722,H:2-363^29.6%ID^E:8e-34^.^.	TVU26785.1^TVU26785.1^Q:72-819,H:62-815^87.9%ID^E:0^.^.	PF00534.21^Glycos_transf_1^Glycosyl transferases group 1^568-670^E:3e-12`PF13692.7^Glyco_trans_1_4^Glycosyl transferases group 1^568-697^E:2.1e-10	.	.	.	K09480
Transcript_372950	sp|Q8RWV8|U1165_ARATH^sp|Q8RWV8|U1165_ARATH^Q:199-348,H:343-392^68%ID^E:7.2e-15^.^.`sp|Q8RWV8|U1165_ARATH^sp|Q8RWV8|U1165_ARATH^Q:535-609,H:390-414^76%ID^E:0.000365^.^.	Transcript_372950.p1	130-468[+]	sp|Q8RWV8|U1165_ARATH^sp|Q8RWV8|U1165_ARATH^Q:24-73,H:343-392^68%ID^E:2.75e-17^.^.	Seita.9G418100.1.p^Seita.9G418100.1.p^Q:199-348,H:361-410^88%ID^E:2.54e-23^.^.`Seita.9G418100.1.p^Seita.9G418100.1.p^Q:529-609,H:406-432^85.185%ID^E:2.36e-07^.^.	.	KQK05135.1^KQK05135.1^Q:199-621,H:233-308^47.5%ID^E:2.3e-25^.^.	Seita.9G418100.1.p^Seita.9G418100.1.p^Q:24-73,H:361-410^88%ID^E:2.54e-25^.^.	.	VAH16786.1^VAH16786.1^Q:24-112,H:360-452^60.2%ID^E:1.4e-22^.^.	.	.	.	.	K13157
Transcript_374361	sp|Q7XVF9|P2C39_ORYSJ^sp|Q7XVF9|P2C39_ORYSJ^Q:668-2218,H:1-520^89.423%ID^E:0^.^.	Transcript_374361.p1	668-2221[+]	sp|Q7XVF9|P2C39_ORYSJ^sp|Q7XVF9|P2C39_ORYSJ^Q:1-517,H:1-520^89.423%ID^E:0^.^.	Seita.7G085000.1.p^Seita.7G085000.1.p^Q:668-2221,H:1-519^89.464%ID^E:0^.^.	.	OEL15729.1^OEL15729.1^Q:656-2218,H:52-576^90.3%ID^E:0^.^.	Seita.7G085000.1.p^Seita.7G085000.1.p^Q:1-518,H:1-519^89.464%ID^E:0^.^.	.	OEL15729.1^OEL15729.1^Q:1-517,H:56-576^91%ID^E:0^.^.	PF00481.22^PP2C^Protein phosphatase 2C^285-469^E:3.8e-28	.	.	GO:0003824^molecular_function^catalytic activity	.
Transcript_374361	sp|Q7XVF9|P2C39_ORYSJ^sp|Q7XVF9|P2C39_ORYSJ^Q:668-2218,H:1-520^89.423%ID^E:0^.^.	Transcript_374361.p4	2-298[-]	.	Seita.7G085000.1.p^Seita.7G085000.1.p^Q:668-2221,H:1-519^89.464%ID^E:0^.^.	.	OEL15729.1^OEL15729.1^Q:656-2218,H:52-576^90.3%ID^E:0^.^.	.	.	.	.	.	.	.	.
Transcript_374703	sp|P0C160|YCF3_SACHY^sp|P0C160|YCF3_SACHY^Q:500-369,H:1-44^95.455%ID^E:2.24e-20^.^.	.	.	.	Seita.1G007500.1.p^Seita.1G007500.1.p^Q:696-631,H:3-24^86.364%ID^E:6.88e-05^.^.	NP_682315_1^NP_682315_1^Q:500-375,H:1-42^59.5%ID^E:1.8e-10^.^.	EEF26886.1^EEF26886.1^Q:500-54,H:1-96^53.7%ID^E:6.6e-31^.^.	.	.	.	.	.	.	.	.
Transcript_374704	sp|P08527|RR14_MAIZE^sp|P08527|RR14_MAIZE^Q:105-413,H:1-103^99.029%ID^E:1.51e-49^.^.	.	.	.	Seita.9G143200.1.p^Seita.9G143200.1.p^Q:240-416,H:1-59^91.525%ID^E:6.88e-32^.^.	WP_015189741_1^WP_015189741_1^Q:105-413,H:1-100^57.3%ID^E:8.2e-30^.^.	YP_009267061.1^YP_009267061.1^Q:105-413,H:1-103^100%ID^E:1.5e-63^.^.	.	.	.	.	.	.	.	.
Transcript_376401	sp|Q9SJ02|STEP2_ARATH^sp|Q9SJ02|STEP2_ARATH^Q:585-235,H:86-202^57.265%ID^E:3.89e-28^.^.	.	.	.	Seita.7G257400.1.p^Seita.7G257400.1.p^Q:654-232,H:54-197^84.722%ID^E:1.08e-46^.^.	.	TVU16279.1^TVU16279.1^Q:654-235,H:52-191^89.3%ID^E:4.4e-76^.^.	.	.	.	.	.	.	.	.
Transcript_376763	sp|Q65XF2|OSA15_ORYSJ^sp|Q65XF2|OSA15_ORYSJ^Q:282-995,H:1-237^73.529%ID^E:5.73e-118^.^.	Transcript_376763.p1	282-1058[+]	sp|Q65XF2|OSA15_ORYSJ^sp|Q65XF2|OSA15_ORYSJ^Q:1-238,H:1-237^73.529%ID^E:9.73e-121^.^.	Seita.8G238500.2.p^Seita.8G238500.2.p^Q:282-995,H:1-225^72.614%ID^E:2.29e-113^.^.`Seita.8G238500.2.p^Seita.8G238500.2.p^Q:995-1060,H:227-248^95.455%ID^E:0.000266^.^.	.	KAF0925660.1^KAF0925660.1^Q:282-995,H:1-237^74.4%ID^E:8.5e-94^.^.	Seita.8G238500.2.p^Seita.8G238500.2.p^Q:1-238,H:1-225^72.614%ID^E:1.13e-115^.^.	.	KAF0925660.1^KAF0925660.1^Q:1-238,H:1-237^74.4%ID^E:2.7e-96^.^.	.	.	.	.	.
Transcript_376892	sp|Q94B78|GCSP1_ARATH^sp|Q94B78|GCSP1_ARATH^Q:1053-2675,H:514-1024^85.397%ID^E:0^.^.`sp|Q94B78|GCSP1_ARATH^sp|Q94B78|GCSP1_ARATH^Q:2-964,H:194-514^84.424%ID^E:6.88e-168^.^.	Transcript_376892.p2	95-1006[+]	sp|P49362|GCSPB_FLAPR^sp|P49362|GCSPB_FLAPR^Q:1-291,H:221-511^85.567%ID^E:0^.^.	Seita.5G291800.1.p^Seita.5G291800.1.p^Q:1053-2675,H:657-1167^91.682%ID^E:0^.^.`Seita.5G291800.1.p^Seita.5G291800.1.p^Q:122-967,H:377-658^94.326%ID^E:2.56e-168^.^.`Seita.5G291800.1.p^Seita.5G291800.1.p^Q:1-138,H:337-382^71.739%ID^E:4.51e-05^.^.	WP_012166094_1^WP_012166094_1^Q:1020-2702,H:460-984^61.3%ID^E:5.1e-239^.^.	OEL36369.1^OEL36369.1^Q:1056-2720,H:482-1006^92.8%ID^E:0^.^.	Seita.5G291800.1.p^Seita.5G291800.1.p^Q:10-291,H:377-658^94.326%ID^E:0^.^.	AFY94462_1^AFY94462_1^Q:1-288,H:171-457^56.1%ID^E:5.3e-99^.^.	TVU35362.1^TVU35362.1^Q:1-291,H:222-512^95.2%ID^E:3.7e-188^.^.	PF02347.17^GDC-P^Glycine cleavage system P-protein^1-284^E:3.9e-114	.	.	GO:0004375^molecular_function^glycine dehydrogenase (decarboxylating) activity`GO:0006546^biological_process^glycine catabolic process`GO:0055114^biological_process^obsolete oxidation-reduction process	K00281
Transcript_376892	sp|Q94B78|GCSP1_ARATH^sp|Q94B78|GCSP1_ARATH^Q:1053-2675,H:514-1024^85.397%ID^E:0^.^.`sp|Q94B78|GCSP1_ARATH^sp|Q94B78|GCSP1_ARATH^Q:2-964,H:194-514^84.424%ID^E:6.88e-168^.^.	Transcript_376892.p1	1026-2723[+]	sp|O80988|GCSP2_ARATH^sp|O80988|GCSP2_ARATH^Q:10-565,H:520-1043^84.173%ID^E:0^.^.	Seita.5G291800.1.p^Seita.5G291800.1.p^Q:1053-2675,H:657-1167^91.682%ID^E:0^.^.`Seita.5G291800.1.p^Seita.5G291800.1.p^Q:122-967,H:377-658^94.326%ID^E:2.56e-168^.^.`Seita.5G291800.1.p^Seita.5G291800.1.p^Q:1-138,H:337-382^71.739%ID^E:4.51e-05^.^.	WP_012166094_1^WP_012166094_1^Q:1020-2702,H:460-984^61.3%ID^E:5.1e-239^.^.	OEL36369.1^OEL36369.1^Q:1056-2720,H:482-1006^92.8%ID^E:0^.^.	Seita.5G291800.1.p^Seita.5G291800.1.p^Q:10-566,H:657-1183^91.741%ID^E:0^.^.	WP_012166094_1^WP_012166094_1^Q:9-559,H:470-984^62.4%ID^E:8.5e-246^.^.	OEL36369.1^OEL36369.1^Q:11-565,H:482-1006^92.8%ID^E:0^.^.	PF02347.17^GDC-P^Glycine cleavage system P-protein^221-327^E:7e-07	.	.	GO:0004375^molecular_function^glycine dehydrogenase (decarboxylating) activity`GO:0006546^biological_process^glycine catabolic process`GO:0055114^biological_process^obsolete oxidation-reduction process	K00281
Transcript_377353	sp|A3B0Y1|MT3B_ORYSJ^sp|A3B0Y1|MT3B_ORYSJ^Q:227-364,H:1-47^78.723%ID^E:3.54e-13^.^.	.	.	.	Seita.5G142100.1.p^Seita.5G142100.1.p^Q:221-358,H:16-60^80.435%ID^E:2.1e-10^.^.	.	WP_198487762.1^WP_198487762.1^Q:227-415,H:1-65^81.5%ID^E:1e-27^.^.	.	.	.	.	.	.	.	.
Transcript_378460	.	.	.	.	.	.	KAG2603971.1^KAG2603971.1^Q:141-347,H:66-134^79.7%ID^E:1.2e-29^.^.	.	.	.	.	.	.	.	.
Transcript_379785	sp|Q9LGV5|CIPK1_ORYSJ^sp|Q9LGV5|CIPK1_ORYSJ^Q:199-1686,H:1-461^82.696%ID^E:0^.^.	Transcript_379785.p1	199-1542[+]	sp|Q9LGV5|CIPK1_ORYSJ^sp|Q9LGV5|CIPK1_ORYSJ^Q:1-440,H:1-440^87.075%ID^E:0^.^.	Seita.5G031200.1.p^Seita.5G031200.1.p^Q:199-1689,H:1-464^82.8%ID^E:0^.^.	WP_010045666_1^WP_010045666_1^Q:244-984,H:11-261^34%ID^E:3e-38^.^.	XP_025816038.1^XP_025816038.1^Q:199-1686,H:1-463^83.2%ID^E:2.6e-297^.^.	Seita.5G031200.1.p^Seita.5G031200.1.p^Q:1-422,H:1-423^90.307%ID^E:0^.^.	WP_010045666_1^WP_010045666_1^Q:16-262,H:11-261^34%ID^E:2.2e-39^.^.	XP_025816038.1^XP_025816038.1^Q:1-422,H:1-423^90.8%ID^E:2.4e-286^.^.	PF00069.26^Pkinase^Protein kinase domain^19-274^E:9.7e-74`PF07714.18^PK_Tyr_Ser-Thr^Protein tyrosine and serine/threonine kinase^20-270^E:5.2e-39`PF03822.15^NAF^NAF domain^309-367^E:3.3e-18	.	.	GO:0004672^molecular_function^protein kinase activity`GO:0005524^molecular_function^ATP binding`GO:0006468^biological_process^protein phosphorylation`GO:0007165^biological_process^signal transduction	K07198
Transcript_380292	sp|P0C437|PSBD_ORYSJ^sp|P0C437|PSBD_ORYSJ^Q:173-745,H:1-188^95.812%ID^E:1.72e-126^.^.	.	.	.	Seita.J017900.1.p^Seita.J017900.1.p^Q:173-715,H:1-181^23.656%ID^E:1.28e-10^.^.	NP_681245_1^NP_681245_1^Q:173-745,H:1-187^82.7%ID^E:2.4e-111^.^.	AAS46043.1^AAS46043.1^Q:155-745,H:1-194^95.4%ID^E:8.3e-132^.^.	.	.	.	.	.	.	.	.
Transcript_380728	sp|Q6K471|FTRC_ORYSJ^sp|Q6K471|FTRC_ORYSJ^Q:388-561,H:89-146^96.552%ID^E:2.13e-51^.^.`sp|Q6K471|FTRC_ORYSJ^sp|Q6K471|FTRC_ORYSJ^Q:242-388,H:39-87^91.837%ID^E:2.13e-51^.^.	Transcript_380728.p1	3-395[+]	.	Seita.4G087300.1.p^Seita.4G087300.1.p^Q:388-564,H:96-154^91.525%ID^E:8.19e-51^.^.`Seita.4G087300.1.p^Seita.4G087300.1.p^Q:242-388,H:46-94^91.837%ID^E:8.19e-51^.^.	WP_015172280_1^WP_015172280_1^Q:388-558,H:63-119^70.2%ID^E:1.2e-23^.^.	CAD6337315.1^CAD6337315.1^Q:125-577,H:6-140^60.4%ID^E:6.2e-46^.^.	.	.	.	.	.	.	.	.
Transcript_381350	sp|P48620|FAD3C_SESIN^sp|P48620|FAD3C_SESIN^Q:143-1174,H:104-447^79.36%ID^E:0^.^.	Transcript_381350.p1	2-1183[+]	sp|P48620|FAD3C_SESIN^sp|P48620|FAD3C_SESIN^Q:8-391,H:63-447^74.805%ID^E:0^.^.	Seita.9G441500.1.p^Seita.9G441500.1.p^Q:143-1159,H:97-435^92.92%ID^E:0^.^.	AFY94951_1^AFY94951_1^Q:128-1144,H:22-352^55.9%ID^E:9.9e-138^.^.	BAA22440.1^BAA22440.1^Q:38-1180,H:3-398^87.1%ID^E:1.1e-259^.^.	Seita.9G441500.1.p^Seita.9G441500.1.p^Q:8-386,H:55-435^87.927%ID^E:0^.^.	AFY94951_1^AFY94951_1^Q:43-381,H:22-352^55.9%ID^E:8.2e-139^.^.	BAA22440.1^BAA22440.1^Q:13-393,H:3-398^87.1%ID^E:2.6e-260^.^.	PF11960.9^DUF3474^Domain of unknown function (DUF3474)^20-81^E:2.5e-32`PF00487.25^FA_desaturase^Fatty acid desaturase^88-343^E:4.8e-33	.	ExpAA=87.88^PredHel=5^Topology=i67-84o89-111i181-198o223-245i252-274o	GO:0016717^molecular_function^oxidoreductase activity, acting on paired donors, with oxidation of a pair of donors resulting in the reduction of molecular oxygen to two molecules of water`GO:0055114^biological_process^obsolete oxidation-reduction process`GO:0006629^biological_process^lipid metabolic process	K10257
Transcript_384261	sp|A1E9T6|CEMA_SORBI^sp|A1E9T6|CEMA_SORBI^Q:230-673,H:1-148^97.297%ID^E:2.7e-84^.^.	Transcript_384261.p1	230-709[+]	sp|A1E9T6|CEMA_SORBI^sp|A1E9T6|CEMA_SORBI^Q:1-148,H:1-148^97.297%ID^E:1.58e-99^.^.	Seita.J021200.1.p^Seita.J021200.1.p^Q:230-673,H:1-148^96.622%ID^E:6.56e-86^.^.	.	YP_008855102.1^YP_008855102.1^Q:230-673,H:1-148^99.3%ID^E:1.3e-98^.^.	Seita.J021200.1.p^Seita.J021200.1.p^Q:1-148,H:1-148^96.622%ID^E:5.33e-101^.^.	.	YP_008855102.1^YP_008855102.1^Q:1-148,H:1-148^99.3%ID^E:8.9e-100^.^.	PF03040.15^CemA^CemA family^3-148^E:2.1e-27	.	ExpAA=36.86^PredHel=2^Topology=i7-24o105-127i	GO:0016021^cellular_component^integral component of membrane	.
Transcript_384294	sp|P69386|PSBE_WHEAT^sp|P69386|PSBE_WHEAT^Q:124-372,H:1-83^98.795%ID^E:5.69e-52^.^.	.	.	.	Seita.J021600.1.p^Seita.J021600.1.p^Q:124-489,H:1-103^82.787%ID^E:2.61e-64^.^.	WP_010476188_1^WP_010476188_1^Q:124-366,H:1-81^70.4%ID^E:1e-39^.^.	PWA79832.1^PWA79832.1^Q:124-501,H:1-126^95.2%ID^E:4.8e-79^.^.	.	.	.	.	.	.	.	.
Transcript_384494	sp|Q6L3E0|NU4C_SACHY^sp|Q6L3E0|NU4C_SACHY^Q:3-1103,H:74-440^98.365%ID^E:0^.^.	Transcript_384494.p1	3-1115[+]	sp|Q6L3E0|NU4C_SACHY^sp|Q6L3E0|NU4C_SACHY^Q:1-367,H:74-440^98.365%ID^E:0^.^.	Seita.J016700.1.p^Seita.J016700.1.p^Q:6-1103,H:37-331^76.23%ID^E:0^.^.	WP_088431022_1^WP_088431022_1^Q:6-1103,H:77-441^63.7%ID^E:7.9e-155^.^.	YP_008855141.1^YP_008855141.1^Q:3-1100,H:74-439^99.7%ID^E:6.5e-252^.^.	Seita.J016700.1.p^Seita.J016700.1.p^Q:2-367,H:37-331^78.689%ID^E:0^.^.	WP_088431022_1^WP_088431022_1^Q:2-367,H:77-441^63.7%ID^E:7.9e-155^.^.	YP_008855141.1^YP_008855141.1^Q:1-366,H:74-439^99.7%ID^E:6.5e-252^.^.	PF00361.21^Proton_antipo_M^Proton-conducting membrane transporter^58-340^E:3.2e-57	.	ExpAA=231.68^PredHel=10^Topology=i12-34o39-56i61-80o95-117i138-160o202-224i231-253o257-279i311-333o343-362i	.	K05575
Transcript_384600	sp|Q6ENQ5|YCF68_SACOF^sp|Q6ENQ5|YCF68_SACOF^Q:172-486,H:1-105^99.048%ID^E:5.79e-41^.^.	.	.	.	Seita.2G097700.1.p^Seita.2G097700.1.p^Q:172-486,H:1-76^68.571%ID^E:4.14e-27^.^.	.	YP_009233652.1^YP_009233652.1^Q:172-486,H:1-105^100%ID^E:3.6e-70^.^.	.	.	.	.	.	.	.	.
Transcript_385311	sp|Q9LF97|Y3295_ARATH^sp|Q9LF97|Y3295_ARATH^Q:248-1720,H:60-555^64.93%ID^E:0^.^.	Transcript_385311.p1	89-1726[+]	sp|Q9LF97|Y3295_ARATH^sp|Q9LF97|Y3295_ARATH^Q:15-544,H:22-555^61.878%ID^E:0^.^.	Seita.7G286500.1.p^Seita.7G286500.1.p^Q:218-1726,H:45-546^94.433%ID^E:0^.^.	WP_023001082_1^WP_023001082_1^Q:287-649,H:15-135^31.4%ID^E:4.5e-14^.^.	XP_004977253.1^XP_004977253.1^Q:194-1723,H:37-545^93.9%ID^E:0^.^.	Seita.7G286500.1.p^Seita.7G286500.1.p^Q:12-546,H:12-546^92.91%ID^E:0^.^.	WP_023001082_1^WP_023001082_1^Q:67-187,H:15-135^31.4%ID^E:3.2e-14^.^.	XP_004977253.1^XP_004977253.1^Q:36-545,H:37-545^93.9%ID^E:0^.^.	PF00571.29^CBS^CBS domain^64-110^E:5.1e-07`PF00571.29^CBS^CBS domain^126-168^E:2e-06`PF00571.29^CBS^CBS domain^232-279^E:5.3e-05`PF00571.29^CBS^CBS domain^292-333^E:0.00016`PF00564.25^PB1^PB1 domain^412-494^E:2e-13	.	ExpAA=21.51^PredHel=1^Topology=o518-540i	GO:0005515^molecular_function^protein binding	.
Transcript_389148	sp|P0C587|HEM1_ORYSJ^sp|P0C587|HEM1_ORYSJ^Q:3-842,H:240-519^97.143%ID^E:6.87e-174^.^.	Transcript_389148.p1	3-899[+]	sp|P0C587|HEM1_ORYSJ^sp|P0C587|HEM1_ORYSJ^Q:1-298,H:240-537^96.98%ID^E:0^.^.	Seita.9G201900.1.p^Seita.9G201900.1.p^Q:3-899,H:236-534^95.987%ID^E:7.22e-172^.^.	WP_015171379_1^WP_015171379_1^Q:3-848,H:155-424^42.9%ID^E:1.1e-59^.^.	EAZ16595.1^EAZ16595.1^Q:3-896,H:176-473^97%ID^E:1.5e-187^.^.	Seita.9G201900.1.p^Seita.9G201900.1.p^Q:1-299,H:236-534^95.987%ID^E:0^.^.	WP_015171379_1^WP_015171379_1^Q:1-282,H:155-424^42.9%ID^E:3.1e-61^.^.	EAZ16595.1^EAZ16595.1^Q:1-298,H:176-473^97%ID^E:9.1e-189^.^.	PF01488.21^Shikimate_DH^Shikimate / quinate 5-dehydrogenase^19-159^E:3.3e-46`PF02423.16^OCD_Mu_crystall^Ornithine cyclodeaminase/mu-crystallin family^30-112^E:4.7e-06`PF03807.18^F420_oxidored^NADP oxidoreductase coenzyme F420-dependent^35-101^E:1.8e-07`PF03446.16^NAD_binding_2^NAD binding domain of 6-phosphogluconate dehydrogenase^35-106^E:1.2e-06`PF00745.21^GlutR_dimer^Glutamyl-tRNAGlu reductase…	.	.	GO:0050661^molecular_function^NADP binding`GO:0008883^molecular_function^glutamyl-tRNA reductase activity`GO:0033014^biological_process^tetrapyrrole biosynthetic process`GO:0055114^biological_process^obsolete oxidation-reduction process	K02492
Transcript_406600	.	.	.	.	.	.	PNT62294.1^PNT62294.1^Q:655-527,H:34-76^90.7%ID^E:5.4e-18^.^.	.	.	.	.	.	.	.	.
Transcript_417565	sp|P49313|ROC1_NICPL^sp|P49313|ROC1_NICPL^Q:6-260,H:194-279^73.256%ID^E:1.45e-39^.^.`sp|P49313|ROC1_NICPL^sp|P49313|ROC1_NICPL^Q:9-257,H:88-170^45.783%ID^E:2.8e-17^.^.	.	.	.	Seita.2G401700.1.p^Seita.2G401700.1.p^Q:6-263,H:181-266^97.674%ID^E:2.69e-55^.^.`Seita.2G401700.1.p^Seita.2G401700.1.p^Q:9-251,H:79-159^46.914%ID^E:7.75e-20^.^.	WP_129890717_1^WP_129890717_1^Q:3-254,H:2-85^53.6%ID^E:4.9e-25^.^.	PUZ73071.1^PUZ73071.1^Q:3-260,H:180-265^97.7%ID^E:3e-51^.^.	.	.	.	.	.	.	.	.
Transcript_418232	sp|Q7Y618|YCX1_CALFG^sp|Q7Y618|YCX1_CALFG^Q:289-408,H:22-61^92.5%ID^E:9.29e-17^.^.`sp|Q7Y618|YCX1_CALFG^sp|Q7Y618|YCX1_CALFG^Q:227-319,H:1-31^77.419%ID^E:2.26e-06^.^.	.	.	.	.	.	OAY85602.1^OAY85602.1^Q:289-453,H:120-174^92.7%ID^E:2.2e-23^.^.	.	.	.	.	.	.	.	.
Transcript_418250	.	.	.	.	.	.	VVW90491.1^VVW90491.1^Q:182-271,H:3-31^83.3%ID^E:8e-07^.^.	.	.	.	.	.	.	.	.
Transcript_418254	sp|P0C410|PSBK_ORYSJ^sp|P0C410|PSBK_ORYSJ^Q:15-197,H:1-61^98.361%ID^E:1.12e-32^.^.	.	.	.	Seita.1G126100.1.p^Seita.1G126100.1.p^Q:3-200,H:45-110^93.939%ID^E:1.49e-33^.^.	WP_015181979_1^WP_015181979_1^Q:84-197,H:8-45^84.2%ID^E:9.9e-12^.^.	PUZ60528.1^PUZ60528.1^Q:988-767,H:3-76^94.6%ID^E:3.9e-44^.^.	.	.	.	.	.	.	.	.
Transcript_418930	sp|P49363|GCST_FLAPR^sp|P49363|GCST_FLAPR^Q:175-1275,H:41-407^84.469%ID^E:0^.^.	Transcript_418930.p1	49-1278[+]	sp|O49849|GCST_FLAAN^sp|O49849|GCST_FLAAN^Q:3-409,H:4-407^80.147%ID^E:0^.^.	Seita.7G243300.1.p^Seita.7G243300.1.p^Q:115-1278,H:26-413^96.907%ID^E:0^.^.	YP_428133_1^YP_428133_1^Q:157-1269,H:12-374^50%ID^E:3e-109^.^.	XP_004976865.1^XP_004976865.1^Q:49-1275,H:1-412^95.6%ID^E:3.6e-284^.^.	Seita.7G243300.1.p^Seita.7G243300.1.p^Q:1-410,H:1-413^95.642%ID^E:0^.^.	YP_428133_1^YP_428133_1^Q:37-407,H:12-374^50%ID^E:1.2e-109^.^.	XP_004976865.1^XP_004976865.1^Q:1-409,H:1-412^95.6%ID^E:6e-285^.^.	PF01571.22^GCV_T^Aminomethyltransferase folate-binding domain^42-297^E:6.4e-86`PF08669.12^GCV_T_C^Glycine cleavage T-protein C-terminal barrel domain^325-401^E:7.9e-20	sigP:1^16^0.487^YES	.	.	K00605
Transcript_419814	sp|A1E9Q4|PSBA_SORBI^sp|A1E9Q4|PSBA_SORBI^Q:5-289,H:259-353^98.947%ID^E:3.76e-61^.^.	.	.	.	Seita.7G160100.1.p^Seita.7G160100.1.p^Q:5-292,H:66-161^95.833%ID^E:1.45e-62^.^.	WP_011610071_1^WP_011610071_1^Q:5-289,H:259-353^89.5%ID^E:1.1e-56^.^.	QDE11581.1^QDE11581.1^Q:5-289,H:25-119^97.9%ID^E:1.8e-61^.^.	.	.	.	.	.	.	.	.
Transcript_419817	.	.	.	.	.	.	PUZ60714.1^PUZ60714.1^Q:365-204,H:1-54^94.4%ID^E:1e-31^.^.	.	.	.	.	.	.	.	.

## Sheet: PL_DOWN
transcript_id	sprot_Top_BLASTX_hit	prot_id	prot_coords	sprot_Top_BLASTP_hit	Sitablastx_BLASTX	cogblastx_BLASTX	nrblastx_BLASTX	Sitablastp_BLASTP	cogblastp_BLASTP	nrblastp_BLASTP	Pfam	SignalP	TmHMM	gene_ontology_Pfam	kegg
Transcript_25625	.	.	.	.	.	.	BAK05064.1^BAK05064.1^Q:939-859,H:39-66^82.1%ID^E:0.00081^.^.	.	.	.	.	.	.	.	.
Transcript_35677	.	Transcript_35677.p1	827-1663[+]	.	Seita.3G315400.1.p^Seita.3G315400.1.p^Q:536-643,H:69-104^75%ID^E:4.98e-21^.^.`Seita.3G315400.1.p^Seita.3G315400.1.p^Q:306-377,H:5-28^79.167%ID^E:4.98e-21^.^.`Seita.3G315400.1.p^Seita.3G315400.1.p^Q:418-492,H:30-54^72%ID^E:4.98e-21^.^.	.	YP_009316008.1^YP_009316008.1^Q:1016-1660,H:41-255^95.3%ID^E:1.4e-147^.^.	.	.	YP_009316008.1^YP_009316008.1^Q:64-278,H:41-255^95.3%ID^E:4.5e-153^.^.	.	.	.	.	.
Transcript_41666	.	.	.	.	Seita.8G102000.1.p^Seita.8G102000.1.p^Q:812-564,H:1-70^77.108%ID^E:3.44e-32^.^.	.	KAG4211951.1^KAG4211951.1^Q:514-1578,H:291-546^57.3%ID^E:2.7e-105^.^.	.	.	.	.	.	.	.	.
Transcript_44766	.	.	.	.	.	.	CAA7614454.1^CAA7614454.1^Q:148-324,H:1-59^78%ID^E:1.9e-23^.^.	.	.	.	.	.	.	.	.
Transcript_44892	sp|F4JS25|SRFR1_ARATH^sp|F4JS25|SRFR1_ARATH^Q:4004-6241,H:297-1051^64.418%ID^E:0^.^.`sp|F4JS25|SRFR1_ARATH^sp|F4JS25|SRFR1_ARATH^Q:3212-3529,H:8-112^61.321%ID^E:4.36e-25^.^.	Transcript_44892.p2	427-3309[-]	sp|P78316|NOP14_HUMAN^sp|P78316|NOP14_HUMAN^Q:39-945,H:2-847^30.686%ID^E:3.7e-90^.^.	Seita.2G001700.1.p^Seita.2G001700.1.p^Q:3206-6247,H:1-1014^92.808%ID^E:0^.^.	.	PUZ68202.1^PUZ68202.1^Q:3206-6244,H:1-1013^93.4%ID^E:0^.^.	Seita.9G174300.1.p^Seita.9G174300.1.p^Q:70-950,H:46-921^86.833%ID^E:0^.^.	.	OEL29726.1^OEL29726.1^Q:30-960,H:2-929^85.7%ID^E:0^.^.	PF04147.13^Nop14^Nop14-like family^67-943^E:1.2e-246	.	.	GO:0032040^cellular_component^small-subunit processome	K14766
Transcript_44892	sp|F4JS25|SRFR1_ARATH^sp|F4JS25|SRFR1_ARATH^Q:4004-6241,H:297-1051^64.418%ID^E:0^.^.`sp|F4JS25|SRFR1_ARATH^sp|F4JS25|SRFR1_ARATH^Q:3212-3529,H:8-112^61.321%ID^E:4.36e-25^.^.	Transcript_44892.p4	3337-3714[-]	.	Seita.2G001700.1.p^Seita.2G001700.1.p^Q:3206-6247,H:1-1014^92.808%ID^E:0^.^.	.	PUZ68202.1^PUZ68202.1^Q:3206-6244,H:1-1013^93.4%ID^E:0^.^.	.	.	.	.	.	.	.	.
Transcript_44943	.	.	.	.	Seita.3G315400.1.p^Seita.3G315400.1.p^Q:343-236,H:69-104^80.556%ID^E:1.26e-17^.^.`Seita.3G315400.1.p^Seita.3G315400.1.p^Q:461-387,H:30-54^76%ID^E:1.26e-17^.^.	.	TKW38947.1^TKW38947.1^Q:230-3,H:10-85^97.4%ID^E:2.2e-41^.^.	.	.	.	.	.	.	.	.
Transcript_45322	sp|F2VYU4|PIK1_ORYSJ^sp|F2VYU4|PIK1_ORYSJ^Q:367-567,H:190-259^44.286%ID^E:1.68e-08^.^.	Transcript_45322.p1	325-825[+]	sp|Q9SSF0|HIP16_ARATH^sp|Q9SSF0|HIP16_ARATH^Q:13-166,H:1-157^30.864%ID^E:5.4e-11^.^.	Seita.2G159000.1.p^Seita.2G159000.1.p^Q:364-825,H:3-159^67.516%ID^E:6.8e-47^.^.	.	TVU11093.1^TVU11093.1^Q:364-822,H:3-166^68.3%ID^E:5.4e-47^.^.	Seita.2G159000.1.p^Seita.2G159000.1.p^Q:14-167,H:3-159^67.516%ID^E:4.85e-56^.^.	.	TVU11093.1^TVU11093.1^Q:14-166,H:3-166^68.3%ID^E:2.2e-50^.^.	.	.	.	.	.
Transcript_45602	sp|Q9LSE7|B561C_ARATH^sp|Q9LSE7|B561C_ARATH^Q:242-1267,H:26-380^49.86%ID^E:1.49e-111^.^.	Transcript_45602.p3	755-1327[-]	.	Seita.9G506700.1.p^Seita.9G506700.1.p^Q:167-1336,H:1-387^79.592%ID^E:0^.^.	.	PAN51087.1^PAN51087.1^Q:2-1333,H:19-478^75.1%ID^E:2e-231^.^.	.	.	RAL41867.1^RAL41867.1^Q:27-153,H:38-164^42.5%ID^E:5.3e-18^.^.	.	.	.	.	.
Transcript_48912	.	.	.	.	Seita.8G102000.1.p^Seita.8G102000.1.p^Q:257-9,H:1-70^69.88%ID^E:3.27e-27^.^.	.	PLY86165.1^PLY86165.1^Q:4-318,H:48-152^93.3%ID^E:3.6e-63^.^.	.	.	.	.	.	.	.	.
Transcript_49937	sp|Q7X8B5|ACA5_ORYSJ^sp|Q7X8B5|ACA5_ORYSJ^Q:318-3440,H:33-1074^89.358%ID^E:0^.^.	Transcript_49937.p1	243-3482[+]	sp|Q7X8B5|ACA5_ORYSJ^sp|Q7X8B5|ACA5_ORYSJ^Q:25-1066,H:32-1074^89.272%ID^E:0^.^.	Seita.7G228200.1.p^Seita.7G228200.1.p^Q:318-3479,H:32-1092^90.952%ID^E:0^.^.	WP_014185932_1^WP_014185932_1^Q:672-3377,H:15-883^35.2%ID^E:1.9e-157^.^.	XP_014661052.1^XP_014661052.1^Q:291-3479,H:21-1092^90.5%ID^E:0^.^.	Seita.7G228200.1.p^Seita.7G228200.1.p^Q:26-1079,H:32-1092^90.952%ID^E:0^.^.	WP_014185932_1^WP_014185932_1^Q:144-1045,H:15-883^35.2%ID^E:4.3e-160^.^.	XP_014661052.1^XP_014661052.1^Q:17-1079,H:21-1092^90.5%ID^E:0^.^.	PF12515.9^CaATP_NAI^Ca2+-ATPase N terminal autoinhibitory domain^24-67^E:4e-17`PF00690.27^Cation_ATPase_N^Cation transporter/ATPase, N-terminus^135-202^E:2.7e-12`PF00122.21^E1-E2_ATPase^E1-E2 ATPase^255-456^E:5.8e-39`PF00702.27^Hydrolase^haloacid dehalogenase-like hydrolase^474-798^E:6.2e-16`PF13246.7^Cation_ATPase^Cation transport ATPase (P-type)^531-612^E:4.6e-15`PF00689.22^Cation_ATPase_C^Cati…	.	ExpAA=202.97^PredHel=10^Topology=i190-212o216-235i331-353o368-390i423-445o847-869i876-893o921-943i993-1012o1022-1041i	GO:0005516^molecular_function^calmodulin binding	K01537
Transcript_53338	.	.	.	.	.	.	ACA30301.1^ACA30301.1^Q:211-74,H:11-56^82.6%ID^E:2.4e-19^.^.	.	.	.	.	.	.	.	.
Transcript_53769	.	.	.	.	.	.	.	.	.	.	.	.	.	.	.
[truncated: 226 more rows]

## Sheet: PM_UP
transcript_id	sprot_Top_BLASTX_hit	prot_id	prot_coords	sprot_Top_BLASTP_hit	Sitablastx_BLASTX	cogblastx_BLASTX	nrblastx_BLASTX	Sitablastp_BLASTP	cogblastp_BLASTP	nrblastp_BLASTP	Pfam	SignalP	TmHMM	gene_ontology_Pfam	kegg
[truncated: 170 more rows]

[truncated: 3 more sheets: PM_DOWN, PR_UP, PR_DOWN]
