# Supplementary material for: Optimization and application of non-native Phragmites australis transcriptome assemblies
Source: PLoS One. 2023 Jan 23;18(1):e0280354. doi: 10.1371/journal.pone.0280354 (PMC9870158; doi:10.1371/journal.pone.0280354)
Supplement: S4 Data — (XLSX) [file pone.0280354.s012.xlsx]

## Sheet: PL_UP
category	over_represented_pvalue	under_represented_pvalue	numDEInCat	numInCat	term	ontology	over_represented_FDR	go_term	gene_ids
GO:0044710	8.96959e-29	1	81	6286	NA	NA	2.23612e-25	none	Transcript_104322, Transcript_11106, Transcript_11214, Transcript_11220, Transcript_124523, Transcript_125160, Transcript_132535, Transcript_169487, Transcript_181429, Transcript_185067, Transcript_185414, Transcript_185468, Transcript_185711, Transcript_210170, Transcript_211480, Transcript_216687, Transcript_224495, Transcript_227195, Transcript_233229, Transcript_237010, Transcript_239163, Tra…
GO:0044699	8.93175e-24	1	83	7910	NA	NA	1.11334e-20	none	Transcript_104322, Transcript_11106, Transcript_11214, Transcript_11220, Transcript_124523, Transcript_125160, Transcript_132535, Transcript_169487, Transcript_181429, Transcript_185067, Transcript_185414, Transcript_185468, Transcript_185711, Transcript_210170, Transcript_211480, Transcript_216687, Transcript_224495, Transcript_227195, Transcript_233229, Transcript_237010, Transcript_239163, Tra…
GO:0008152	6.17665e-23	1	128	17569	metabolic process	BP	5.1328e-20	BP metabolic process	Transcript_101356, Transcript_104322, Transcript_11106, Transcript_11214, Transcript_11220, Transcript_124523, Transcript_125160, Transcript_132535, Transcript_161758, Transcript_16220, Transcript_169487, Transcript_176334, Transcript_181429, Transcript_181566, Transcript_181776, Transcript_185067, Transcript_185414, Transcript_185468, Transcript_185711, Transcript_185722, Transcript_195782, Tran…
GO:0019684	9.54136e-20	1	11	52	photosynthesis, light reaction	BP	5.94665e-17	BP photosynthesis, light reaction	Transcript_211480, Transcript_233229, Transcript_250033, Transcript_265782, Transcript_271697, Transcript_285949, Transcript_44323, Transcript_45846, Transcript_51112, Transcript_59648, Transcript_60274
GO:0055114	1.66072e-19	1	47	3264	oxidation-reduction process	BP	8.28036e-17	BP oxidation-reduction process	Transcript_104322, Transcript_11214, Transcript_11220, Transcript_124523, Transcript_181429, Transcript_185067, Transcript_185468, Transcript_185711, Transcript_211480, Transcript_224495, Transcript_227195, Transcript_233229, Transcript_237010, Transcript_249708, Transcript_250033, Transcript_265782, Transcript_271697, Transcript_283173, Transcript_285949, Transcript_299159, Transcript_300179, Tr…
GO:0009767	2.35945e-19	1	11	57	photosynthetic electron transport chain	BP	9.80353e-17	BP photosynthetic electron transport chain	Transcript_211480, Transcript_233229, Transcript_250033, Transcript_265782, Transcript_271697, Transcript_285949, Transcript_44323, Transcript_45846, Transcript_51112, Transcript_59648, Transcript_60274
GO:0009772	2.29693e-18	1	10	46	photosynthetic electron transport in photosystem II	BP	7.15781e-16	BP photosynthetic electron transport in photosystem II	Transcript_211480, Transcript_233229, Transcript_250033, Transcript_265782, Transcript_271697, Transcript_285949, Transcript_45846, Transcript_51112, Transcript_59648, Transcript_60274
GO:0045156	2.29693e-18	1	10	46	electron transporter, transferring electrons within the cyclic electron transport pathway of photosynthesis activity	MF	7.15781e-16	MF electron transporter, transferring electrons within the cyclic electron transport pathway of photosynthesis activity	Transcript_211480, Transcript_233229, Transcript_250033, Transcript_265782, Transcript_271697, Transcript_285949, Transcript_45846, Transcript_51112, Transcript_59648, Transcript_60274
GO:0044763	1.45926e-17	1	53	4256	NA	NA	4.04214e-15	none	Transcript_11106, Transcript_124523, Transcript_125160, Transcript_132535, Transcript_169487, Transcript_185414, Transcript_185711, Transcript_210170, Transcript_211480, Transcript_216687, Transcript_233229, Transcript_239163, Transcript_241101, Transcript_242414, Transcript_247278, Transcript_249708, Transcript_250033, Transcript_252717, Transcript_257767, Transcript_263257, Transcript_265782, T…
GO:0022900	2.79796e-17	1	11	89	electron transport chain	BP	6.9753e-15	BP electron transport chain	Transcript_211480, Transcript_233229, Transcript_250033, Transcript_265782, Transcript_271697, Transcript_285949, Transcript_44323, Transcript_45846, Transcript_51112, Transcript_59648, Transcript_60274
GO:0006818	1.42094e-15	1	15	248	NA	NA	2.72493e-13	none	Transcript_125160, Transcript_210170, Transcript_216687, Transcript_239163, Transcript_242414, Transcript_247278, Transcript_252717, Transcript_263257, Transcript_268491, Transcript_272730, Transcript_285268, Transcript_367989, Transcript_48160, Transcript_53658, Transcript_98787
GO:0015992	1.42094e-15	1	15	248	NA	NA	2.72493e-13	none	Transcript_125160, Transcript_210170, Transcript_216687, Transcript_239163, Transcript_242414, Transcript_247278, Transcript_252717, Transcript_263257, Transcript_268491, Transcript_272730, Transcript_285268, Transcript_367989, Transcript_48160, Transcript_53658, Transcript_98787
GO:1902600	1.42094e-15	1	15	248	proton transmembrane transport	BP	2.72493e-13	BP proton transmembrane transport	Transcript_125160, Transcript_210170, Transcript_216687, Transcript_239163, Transcript_242414, Transcript_247278, Transcript_252717, Transcript_263257, Transcript_268491, Transcript_272730, Transcript_285268, Transcript_367989, Transcript_48160, Transcript_53658, Transcript_98787
GO:1901135	3.12654e-15	1	22	772	carbohydrate derivative metabolic process	BP	5.56747e-13	BP carbohydrate derivative metabolic process	Transcript_125160, Transcript_132535, Transcript_169487, Transcript_210170, Transcript_216687, Transcript_239163, Transcript_242414, Transcript_247278, Transcript_252717, Transcript_263257, Transcript_268491, Transcript_272730, Transcript_285268, Transcript_299423, Transcript_325937, Transcript_356967, Transcript_367989, Transcript_37471, Transcript_45465, Transcript_48160, Transcript_53658, Tran…
GO:0019693	7.01376e-15	1	20	602	ribose phosphate metabolic process	BP	1.16569e-12	BP ribose phosphate metabolic process	Transcript_125160, Transcript_132535, Transcript_210170, Transcript_216687, Transcript_239163, Transcript_242414, Transcript_247278, Transcript_252717, Transcript_263257, Transcript_268491, Transcript_272730, Transcript_285268, Transcript_299423, Transcript_325937, Transcript_367989, Transcript_37471, Transcript_45465, Transcript_48160, Transcript_53658, Transcript_98787
GO:0008150	1.15742e-14	1	143	26087	biological_process	BP	1.80341e-12	BP biological_process	Transcript_100183, Transcript_101356, Transcript_104322, Transcript_11106, Transcript_11214, Transcript_11220, Transcript_124523, Transcript_125160, Transcript_132535, Transcript_161758, Transcript_16220, Transcript_169487, Transcript_176334, Transcript_181429, Transcript_181566, Transcript_181776, Transcript_181795, Transcript_185067, Transcript_185414, Transcript_185468, Transcript_185711, Tran…
GO:0009150	2.97823e-14	1	19	565	purine ribonucleotide metabolic process	BP	3.92279e-12	BP purine ribonucleotide metabolic process	Transcript_125160, Transcript_132535, Transcript_210170, Transcript_216687, Transcript_239163, Transcript_242414, Transcript_247278, Transcript_252717, Transcript_263257, Transcript_268491, Transcript_272730, Transcript_285268, Transcript_299423, Transcript_367989, Transcript_37471, Transcript_45465, Transcript_48160, Transcript_53658, Transcript_98787
GO:0009259	2.97823e-14	1	19	565	ribonucleotide metabolic process	BP	3.92279e-12	BP ribonucleotide metabolic process	Transcript_125160, Transcript_132535, Transcript_210170, Transcript_216687, Transcript_239163, Transcript_242414, Transcript_247278, Transcript_252717, Transcript_263257, Transcript_268491, Transcript_272730, Transcript_285268, Transcript_299423, Transcript_367989, Transcript_37471, Transcript_45465, Transcript_48160, Transcript_53658, Transcript_98787
GO:0044237	2.98969e-14	1	87	12335	cellular metabolic process	BP	3.92279e-12	BP cellular metabolic process	Transcript_101356, Transcript_11106, Transcript_124523, Transcript_125160, Transcript_132535, Transcript_169487, Transcript_181566, Transcript_185414, Transcript_185711, Transcript_185722, Transcript_195782, Transcript_199120, Transcript_205423, Transcript_210170, Transcript_211480, Transcript_215255, Transcript_215319, Transcript_216687, Transcript_220192, Transcript_229653, Transcript_233229, T…
GO:0006163	5.53942e-14	1	19	582	purine nucleotide metabolic process	BP	6.90488e-12	BP purine nucleotide metabolic process	Transcript_125160, Transcript_132535, Transcript_210170, Transcript_216687, Transcript_239163, Transcript_242414, Transcript_247278, Transcript_252717, Transcript_263257, Transcript_268491, Transcript_272730, Transcript_285268, Transcript_299423, Transcript_367989, Transcript_37471, Transcript_45465, Transcript_48160, Transcript_53658, Transcript_98787
GO:0044281	6.66907e-14	1	33	2090	small molecule metabolic process	BP	7.73323e-12	BP small molecule metabolic process	Transcript_11106, Transcript_124523, Transcript_125160, Transcript_132535, Transcript_169487, Transcript_185711, Transcript_210170, Transcript_216687, Transcript_239163, Transcript_242414, Transcript_247278, Transcript_249708, Transcript_252717, Transcript_263257, Transcript_268491, Transcript_272730, Transcript_285268, Transcript_297575, Transcript_299423, Transcript_300179, Transcript_300731, T…
GO:0072521	6.82435e-14	1	19	590	purine-containing compound metabolic process	BP	7.73323e-12	BP purine-containing compound metabolic process	Transcript_125160, Transcript_132535, Transcript_210170, Transcript_216687, Transcript_239163, Transcript_242414, Transcript_247278, Transcript_252717, Transcript_263257, Transcript_268491, Transcript_272730, Transcript_285268, Transcript_299423, Transcript_367989, Transcript_37471, Transcript_45465, Transcript_48160, Transcript_53658, Transcript_98787
GO:0019637	1.01969e-13	1	23	978	organophosphate metabolic process	BP	1.08282e-11	BP organophosphate metabolic process	Transcript_125160, Transcript_132535, Transcript_169487, Transcript_210170, Transcript_216687, Transcript_239163, Transcript_241101, Transcript_242414, Transcript_247278, Transcript_252717, Transcript_263257, Transcript_268491, Transcript_272730, Transcript_285268, Transcript_299423, Transcript_325937, Transcript_356967, Transcript_367989, Transcript_37471, Transcript_45465, Transcript_48160, Tra…
GO:0009579	1.04243e-13	1	7	21	thylakoid	CC	1.08282e-11	CC thylakoid	Transcript_195782, Transcript_250049, Transcript_281977, Transcript_51112, Transcript_55056, Transcript_59150, Transcript_59459
GO:0009987	1.4316e-13	1	96	14778	cellular process	BP	1.42759e-11	BP cellular process	Transcript_101356, Transcript_11106, Transcript_11214, Transcript_124523, Transcript_125160, Transcript_132535, Transcript_169487, Transcript_181566, Transcript_181795, Transcript_185414, Transcript_185711, Transcript_185722, Transcript_186482, Transcript_195782, Transcript_199120, Transcript_205423, Transcript_209466, Transcript_210170, Transcript_211480, Transcript_215255, Transcript_215319, Tr…
GO:0046034	6.17585e-13	1	16	449	ATP metabolic process	BP	5.73223e-11	BP ATP metabolic process	Transcript_125160, Transcript_132535, Transcript_210170, Transcript_216687, Transcript_239163, Transcript_242414, Transcript_247278, Transcript_252717, Transcript_263257, Transcript_268491, Transcript_272730, Transcript_285268, Transcript_367989, Transcript_48160, Transcript_53658, Transcript_98787
GO:0009144	6.66806e-13	1	16	451	purine nucleoside triphosphate metabolic process	BP	5.73223e-11	BP purine nucleoside triphosphate metabolic process	Transcript_125160, Transcript_132535, Transcript_210170, Transcript_216687, Transcript_239163, Transcript_242414, Transcript_247278, Transcript_252717, Transcript_263257, Transcript_268491, Transcript_272730, Transcript_285268, Transcript_367989, Transcript_48160, Transcript_53658, Transcript_98787
GO:0009199	6.66806e-13	1	16	451	ribonucleoside triphosphate metabolic process	BP	5.73223e-11	BP ribonucleoside triphosphate metabolic process	Transcript_125160, Transcript_132535, Transcript_210170, Transcript_216687, Transcript_239163, Transcript_242414, Transcript_247278, Transcript_252717, Transcript_263257, Transcript_268491, Transcript_272730, Transcript_285268, Transcript_367989, Transcript_48160, Transcript_53658, Transcript_98787
GO:0009205	6.66806e-13	1	16	451	purine ribonucleoside triphosphate metabolic process	BP	5.73223e-11	BP purine ribonucleoside triphosphate metabolic process	Transcript_125160, Transcript_132535, Transcript_210170, Transcript_216687, Transcript_239163, Transcript_242414, Transcript_247278, Transcript_252717, Transcript_263257, Transcript_268491, Transcript_272730, Transcript_285268, Transcript_367989, Transcript_48160, Transcript_53658, Transcript_98787
GO:0009521	7.00555e-13	1	10	142	photosystem	CC	5.82162e-11	CC photosystem	Transcript_195782, Transcript_211480, Transcript_250049, Transcript_281977, Transcript_44323, Transcript_45846, Transcript_51112, Transcript_55056, Transcript_59150, Transcript_59459
GO:0009141	7.37505e-13	1	16	456	nucleoside triphosphate metabolic process	BP	5.93097e-11	BP nucleoside triphosphate metabolic process	Transcript_125160, Transcript_132535, Transcript_210170, Transcript_216687, Transcript_239163, Transcript_242414, Transcript_247278, Transcript_252717, Transcript_263257, Transcript_268491, Transcript_272730, Transcript_285268, Transcript_367989, Transcript_48160, Transcript_53658, Transcript_98787
GO:0015672	8.97752e-13	1	16	440	monovalent inorganic cation transport	BP	6.99405e-11	BP monovalent inorganic cation transport	Transcript_125160, Transcript_210170, Transcript_216687, Transcript_239163, Transcript_242414, Transcript_247278, Transcript_252717, Transcript_263257, Transcript_268491, Transcript_272730, Transcript_285268, Transcript_35408, Transcript_367989, Transcript_48160, Transcript_53658, Transcript_98787
GO:0009123	1.11035e-12	1	16	463	nucleoside monophosphate metabolic process	BP	7.68917e-11	BP nucleoside monophosphate metabolic process	Transcript_125160, Transcript_132535, Transcript_210170, Transcript_216687, Transcript_239163, Transcript_242414, Transcript_247278, Transcript_252717, Transcript_263257, Transcript_268491, Transcript_272730, Transcript_285268, Transcript_367989, Transcript_48160, Transcript_53658, Transcript_98787
GO:0009126	1.11035e-12	1	16	463	purine nucleoside monophosphate metabolic process	BP	7.68917e-11	BP purine nucleoside monophosphate metabolic process	Transcript_125160, Transcript_132535, Transcript_210170, Transcript_216687, Transcript_239163, Transcript_242414, Transcript_247278, Transcript_252717, Transcript_263257, Transcript_268491, Transcript_272730, Transcript_285268, Transcript_367989, Transcript_48160, Transcript_53658, Transcript_98787
GO:0009161	1.11035e-12	1	16	463	ribonucleoside monophosphate metabolic process	BP	7.68917e-11	BP ribonucleoside monophosphate metabolic process	Transcript_125160, Transcript_132535, Transcript_210170, Transcript_216687, Transcript_239163, Transcript_242414, Transcript_247278, Transcript_252717, Transcript_263257, Transcript_268491, Transcript_272730, Transcript_285268, Transcript_367989, Transcript_48160, Transcript_53658, Transcript_98787
GO:0009167	1.11035e-12	1	16	463	purine ribonucleoside monophosphate metabolic process	BP	7.68917e-11	BP purine ribonucleoside monophosphate metabolic process	Transcript_125160, Transcript_132535, Transcript_210170, Transcript_216687, Transcript_239163, Transcript_242414, Transcript_247278, Transcript_252717, Transcript_263257, Transcript_268491, Transcript_272730, Transcript_285268, Transcript_367989, Transcript_48160, Transcript_53658, Transcript_98787
GO:0098655	1.37239e-12	1	15	391	cation transmembrane transport	BP	8.68626e-11	BP cation transmembrane transport	Transcript_125160, Transcript_210170, Transcript_216687, Transcript_239163, Transcript_242414, Transcript_247278, Transcript_252717, Transcript_263257, Transcript_268491, Transcript_272730, Transcript_285268, Transcript_367989, Transcript_48160, Transcript_53658, Transcript_98787
GO:0098660	1.37239e-12	1	15	391	inorganic ion transmembrane transport	BP	8.68626e-11	BP inorganic ion transmembrane transport	Transcript_125160, Transcript_210170, Transcript_216687, Transcript_239163, Transcript_242414, Transcript_247278, Transcript_252717, Transcript_263257, Transcript_268491, Transcript_272730, Transcript_285268, Transcript_367989, Transcript_48160, Transcript_53658, Transcript_98787
GO:0098662	1.37239e-12	1	15	391	inorganic cation transmembrane transport	BP	8.68626e-11	BP inorganic cation transmembrane transport	Transcript_125160, Transcript_210170, Transcript_216687, Transcript_239163, Transcript_242414, Transcript_247278, Transcript_252717, Transcript_263257, Transcript_268491, Transcript_272730, Transcript_285268, Transcript_367989, Transcript_48160, Transcript_53658, Transcript_98787
GO:0016491	1.3937e-12	1	37	3253	oxidoreductase activity	MF	8.68626e-11	MF oxidoreductase activity	Transcript_104322, Transcript_11214, Transcript_11220, Transcript_124523, Transcript_169487, Transcript_181429, Transcript_185067, Transcript_185468, Transcript_185711, Transcript_211833, Transcript_224495, Transcript_227195, Transcript_237010, Transcript_249708, Transcript_283173, Transcript_299159, Transcript_300179, Transcript_300731, Transcript_301904, Transcript_33800, Transcript_34083, Tran…
GO:0009117	1.65397e-12	1	19	700	nucleotide metabolic process	BP	9.95717e-11	BP nucleotide metabolic process	Transcript_125160, Transcript_132535, Transcript_210170, Transcript_216687, Transcript_239163, Transcript_242414, Transcript_247278, Transcript_252717, Transcript_263257, Transcript_268491, Transcript_272730, Transcript_285268, Transcript_299423, Transcript_367989, Transcript_37471, Transcript_45465, Transcript_48160, Transcript_53658, Transcript_98787
GO:0009069	1.6775e-12	1	8	36	serine family amino acid metabolic process	BP	9.95717e-11	BP serine family amino acid metabolic process	Transcript_11106, Transcript_124523, Transcript_185711, Transcript_249708, Transcript_300179, Transcript_356829, Transcript_367495, Transcript_376892
GO:0006753	1.77258e-12	1	19	705	nucleoside phosphate metabolic process	BP	1.02769e-10	BP nucleoside phosphate metabolic process	Transcript_125160, Transcript_132535, Transcript_210170, Transcript_216687, Transcript_239163, Transcript_242414, Transcript_247278, Transcript_252717, Transcript_263257, Transcript_268491, Transcript_272730, Transcript_285268, Transcript_299423, Transcript_367989, Transcript_37471, Transcript_45465, Transcript_48160, Transcript_53658, Transcript_98787
GO:0044436	2.79308e-12	1	10	159	NA	NA	1.58254e-10	none	Transcript_195782, Transcript_211480, Transcript_250049, Transcript_281977, Transcript_44323, Transcript_45846, Transcript_51112, Transcript_55056, Transcript_59150, Transcript_59459
GO:0009055	2.86154e-12	1	11	226	electron transfer activity	MF	1.58529e-10	MF electron transfer activity	Transcript_211480, Transcript_211833, Transcript_233229, Transcript_250033, Transcript_265782, Transcript_271697, Transcript_285949, Transcript_45846, Transcript_51112, Transcript_59648, Transcript_60274
GO:0055086	3.76475e-12	1	19	748	nucleobase-containing small molecule metabolic process	BP	2.04033e-10	BP nucleobase-containing small molecule metabolic process	Transcript_125160, Transcript_132535, Transcript_210170, Transcript_216687, Transcript_239163, Transcript_242414, Transcript_247278, Transcript_252717, Transcript_263257, Transcript_268491, Transcript_272730, Transcript_285268, Transcript_299423, Transcript_367989, Transcript_37471, Transcript_45465, Transcript_48160, Transcript_53658, Transcript_98787
GO:0034220	4.70476e-12	1	15	430	ion transmembrane transport	BP	2.49552e-10	BP ion transmembrane transport	Transcript_125160, Transcript_210170, Transcript_216687, Transcript_239163, Transcript_242414, Transcript_247278, Transcript_252717, Transcript_263257, Transcript_268491, Transcript_272730, Transcript_285268, Transcript_367989, Transcript_48160, Transcript_53658, Transcript_98787
GO:0009058	6.31051e-12	1	39	4103	biosynthetic process	BP	3.27752e-10	BP biosynthetic process	Transcript_101356, Transcript_11106, Transcript_11220, Transcript_125160, Transcript_169487, Transcript_176334, Transcript_181429, Transcript_181566, Transcript_185414, Transcript_20292, Transcript_210170, Transcript_215319, Transcript_216687, Transcript_220192, Transcript_220937, Transcript_229653, Transcript_239163, Transcript_252717, Transcript_257767, Transcript_258672, Transcript_263257, Tra…
GO:0004375	2.12713e-11	1	7	25	glycine dehydrogenase (decarboxylating) activity	MF	1.00055e-09	MF glycine dehydrogenase (decarboxylating) activity	Transcript_124523, Transcript_185711, Transcript_249708, Transcript_300179, Transcript_356829, Transcript_367495, Transcript_376892
GO:0006544	2.12713e-11	1	7	25	glycine metabolic process	BP	1.00055e-09	BP glycine metabolic process	Transcript_124523, Transcript_185711, Transcript_249708, Transcript_300179, Transcript_356829, Transcript_367495, Transcript_376892
GO:0006546	2.12713e-11	1	7	25	glycine catabolic process	BP	1.00055e-09	BP glycine catabolic process	Transcript_124523, Transcript_185711, Transcript_249708, Transcript_300179, Transcript_356829, Transcript_367495, Transcript_376892
GO:0009071	2.12713e-11	1	7	25	serine family amino acid catabolic process	BP	1.00055e-09	BP serine family amino acid catabolic process	Transcript_124523, Transcript_185711, Transcript_249708, Transcript_300179, Transcript_356829, Transcript_367495, Transcript_376892
GO:0016642	2.12713e-11	1	7	25	oxidoreductase activity, acting on the CH-NH2 group of donors, disulfide as acceptor	MF	1.00055e-09	MF oxidoreductase activity, acting on the CH-NH2 group of donors, disulfide as acceptor	Transcript_124523, Transcript_185711, Transcript_249708, Transcript_300179, Transcript_356829, Transcript_367495, Transcript_376892
GO:0016638	5.23934e-11	1	9	74	oxidoreductase activity, acting on the CH-NH2 group of donors	MF	2.38664e-09	MF oxidoreductase activity, acting on the CH-NH2 group of donors	Transcript_124523, Transcript_185711, Transcript_237010, Transcript_249708, Transcript_300179, Transcript_300731, Transcript_356829, Transcript_367495, Transcript_376892
GO:0009522	5.26535e-11	1	7	59	photosystem I	CC	2.38664e-09	CC photosystem I	Transcript_195782, Transcript_250049, Transcript_281977, Transcript_51112, Transcript_55056, Transcript_59150, Transcript_59459
GO:1901606	8.41407e-11	1	7	36	alpha-amino acid catabolic process	BP	3.74577e-09	BP alpha-amino acid catabolic process	Transcript_124523, Transcript_185711, Transcript_249708, Transcript_300179, Transcript_356829, Transcript_367495, Transcript_376892
GO:0044249	1.15322e-10	1	33	3423	cellular biosynthetic process	BP	5.04384e-09	BP cellular biosynthetic process	Transcript_101356, Transcript_11106, Transcript_125160, Transcript_169487, Transcript_181566, Transcript_185414, Transcript_210170, Transcript_215319, Transcript_216687, Transcript_220192, Transcript_229653, Transcript_239163, Transcript_252717, Transcript_257767, Transcript_258672, Transcript_263257, Transcript_263367, Transcript_269275, Transcript_297575, Transcript_300731, Transcript_31361, Tr…
GO:1901566	2.42292e-10	1	23	2054	organonitrogen compound biosynthetic process	BP	1.04144e-08	BP organonitrogen compound biosynthetic process	Transcript_101356, Transcript_11106, Transcript_125160, Transcript_185414, Transcript_210170, Transcript_215319, Transcript_216687, Transcript_220192, Transcript_229653, Transcript_239163, Transcript_252717, Transcript_257767, Transcript_263257, Transcript_297575, Transcript_300731, Transcript_31361, Transcript_367989, Transcript_370375, Transcript_37283, Transcript_389148, Transcript_50368, Tran…
GO:0009063	2.66894e-10	1	7	42	cellular amino acid catabolic process	BP	1.12774e-08	BP cellular amino acid catabolic process	Transcript_124523, Transcript_185711, Transcript_249708, Transcript_300179, Transcript_356829, Transcript_367495, Transcript_376892
GO:0034641	6.07061e-10	1	40	4893	cellular nitrogen compound metabolic process	BP	2.50534e-08	BP cellular nitrogen compound metabolic process	Transcript_101356, Transcript_125160, Transcript_132535, Transcript_185414, Transcript_210170, Transcript_215319, Transcript_216687, Transcript_220192, Transcript_229653, Transcript_237251, Transcript_239163, Transcript_242414, Transcript_247278, Transcript_252717, Transcript_257767, Transcript_258672, Transcript_263257, Transcript_268491, Transcript_272730, Transcript_285268, Transcript_297575, …
GO:0006091	6.13019e-10	1	12	364	generation of precursor metabolites and energy	BP	2.50534e-08	BP generation of precursor metabolites and energy	Transcript_132535, Transcript_211480, Transcript_233229, Transcript_250033, Transcript_265782, Transcript_271697, Transcript_285949, Transcript_44323, Transcript_45846, Transcript_51112, Transcript_59648, Transcript_60274
GO:0044271	7.1229e-10	1	24	2260	cellular nitrogen compound biosynthetic process	BP	2.8641e-08	BP cellular nitrogen compound biosynthetic process	Transcript_101356, Transcript_125160, Transcript_185414, Transcript_210170, Transcript_215319, Transcript_216687, Transcript_220192, Transcript_229653, Transcript_239163, Transcript_252717, Transcript_257767, Transcript_258672, Transcript_263257, Transcript_297575, Transcript_31361, Transcript_366015, Transcript_367566, Transcript_367989, Transcript_370375, Transcript_37283, Transcript_389148, Tr…
GO:1901576	9.37965e-10	1	33	3677	organic substance biosynthetic process	BP	3.69666e-08	BP organic substance biosynthetic process	Transcript_101356, Transcript_11106, Transcript_11220, Transcript_125160, Transcript_169487, Transcript_181429, Transcript_181566, Transcript_185414, Transcript_210170, Transcript_215319, Transcript_216687, Transcript_220192, Transcript_229653, Transcript_239163, Transcript_252717, Transcript_257767, Transcript_258672, Transcript_263257, Transcript_269275, Transcript_297575, Transcript_300731, Tr…
GO:0015979	9.49003e-10	1	8	148	photosynthesis	BP	3.69666e-08	BP photosynthesis	Transcript_185722, Transcript_195782, Transcript_250049, Transcript_281977, Transcript_51112, Transcript_55056, Transcript_59150, Transcript_59459
GO:0071704	1.58971e-09	1	83	14017	organic substance metabolic process	BP	6.09717e-08	BP organic substance metabolic process	Transcript_101356, Transcript_11106, Transcript_11220, Transcript_124523, Transcript_125160, Transcript_132535, Transcript_161758, Transcript_16220, Transcript_169487, Transcript_181429, Transcript_181566, Transcript_181776, Transcript_185414, Transcript_185711, Transcript_199120, Transcript_205423, Transcript_210170, Transcript_215255, Transcript_215319, Transcript_216687, Transcript_220192, Tra…
GO:0006812	1.64222e-09	1	17	915	cation transport	BP	6.20312e-08	BP cation transport	Transcript_100183, Transcript_125160, Transcript_210170, Transcript_216687, Transcript_239163, Transcript_242414, Transcript_247278, Transcript_252717, Transcript_263257, Transcript_268491, Transcript_272730, Transcript_285268, Transcript_35408, Transcript_367989, Transcript_48160, Transcript_53658, Transcript_98787
GO:1901362	2.47404e-09	1	20	1284	organic cyclic compound biosynthetic process	BP	9.20564e-08	BP organic cyclic compound biosynthetic process	Transcript_11220, Transcript_125160, Transcript_181429, Transcript_185414, Transcript_210170, Transcript_215319, Transcript_216687, Transcript_220192, Transcript_239163, Transcript_252717, Transcript_257767, Transcript_258672, Transcript_263257, Transcript_297575, Transcript_366015, Transcript_367566, Transcript_367989, Transcript_370375, Transcript_389148, Transcript_98787
GO:0016054	2.55691e-09	1	7	57	organic acid catabolic process	BP	9.23823e-08	BP organic acid catabolic process	Transcript_124523, Transcript_185711, Transcript_249708, Transcript_300179, Transcript_356829, Transcript_367495, Transcript_376892
GO:0046395	2.55691e-09	1	7	57	carboxylic acid catabolic process	BP	9.23823e-08	BP carboxylic acid catabolic process	Transcript_124523, Transcript_185711, Transcript_249708, Transcript_300179, Transcript_356829, Transcript_367495, Transcript_376892
GO:1901360	2.91805e-09	1	36	3837	organic cyclic compound metabolic process	BP	1.03924e-07	BP organic cyclic compound metabolic process	Transcript_11220, Transcript_125160, Transcript_132535, Transcript_181429, Transcript_185414, Transcript_210170, Transcript_215319, Transcript_216687, Transcript_220192, Transcript_237251, Transcript_239163, Transcript_242414, Transcript_247278, Transcript_252717, Transcript_257767, Transcript_258672, Transcript_263257, Transcript_268491, Transcript_272730, Transcript_285268, Transcript_297575, T…
GO:0019438	3.04512e-09	1	18	1022	aromatic compound biosynthetic process	BP	1.06129e-07	BP aromatic compound biosynthetic process	Transcript_125160, Transcript_185414, Transcript_210170, Transcript_215319, Transcript_216687, Transcript_220192, Transcript_239163, Transcript_252717, Transcript_257767, Transcript_258672, Transcript_263257, Transcript_297575, Transcript_366015, Transcript_367566, Transcript_367989, Transcript_370375, Transcript_389148, Transcript_98787
GO:0015985	3.10766e-09	1	8	136	energy coupled proton transport, down electrochemical gradient	BP	1.06129e-07	BP energy coupled proton transport, down electrochemical gradient	Transcript_125160, Transcript_210170, Transcript_216687, Transcript_239163, Transcript_252717, Transcript_263257, Transcript_367989, Transcript_98787
GO:0015986	3.10766e-09	1	8	136	ATP synthesis coupled proton transport	BP	1.06129e-07	BP ATP synthesis coupled proton transport	Transcript_125160, Transcript_210170, Transcript_216687, Transcript_239163, Transcript_252717, Transcript_263257, Transcript_367989, Transcript_98787
GO:0018130	3.72333e-09	1	18	1039	heterocycle biosynthetic process	BP	1.25436e-07	BP heterocycle biosynthetic process	Transcript_125160, Transcript_185414, Transcript_210170, Transcript_215319, Transcript_216687, Transcript_220192, Transcript_239163, Transcript_252717, Transcript_257767, Transcript_258672, Transcript_263257, Transcript_297575, Transcript_366015, Transcript_367566, Transcript_367989, Transcript_370375, Transcript_389148, Transcript_98787
GO:0044765	4.78613e-09	1	16	835	NA	NA	1.59091e-07	none	Transcript_125160, Transcript_210170, Transcript_216687, Transcript_239163, Transcript_242414, Transcript_247278, Transcript_252717, Transcript_263257, Transcript_268491, Transcript_272730, Transcript_285268, Transcript_367989, Transcript_47863, Transcript_48160, Transcript_53658, Transcript_98787
GO:1902578	6.1978e-09	1	16	859	NA	NA	2.03304e-07	none	Transcript_125160, Transcript_210170, Transcript_216687, Transcript_239163, Transcript_242414, Transcript_247278, Transcript_252717, Transcript_263257, Transcript_268491, Transcript_272730, Transcript_285268, Transcript_367989, Transcript_47863, Transcript_48160, Transcript_53658, Transcript_98787
GO:0046483	9.03806e-09	1	34	3577	heterocycle metabolic process	BP	2.92622e-07	BP heterocycle metabolic process	Transcript_125160, Transcript_132535, Transcript_185414, Transcript_210170, Transcript_215319, Transcript_216687, Transcript_220192, Transcript_237251, Transcript_239163, Transcript_242414, Transcript_247278, Transcript_252717, Transcript_257767, Transcript_258672, Transcript_263257, Transcript_268491, Transcript_272730, Transcript_285268, Transcript_297575, Transcript_299423, Transcript_31773, T…
GO:0006725	9.33397e-09	1	34	3582	cellular aromatic compound metabolic process	BP	2.93229e-07	BP cellular aromatic compound metabolic process	Transcript_125160, Transcript_132535, Transcript_185414, Transcript_210170, Transcript_215319, Transcript_216687, Transcript_220192, Transcript_237251, Transcript_239163, Transcript_242414, Transcript_247278, Transcript_252717, Transcript_257767, Transcript_258672, Transcript_263257, Transcript_268491, Transcript_272730, Transcript_285268, Transcript_297575, Transcript_299423, Transcript_31773, T…
GO:0006754	9.76255e-09	1	8	151	ATP biosynthetic process	BP	2.93229e-07	BP ATP biosynthetic process	Transcript_125160, Transcript_210170, Transcript_216687, Transcript_239163, Transcript_252717, Transcript_263257, Transcript_367989, Transcript_98787
GO:0009142	9.76255e-09	1	8	151	nucleoside triphosphate biosynthetic process	BP	2.93229e-07	BP nucleoside triphosphate biosynthetic process	Transcript_125160, Transcript_210170, Transcript_216687, Transcript_239163, Transcript_252717, Transcript_263257, Transcript_367989, Transcript_98787
GO:0009145	9.76255e-09	1	8	151	purine nucleoside triphosphate biosynthetic process	BP	2.93229e-07	BP purine nucleoside triphosphate biosynthetic process	Transcript_125160, Transcript_210170, Transcript_216687, Transcript_239163, Transcript_252717, Transcript_263257, Transcript_367989, Transcript_98787
GO:0009201	9.76255e-09	1	8	151	ribonucleoside triphosphate biosynthetic process	BP	2.93229e-07	BP ribonucleoside triphosphate biosynthetic process	Transcript_125160, Transcript_210170, Transcript_216687, Transcript_239163, Transcript_252717, Transcript_263257, Transcript_367989, Transcript_98787
GO:0009206	9.76255e-09	1	8	151	purine ribonucleoside triphosphate biosynthetic process	BP	2.93229e-07	BP purine ribonucleoside triphosphate biosynthetic process	Transcript_125160, Transcript_210170, Transcript_216687, Transcript_239163, Transcript_252717, Transcript_263257, Transcript_367989, Transcript_98787
GO:0044282	1.64278e-08	1	7	75	small molecule catabolic process	BP	4.87553e-07	BP small molecule catabolic process	Transcript_124523, Transcript_185711, Transcript_249708, Transcript_300179, Transcript_356829, Transcript_367495, Transcript_376892
GO:1901564	2.48566e-08	1	59	9233	organonitrogen compound metabolic process	BP	7.07192e-07	BP organonitrogen compound metabolic process	Transcript_101356, Transcript_11106, Transcript_124523, Transcript_125160, Transcript_132535, Transcript_161758, Transcript_185414, Transcript_185711, Transcript_199120, Transcript_205423, Transcript_210170, Transcript_215255, Transcript_215319, Transcript_216687, Transcript_220192, Transcript_222552, Transcript_229653, Transcript_233632, Transcript_239163, Transcript_242414, Transcript_247278, T…
GO:0009124	2.52467e-08	1	8	165	nucleoside monophosphate biosynthetic process	BP	7.07192e-07	BP nucleoside monophosphate biosynthetic process	Transcript_125160, Transcript_210170, Transcript_216687, Transcript_239163, Transcript_252717, Transcript_263257, Transcript_367989, Transcript_98787
GO:0009127	2.52467e-08	1	8	165	purine nucleoside monophosphate biosynthetic process	BP	7.07192e-07	BP purine nucleoside monophosphate biosynthetic process	Transcript_125160, Transcript_210170, Transcript_216687, Transcript_239163, Transcript_252717, Transcript_263257, Transcript_367989, Transcript_98787
GO:0009156	2.52467e-08	1	8	165	ribonucleoside monophosphate biosynthetic process	BP	7.07192e-07	BP ribonucleoside monophosphate biosynthetic process	Transcript_125160, Transcript_210170, Transcript_216687, Transcript_239163, Transcript_252717, Transcript_263257, Transcript_367989, Transcript_98787
GO:0009168	2.52467e-08	1	8	165	purine ribonucleoside monophosphate biosynthetic process	BP	7.07192e-07	BP purine ribonucleoside monophosphate biosynthetic process	Transcript_125160, Transcript_210170, Transcript_216687, Transcript_239163, Transcript_252717, Transcript_263257, Transcript_367989, Transcript_98787
GO:0016168	3.26722e-08	1	4	10	chlorophyll binding	MF	9.0502e-07	MF chlorophyll binding	Transcript_211480, Transcript_44323, Transcript_45846, Transcript_51112
GO:1901565	4.42792e-08	1	7	108	organonitrogen compound catabolic process	BP	1.21306e-06	BP organonitrogen compound catabolic process	Transcript_124523, Transcript_185711, Transcript_249708, Transcript_300179, Transcript_356829, Transcript_367495, Transcript_376892
GO:0006811	5.72468e-08	1	18	1265	ion transport	BP	1.55126e-06	BP ion transport	Transcript_100183, Transcript_125160, Transcript_210170, Transcript_216687, Transcript_239163, Transcript_242414, Transcript_247278, Transcript_252717, Transcript_263257, Transcript_268491, Transcript_272730, Transcript_285268, Transcript_35408, Transcript_367989, Transcript_47863, Transcript_48160, Transcript_53658, Transcript_98787
GO:0098796	7.19112e-08	1	14	775	membrane protein complex	CC	1.92768e-06	CC membrane protein complex	Transcript_125160, Transcript_195782, Transcript_211480, Transcript_250049, Transcript_263257, Transcript_281977, Transcript_367989, Transcript_44323, Transcript_45846, Transcript_51112, Transcript_55056, Transcript_59150, Transcript_59459, Transcript_98787
GO:0009152	1.601e-07	1	8	204	purine ribonucleotide biosynthetic process	BP	4.15759e-06	BP purine ribonucleotide biosynthetic process	Transcript_125160, Transcript_210170, Transcript_216687, Transcript_239163, Transcript_252717, Transcript_263257, Transcript_367989, Transcript_98787
GO:0009260	1.601e-07	1	8	204	ribonucleotide biosynthetic process	BP	4.15759e-06	BP ribonucleotide biosynthetic process	Transcript_125160, Transcript_210170, Transcript_216687, Transcript_239163, Transcript_252717, Transcript_263257, Transcript_367989, Transcript_98787
GO:0046390	1.601e-07	1	8	204	ribose phosphate biosynthetic process	BP	4.15759e-06	BP ribose phosphate biosynthetic process	Transcript_125160, Transcript_210170, Transcript_216687, Transcript_239163, Transcript_252717, Transcript_263257, Transcript_367989, Transcript_98787
GO:0006807	1.73316e-07	1	66	11480	nitrogen compound metabolic process	BP	4.4544e-06	BP nitrogen compound metabolic process	Transcript_101356, Transcript_11106, Transcript_124523, Transcript_125160, Transcript_132535, Transcript_161758, Transcript_185414, Transcript_185711, Transcript_199120, Transcript_205423, Transcript_210170, Transcript_215255, Transcript_215319, Transcript_216687, Transcript_220192, Transcript_222552, Transcript_229653, Transcript_233632, Transcript_237010, Transcript_237251, Transcript_239163, T…
GO:0033014	2.22634e-07	1	6	99	tetrapyrrole biosynthetic process	BP	5.66354e-06	BP tetrapyrrole biosynthetic process	Transcript_185414, Transcript_215319, Transcript_220192, Transcript_257767, Transcript_370375, Transcript_389148
GO:0006164	3.43296e-07	1	8	221	purine nucleotide biosynthetic process	BP	8.64481e-06	BP purine nucleotide biosynthetic process	Transcript_125160, Transcript_210170, Transcript_216687, Transcript_239163, Transcript_252717, Transcript_263257, Transcript_367989, Transcript_98787
GO:0016984	3.96345e-07	1	3	6	ribulose-bisphosphate carboxylase activity	MF	9.88087e-06	MF ribulose-bisphosphate carboxylase activity	Transcript_261530, Transcript_290829, Transcript_98813
GO:1901605	4.21414e-07	1	9	297	alpha-amino acid metabolic process	BP	1.04018e-05	BP alpha-amino acid metabolic process	Transcript_11106, Transcript_124523, Transcript_185711, Transcript_249708, Transcript_300179, Transcript_300731, Transcript_356829, Transcript_367495, Transcript_376892
GO:0033013	4.25669e-07	1	6	113	tetrapyrrole metabolic process	BP	1.04039e-05	BP tetrapyrrole metabolic process	Transcript_185414, Transcript_215319, Transcript_220192, Transcript_257767, Transcript_370375, Transcript_389148
GO:0072522	4.38434e-07	1	8	229	purine-containing compound biosynthetic process	BP	1.06118e-05	BP purine-containing compound biosynthetic process	Transcript_125160, Transcript_210170, Transcript_216687, Transcript_239163, Transcript_252717, Transcript_263257, Transcript_367989, Transcript_98787
GO:0090407	7.62056e-07	1	10	441	organophosphate biosynthetic process	BP	1.82674e-05	BP organophosphate biosynthetic process	Transcript_125160, Transcript_169487, Transcript_210170, Transcript_216687, Transcript_239163, Transcript_252717, Transcript_263257, Transcript_356967, Transcript_367989, Transcript_98787
GO:1901137	8.70213e-07	1	8	265	carbohydrate derivative biosynthetic process	BP	2.06613e-05	BP carbohydrate derivative biosynthetic process	Transcript_125160, Transcript_210170, Transcript_216687, Transcript_239163, Transcript_252717, Transcript_263257, Transcript_367989, Transcript_98787
GO:0044711	1.40248e-06	1	19	1635	NA	NA	3.29848e-05	none	Transcript_11106, Transcript_11220, Transcript_125160, Transcript_169487, Transcript_181429, Transcript_185414, Transcript_210170, Transcript_216687, Transcript_239163, Transcript_252717, Transcript_257767, Transcript_263257, Transcript_269275, Transcript_297575, Transcript_300731, Transcript_356967, Transcript_367989, Transcript_368823, Transcript_98787
GO:0044238	3.64839e-06	0.999998	71	13421	primary metabolic process	BP	8.50041e-05	BP primary metabolic process	Transcript_101356, Transcript_11106, Transcript_11220, Transcript_124523, Transcript_125160, Transcript_132535, Transcript_161758, Transcript_16220, Transcript_169487, Transcript_181429, Transcript_181776, Transcript_185711, Transcript_199120, Transcript_205423, Transcript_210170, Transcript_215255, Transcript_216687, Transcript_222552, Transcript_227195, Transcript_229653, Transcript_233632, Tra…
GO:0009165	5.97511e-06	0.999999	8	310	nucleotide biosynthetic process	BP	0.00013666	BP nucleotide biosynthetic process	Transcript_125160, Transcript_210170, Transcript_216687, Transcript_239163, Transcript_252717, Transcript_263257, Transcript_367989, Transcript_98787
GO:1901293	5.97511e-06	0.999999	8	310	nucleoside phosphate biosynthetic process	BP	0.00013666	BP nucleoside phosphate biosynthetic process	Transcript_125160, Transcript_210170, Transcript_216687, Transcript_239163, Transcript_252717, Transcript_263257, Transcript_367989, Transcript_98787
GO:0006139	7.81211e-06	0.999997	27	3312	nucleobase-containing compound metabolic process	BP	0.000177051	BP nucleobase-containing compound metabolic process	Transcript_125160, Transcript_132535, Transcript_210170, Transcript_216687, Transcript_237251, Transcript_239163, Transcript_242414, Transcript_247278, Transcript_252717, Transcript_258672, Transcript_263257, Transcript_268491, Transcript_272730, Transcript_285268, Transcript_299423, Transcript_31773, Transcript_366015, Transcript_367566, Transcript_367989, Transcript_371651, Transcript_37471, Tr…
GO:0003824	8.85071e-06	0.999995	97	20399	catalytic activity	MF	0.000198782	MF catalytic activity	Transcript_104322, Transcript_11106, Transcript_11214, Transcript_11220, Transcript_124523, Transcript_132535, Transcript_161758, Transcript_16220, Transcript_169487, Transcript_175945, Transcript_178546, Transcript_181429, Transcript_181776, Transcript_182031, Transcript_185067, Transcript_185414, Transcript_185468, Transcript_185711, Transcript_185731, Transcript_186487, Transcript_199120, Tran…
GO:0003674	1.30778e-05	0.999992	165	41084	molecular_function	MF	0.000291098	MF molecular_function	Transcript_100183, Transcript_101356, Transcript_104322, Transcript_11106, Transcript_11214, Transcript_11220, Transcript_124523, Transcript_125160, Transcript_132535, Transcript_161758, Transcript_16220, Transcript_169487, Transcript_170476, Transcript_175935, Transcript_175945, Transcript_176334, Transcript_178546, Transcript_181429, Transcript_181455, Transcript_181566, Transcript_181776, Tran…
GO:0045263	2.59952e-05	0.999999	4	63	proton-transporting ATP synthase complex, coupling factor F(o)	CC	0.000573505	CC proton-transporting ATP synthase complex, coupling factor F(o)	Transcript_125160, Transcript_263257, Transcript_367989, Transcript_98787
GO:0044712	3.59837e-05	0.999995	8	378	NA	NA	0.000786907	none	Transcript_124523, Transcript_132535, Transcript_185711, Transcript_249708, Transcript_300179, Transcript_356829, Transcript_367495, Transcript_376892
GO:0006520	5.41201e-05	0.999989	11	774	cellular amino acid metabolic process	BP	0.00114335	BP cellular amino acid metabolic process	Transcript_11106, Transcript_124523, Transcript_185711, Transcript_249708, Transcript_300179, Transcript_300731, Transcript_31773, Transcript_356829, Transcript_367495, Transcript_371651, Transcript_376892
GO:0001883	5.51617e-05	0.999988	12	1072	purine nucleoside binding	MF	0.00114335	MF purine nucleoside binding	Transcript_175945, Transcript_178546, Transcript_182031, Transcript_186487, Transcript_203989, Transcript_211195, Transcript_290453, Transcript_300691, Transcript_312445, Transcript_320157, Transcript_356928, Transcript_96924
GO:0005525	5.51617e-05	0.999988	12	1072	GTP binding	MF	0.00114335	MF GTP binding	Transcript_175945, Transcript_178546, Transcript_182031, Transcript_186487, Transcript_203989, Transcript_211195, Transcript_290453, Transcript_300691, Transcript_312445, Transcript_320157, Transcript_356928, Transcript_96924
GO:0032549	5.51617e-05	0.999988	12	1072	ribonucleoside binding	MF	0.00114335	MF ribonucleoside binding	Transcript_175945, Transcript_178546, Transcript_182031, Transcript_186487, Transcript_203989, Transcript_211195, Transcript_290453, Transcript_300691, Transcript_312445, Transcript_320157, Transcript_356928, Transcript_96924
GO:0032550	5.51617e-05	0.999988	12	1072	purine ribonucleoside binding	MF	0.00114335	MF purine ribonucleoside binding	Transcript_175945, Transcript_178546, Transcript_182031, Transcript_186487, Transcript_203989, Transcript_211195, Transcript_290453, Transcript_300691, Transcript_312445, Transcript_320157, Transcript_356928, Transcript_96924
GO:0032561	5.51617e-05	0.999988	12	1072	guanyl ribonucleotide binding	MF	0.00114335	MF guanyl ribonucleotide binding	Transcript_175945, Transcript_178546, Transcript_182031, Transcript_186487, Transcript_203989, Transcript_211195, Transcript_290453, Transcript_300691, Transcript_312445, Transcript_320157, Transcript_356928, Transcript_96924
GO:0001882	5.54934e-05	0.999988	12	1073	nucleoside binding	MF	0.00114335	MF nucleoside binding	Transcript_175945, Transcript_178546, Transcript_182031, Transcript_186487, Transcript_203989, Transcript_211195, Transcript_290453, Transcript_300691, Transcript_312445, Transcript_320157, Transcript_356928, Transcript_96924
GO:0034654	5.68314e-05	0.999989	11	805	nucleobase-containing compound biosynthetic process	BP	0.00116132	BP nucleobase-containing compound biosynthetic process	Transcript_125160, Transcript_210170, Transcript_216687, Transcript_239163, Transcript_252717, Transcript_258672, Transcript_263257, Transcript_366015, Transcript_367566, Transcript_367989, Transcript_98787
GO:0019001	7.34032e-05	0.999984	12	1097	guanyl nucleotide binding	MF	0.00148776	MF guanyl nucleotide binding	Transcript_175945, Transcript_178546, Transcript_182031, Transcript_186487, Transcript_203989, Transcript_211195, Transcript_290453, Transcript_300691, Transcript_312445, Transcript_320157, Transcript_356928, Transcript_96924
GO:0019752	0.000132267	0.999964	14	1336	carboxylic acid metabolic process	BP	0.00264739	BP carboxylic acid metabolic process	Transcript_11106, Transcript_124523, Transcript_132535, Transcript_169487, Transcript_185711, Transcript_249708, Transcript_300179, Transcript_300731, Transcript_31773, Transcript_356829, Transcript_356967, Transcript_367495, Transcript_371651, Transcript_376892
GO:0004655	0.000132741	0.999999	2	8	porphobilinogen synthase activity	MF	0.00264739	MF porphobilinogen synthase activity	Transcript_215319, Transcript_220192
GO:0032991	0.000148727	0.999945	22	3737	protein-containing complex	CC	0.00290069	CC protein-containing complex	Transcript_101356, Transcript_125160, Transcript_155330, Transcript_195782, Transcript_211480, Transcript_229653, Transcript_250049, Transcript_263257, Transcript_281977, Transcript_31361, Transcript_367989, Transcript_37283, Transcript_44323, Transcript_45846, Transcript_50368, Transcript_51112, Transcript_55056, Transcript_59150, Transcript_59459, Transcript_96924, Transcript_98787, Transcript_…
GO:0006793	0.000148932	0.999933	33	5061	phosphorus metabolic process	BP	0.00290069	BP phosphorus metabolic process	Transcript_125160, Transcript_132535, Transcript_169487, Transcript_199120, Transcript_205423, Transcript_210170, Transcript_215255, Transcript_216687, Transcript_239163, Transcript_241101, Transcript_242414, Transcript_247278, Transcript_252604, Transcript_252717, Transcript_263257, Transcript_268491, Transcript_272730, Transcript_285268, Transcript_297916, Transcript_299423, Transcript_300118, …
GO:0006796	0.000148932	0.999933	33	5061	phosphate-containing compound metabolic process	BP	0.00290069	BP phosphate-containing compound metabolic process	Transcript_125160, Transcript_132535, Transcript_169487, Transcript_199120, Transcript_205423, Transcript_210170, Transcript_215255, Transcript_216687, Transcript_239163, Transcript_241101, Transcript_242414, Transcript_247278, Transcript_252604, Transcript_252717, Transcript_263257, Transcript_268491, Transcript_272730, Transcript_285268, Transcript_297916, Transcript_299423, Transcript_300118, …
GO:0005840	0.000150553	0.999973	9	1189	ribosome	CC	0.00290952	CC ribosome	Transcript_101356, Transcript_125160, Transcript_155330, Transcript_229653, Transcript_31361, Transcript_367989, Transcript_37283, Transcript_50368, Transcript_99316
GO:0043436	0.000153641	0.999958	14	1358	oxoacid metabolic process	BP	0.00294636	BP oxoacid metabolic process	Transcript_11106, Transcript_124523, Transcript_132535, Transcript_169487, Transcript_185711, Transcript_249708, Transcript_300179, Transcript_300731, Transcript_31773, Transcript_356829, Transcript_356967, Transcript_367495, Transcript_371651, Transcript_376892
GO:0006082	0.000159268	0.999956	14	1365	organic acid metabolic process	BP	0.00303095	BP organic acid metabolic process	Transcript_11106, Transcript_124523, Transcript_132535, Transcript_169487, Transcript_185711, Transcript_249708, Transcript_300179, Transcript_300731, Transcript_31773, Transcript_356829, Transcript_356967, Transcript_367495, Transcript_371651, Transcript_376892
GO:0030529	0.00016654	0.999966	10	1385	NA	NA	0.00312168	none	Transcript_101356, Transcript_125160, Transcript_155330, Transcript_229653, Transcript_31361, Transcript_367989, Transcript_37283, Transcript_50368, Transcript_96924, Transcript_99316
GO:1990904	0.00016654	0.999966	10	1385	ribonucleoprotein complex	CC	0.00312168	CC ribonucleoprotein complex	Transcript_101356, Transcript_125160, Transcript_155330, Transcript_229653, Transcript_31361, Transcript_367989, Transcript_37283, Transcript_50368, Transcript_96924, Transcript_99316
GO:0046906	0.000205176	0.999966	8	542	tetrapyrrole binding	MF	0.0038172	MF tetrapyrrole binding	Transcript_11214, Transcript_211480, Transcript_301904, Transcript_34083, Transcript_44323, Transcript_45846, Transcript_51112, Transcript_82900
GO:0033177	0.00022962	0.999987	4	114	proton-transporting two-sector ATPase complex, proton-transporting domain	CC	0.00424031	CC proton-transporting two-sector ATPase complex, proton-transporting domain	Transcript_125160, Transcript_263257, Transcript_367989, Transcript_98787
GO:0003924	0.000240251	0.999948	10	898	GTPase activity	MF	0.004404	MF GTPase activity	Transcript_175945, Transcript_178546, Transcript_182031, Transcript_186487, Transcript_211195, Transcript_290453, Transcript_300691, Transcript_312445, Transcript_320157, Transcript_356928
GO:0055085	0.000249072	0.999915	18	2159	transmembrane transport	BP	0.00453238	BP transmembrane transport	Transcript_125160, Transcript_210170, Transcript_216687, Transcript_239163, Transcript_242414, Transcript_245936, Transcript_247278, Transcript_252717, Transcript_263257, Transcript_268491, Transcript_272730, Transcript_285268, Transcript_35408, Transcript_367989, Transcript_48160, Transcript_53658, Transcript_59931, Transcript_98787
GO:0044248	0.000253729	0.999963	7	439	cellular catabolic process	BP	0.00456165	BP cellular catabolic process	Transcript_124523, Transcript_185711, Transcript_249708, Transcript_300179, Transcript_356829, Transcript_367495, Transcript_376892
GO:0016829	0.00025434	0.999957	8	553	lyase activity	MF	0.00456165	MF lyase activity	Transcript_132535, Transcript_185414, Transcript_215319, Transcript_220192, Transcript_257767, Transcript_261530, Transcript_290829, Transcript_98813
GO:0008883	0.000447412	0.999996	2	10	glutamyl-tRNA reductase activity	MF	0.00796714	MF glutamyl-tRNA reductase activity	Transcript_370375, Transcript_389148
GO:0043228	0.000510637	0.99989	9	1293	non-membrane-bounded organelle	CC	0.00896491	CC non-membrane-bounded organelle	Transcript_101356, Transcript_125160, Transcript_155330, Transcript_229653, Transcript_31361, Transcript_367989, Transcript_37283, Transcript_50368, Transcript_99316
GO:0043232	0.000510637	0.99989	9	1293	intracellular non-membrane-bounded organelle	CC	0.00896491	CC intracellular non-membrane-bounded organelle	Transcript_101356, Transcript_125160, Transcript_155330, Transcript_229653, Transcript_31361, Transcript_367989, Transcript_37283, Transcript_50368, Transcript_99316
GO:0019682	0.000531012	0.999981	3	56	glyceraldehyde-3-phosphate metabolic process	BP	0.00925743	BP glyceraldehyde-3-phosphate metabolic process	Transcript_169487, Transcript_325937, Transcript_356967
GO:0044425	0.000600722	0.999754	22	3307	NA	NA	0.0104	none	Transcript_11815, Transcript_125160, Transcript_181455, Transcript_192993, Transcript_195782, Transcript_211480, Transcript_245936, Transcript_250049, Transcript_263257, Transcript_281977, Transcript_35408, Transcript_367989, Transcript_384261, Transcript_44323, Transcript_45846, Transcript_47863, Transcript_51112, Transcript_55056, Transcript_59150, Transcript_59459, Transcript_59931, Transcript…
GO:0043234	0.000694912	0.999779	14	1744	NA	NA	0.0119477	none	Transcript_125160, Transcript_195782, Transcript_211480, Transcript_250049, Transcript_263257, Transcript_281977, Transcript_367989, Transcript_44323, Transcript_45846, Transcript_51112, Transcript_55056, Transcript_59150, Transcript_59459, Transcript_98787
GO:0006412	0.000762224	0.999846	8	1193	translation	BP	0.0130152	BP translation	Transcript_101356, Transcript_125160, Transcript_229653, Transcript_31361, Transcript_367989, Transcript_37283, Transcript_50368, Transcript_99316
GO:0003735	0.000791557	0.999839	8	1202	structural constituent of ribosome	MF	0.0134242	MF structural constituent of ribosome	Transcript_101356, Transcript_125160, Transcript_229653, Transcript_31361, Transcript_367989, Transcript_37283, Transcript_50368, Transcript_99316
GO:0006081	0.000817488	0.999965	3	68	cellular aldehyde metabolic process	BP	0.0137703	BP cellular aldehyde metabolic process	Transcript_169487, Transcript_325937, Transcript_356967
GO:0016725	0.000885276	0.999962	3	48	oxidoreductase activity, acting on CH or CH2 groups	MF	0.014812	MF oxidoreductase activity, acting on CH or CH2 groups	Transcript_169487, Transcript_356967, Transcript_368823
GO:0043043	0.000931238	0.999806	8	1219	peptide biosynthetic process	BP	0.0154772	BP peptide biosynthetic process	Transcript_101356, Transcript_125160, Transcript_229653, Transcript_31361, Transcript_367989, Transcript_37283, Transcript_50368, Transcript_99316
GO:0015977	0.000982541	0.999956	3	50	carbon fixation	BP	0.0162217	BP carbon fixation	Transcript_261530, Transcript_290829, Transcript_98813
GO:0006518	0.00111507	0.999761	8	1260	peptide metabolic process	BP	0.0182885	BP peptide metabolic process	Transcript_101356, Transcript_125160, Transcript_229653, Transcript_31361, Transcript_367989, Transcript_37283, Transcript_50368, Transcript_99316
GO:0043604	0.00122324	0.999734	8	1248	amide biosynthetic process	BP	0.0196748	BP amide biosynthetic process	Transcript_101356, Transcript_125160, Transcript_229653, Transcript_31361, Transcript_367989, Transcript_37283, Transcript_50368, Transcript_99316
GO:0015969	0.00125696	0.999939	3	52	guanosine tetraphosphate metabolic process	BP	0.0196748	BP guanosine tetraphosphate metabolic process	Transcript_299423, Transcript_37471, Transcript_45465
GO:0034035	0.00125696	0.999939	3	52	purine ribonucleoside bisphosphate metabolic process	BP	0.0196748	BP purine ribonucleoside bisphosphate metabolic process	Transcript_299423, Transcript_37471, Transcript_45465
GO:0009240	0.00127851	0.99998	2	19	isopentenyl diphosphate biosynthetic process	BP	0.0196748	BP isopentenyl diphosphate biosynthetic process	Transcript_169487, Transcript_356967
GO:0016726	0.00127851	0.99998	2	19	oxidoreductase activity, acting on CH or CH2 groups, NAD or NADP as acceptor	MF	0.0196748	MF oxidoreductase activity, acting on CH or CH2 groups, NAD or NADP as acceptor	Transcript_169487, Transcript_356967
GO:0019288	0.00127851	0.99998	2	19	isopentenyl diphosphate biosynthetic process, methylerythritol 4-phosphate pathway	BP	0.0196748	BP isopentenyl diphosphate biosynthetic process, methylerythritol 4-phosphate pathway	Transcript_169487, Transcript_356967
GO:0046490	0.00127851	0.99998	2	19	isopentenyl diphosphate metabolic process	BP	0.0196748	BP isopentenyl diphosphate metabolic process	Transcript_169487, Transcript_356967
GO:0050992	0.00127851	0.99998	2	19	dimethylallyl diphosphate biosynthetic process	BP	0.0196748	BP dimethylallyl diphosphate biosynthetic process	Transcript_169487, Transcript_356967
GO:0050993	0.00127851	0.99998	2	19	dimethylallyl diphosphate metabolic process	BP	0.0196748	BP dimethylallyl diphosphate metabolic process	Transcript_169487, Transcript_356967
GO:0051745	0.00127851	0.99998	2	19	4-hydroxy-3-methylbut-2-en-1-yl diphosphate reductase activity	MF	0.0196748	MF 4-hydroxy-3-methylbut-2-en-1-yl diphosphate reductase activity	Transcript_169487, Transcript_356967
GO:0009119	0.00158378	0.999916	3	57	ribonucleoside metabolic process	BP	0.0237853	BP ribonucleoside metabolic process	Transcript_299423, Transcript_37471, Transcript_45465
GO:0042278	0.00158378	0.999916	3	57	purine nucleoside metabolic process	BP	0.0237853	BP purine nucleoside metabolic process	Transcript_299423, Transcript_37471, Transcript_45465
GO:0046128	0.00158378	0.999916	3	57	purine ribonucleoside metabolic process	BP	0.0237853	BP purine ribonucleoside metabolic process	Transcript_299423, Transcript_37471, Transcript_45465
GO:1901068	0.00158378	0.999916	3	57	guanosine-containing compound metabolic process	BP	0.0237853	BP guanosine-containing compound metabolic process	Transcript_299423, Transcript_37471, Transcript_45465
GO:0043603	0.00162453	0.999631	8	1308	cellular amide metabolic process	BP	0.0242512	BP cellular amide metabolic process	Transcript_101356, Transcript_125160, Transcript_229653, Transcript_31361, Transcript_367989, Transcript_37283, Transcript_50368, Transcript_99316
GO:0015078	0.00181666	0.999753	5	333	proton transmembrane transporter activity	MF	0.026958	MF proton transmembrane transporter activity	Transcript_125160, Transcript_263257, Transcript_35408, Transcript_367989, Transcript_98787
GO:0004325	0.00212368	0.999956	2	23	ferrochelatase activity	MF	0.0313275	MF ferrochelatase activity	Transcript_185414, Transcript_257767
GO:0000287	0.00247063	0.999738	4	205	magnesium ion binding	MF	0.0362311	MF magnesium ion binding	Transcript_194752, Transcript_261530, Transcript_290829, Transcript_98813
GO:1901575	0.00249918	0.999392	8	789	organic substance catabolic process	BP	0.0364355	BP organic substance catabolic process	Transcript_124523, Transcript_132535, Transcript_185711, Transcript_249708, Transcript_300179, Transcript_356829, Transcript_367495, Transcript_376892
GO:0006790	0.00260316	0.99972	4	201	sulfur compound metabolic process	BP	0.0377307	BP sulfur compound metabolic process	Transcript_11106, Transcript_263367, Transcript_297575, Transcript_349490
GO:0009056	0.00275044	0.999321	8	802	catabolic process	BP	0.039635	BP catabolic process	Transcript_124523, Transcript_132535, Transcript_185711, Transcript_249708, Transcript_300179, Transcript_356829, Transcript_367495, Transcript_376892
GO:0032977	0.00277856	0.999934	2	24	membrane insertase activity	MF	0.0398101	MF membrane insertase activity	Transcript_181455, Transcript_192993
GO:0006783	0.00314835	0.99992	2	29	heme biosynthetic process	BP	0.0448505	BP heme biosynthetic process	Transcript_185414, Transcript_257767
GO:0009059	0.0033154	0.998861	12	2052	macromolecule biosynthetic process	BP	0.0469619	BP macromolecule biosynthetic process	Transcript_101356, Transcript_125160, Transcript_181566, Transcript_229653, Transcript_258672, Transcript_31361, Transcript_366015, Transcript_367566, Transcript_367989, Transcript_37283, Transcript_50368, Transcript_99316

## Sheet: PL_DOWN
category	over_represented_pvalue	under_represented_pvalue	numDEInCat	numInCat	term	ontology	over_represented_FDR	go_term	gene_ids

## Sheet: PF_UP
category	over_represented_pvalue	under_represented_pvalue	numDEInCat	numInCat	term	ontology	over_represented_FDR	go_term	gene_ids
GO:0016887	1.78601e-07	1	8	1034	ATPase activity	MF	0.000492761	MF ATPase activity	Transcript_200398, Transcript_271851, Transcript_292480, Transcript_335914, Transcript_344826, Transcript_349635, Transcript_82891, Transcript_98050
GO:0016020	3.24802e-05	0.999996	8	2305	membrane	CC	0.0448064	CC membrane	Transcript_104548, Transcript_271851, Transcript_292480, Transcript_335914, Transcript_344826, Transcript_349635, Transcript_82891, Transcript_98050

## Sheet: PF_DOWN
category	over_represented_pvalue	under_represented_pvalue	numDEInCat	numInCat	term	ontology	over_represented_FDR	go_term	gene_ids
GO:0051082	6.56285e-09	1	4	282	unfolded protein binding	MF	1.81069e-05	MF unfolded protein binding	Transcript_185052, Transcript_185154, Transcript_362355, Transcript_365789
GO:0031072	1.62608e-05	1	2	76	heat shock protein binding	MF	0.0224318	MF heat shock protein binding	Transcript_185052, Transcript_365789
GO:0015985	9.26826e-05	1	2	197	energy coupled proton transport, down electrochemical gradient	BP	0.0258064	BP energy coupled proton transport, down electrochemical gradient	Transcript_190722, Transcript_239163
GO:0015986	9.26826e-05	1	2	197	ATP synthesis coupled proton transport	BP	0.0258064	BP ATP synthesis coupled proton transport	Transcript_190722, Transcript_239163
GO:0006754	0.000105959	1	2	209	ATP biosynthetic process	BP	0.0258064	BP ATP biosynthetic process	Transcript_190722, Transcript_239163
GO:0009142	0.000105959	1	2	209	nucleoside triphosphate biosynthetic process	BP	0.0258064	BP nucleoside triphosphate biosynthetic process	Transcript_190722, Transcript_239163
GO:0009145	0.000105959	1	2	209	purine nucleoside triphosphate biosynthetic process	BP	0.0258064	BP purine nucleoside triphosphate biosynthetic process	Transcript_190722, Transcript_239163
GO:0009201	0.000105959	1	2	209	ribonucleoside triphosphate biosynthetic process	BP	0.0258064	BP ribonucleoside triphosphate biosynthetic process	Transcript_190722, Transcript_239163
GO:0009206	0.000105959	1	2	209	purine ribonucleoside triphosphate biosynthetic process	BP	0.0258064	BP purine ribonucleoside triphosphate biosynthetic process	Transcript_190722, Transcript_239163
GO:0009124	0.000121596	0.999999	2	222	nucleoside monophosphate biosynthetic process	BP	0.0258064	BP nucleoside monophosphate biosynthetic process	Transcript_190722, Transcript_239163
GO:0009127	0.000121596	0.999999	2	222	purine nucleoside monophosphate biosynthetic process	BP	0.0258064	BP purine nucleoside monophosphate biosynthetic process	Transcript_190722, Transcript_239163
GO:0009156	0.000121596	0.999999	2	222	ribonucleoside monophosphate biosynthetic process	BP	0.0258064	BP ribonucleoside monophosphate biosynthetic process	Transcript_190722, Transcript_239163
GO:0009168	0.000121596	0.999999	2	222	purine ribonucleoside monophosphate biosynthetic process	BP	0.0258064	BP purine ribonucleoside monophosphate biosynthetic process	Transcript_190722, Transcript_239163
GO:0009152	0.000170163	0.999999	2	260	purine ribonucleotide biosynthetic process	BP	0.0293424	BP purine ribonucleotide biosynthetic process	Transcript_190722, Transcript_239163
GO:0009260	0.000170163	0.999999	2	260	ribonucleotide biosynthetic process	BP	0.0293424	BP ribonucleotide biosynthetic process	Transcript_190722, Transcript_239163
GO:0046390	0.000170163	0.999999	2	260	ribose phosphate biosynthetic process	BP	0.0293424	BP ribose phosphate biosynthetic process	Transcript_190722, Transcript_239163
GO:0006457	0.000196078	0.999999	2	268	protein folding	BP	0.0307667	BP protein folding	Transcript_185154, Transcript_362355
GO:0006164	0.000200725	0.999999	2	281	purine nucleotide biosynthetic process	BP	0.0307667	BP purine nucleotide biosynthetic process	Transcript_190722, Transcript_239163
GO:0072522	0.000215371	0.999999	2	291	purine-containing compound biosynthetic process	BP	0.0312741	BP purine-containing compound biosynthetic process	Transcript_190722, Transcript_239163
GO:1901137	0.000258289	0.999998	2	320	carbohydrate derivative biosynthetic process	BP	0.0338936	BP carbohydrate derivative biosynthetic process	Transcript_190722, Transcript_239163
GO:0006818	0.000282549	0.999998	2	332	NA	NA	0.0338936	none	Transcript_190722, Transcript_239163
GO:0015992	0.000282549	0.999998	2	332	NA	NA	0.0338936	none	Transcript_190722, Transcript_239163
GO:1902600	0.000282549	0.999998	2	332	proton transmembrane transport	BP	0.0338936	BP proton transmembrane transport	Transcript_190722, Transcript_239163
GO:0009165	0.000330931	0.999997	2	357	nucleotide biosynthetic process	BP	0.0365215	BP nucleotide biosynthetic process	Transcript_190722, Transcript_239163
GO:1901293	0.000330931	0.999997	2	357	nucleoside phosphate biosynthetic process	BP	0.0365215	BP nucleoside phosphate biosynthetic process	Transcript_190722, Transcript_239163

## Sheet: PM_UP
category	over_represented_pvalue	under_represented_pvalue	numDEInCat	numInCat	term	ontology	over_represented_FDR	go_term	gene_ids
GO:1901576	1.95567e-08	1	18	3771	organic substance biosynthetic process	BP	4.43701e-05	BP organic substance biosynthetic process	Transcript_212193, Transcript_223171, Transcript_223556, Transcript_229986, Transcript_231287, Transcript_268494, Transcript_295468, Transcript_299196, Transcript_299514, Transcript_312476, Transcript_35385, Transcript_35448, Transcript_356888, Transcript_362435, Transcript_362489, Transcript_365812, Transcript_365858, Transcript_98745
GO:0044249	3.56673e-08	1	17	3496	cellular biosynthetic process	BP	4.43701e-05	BP cellular biosynthetic process	Transcript_212193, Transcript_223171, Transcript_223556, Transcript_229986, Transcript_231287, Transcript_268494, Transcript_295468, Transcript_299196, Transcript_299514, Transcript_312476, Transcript_35448, Transcript_356888, Transcript_362435, Transcript_362489, Transcript_365812, Transcript_365858, Transcript_98745
GO:0009058	8.48664e-08	1	18	4148	biosynthetic process	BP	5.60964e-05	BP biosynthetic process	Transcript_212193, Transcript_223171, Transcript_223556, Transcript_229986, Transcript_231287, Transcript_268494, Transcript_295468, Transcript_299196, Transcript_299514, Transcript_312476, Transcript_35385, Transcript_35448, Transcript_356888, Transcript_362435, Transcript_362489, Transcript_365812, Transcript_365858, Transcript_98745
GO:0044763	9.01871e-08	1	19	4308	NA	NA	5.60964e-05	none	Transcript_177296, Transcript_181496, Transcript_182665, Transcript_184818, Transcript_199649, Transcript_212193, Transcript_223171, Transcript_223556, Transcript_231287, Transcript_246445, Transcript_260292, Transcript_295468, Transcript_299196, Transcript_35448, Transcript_356888, Transcript_362340, Transcript_362430, Transcript_362435, Transcript_365858
GO:1901566	4.06988e-07	1	12	2110	organonitrogen compound biosynthetic process	BP	0.000202517	BP organonitrogen compound biosynthetic process	Transcript_212193, Transcript_223171, Transcript_223556, Transcript_229986, Transcript_231287, Transcript_268494, Transcript_299514, Transcript_312476, Transcript_35448, Transcript_365812, Transcript_365858, Transcript_98745
GO:0044711	1.23102e-06	1	11	1660	NA	NA	0.000510461	none	Transcript_212193, Transcript_223171, Transcript_223556, Transcript_231287, Transcript_295468, Transcript_299196, Transcript_35385, Transcript_35448, Transcript_356888, Transcript_362435, Transcript_365858
GO:0000902	4.42658e-06	1	5	201	cell morphogenesis	BP	0.00110133	BP cell morphogenesis	Transcript_177296, Transcript_181496, Transcript_182665, Transcript_362340, Transcript_362430
GO:0009653	4.42658e-06	1	5	201	anatomical structure morphogenesis	BP	0.00110133	BP anatomical structure morphogenesis	Transcript_177296, Transcript_181496, Transcript_182665, Transcript_362340, Transcript_362430
GO:0032989	4.42658e-06	1	5	201	cellular component morphogenesis	BP	0.00110133	BP cellular component morphogenesis	Transcript_177296, Transcript_181496, Transcript_182665, Transcript_362340, Transcript_362430
GO:0048869	4.42658e-06	1	5	201	cellular developmental process	BP	0.00110133	BP cellular developmental process	Transcript_177296, Transcript_181496, Transcript_182665, Transcript_362340, Transcript_362430
GO:0044699	1.13715e-05	0.999997	22	7880	NA	NA	0.00232186	none	Transcript_177296, Transcript_181496, Transcript_182665, Transcript_184818, Transcript_199649, Transcript_212193, Transcript_214727, Transcript_223171, Transcript_223556, Transcript_231287, Transcript_246445, Transcript_260292, Transcript_295468, Transcript_299196, Transcript_35385, Transcript_35448, Transcript_356888, Transcript_362340, Transcript_362430, Transcript_362435, Transcript_365790, Tr…
GO:0044767	1.16467e-05	0.999999	5	263	NA	NA	0.00232186	none	Transcript_177296, Transcript_181496, Transcript_182665, Transcript_362340, Transcript_362430
GO:0032502	1.21319e-05	0.999999	5	266	developmental process	BP	0.00232186	BP developmental process	Transcript_177296, Transcript_181496, Transcript_182665, Transcript_362340, Transcript_362430
GO:0034645	1.42972e-05	0.999998	10	2000	cellular macromolecule biosynthetic process	BP	0.00254081	BP cellular macromolecule biosynthetic process	Transcript_229986, Transcript_268494, Transcript_295468, Transcript_299196, Transcript_299514, Transcript_312476, Transcript_356888, Transcript_362435, Transcript_365812, Transcript_98745
GO:0009059	3.27243e-05	0.999995	10	2187	macromolecule biosynthetic process	BP	0.00542787	BP macromolecule biosynthetic process	Transcript_229986, Transcript_268494, Transcript_295468, Transcript_299196, Transcript_299514, Transcript_312476, Transcript_356888, Transcript_362435, Transcript_365812, Transcript_98745
GO:0044281	4.12164e-05	0.999993	10	2010	small molecule metabolic process	BP	0.00555069	BP small molecule metabolic process	Transcript_184818, Transcript_199649, Transcript_212193, Transcript_223171, Transcript_223556, Transcript_231287, Transcript_246445, Transcript_260292, Transcript_35448, Transcript_365858
GO:0046034	5.0786e-05	0.999997	5	402	ATP metabolic process	BP	0.00555069	BP ATP metabolic process	Transcript_199649, Transcript_212193, Transcript_231287, Transcript_246445, Transcript_35448
GO:0009144	5.20558e-05	0.999997	5	404	purine nucleoside triphosphate metabolic process	BP	0.00555069	BP purine nucleoside triphosphate metabolic process	Transcript_199649, Transcript_212193, Transcript_231287, Transcript_246445, Transcript_35448
GO:0009199	5.20558e-05	0.999997	5	404	ribonucleoside triphosphate metabolic process	BP	0.00555069	BP ribonucleoside triphosphate metabolic process	Transcript_199649, Transcript_212193, Transcript_231287, Transcript_246445, Transcript_35448
GO:0009205	5.20558e-05	0.999997	5	404	purine ribonucleoside triphosphate metabolic process	BP	0.00555069	BP purine ribonucleoside triphosphate metabolic process	Transcript_199649, Transcript_212193, Transcript_231287, Transcript_246445, Transcript_35448
GO:0016759	5.51305e-05	0.999998	4	174	cellulose synthase activity	MF	0.00555069	MF cellulose synthase activity	Transcript_295468, Transcript_299196, Transcript_356888, Transcript_362435
GO:0016760	5.51305e-05	0.999998	4	174	cellulose synthase (UDP-forming) activity	MF	0.00555069	MF cellulose synthase (UDP-forming) activity	Transcript_295468, Transcript_299196, Transcript_356888, Transcript_362435
GO:0030243	5.51305e-05	0.999998	4	174	cellulose metabolic process	BP	0.00555069	BP cellulose metabolic process	Transcript_295468, Transcript_299196, Transcript_356888, Transcript_362435
GO:0030244	5.51305e-05	0.999998	4	174	cellulose biosynthetic process	BP	0.00555069	BP cellulose biosynthetic process	Transcript_295468, Transcript_299196, Transcript_356888, Transcript_362435
GO:0009141	5.57746e-05	0.999996	5	412	nucleoside triphosphate metabolic process	BP	0.00555069	BP nucleoside triphosphate metabolic process	Transcript_199649, Transcript_212193, Transcript_231287, Transcript_246445, Transcript_35448
GO:0009123	6.51274e-05	0.999996	5	422	nucleoside monophosphate metabolic process	BP	0.00558748	BP nucleoside monophosphate metabolic process	Transcript_199649, Transcript_212193, Transcript_231287, Transcript_246445, Transcript_35448
GO:0009126	6.51274e-05	0.999996	5	422	purine nucleoside monophosphate metabolic process	BP	0.00558748	BP purine nucleoside monophosphate metabolic process	Transcript_199649, Transcript_212193, Transcript_231287, Transcript_246445, Transcript_35448
GO:0009161	6.51274e-05	0.999996	5	422	ribonucleoside monophosphate metabolic process	BP	0.00558748	BP ribonucleoside monophosphate metabolic process	Transcript_199649, Transcript_212193, Transcript_231287, Transcript_246445, Transcript_35448
GO:0009167	6.51274e-05	0.999996	5	422	purine ribonucleoside monophosphate metabolic process	BP	0.00558748	BP purine ribonucleoside monophosphate metabolic process	Transcript_199649, Transcript_212193, Transcript_231287, Transcript_246445, Transcript_35448
GO:0006818	9.61837e-05	0.999996	4	241	NA	NA	0.00747828	none	Transcript_212193, Transcript_231287, Transcript_246445, Transcript_35448
GO:0015992	9.61837e-05	0.999996	4	241	NA	NA	0.00747828	none	Transcript_212193, Transcript_231287, Transcript_246445, Transcript_35448
GO:1902600	9.61837e-05	0.999996	4	241	proton transmembrane transport	BP	0.00747828	BP proton transmembrane transport	Transcript_212193, Transcript_231287, Transcript_246445, Transcript_35448
GO:0044710	0.000137016	0.999958	17	6153	NA	NA	0.0103219	none	Transcript_184818, Transcript_199649, Transcript_212193, Transcript_214727, Transcript_223171, Transcript_223556, Transcript_231287, Transcript_246445, Transcript_260292, Transcript_295468, Transcript_299196, Transcript_35385, Transcript_35448, Transcript_356888, Transcript_362435, Transcript_365790, Transcript_365858
GO:0044272	0.000141054	0.999997	3	93	sulfur compound biosynthetic process	BP	0.0103219	BP sulfur compound biosynthetic process	Transcript_223556, Transcript_362489, Transcript_365858
GO:0043228	0.000152986	0.99998	7	1376	non-membrane-bounded organelle	CC	0.010573	CC non-membrane-bounded organelle	Transcript_170373, Transcript_229986, Transcript_268494, Transcript_299514, Transcript_312476, Transcript_365812, Transcript_98745
GO:0043232	0.000152986	0.99998	7	1376	intracellular non-membrane-bounded organelle	CC	0.010573	CC intracellular non-membrane-bounded organelle	Transcript_170373, Transcript_229986, Transcript_268494, Transcript_299514, Transcript_312476, Transcript_365812, Transcript_98745
GO:0009150	0.000196672	0.999984	5	525	purine ribonucleotide metabolic process	BP	0.0115307	BP purine ribonucleotide metabolic process	Transcript_199649, Transcript_212193, Transcript_231287, Transcript_246445, Transcript_35448
GO:0009259	0.000196672	0.999984	5	525	ribonucleotide metabolic process	BP	0.0115307	BP ribonucleotide metabolic process	Transcript_199649, Transcript_212193, Transcript_231287, Transcript_246445, Transcript_35448
GO:0051273	0.00020776	0.999989	4	240	beta-glucan metabolic process	BP	0.0115307	BP beta-glucan metabolic process	Transcript_295468, Transcript_299196, Transcript_356888, Transcript_362435
GO:0051274	0.00020776	0.999989	4	240	beta-glucan biosynthetic process	BP	0.0115307	BP beta-glucan biosynthetic process	Transcript_295468, Transcript_299196, Transcript_356888, Transcript_362435
GO:0000271	0.000209448	0.999989	4	241	polysaccharide biosynthetic process	BP	0.0115307	BP polysaccharide biosynthetic process	Transcript_295468, Transcript_299196, Transcript_356888, Transcript_362435
GO:0009250	0.000209448	0.999989	4	241	glucan biosynthetic process	BP	0.0115307	BP glucan biosynthetic process	Transcript_295468, Transcript_299196, Transcript_356888, Transcript_362435
GO:0033692	0.000209448	0.999989	4	241	cellular polysaccharide biosynthetic process	BP	0.0115307	BP cellular polysaccharide biosynthetic process	Transcript_295468, Transcript_299196, Transcript_356888, Transcript_362435
GO:0044271	0.000217628	0.999959	9	2287	cellular nitrogen compound biosynthetic process	BP	0.0115307	BP cellular nitrogen compound biosynthetic process	Transcript_212193, Transcript_229986, Transcript_231287, Transcript_268494, Transcript_299514, Transcript_312476, Transcript_35448, Transcript_365812, Transcript_98745
GO:0006163	0.000222019	0.999981	5	539	purine nucleotide metabolic process	BP	0.0115307	BP purine nucleotide metabolic process	Transcript_199649, Transcript_212193, Transcript_231287, Transcript_246445, Transcript_35448
GO:0006754	0.000233082	0.999994	3	127	ATP biosynthetic process	BP	0.0115307	BP ATP biosynthetic process	Transcript_212193, Transcript_231287, Transcript_35448
GO:0009142	0.000233082	0.999994	3	127	nucleoside triphosphate biosynthetic process	BP	0.0115307	BP nucleoside triphosphate biosynthetic process	Transcript_212193, Transcript_231287, Transcript_35448
GO:0009145	0.000233082	0.999994	3	127	purine nucleoside triphosphate biosynthetic process	BP	0.0115307	BP purine nucleoside triphosphate biosynthetic process	Transcript_212193, Transcript_231287, Transcript_35448
GO:0009201	0.000233082	0.999994	3	127	ribonucleoside triphosphate biosynthetic process	BP	0.0115307	BP ribonucleoside triphosphate biosynthetic process	Transcript_212193, Transcript_231287, Transcript_35448
GO:0009206	0.000233082	0.999994	3	127	purine ribonucleoside triphosphate biosynthetic process	BP	0.0115307	BP purine ribonucleoside triphosphate biosynthetic process	Transcript_212193, Transcript_231287, Transcript_35448
GO:0072521	0.000240543	0.999979	5	549	purine-containing compound metabolic process	BP	0.0115307	BP purine-containing compound metabolic process	Transcript_199649, Transcript_212193, Transcript_231287, Transcript_246445, Transcript_35448
GO:0006073	0.000251108	0.999986	4	255	cellular glucan metabolic process	BP	0.0115307	BP cellular glucan metabolic process	Transcript_295468, Transcript_299196, Transcript_356888, Transcript_362435
GO:0044042	0.000251108	0.999986	4	255	glucan metabolic process	BP	0.0115307	BP glucan metabolic process	Transcript_295468, Transcript_299196, Transcript_356888, Transcript_362435
GO:0044264	0.000251108	0.999986	4	255	cellular polysaccharide metabolic process	BP	0.0115307	BP cellular polysaccharide metabolic process	Transcript_295468, Transcript_299196, Transcript_356888, Transcript_362435
GO:0019693	0.000254899	0.999978	5	556	ribose phosphate metabolic process	BP	0.0115307	BP ribose phosphate metabolic process	Transcript_199649, Transcript_212193, Transcript_231287, Transcript_246445, Transcript_35448
GO:0016758	0.000288541	0.999966	6	865	transferase activity, transferring hexosyl groups	MF	0.0128195	MF transferase activity, transferring hexosyl groups	Transcript_192382, Transcript_239346, Transcript_295468, Transcript_299196, Transcript_356888, Transcript_362435
GO:0005976	0.000371593	0.999976	4	287	polysaccharide metabolic process	BP	0.0155029	BP polysaccharide metabolic process	Transcript_295468, Transcript_299196, Transcript_356888, Transcript_362435
GO:0009124	0.000380096	0.999987	3	147	nucleoside monophosphate biosynthetic process	BP	0.0155029	BP nucleoside monophosphate biosynthetic process	Transcript_212193, Transcript_231287, Transcript_35448
GO:0009127	0.000380096	0.999987	3	147	purine nucleoside monophosphate biosynthetic process	BP	0.0155029	BP purine nucleoside monophosphate biosynthetic process	Transcript_212193, Transcript_231287, Transcript_35448
GO:0009156	0.000380096	0.999987	3	147	ribonucleoside monophosphate biosynthetic process	BP	0.0155029	BP ribonucleoside monophosphate biosynthetic process	Transcript_212193, Transcript_231287, Transcript_35448
GO:0009168	0.000380096	0.999987	3	147	purine ribonucleoside monophosphate biosynthetic process	BP	0.0155029	BP purine ribonucleoside monophosphate biosynthetic process	Transcript_212193, Transcript_231287, Transcript_35448
GO:0004645	0.000437279	0.999996	2	27	1,4-alpha-oligoglucan phosphorylase activity	MF	0.017269	MF 1,4-alpha-oligoglucan phosphorylase activity	Transcript_192382, Transcript_239346
GO:0008184	0.000437279	0.999996	2	27	glycogen phosphorylase activity	MF	0.017269	MF glycogen phosphorylase activity	Transcript_192382, Transcript_239346
GO:0035251	0.000485748	0.999967	4	304	UDP-glucosyltransferase activity	MF	0.0188834	MF UDP-glucosyltransferase activity	Transcript_295468, Transcript_299196, Transcript_356888, Transcript_362435
GO:0046527	0.000500961	0.999966	4	307	glucosyltransferase activity	MF	0.0190572	MF glucosyltransferase activity	Transcript_295468, Transcript_299196, Transcript_356888, Transcript_362435
GO:0009117	0.000505538	0.999949	5	645	nucleotide metabolic process	BP	0.0190572	BP nucleotide metabolic process	Transcript_199649, Transcript_212193, Transcript_231287, Transcript_246445, Transcript_35448
GO:0006753	0.000526376	0.999946	5	653	nucleoside phosphate metabolic process	BP	0.0195466	BP nucleoside phosphate metabolic process	Transcript_199649, Transcript_212193, Transcript_231287, Transcript_246445, Transcript_35448
GO:0005840	0.000587715	0.99992	6	1269	ribosome	CC	0.0215034	CC ribosome	Transcript_229986, Transcript_268494, Transcript_299514, Transcript_312476, Transcript_365812, Transcript_98745
GO:0005975	0.000601128	0.999884	8	1802	carbohydrate metabolic process	BP	0.0216755	BP carbohydrate metabolic process	Transcript_192382, Transcript_199649, Transcript_239346, Transcript_295468, Transcript_299196, Transcript_356888, Transcript_362435, Transcript_44391
GO:0006412	0.000613372	0.999915	6	1280	translation	BP	0.021801	BP translation	Transcript_229986, Transcript_268494, Transcript_299514, Transcript_312476, Transcript_365812, Transcript_98745
GO:0003735	0.000634837	0.999912	6	1289	structural constituent of ribosome	MF	0.0221952	MF structural constituent of ribosome	Transcript_229986, Transcript_268494, Transcript_299514, Transcript_312476, Transcript_365812, Transcript_98745
GO:0098655	0.000660146	0.999951	4	397	cation transmembrane transport	BP	0.0221952	BP cation transmembrane transport	Transcript_212193, Transcript_231287, Transcript_246445, Transcript_35448
GO:0098660	0.000660146	0.999951	4	397	inorganic ion transmembrane transport	BP	0.0221952	BP inorganic ion transmembrane transport	Transcript_212193, Transcript_231287, Transcript_246445, Transcript_35448
GO:0098662	0.000660146	0.999951	4	397	inorganic cation transmembrane transport	BP	0.0221952	BP inorganic cation transmembrane transport	Transcript_212193, Transcript_231287, Transcript_246445, Transcript_35448
GO:0034637	0.00069154	0.999948	4	343	cellular carbohydrate biosynthetic process	BP	0.0225561	BP cellular carbohydrate biosynthetic process	Transcript_295468, Transcript_299196, Transcript_356888, Transcript_362435
GO:0043043	0.000692208	0.999902	6	1307	peptide biosynthetic process	BP	0.0225561	BP peptide biosynthetic process	Transcript_229986, Transcript_268494, Transcript_299514, Transcript_312476, Transcript_365812, Transcript_98745
GO:0055086	0.00069808	0.999924	5	699	nucleobase-containing small molecule metabolic process	BP	0.0225561	BP nucleobase-containing small molecule metabolic process	Transcript_199649, Transcript_212193, Transcript_231287, Transcript_246445, Transcript_35448
GO:0009987	0.00073324	0.999671	28	14964	cellular process	BP	0.0233885	BP cellular process	Transcript_100353, Transcript_177296, Transcript_181496, Transcript_182665, Transcript_184818, Transcript_199649, Transcript_212193, Transcript_223171, Transcript_223556, Transcript_229986, Transcript_231287, Transcript_246445, Transcript_260292, Transcript_268494, Transcript_288094, Transcript_295468, Transcript_299196, Transcript_299514, Transcript_312476, Transcript_35448, Transcript_356888, T…
GO:0071704	0.000782549	0.999652	27	14258	organic substance metabolic process	BP	0.0246453	BP organic substance metabolic process	Transcript_100353, Transcript_184818, Transcript_192382, Transcript_199649, Transcript_212193, Transcript_223171, Transcript_223556, Transcript_229986, Transcript_231287, Transcript_239346, Transcript_246445, Transcript_260292, Transcript_268494, Transcript_288094, Transcript_295468, Transcript_299196, Transcript_299514, Transcript_312476, Transcript_35385, Transcript_35448, Transcript_356888, Tr…
GO:1901135	0.000804266	0.999909	5	728	carbohydrate derivative metabolic process	BP	0.0246873	BP carbohydrate derivative metabolic process	Transcript_199649, Transcript_212193, Transcript_231287, Transcript_246445, Transcript_35448
GO:0006518	0.000806297	0.999883	6	1348	peptide metabolic process	BP	0.0246873	BP peptide metabolic process	Transcript_229986, Transcript_268494, Transcript_299514, Transcript_312476, Transcript_365812, Transcript_98745
GO:0043604	0.000813649	0.999882	6	1341	amide biosynthetic process	BP	0.0246873	BP amide biosynthetic process	Transcript_229986, Transcript_268494, Transcript_299514, Transcript_312476, Transcript_365812, Transcript_98745
GO:0009152	0.000854144	0.999963	3	188	purine ribonucleotide biosynthetic process	BP	0.0247191	BP purine ribonucleotide biosynthetic process	Transcript_212193, Transcript_231287, Transcript_35448
GO:0009260	0.000854144	0.999963	3	188	ribonucleotide biosynthetic process	BP	0.0247191	BP ribonucleotide biosynthetic process	Transcript_212193, Transcript_231287, Transcript_35448
GO:0046390	0.000854144	0.999963	3	188	ribose phosphate biosynthetic process	BP	0.0247191	BP ribose phosphate biosynthetic process	Transcript_212193, Transcript_231287, Transcript_35448
GO:0009086	0.000858615	0.999989	2	36	methionine biosynthetic process	BP	0.0247191	BP methionine biosynthetic process	Transcript_223556, Transcript_365858
GO:0034220	0.000864372	0.999931	4	429	ion transmembrane transport	BP	0.0247191	BP ion transmembrane transport	Transcript_212193, Transcript_231287, Transcript_246445, Transcript_35448
GO:0006790	0.000885613	0.999961	3	188	sulfur compound metabolic process	BP	0.0250387	BP sulfur compound metabolic process	Transcript_223556, Transcript_362489, Transcript_365858
GO:0015672	0.000941226	0.999923	4	431	monovalent inorganic cation transport	BP	0.0262888	BP monovalent inorganic cation transport	Transcript_212193, Transcript_231287, Transcript_246445, Transcript_35448
GO:0044238	0.00095096	0.999578	26	13671	primary metabolic process	BP	0.0262888	BP primary metabolic process	Transcript_100353, Transcript_184818, Transcript_192382, Transcript_199649, Transcript_212193, Transcript_223171, Transcript_223556, Transcript_229986, Transcript_231287, Transcript_239346, Transcript_246445, Transcript_260292, Transcript_268494, Transcript_288094, Transcript_295468, Transcript_299196, Transcript_299514, Transcript_312476, Transcript_35385, Transcript_35448, Transcript_356888, Tr…
GO:0005622	0.000982375	0.999884	5	893	intracellular	CC	0.0268588	CC intracellular	Transcript_229986, Transcript_299514, Transcript_365812, Transcript_368825, Transcript_98745
GO:0006555	0.00100103	0.999986	2	39	methionine metabolic process	BP	0.0270712	BP methionine metabolic process	Transcript_223556, Transcript_365858
GO:0043603	0.0010169	0.999845	6	1401	cellular amide metabolic process	BP	0.0272048	BP cellular amide metabolic process	Transcript_229986, Transcript_268494, Transcript_299514, Transcript_312476, Transcript_365812, Transcript_98745
GO:0006164	0.00105616	0.99995	3	202	purine nucleotide biosynthetic process	BP	0.0275772	BP purine nucleotide biosynthetic process	Transcript_212193, Transcript_231287, Transcript_35448
GO:0003871	0.00107516	0.999984	2	43	5-methyltetrahydropteroyltriglutamate-homocysteine S-methyltransferase activity	MF	0.0275772	MF 5-methyltetrahydropteroyltriglutamate-homocysteine S-methyltransferase activity	Transcript_223556, Transcript_365858
GO:0008172	0.00107516	0.999984	2	43	S-methyltransferase activity	MF	0.0275772	MF S-methyltransferase activity	Transcript_223556, Transcript_365858
GO:0042085	0.00107516	0.999984	2	43	5-methyltetrahydropteroyltri-L-glutamate-dependent methyltransferase activity	MF	0.0275772	MF 5-methyltetrahydropteroyltri-L-glutamate-dependent methyltransferase activity	Transcript_223556, Transcript_365858
GO:0016051	0.00116017	0.9999	4	399	carbohydrate biosynthetic process	BP	0.0294542	BP carbohydrate biosynthetic process	Transcript_295468, Transcript_299196, Transcript_356888, Transcript_362435
GO:0000097	0.00117316	0.999982	2	43	sulfur amino acid biosynthetic process	BP	0.0294831	BP sulfur amino acid biosynthetic process	Transcript_223556, Transcript_365858
GO:0072522	0.0012087	0.99994	3	212	purine-containing compound biosynthetic process	BP	0.0300724	BP purine-containing compound biosynthetic process	Transcript_212193, Transcript_231287, Transcript_35448
GO:0003723	0.00131733	0.99975	7	1639	RNA binding	MF	0.0324506	MF RNA binding	Transcript_177741, Transcript_185072, Transcript_270062, Transcript_312476, Transcript_368825, Transcript_60343, Transcript_96876
GO:0030529	0.00142298	0.999769	6	1478	NA	NA	0.0343724	none	Transcript_229986, Transcript_268494, Transcript_299514, Transcript_312476, Transcript_365812, Transcript_98745
GO:1990904	0.00142298	0.999769	6	1478	ribonucleoprotein complex	CC	0.0343724	CC ribonucleoprotein complex	Transcript_229986, Transcript_268494, Transcript_299514, Transcript_312476, Transcript_365812, Transcript_98745
GO:0016757	0.00144347	0.999765	6	1191	transferase activity, transferring glycosyl groups	MF	0.0345322	MF transferase activity, transferring glycosyl groups	Transcript_192382, Transcript_239346, Transcript_295468, Transcript_299196, Transcript_356888, Transcript_362435
GO:0005198	0.00158117	0.999738	6	1466	structural molecule activity	MF	0.0374662	MF structural molecule activity	Transcript_229986, Transcript_268494, Transcript_299514, Transcript_312476, Transcript_365812, Transcript_98745
GO:0000096	0.00167208	0.999969	2	52	sulfur amino acid metabolic process	BP	0.0390314	BP sulfur amino acid metabolic process	Transcript_223556, Transcript_365858
GO:0044262	0.0016786	0.99984	4	445	cellular carbohydrate metabolic process	BP	0.0390314	BP cellular carbohydrate metabolic process	Transcript_295468, Transcript_299196, Transcript_356888, Transcript_362435
GO:0071840	0.00179391	0.999695	6	1247	cellular component organization or biogenesis	BP	0.0413265	BP cellular component organization or biogenesis	Transcript_170373, Transcript_177296, Transcript_181496, Transcript_182665, Transcript_362340, Transcript_362430
GO:0019843	0.00183607	0.999963	2	73	rRNA binding	MF	0.0419096	MF rRNA binding	Transcript_312476, Transcript_368825
GO:1901137	0.00186517	0.999893	3	250	carbohydrate derivative biosynthetic process	BP	0.0421868	BP carbohydrate derivative biosynthetic process	Transcript_212193, Transcript_231287, Transcript_35448
GO:0008194	0.00201237	0.999798	4	488	UDP-glycosyltransferase activity	MF	0.045106	MF UDP-glycosyltransferase activity	Transcript_295468, Transcript_299196, Transcript_356888, Transcript_362435
GO:0019752	0.002168	0.999618	6	1292	carboxylic acid metabolic process	BP	0.0481605	BP carboxylic acid metabolic process	Transcript_184818, Transcript_199649, Transcript_223171, Transcript_223556, Transcript_260292, Transcript_365858

## Sheet: PM_DOWN
category	over_represented_pvalue	under_represented_pvalue	numDEInCat	numInCat	term	ontology	over_represented_FDR	go_term	gene_ids
GO:0006091	0	1	10	312	generation of precursor metabolites and energy	BP	0	BP generation of precursor metabolites and energy	Transcript_132535, Transcript_206979, Transcript_250033, Transcript_265782, Transcript_271697, Transcript_35106, Transcript_370446, Transcript_45846, Transcript_59648, Transcript_60274
GO:0009055	0	1	9	195	electron transfer activity	MF	0	MF electron transfer activity	Transcript_206979, Transcript_211833, Transcript_250033, Transcript_265782, Transcript_271697, Transcript_370446, Transcript_45846, Transcript_59648, Transcript_60274
GO:0009521	0	1	8	68	photosystem	CC	0	CC photosystem	Transcript_186614, Transcript_195782, Transcript_206979, Transcript_268300, Transcript_281977, Transcript_35106, Transcript_45846, Transcript_59150
GO:0009767	0	1	9	27	photosynthetic electron transport chain	BP	0	BP photosynthetic electron transport chain	Transcript_206979, Transcript_250033, Transcript_265782, Transcript_271697, Transcript_35106, Transcript_370446, Transcript_45846, Transcript_59648, Transcript_60274
GO:0009772	0	1	8	22	photosynthetic electron transport in photosystem II	BP	0	BP photosynthetic electron transport in photosystem II	Transcript_206979, Transcript_250033, Transcript_265782, Transcript_271697, Transcript_370446, Transcript_45846, Transcript_59648, Transcript_60274
GO:0019684	0	1	9	25	photosynthesis, light reaction	BP	0	BP photosynthesis, light reaction	Transcript_206979, Transcript_250033, Transcript_265782, Transcript_271697, Transcript_35106, Transcript_370446, Transcript_45846, Transcript_59648, Transcript_60274
GO:0022900	0	1	9	60	electron transport chain	BP	0	BP electron transport chain	Transcript_206979, Transcript_250033, Transcript_265782, Transcript_271697, Transcript_35106, Transcript_370446, Transcript_45846, Transcript_59648, Transcript_60274
GO:0044436	0	1	8	74	NA	NA	0	none	Transcript_186614, Transcript_195782, Transcript_206979, Transcript_268300, Transcript_281977, Transcript_35106, Transcript_45846, Transcript_59150
GO:0044699	0	1	38	7880	NA	NA	0	none	Transcript_125657, Transcript_126498, Transcript_132535, Transcript_139239, Transcript_168958, Transcript_185053, Transcript_186313, Transcript_206979, Transcript_223921, Transcript_224659, Transcript_238486, Transcript_250033, Transcript_252717, Transcript_261530, Transcript_265782, Transcript_271697, Transcript_28700, Transcript_288496, Transcript_293504, Transcript_300491, Transcript_302938, T…
GO:0044710	0	1	34	6153	NA	NA	0	none	Transcript_125657, Transcript_126498, Transcript_132535, Transcript_139239, Transcript_168958, Transcript_185053, Transcript_186313, Transcript_206979, Transcript_224659, Transcript_238486, Transcript_250033, Transcript_252717, Transcript_261530, Transcript_265782, Transcript_271697, Transcript_28700, Transcript_288496, Transcript_293504, Transcript_302938, Transcript_33879, Transcript_34022, Tra…
GO:0045156	0	1	8	22	electron transporter, transferring electrons within the cyclic electron transport pathway of photosynthesis activity	MF	0	MF electron transporter, transferring electrons within the cyclic electron transport pathway of photosynthesis activity	Transcript_206979, Transcript_250033, Transcript_265782, Transcript_271697, Transcript_370446, Transcript_45846, Transcript_59648, Transcript_60274
GO:0055114	0	1	26	3149	oxidation-reduction process	BP	0	BP oxidation-reduction process	Transcript_126498, Transcript_139239, Transcript_168958, Transcript_185053, Transcript_206979, Transcript_224659, Transcript_238486, Transcript_250033, Transcript_265782, Transcript_271697, Transcript_28700, Transcript_288496, Transcript_293504, Transcript_302938, Transcript_33879, Transcript_34022, Transcript_35106, Transcript_35437, Transcript_367494, Transcript_370446, Transcript_376892, Trans…
GO:0008152	3.15556e-12	1	57	17545	metabolic process	BP	6.03926e-10	BP metabolic process	Transcript_125657, Transcript_126498, Transcript_132535, Transcript_139239, Transcript_161761, Transcript_168958, Transcript_182276, Transcript_182584, Transcript_185053, Transcript_185186, Transcript_186313, Transcript_186614, Transcript_195782, Transcript_206979, Transcript_211493, Transcript_224659, Transcript_238486, Transcript_244044, Transcript_250033, Transcript_252717, Transcript_261530, …
GO:0003674	2.51443e-11	1	95	41850	molecular_function	MF	4.34865e-09	MF molecular_function	Transcript_103194, Transcript_125657, Transcript_126498, Transcript_132535, Transcript_138439, Transcript_139239, Transcript_161727, Transcript_161761, Transcript_168958, Transcript_175945, Transcript_178468, Transcript_178731, Transcript_181352, Transcript_182276, Transcript_182584, Transcript_183252, Transcript_185053, Transcript_185186, Transcript_186487, Transcript_186614, Transcript_192993, …
GO:0008150	2.62178e-11	1	71	26545	biological_process	BP	4.34865e-09	BP biological_process	Transcript_125657, Transcript_126498, Transcript_132535, Transcript_139239, Transcript_161761, Transcript_168958, Transcript_178731, Transcript_182276, Transcript_182584, Transcript_185053, Transcript_185186, Transcript_186313, Transcript_186614, Transcript_195782, Transcript_206979, Transcript_211493, Transcript_215243, Transcript_223921, Transcript_224659, Transcript_238486, Transcript_244044, …
GO:0003824	3.6978e-10	1	60	20660	catalytic activity	MF	5.75007e-08	MF catalytic activity	Transcript_103194, Transcript_125657, Transcript_126498, Transcript_132535, Transcript_139239, Transcript_161761, Transcript_168958, Transcript_175945, Transcript_178468, Transcript_178731, Transcript_182276, Transcript_182584, Transcript_183252, Transcript_185053, Transcript_185186, Transcript_186487, Transcript_211453, Transcript_211493, Transcript_211833, Transcript_224659, Transcript_233033, …
GO:0009579	3.39637e-09	1	4	13	thylakoid	CC	4.97068e-07	CC thylakoid	Transcript_195782, Transcript_268300, Transcript_281977, Transcript_59150
GO:0015979	1.32939e-08	1	5	71	photosynthesis	BP	1.83752e-06	BP photosynthesis	Transcript_186614, Transcript_195782, Transcript_268300, Transcript_281977, Transcript_59150
GO:0016984	1.55286e-08	1	3	5	ribulose-bisphosphate carboxylase activity	MF	2.03343e-06	MF ribulose-bisphosphate carboxylase activity	Transcript_261530, Transcript_58365, Transcript_98813
GO:0044425	2.89367e-08	1	19	3166	NA	NA	3.59973e-06	none	Transcript_178731, Transcript_186614, Transcript_192993, Transcript_195782, Transcript_206979, Transcript_215243, Transcript_261108, Transcript_268300, Transcript_281977, Transcript_300491, Transcript_35106, Transcript_373134, Transcript_378061, Transcript_380191, Transcript_45846, Transcript_59150, Transcript_60045, Transcript_78893, Transcript_88456
GO:0009522	3.6818e-08	1	4	28	photosystem I	CC	4.36205e-06	CC photosystem I	Transcript_195782, Transcript_268300, Transcript_281977, Transcript_59150
GO:0016491	4.49038e-08	1	18	3091	oxidoreductase activity	MF	5.07821e-06	MF oxidoreductase activity	Transcript_126498, Transcript_139239, Transcript_168958, Transcript_185053, Transcript_211833, Transcript_224659, Transcript_238486, Transcript_28700, Transcript_293504, Transcript_302938, Transcript_33879, Transcript_34022, Transcript_35437, Transcript_367494, Transcript_376892, Transcript_45374, Transcript_71671, Transcript_94738
GO:0016168	1.42068e-07	1	3	7	chlorophyll binding	MF	1.53681e-05	MF chlorophyll binding	Transcript_206979, Transcript_35106, Transcript_45846
GO:0016021	3.24783e-07	1	15	2333	integral component of membrane	CC	3.36692e-05	CC integral component of membrane	Transcript_178731, Transcript_192993, Transcript_195782, Transcript_215243, Transcript_261108, Transcript_268300, Transcript_281977, Transcript_300491, Transcript_373134, Transcript_378061, Transcript_380191, Transcript_59150, Transcript_60045, Transcript_78893, Transcript_88456
GO:0031224	3.79344e-07	1	15	2362	intrinsic component of membrane	CC	3.77523e-05	CC intrinsic component of membrane	Transcript_178731, Transcript_192993, Transcript_195782, Transcript_215243, Transcript_261108, Transcript_268300, Transcript_281977, Transcript_300491, Transcript_373134, Transcript_378061, Transcript_380191, Transcript_59150, Transcript_60045, Transcript_78893, Transcript_88456
GO:0016887	7.41819e-07	1	10	829	ATPase activity	MF	7.09864e-05	MF ATPase activity	Transcript_161761, Transcript_178731, Transcript_182584, Transcript_233033, Transcript_261108, Transcript_301138, Transcript_365829, Transcript_378061, Transcript_420729, Transcript_78893
GO:0017111	2.18982e-06	1	15	2506	nucleoside-triphosphatase activity	MF	0.000201788	MF nucleoside-triphosphatase activity	Transcript_161761, Transcript_175945, Transcript_178731, Transcript_182584, Transcript_186487, Transcript_233033, Transcript_261108, Transcript_296879, Transcript_301138, Transcript_320157, Transcript_365829, Transcript_369921, Transcript_378061, Transcript_420729, Transcript_78893
GO:0016787	2.84606e-06	0.999999	25	6768	hydrolase activity	MF	0.000252893	MF hydrolase activity	Transcript_161761, Transcript_175945, Transcript_178731, Transcript_182584, Transcript_183252, Transcript_185186, Transcript_186487, Transcript_211493, Transcript_233033, Transcript_244044, Transcript_259665, Transcript_261108, Transcript_296879, Transcript_299977, Transcript_301138, Transcript_312471, Transcript_31799, Transcript_320157, Transcript_365829, Transcript_367521, Transcript_369921, T…
GO:0016462	3.72884e-06	0.999999	15	2627	pyrophosphatase activity	MF	0.000319908	MF pyrophosphatase activity	Transcript_161761, Transcript_175945, Transcript_178731, Transcript_182584, Transcript_186487, Transcript_233033, Transcript_261108, Transcript_296879, Transcript_301138, Transcript_320157, Transcript_365829, Transcript_369921, Transcript_378061, Transcript_420729, Transcript_78893
GO:0098796	4.06218e-06	1	8	708	membrane protein complex	CC	0.00033689	CC membrane protein complex	Transcript_186614, Transcript_195782, Transcript_206979, Transcript_268300, Transcript_281977, Transcript_35106, Transcript_45846, Transcript_59150
GO:0016818	4.42836e-06	0.999999	15	2660	hydrolase activity, acting on acid anhydrides, in phosphorus-containing anhydrides	MF	0.000352589	MF hydrolase activity, acting on acid anhydrides, in phosphorus-containing anhydrides	Transcript_161761, Transcript_175945, Transcript_178731, Transcript_182584, Transcript_186487, Transcript_233033, Transcript_261108, Transcript_296879, Transcript_301138, Transcript_320157, Transcript_365829, Transcript_369921, Transcript_378061, Transcript_420729, Transcript_78893
GO:0016817	4.5349e-06	0.999999	15	2665	hydrolase activity, acting on acid anhydrides	MF	0.000352589	MF hydrolase activity, acting on acid anhydrides	Transcript_161761, Transcript_175945, Transcript_178731, Transcript_182584, Transcript_186487, Transcript_233033, Transcript_261108, Transcript_296879, Transcript_301138, Transcript_320157, Transcript_365829, Transcript_369921, Transcript_378061, Transcript_420729, Transcript_78893
GO:0044763	5.59719e-06	0.999999	19	4308	NA	NA	0.000421994	none	Transcript_125657, Transcript_132535, Transcript_206979, Transcript_224659, Transcript_250033, Transcript_252717, Transcript_265782, Transcript_271697, Transcript_28700, Transcript_293504, Transcript_34022, Transcript_35106, Transcript_370446, Transcript_376892, Transcript_39956, Transcript_45846, Transcript_59648, Transcript_60274, Transcript_71671
GO:0022804	1.37164e-05	0.999999	7	526	active transmembrane transporter activity	MF	0.00100372	MF active transmembrane transporter activity	Transcript_178731, Transcript_215243, Transcript_223921, Transcript_261108, Transcript_326816, Transcript_378061, Transcript_78893
GO:0016830	2.81982e-05	0.999998	5	250	carbon-carbon lyase activity	MF	0.00200449	MF carbon-carbon lyase activity	Transcript_132535, Transcript_182276, Transcript_261530, Transcript_58365, Transcript_98813
GO:0043167	4.18803e-05	0.999982	37	13810	ion binding	MF	0.00283955	MF ion binding	Transcript_126498, Transcript_139239, Transcript_161727, Transcript_161761, Transcript_168958, Transcript_175945, Transcript_178731, Transcript_182584, Transcript_183252, Transcript_185053, Transcript_185186, Transcript_186487, Transcript_186614, Transcript_211493, Transcript_229600, Transcript_233033, Transcript_252717, Transcript_261108, Transcript_261530, Transcript_290819, Transcript_296879, …
GO:0015977	4.2228e-05	0.999999	3	38	carbon fixation	BP	0.00283955	BP carbon fixation	Transcript_261530, Transcript_58365, Transcript_98813
GO:0046906	4.58866e-05	0.999996	6	553	tetrapyrrole binding	MF	0.00300437	MF tetrapyrrole binding	Transcript_126498, Transcript_168958, Transcript_185053, Transcript_206979, Transcript_35106, Transcript_45846
GO:0032555	5.41426e-05	0.999979	28	8884	purine ribonucleotide binding	MF	0.00345402	MF purine ribonucleotide binding	Transcript_161727, Transcript_161761, Transcript_175945, Transcript_178731, Transcript_182584, Transcript_183252, Transcript_185186, Transcript_186487, Transcript_211493, Transcript_229600, Transcript_233033, Transcript_252717, Transcript_261108, Transcript_290819, Transcript_296879, Transcript_297916, Transcript_298701, Transcript_301138, Transcript_320157, Transcript_362561, Transcript_365829, …
GO:0017076	5.89173e-05	0.999977	28	8935	purine nucleotide binding	MF	0.00358745	MF purine nucleotide binding	Transcript_161727, Transcript_161761, Transcript_175945, Transcript_178731, Transcript_182584, Transcript_183252, Transcript_185186, Transcript_186487, Transcript_211493, Transcript_229600, Transcript_233033, Transcript_252717, Transcript_261108, Transcript_290819, Transcript_296879, Transcript_297916, Transcript_298701, Transcript_301138, Transcript_320157, Transcript_362561, Transcript_365829, …
GO:0032553	6.02653e-05	0.999977	28	8937	ribonucleotide binding	MF	0.00358745	MF ribonucleotide binding	Transcript_161727, Transcript_161761, Transcript_175945, Transcript_178731, Transcript_182584, Transcript_183252, Transcript_185186, Transcript_186487, Transcript_211493, Transcript_229600, Transcript_233033, Transcript_252717, Transcript_261108, Transcript_290819, Transcript_296879, Transcript_297916, Transcript_298701, Transcript_301138, Transcript_320157, Transcript_362561, Transcript_365829, …
GO:0004222	6.19951e-05	0.999998	4	139	metalloendopeptidase activity	MF	0.00358745	MF metalloendopeptidase activity	Transcript_161761, Transcript_182584, Transcript_185186, Transcript_211493
GO:0097367	6.20018e-05	0.999976	28	8956	carbohydrate derivative binding	MF	0.00358745	MF carbohydrate derivative binding	Transcript_161727, Transcript_161761, Transcript_175945, Transcript_178731, Transcript_182584, Transcript_183252, Transcript_185186, Transcript_186487, Transcript_211493, Transcript_229600, Transcript_233033, Transcript_252717, Transcript_261108, Transcript_290819, Transcript_296879, Transcript_297916, Transcript_298701, Transcript_301138, Transcript_320157, Transcript_362561, Transcript_365829, …
GO:0044237	6.90281e-05	0.999972	32	12348	cellular metabolic process	BP	0.00388405	BP cellular metabolic process	Transcript_125657, Transcript_132535, Transcript_182276, Transcript_186614, Transcript_195782, Transcript_206979, Transcript_224659, Transcript_250033, Transcript_252717, Transcript_265782, Transcript_268300, Transcript_271697, Transcript_281977, Transcript_28700, Transcript_293504, Transcript_296879, Transcript_297916, Transcript_298701, Transcript_300245, Transcript_34022, Transcript_35106, Tra…
GO:0005215	7.02501e-05	0.999986	11	2016	transporter activity	MF	0.00388405	MF transporter activity	Transcript_178731, Transcript_192993, Transcript_215243, Transcript_223921, Transcript_261108, Transcript_300491, Transcript_326816, Transcript_373134, Transcript_378061, Transcript_380191, Transcript_78893
GO:0016831	0.000120186	0.999994	4	165	carboxy-lyase activity	MF	0.00650051	MF carboxy-lyase activity	Transcript_182276, Transcript_261530, Transcript_58365, Transcript_98813
GO:0035639	0.000134355	0.999948	26	8394	purine ribonucleoside triphosphate binding	MF	0.00711224	MF purine ribonucleoside triphosphate binding	Transcript_161727, Transcript_161761, Transcript_175945, Transcript_178731, Transcript_182584, Transcript_183252, Transcript_185186, Transcript_186487, Transcript_211493, Transcript_233033, Transcript_252717, Transcript_261108, Transcript_296879, Transcript_297916, Transcript_298701, Transcript_301138, Transcript_320157, Transcript_362561, Transcript_365829, Transcript_366036, Transcript_369921, …
GO:0000166	0.00015341	0.999938	28	9476	nucleotide binding	MF	0.00778949	MF nucleotide binding	Transcript_161727, Transcript_161761, Transcript_175945, Transcript_178731, Transcript_182584, Transcript_183252, Transcript_185186, Transcript_186487, Transcript_211493, Transcript_229600, Transcript_233033, Transcript_252717, Transcript_261108, Transcript_290819, Transcript_296879, Transcript_297916, Transcript_298701, Transcript_301138, Transcript_320157, Transcript_362561, Transcript_365829, …
GO:1901265	0.00015341	0.999938	28	9476	nucleoside phosphate binding	MF	0.00778949	MF nucleoside phosphate binding	Transcript_161727, Transcript_161761, Transcript_175945, Transcript_178731, Transcript_182584, Transcript_183252, Transcript_185186, Transcript_186487, Transcript_211493, Transcript_229600, Transcript_233033, Transcript_252717, Transcript_261108, Transcript_290819, Transcript_296879, Transcript_297916, Transcript_298701, Transcript_301138, Transcript_320157, Transcript_362561, Transcript_365829, …
GO:0032559	0.000161597	0.999937	25	7781	adenyl ribonucleotide binding	MF	0.00804106	MF adenyl ribonucleotide binding	Transcript_161727, Transcript_161761, Transcript_178731, Transcript_182584, Transcript_183252, Transcript_185186, Transcript_211493, Transcript_229600, Transcript_233033, Transcript_252717, Transcript_261108, Transcript_290819, Transcript_296879, Transcript_297916, Transcript_298701, Transcript_301138, Transcript_362561, Transcript_365829, Transcript_366036, Transcript_369921, Transcript_378061, …
GO:0030554	0.000166861	0.999935	25	7806	adenyl nucleotide binding	MF	0.00812789	MF adenyl nucleotide binding	Transcript_161727, Transcript_161761, Transcript_178731, Transcript_182584, Transcript_183252, Transcript_185186, Transcript_211493, Transcript_229600, Transcript_233033, Transcript_252717, Transcript_261108, Transcript_290819, Transcript_296879, Transcript_297916, Transcript_298701, Transcript_301138, Transcript_362561, Transcript_365829, Transcript_366036, Transcript_369921, Transcript_378061, …
GO:0043168	0.000169875	0.99993	28	9541	anion binding	MF	0.00812789	MF anion binding	Transcript_161727, Transcript_161761, Transcript_175945, Transcript_178731, Transcript_182584, Transcript_183252, Transcript_185186, Transcript_186487, Transcript_211493, Transcript_229600, Transcript_233033, Transcript_252717, Transcript_261108, Transcript_290819, Transcript_296879, Transcript_297916, Transcript_298701, Transcript_301138, Transcript_320157, Transcript_362561, Transcript_365829, …
GO:0097159	0.000203514	0.999903	40	16946	organic cyclic compound binding	MF	0.0093767	MF organic cyclic compound binding	Transcript_126498, Transcript_161727, Transcript_161761, Transcript_168958, Transcript_175945, Transcript_178731, Transcript_181352, Transcript_182584, Transcript_183252, Transcript_185053, Transcript_185186, Transcript_186487, Transcript_206979, Transcript_211493, Transcript_229600, Transcript_233033, Transcript_252717, Transcript_261108, Transcript_288431, Transcript_290819, Transcript_296879, …
GO:1901363	0.000203514	0.999903	40	16946	heterocyclic compound binding	MF	0.0093767	MF heterocyclic compound binding	Transcript_126498, Transcript_161727, Transcript_161761, Transcript_168958, Transcript_175945, Transcript_178731, Transcript_181352, Transcript_182584, Transcript_183252, Transcript_185053, Transcript_185186, Transcript_186487, Transcript_206979, Transcript_211493, Transcript_229600, Transcript_233033, Transcript_252717, Transcript_261108, Transcript_288431, Transcript_290819, Transcript_296879, …
GO:0036094	0.000246709	0.999896	28	9775	small molecule binding	MF	0.0111602	MF small molecule binding	Transcript_161727, Transcript_161761, Transcript_175945, Transcript_178731, Transcript_182584, Transcript_183252, Transcript_185186, Transcript_186487, Transcript_211493, Transcript_229600, Transcript_233033, Transcript_252717, Transcript_261108, Transcript_290819, Transcript_296879, Transcript_297916, Transcript_298701, Transcript_301138, Transcript_320157, Transcript_362561, Transcript_365829, …
GO:0016638	0.000251772	0.999993	3	68	oxidoreductase activity, acting on the CH-NH2 group of donors	MF	0.0111859	MF oxidoreductase activity, acting on the CH-NH2 group of donors	Transcript_224659, Transcript_376892, Transcript_71671
GO:0043234	0.000272397	0.999947	9	1651	NA	NA	0.0118899	none	Transcript_186614, Transcript_195782, Transcript_206979, Transcript_268300, Transcript_281977, Transcript_35106, Transcript_369921, Transcript_45846, Transcript_59150
GO:0016829	0.000360169	0.999966	5	480	lyase activity	MF	0.015309	MF lyase activity	Transcript_132535, Transcript_182276, Transcript_261530, Transcript_58365, Transcript_98813
GO:0032977	0.000363036	0.999997	2	21	membrane insertase activity	MF	0.015309	MF membrane insertase activity	Transcript_192993, Transcript_373134
GO:0008237	0.000393342	0.999975	4	216	metallopeptidase activity	MF	0.0161119	MF metallopeptidase activity	Transcript_161761, Transcript_182584, Transcript_185186, Transcript_211493
GO:0005524	0.000395026	0.999843	23	7291	ATP binding	MF	0.0161119	MF ATP binding	Transcript_161727, Transcript_161761, Transcript_178731, Transcript_182584, Transcript_183252, Transcript_185186, Transcript_211493, Transcript_233033, Transcript_252717, Transcript_261108, Transcript_296879, Transcript_297916, Transcript_298701, Transcript_301138, Transcript_362561, Transcript_365829, Transcript_366036, Transcript_369921, Transcript_378061, Transcript_420729, Transcript_78893, T…
GO:0046429	0.000439425	0.999996	2	16	4-hydroxy-3-methylbut-2-en-1-yl diphosphate synthase activity	MF	0.0173538	MF 4-hydroxy-3-methylbut-2-en-1-yl diphosphate synthase activity	Transcript_293504, Transcript_34022
GO:0052592	0.000439425	0.999996	2	16	oxidoreductase activity, acting on CH or CH2 groups, with an iron-sulfur protein as acceptor	MF	0.0173538	MF oxidoreductase activity, acting on CH or CH2 groups, with an iron-sulfur protein as acceptor	Transcript_293504, Transcript_34022
GO:0005575	0.000456178	0.999807	26	10654	cellular_component	CC	0.0177339	CC cellular_component	Transcript_125657, Transcript_178731, Transcript_181352, Transcript_186614, Transcript_192993, Transcript_195782, Transcript_206979, Transcript_211833, Transcript_215243, Transcript_223921, Transcript_261108, Transcript_268300, Transcript_281977, Transcript_300491, Transcript_326816, Transcript_35106, Transcript_369921, Transcript_373134, Transcript_378061, Transcript_380191, Transcript_45846, Tr…
GO:0071704	0.000512142	0.99976	33	14258	organic substance metabolic process	BP	0.0196032	BP organic substance metabolic process	Transcript_125657, Transcript_132535, Transcript_161761, Transcript_182276, Transcript_182584, Transcript_185186, Transcript_186313, Transcript_211493, Transcript_224659, Transcript_244044, Transcript_252717, Transcript_261530, Transcript_28700, Transcript_293504, Transcript_296879, Transcript_297916, Transcript_298701, Transcript_299977, Transcript_300245, Transcript_31799, Transcript_33879, Tra…
GO:0004375	0.0005855	0.999994	2	19	glycine dehydrogenase (decarboxylating) activity	MF	0.0208104	MF glycine dehydrogenase (decarboxylating) activity	Transcript_224659, Transcript_376892
GO:0006544	0.0005855	0.999994	2	19	glycine metabolic process	BP	0.0208104	BP glycine metabolic process	Transcript_224659, Transcript_376892
GO:0006546	0.0005855	0.999994	2	19	glycine catabolic process	BP	0.0208104	BP glycine catabolic process	Transcript_224659, Transcript_376892
GO:0009071	0.0005855	0.999994	2	19	serine family amino acid catabolic process	BP	0.0208104	BP serine family amino acid catabolic process	Transcript_224659, Transcript_376892
GO:0016642	0.0005855	0.999994	2	19	oxidoreductase activity, acting on the CH-NH2 group of donors, disulfide as acceptor	MF	0.0208104	MF oxidoreductase activity, acting on the CH-NH2 group of donors, disulfide as acceptor	Transcript_224659, Transcript_376892
GO:0005488	0.000606769	0.999668	55	27577	binding	MF	0.0212625	MF binding	Transcript_126498, Transcript_138439, Transcript_139239, Transcript_161727, Transcript_161761, Transcript_168958, Transcript_175945, Transcript_178731, Transcript_181352, Transcript_182584, Transcript_183252, Transcript_185053, Transcript_185186, Transcript_186487, Transcript_186614, Transcript_206979, Transcript_211453, Transcript_211493, Transcript_229600, Transcript_233033, Transcript_252717, …
GO:0008272	0.000737143	0.999991	2	27	sulfate transport	BP	0.0244535	BP sulfate transport	Transcript_300491, Transcript_380191
GO:0015116	0.000737143	0.999991	2	27	sulfate transmembrane transporter activity	MF	0.0244535	MF sulfate transmembrane transporter activity	Transcript_300491, Transcript_380191
GO:0072348	0.000737143	0.999991	2	27	sulfur compound transport	BP	0.0244535	BP sulfur compound transport	Transcript_300491, Transcript_380191
GO:1901682	0.000737143	0.999991	2	27	sulfur compound transmembrane transporter activity	MF	0.0244535	MF sulfur compound transmembrane transporter activity	Transcript_300491, Transcript_380191
GO:0008233	0.000823419	0.999855	7	1171	peptidase activity	MF	0.0269561	MF peptidase activity	Transcript_161761, Transcript_182584, Transcript_185186, Transcript_211493, Transcript_244044, Transcript_299977, Transcript_48493
GO:0022857	0.000858286	0.999804	9	1894	transmembrane transporter activity	MF	0.0277327	MF transmembrane transporter activity	Transcript_178731, Transcript_215243, Transcript_223921, Transcript_261108, Transcript_300491, Transcript_326816, Transcript_378061, Transcript_380191, Transcript_78893
GO:1901606	0.000886877	0.999988	2	29	alpha-amino acid catabolic process	BP	0.0282891	BP alpha-amino acid catabolic process	Transcript_224659, Transcript_376892
GO:0009069	0.00091101	0.999988	2	26	serine family amino acid metabolic process	BP	0.028691	BP serine family amino acid metabolic process	Transcript_224659, Transcript_376892
GO:0016820	0.000965527	0.999921	4	286	NA	NA	0.0292955	none	Transcript_178731, Transcript_261108, Transcript_378061, Transcript_78893
GO:0042626	0.000965527	0.999921	4	286	ATPase-coupled transmembrane transporter activity	MF	0.0292955	MF ATPase-coupled transmembrane transporter activity	Transcript_178731, Transcript_261108, Transcript_378061, Transcript_78893
GO:0043492	0.000965527	0.999921	4	286	ATPase activity, coupled to movement of substances	MF	0.0292955	MF ATPase activity, coupled to movement of substances	Transcript_178731, Transcript_261108, Transcript_378061, Transcript_78893
GO:0006721	0.0012334	0.99998	2	32	terpenoid metabolic process	BP	0.0365322	BP terpenoid metabolic process	Transcript_293504, Transcript_34022
GO:0016114	0.0012334	0.99998	2	32	terpenoid biosynthetic process	BP	0.0365322	BP terpenoid biosynthetic process	Transcript_293504, Transcript_34022
GO:0015297	0.00129351	0.999935	3	159	antiporter activity	MF	0.0376782	MF antiporter activity	Transcript_215243, Transcript_223921, Transcript_326816
GO:0016725	0.00130725	0.999979	2	32	oxidoreductase activity, acting on CH or CH2 groups	MF	0.0376782	MF oxidoreductase activity, acting on CH or CH2 groups	Transcript_293504, Transcript_34022
GO:0009063	0.00131752	0.999978	2	35	cellular amino acid catabolic process	BP	0.0376782	BP cellular amino acid catabolic process	Transcript_224659, Transcript_376892
GO:0015291	0.00139123	0.999928	3	163	secondary active transmembrane transporter activity	MF	0.0393339	MF secondary active transmembrane transporter activity	Transcript_215243, Transcript_223921, Transcript_326816
GO:0000287	0.00159574	0.999913	3	192	magnesium ion binding	MF	0.0446091	MF magnesium ion binding	Transcript_261530, Transcript_58365, Transcript_98813

## Sheet: PR_UP
category	over_represented_pvalue	under_represented_pvalue	numDEInCat	numInCat	term	ontology	over_represented_FDR	go_term	gene_ids
GO:0009058	2.26982e-08	1	20	4262	biosynthetic process	BP	3.0884e-05	BP biosynthetic process	Transcript_184444, Transcript_223171, Transcript_231287, Transcript_280545, Transcript_295468, Transcript_299196, Transcript_299514, Transcript_31626, Transcript_34080, Transcript_349990, Transcript_35385, Transcript_35448, Transcript_356888, Transcript_362435, Transcript_365812, Transcript_365858, Transcript_44155, Transcript_56949, Transcript_98071, Transcript_98745
GO:1901576	2.45501e-08	1	19	3869	organic substance biosynthetic process	BP	3.0884e-05	BP organic substance biosynthetic process	Transcript_184444, Transcript_223171, Transcript_231287, Transcript_280545, Transcript_295468, Transcript_299196, Transcript_299514, Transcript_34080, Transcript_349990, Transcript_35385, Transcript_35448, Transcript_356888, Transcript_362435, Transcript_365812, Transcript_365858, Transcript_44155, Transcript_56949, Transcript_98071, Transcript_98745
GO:0044249	3.68836e-08	1	18	3569	cellular biosynthetic process	BP	3.0933e-05	BP cellular biosynthetic process	Transcript_184444, Transcript_223171, Transcript_231287, Transcript_280545, Transcript_295468, Transcript_299196, Transcript_299514, Transcript_34080, Transcript_349990, Transcript_35448, Transcript_356888, Transcript_362435, Transcript_365812, Transcript_365858, Transcript_44155, Transcript_56949, Transcript_98071, Transcript_98745
GO:0031072	1.06221e-07	1	5	98	heat shock protein binding	MF	5.58279e-05	MF heat shock protein binding	Transcript_185051, Transcript_185052, Transcript_301054, Transcript_365789, Transcript_367512
GO:0034645	1.13003e-07	1	13	2021	cellular macromolecule biosynthetic process	BP	5.58279e-05	BP cellular macromolecule biosynthetic process	Transcript_184444, Transcript_280545, Transcript_295468, Transcript_299196, Transcript_299514, Transcript_34080, Transcript_356888, Transcript_362435, Transcript_365812, Transcript_44155, Transcript_56949, Transcript_98071, Transcript_98745
GO:1901566	1.33135e-07	1	13	2131	organonitrogen compound biosynthetic process	BP	5.58279e-05	BP organonitrogen compound biosynthetic process	Transcript_184444, Transcript_223171, Transcript_231287, Transcript_280545, Transcript_299514, Transcript_349990, Transcript_35448, Transcript_365812, Transcript_365858, Transcript_44155, Transcript_56949, Transcript_98071, Transcript_98745
GO:0009059	3.81908e-07	1	13	2225	macromolecule biosynthetic process	BP	0.000137269	BP macromolecule biosynthetic process	Transcript_184444, Transcript_280545, Transcript_295468, Transcript_299196, Transcript_299514, Transcript_34080, Transcript_356888, Transcript_362435, Transcript_365812, Transcript_44155, Transcript_56949, Transcript_98071, Transcript_98745
GO:0051082	1.50914e-06	1	6	300	unfolded protein binding	MF	0.000474625	MF unfolded protein binding	Transcript_185051, Transcript_185052, Transcript_301054, Transcript_365789, Transcript_367512, Transcript_418899
GO:0043604	2.04116e-06	1	9	1334	amide biosynthetic process	BP	0.000570617	BP amide biosynthetic process	Transcript_184444, Transcript_280545, Transcript_299514, Transcript_349990, Transcript_365812, Transcript_44155, Transcript_56949, Transcript_98071, Transcript_98745
GO:0044271	2.78921e-06	1	12	2313	cellular nitrogen compound biosynthetic process	BP	0.000621983	BP cellular nitrogen compound biosynthetic process	Transcript_184444, Transcript_231287, Transcript_280545, Transcript_299514, Transcript_34080, Transcript_349990, Transcript_35448, Transcript_365812, Transcript_44155, Transcript_56949, Transcript_98071, Transcript_98745
GO:0043603	2.94161e-06	1	9	1397	cellular amide metabolic process	BP	0.000621983	BP cellular amide metabolic process	Transcript_184444, Transcript_280545, Transcript_299514, Transcript_349990, Transcript_365812, Transcript_44155, Transcript_56949, Transcript_98071, Transcript_98745
GO:0043228	3.21375e-06	1	9	1377	non-membrane-bounded organelle	CC	0.000621983	CC non-membrane-bounded organelle	Transcript_170373, Transcript_184444, Transcript_280545, Transcript_299514, Transcript_365812, Transcript_44155, Transcript_56949, Transcript_98071, Transcript_98745
GO:0043232	3.21375e-06	1	9	1377	intracellular non-membrane-bounded organelle	CC	0.000621983	CC intracellular non-membrane-bounded organelle	Transcript_170373, Transcript_184444, Transcript_280545, Transcript_299514, Transcript_365812, Transcript_44155, Transcript_56949, Transcript_98071, Transcript_98745
GO:0043229	8.41217e-06	0.999998	14	3271	intracellular organelle	CC	0.00141448	CC intracellular organelle	Transcript_170373, Transcript_184444, Transcript_267126, Transcript_280545, Transcript_299514, Transcript_34080, Transcript_357041, Transcript_362580, Transcript_365812, Transcript_372805, Transcript_44155, Transcript_56949, Transcript_98071, Transcript_98745
GO:0043226	8.43291e-06	0.999998	14	3272	organelle	CC	0.00141448	CC organelle	Transcript_170373, Transcript_184444, Transcript_267126, Transcript_280545, Transcript_299514, Transcript_34080, Transcript_357041, Transcript_362580, Transcript_365812, Transcript_372805, Transcript_44155, Transcript_56949, Transcript_98071, Transcript_98745
GO:0005840	1.11175e-05	0.999999	8	1266	ribosome	CC	0.00169918	CC ribosome	Transcript_184444, Transcript_280545, Transcript_299514, Transcript_365812, Transcript_44155, Transcript_56949, Transcript_98071, Transcript_98745
GO:0006412	1.1549e-05	0.999999	8	1273	translation	BP	0.00169918	BP translation	Transcript_184444, Transcript_280545, Transcript_299514, Transcript_365812, Transcript_44155, Transcript_56949, Transcript_98071, Transcript_98745
GO:0003735	1.21563e-05	0.999999	8	1283	structural constituent of ribosome	MF	0.00169918	MF structural constituent of ribosome	Transcript_184444, Transcript_280545, Transcript_299514, Transcript_365812, Transcript_44155, Transcript_56949, Transcript_98071, Transcript_98745
GO:0044763	1.36874e-05	0.999997	17	4423	NA	NA	0.00172324	none	Transcript_177296, Transcript_181496, Transcript_184818, Transcript_199649, Transcript_223171, Transcript_231287, Transcript_260292, Transcript_295468, Transcript_299196, Transcript_349990, Transcript_35448, Transcript_356888, Transcript_362340, Transcript_362430, Transcript_362435, Transcript_365858, Transcript_61190
GO:0043043	1.36983e-05	0.999998	8	1299	peptide biosynthetic process	BP	0.00172324	BP peptide biosynthetic process	Transcript_184444, Transcript_280545, Transcript_299514, Transcript_365812, Transcript_44155, Transcript_56949, Transcript_98071, Transcript_98745
GO:0006518	1.72007e-05	0.999998	8	1344	peptide metabolic process	BP	0.00206081	BP peptide metabolic process	Transcript_184444, Transcript_280545, Transcript_299514, Transcript_365812, Transcript_44155, Transcript_56949, Transcript_98071, Transcript_98745
GO:0044711	3.78132e-05	0.999994	10	1738	NA	NA	0.00432445	none	Transcript_223171, Transcript_231287, Transcript_295468, Transcript_299196, Transcript_349990, Transcript_35385, Transcript_35448, Transcript_356888, Transcript_362435, Transcript_365858
GO:0030529	4.16546e-05	0.999995	8	1482	NA	NA	0.00436679	none	Transcript_184444, Transcript_280545, Transcript_299514, Transcript_365812, Transcript_44155, Transcript_56949, Transcript_98071, Transcript_98745
GO:1990904	4.16546e-05	0.999995	8	1482	ribonucleoprotein complex	CC	0.00436679	CC ribonucleoprotein complex	Transcript_184444, Transcript_280545, Transcript_299514, Transcript_365812, Transcript_44155, Transcript_56949, Transcript_98071, Transcript_98745
GO:0005198	4.83762e-05	0.999994	8	1457	structural molecule activity	MF	0.00486858	MF structural molecule activity	Transcript_184444, Transcript_280545, Transcript_299514, Transcript_365812, Transcript_44155, Transcript_56949, Transcript_98071, Transcript_98745
GO:0005975	7.24845e-05	0.999987	10	1855	carbohydrate metabolic process	BP	0.00701427	BP carbohydrate metabolic process	Transcript_182229, Transcript_192382, Transcript_199649, Transcript_239346, Transcript_295468, Transcript_299196, Transcript_356888, Transcript_362435, Transcript_44391, Transcript_61190
GO:0044699	9.15087e-05	0.999968	22	8105	NA	NA	0.00852726	none	Transcript_177296, Transcript_181496, Transcript_184818, Transcript_199649, Transcript_214727, Transcript_223171, Transcript_231287, Transcript_260292, Transcript_274016, Transcript_295468, Transcript_299196, Transcript_349990, Transcript_35385, Transcript_35448, Transcript_356888, Transcript_362340, Transcript_362430, Transcript_362435, Transcript_365790, Transcript_365858, Transcript_44155, Tra…
GO:0016759	0.00011554	0.999995	4	185	cellulose synthase activity	MF	0.00925181	MF cellulose synthase activity	Transcript_295468, Transcript_299196, Transcript_356888, Transcript_362435
GO:0016760	0.00011554	0.999995	4	185	cellulose synthase (UDP-forming) activity	MF	0.00925181	MF cellulose synthase (UDP-forming) activity	Transcript_295468, Transcript_299196, Transcript_356888, Transcript_362435
GO:0030244	0.00011554	0.999995	4	185	cellulose biosynthetic process	BP	0.00925181	BP cellulose biosynthetic process	Transcript_295468, Transcript_299196, Transcript_356888, Transcript_362435
GO:0030243	0.000117008	0.999995	4	186	cellulose metabolic process	BP	0.00925181	BP cellulose metabolic process	Transcript_295468, Transcript_299196, Transcript_356888, Transcript_362435
GO:0000902	0.000128702	0.999994	4	186	cell morphogenesis	BP	0.00925181	BP cell morphogenesis	Transcript_177296, Transcript_181496, Transcript_362340, Transcript_362430
GO:0009653	0.000128702	0.999994	4	186	anatomical structure morphogenesis	BP	0.00925181	BP anatomical structure morphogenesis	Transcript_177296, Transcript_181496, Transcript_362340, Transcript_362430
GO:0032989	0.000128702	0.999994	4	186	cellular component morphogenesis	BP	0.00925181	BP cellular component morphogenesis	Transcript_177296, Transcript_181496, Transcript_362340, Transcript_362430
GO:0048869	0.000128702	0.999994	4	186	cellular developmental process	BP	0.00925181	BP cellular developmental process	Transcript_177296, Transcript_181496, Transcript_362340, Transcript_362430
GO:0005622	0.000178577	0.99998	6	914	intracellular	CC	0.0124806	CC intracellular	Transcript_280545, Transcript_299514, Transcript_365812, Transcript_368825, Transcript_98071, Transcript_98745
GO:0044710	0.000254823	0.999914	18	6351	NA	NA	0.017328	none	Transcript_184818, Transcript_199649, Transcript_214727, Transcript_223171, Transcript_231287, Transcript_260292, Transcript_274016, Transcript_295468, Transcript_299196, Transcript_349990, Transcript_35385, Transcript_35448, Transcript_356888, Transcript_362435, Transcript_365790, Transcript_365858, Transcript_44155, Transcript_61190
GO:0044767	0.000281851	0.999983	4	252	NA	NA	0.0185567	none	Transcript_177296, Transcript_181496, Transcript_362340, Transcript_362430
GO:0032502	0.000287644	0.999983	4	254	developmental process	BP	0.0185567	BP developmental process	Transcript_177296, Transcript_181496, Transcript_362340, Transcript_362430
GO:0051274	0.000504442	0.999965	4	252	beta-glucan biosynthetic process	BP	0.0290865	BP beta-glucan biosynthetic process	Transcript_295468, Transcript_299196, Transcript_356888, Transcript_362435
GO:0000271	0.000507625	0.999965	4	253	polysaccharide biosynthetic process	BP	0.0290865	BP polysaccharide biosynthetic process	Transcript_295468, Transcript_299196, Transcript_356888, Transcript_362435
GO:0009250	0.000507625	0.999965	4	253	glucan biosynthetic process	BP	0.0290865	BP glucan biosynthetic process	Transcript_295468, Transcript_299196, Transcript_356888, Transcript_362435
GO:0033692	0.000507625	0.999965	4	253	cellular polysaccharide biosynthetic process	BP	0.0290865	BP cellular polysaccharide biosynthetic process	Transcript_295468, Transcript_299196, Transcript_356888, Transcript_362435
GO:0051273	0.000508667	0.999965	4	253	beta-glucan metabolic process	BP	0.0290865	BP beta-glucan metabolic process	Transcript_295468, Transcript_299196, Transcript_356888, Transcript_362435
GO:0044464	0.000576449	0.999799	17	6506	NA	NA	0.0302811	none	Transcript_170373, Transcript_184444, Transcript_231287, Transcript_267126, Transcript_280545, Transcript_299514, Transcript_34080, Transcript_35448, Transcript_357041, Transcript_362580, Transcript_365812, Transcript_368825, Transcript_372805, Transcript_44155, Transcript_56949, Transcript_98071, Transcript_98745
GO:0006073	0.0005777	0.999959	4	265	cellular glucan metabolic process	BP	0.0302811	BP cellular glucan metabolic process	Transcript_295468, Transcript_299196, Transcript_356888, Transcript_362435
GO:0044042	0.0005777	0.999959	4	265	glucan metabolic process	BP	0.0302811	BP glucan metabolic process	Transcript_295468, Transcript_299196, Transcript_356888, Transcript_362435
GO:0044264	0.0005777	0.999959	4	265	cellular polysaccharide metabolic process	BP	0.0302811	BP cellular polysaccharide metabolic process	Transcript_295468, Transcript_299196, Transcript_356888, Transcript_362435
GO:0044281	0.000656606	0.999856	9	2065	small molecule metabolic process	BP	0.0321543	BP small molecule metabolic process	Transcript_184818, Transcript_199649, Transcript_223171, Transcript_231287, Transcript_260292, Transcript_349990, Transcript_35448, Transcript_365858, Transcript_61190
GO:0016758	0.000660506	0.999907	6	896	transferase activity, transferring hexosyl groups	MF	0.0321543	MF transferase activity, transferring hexosyl groups	Transcript_192382, Transcript_239346, Transcript_295468, Transcript_299196, Transcript_356888, Transcript_362435
GO:0004645	0.000664555	0.999992	2	29	1,4-alpha-oligoglucan phosphorylase activity	MF	0.0321543	MF 1,4-alpha-oligoglucan phosphorylase activity	Transcript_192382, Transcript_239346
GO:0008184	0.000664555	0.999992	2	29	glycogen phosphorylase activity	MF	0.0321543	MF glycogen phosphorylase activity	Transcript_192382, Transcript_239346
GO:0044424	0.000774462	0.999733	16	6127	NA	NA	0.036765	none	Transcript_170373, Transcript_184444, Transcript_231287, Transcript_267126, Transcript_280545, Transcript_299514, Transcript_34080, Transcript_35448, Transcript_357041, Transcript_362580, Transcript_365812, Transcript_372805, Transcript_44155, Transcript_56949, Transcript_98071, Transcript_98745
GO:0005976	0.00083823	0.999934	4	300	polysaccharide metabolic process	BP	0.0390553	BP polysaccharide metabolic process	Transcript_295468, Transcript_299196, Transcript_356888, Transcript_362435
GO:0034641	0.000864467	0.999722	14	5034	cellular nitrogen compound metabolic process	BP	0.0395454	BP cellular nitrogen compound metabolic process	Transcript_184444, Transcript_199649, Transcript_231287, Transcript_280545, Transcript_299514, Transcript_34080, Transcript_349990, Transcript_35448, Transcript_365812, Transcript_44155, Transcript_56949, Transcript_61190, Transcript_98071, Transcript_98745
GO:0044723	0.00090631	0.999865	6	893	NA	NA	0.0407192	none	Transcript_199649, Transcript_295468, Transcript_299196, Transcript_356888, Transcript_362435, Transcript_61190
GO:0019752	0.000941119	0.999831	7	1330	carboxylic acid metabolic process	BP	0.0415413	BP carboxylic acid metabolic process	Transcript_184818, Transcript_199649, Transcript_223171, Transcript_260292, Transcript_349990, Transcript_365858, Transcript_61190
GO:0043436	0.00101965	0.999814	7	1350	oxoacid metabolic process	BP	0.0442319	BP oxoacid metabolic process	Transcript_184818, Transcript_199649, Transcript_223171, Transcript_260292, Transcript_349990, Transcript_365858, Transcript_61190
GO:0006082	0.00104284	0.999809	7	1355	organic acid metabolic process	BP	0.044471	BP organic acid metabolic process	Transcript_184818, Transcript_199649, Transcript_223171, Transcript_260292, Transcript_349990, Transcript_365858, Transcript_61190
GO:0044444	0.00107626	0.999746	9	2653	NA	NA	0.0447715	none	Transcript_184444, Transcript_280545, Transcript_299514, Transcript_35448, Transcript_365812, Transcript_44155, Transcript_56949, Transcript_98071, Transcript_98745
GO:0035251	0.00113536	0.999903	4	320	UDP-glucosyltransferase activity	MF	0.0447715	MF UDP-glucosyltransferase activity	Transcript_295468, Transcript_299196, Transcript_356888, Transcript_362435
GO:0046034	0.00115992	0.9999	4	403	ATP metabolic process	BP	0.0447715	BP ATP metabolic process	Transcript_199649, Transcript_231287, Transcript_35448, Transcript_61190
GO:0046527	0.00116489	0.9999	4	323	glucosyltransferase activity	MF	0.0447715	MF glucosyltransferase activity	Transcript_295468, Transcript_299196, Transcript_356888, Transcript_362435
GO:0009144	0.00117445	0.999898	4	404	purine nucleoside triphosphate metabolic process	BP	0.0447715	BP purine nucleoside triphosphate metabolic process	Transcript_199649, Transcript_231287, Transcript_35448, Transcript_61190
GO:0009199	0.00117445	0.999898	4	404	ribonucleoside triphosphate metabolic process	BP	0.0447715	BP ribonucleoside triphosphate metabolic process	Transcript_199649, Transcript_231287, Transcript_35448, Transcript_61190
GO:0009205	0.00117445	0.999898	4	404	purine ribonucleoside triphosphate metabolic process	BP	0.0447715	BP purine ribonucleoside triphosphate metabolic process	Transcript_199649, Transcript_231287, Transcript_35448, Transcript_61190
GO:0009141	0.00123273	0.999892	4	412	nucleoside triphosphate metabolic process	BP	0.0462918	BP nucleoside triphosphate metabolic process	Transcript_199649, Transcript_231287, Transcript_35448, Transcript_61190

## Sheet: PR_DOWN
category	over_represented_pvalue	under_represented_pvalue	numDEInCat	numInCat	term	ontology	over_represented_FDR	go_term	gene_ids
GO:0006091	0	1	12	316	generation of precursor metabolites and energy	BP	0	BP generation of precursor metabolites and energy	Transcript_126021, Transcript_132535, Transcript_185548, Transcript_201627, Transcript_265782, Transcript_271697, Transcript_285949, Transcript_344002, Transcript_35106, Transcript_370446, Transcript_45846, Transcript_60274
GO:0009521	0	1	8	82	photosystem	CC	0	CC photosystem	Transcript_186614, Transcript_195782, Transcript_268300, Transcript_281977, Transcript_35106, Transcript_45846, Transcript_59150, Transcript_94637
GO:0009767	0	1	9	32	photosynthetic electron transport chain	BP	0	BP photosynthetic electron transport chain	Transcript_126021, Transcript_265782, Transcript_271697, Transcript_285949, Transcript_344002, Transcript_35106, Transcript_370446, Transcript_45846, Transcript_60274
GO:0009772	0	1	6	25	photosynthetic electron transport in photosystem II	BP	0	BP photosynthetic electron transport in photosystem II	Transcript_265782, Transcript_271697, Transcript_285949, Transcript_370446, Transcript_45846, Transcript_60274
GO:0019684	0	1	7	28	photosynthesis, light reaction	BP	0	BP photosynthesis, light reaction	Transcript_265782, Transcript_271697, Transcript_285949, Transcript_35106, Transcript_370446, Transcript_45846, Transcript_60274
GO:0022900	0	1	9	65	electron transport chain	BP	0	BP electron transport chain	Transcript_126021, Transcript_265782, Transcript_271697, Transcript_285949, Transcript_344002, Transcript_35106, Transcript_370446, Transcript_45846, Transcript_60274
GO:0044436	0	1	10	88	NA	NA	0	none	Transcript_171148, Transcript_186614, Transcript_195782, Transcript_268300, Transcript_281977, Transcript_35106, Transcript_362345, Transcript_45846, Transcript_59150, Transcript_94637
GO:0044699	0	1	43	8105	NA	NA	0	none	Transcript_125657, Transcript_126021, Transcript_126498, Transcript_132535, Transcript_139239, Transcript_185053, Transcript_185548, Transcript_186313, Transcript_192080, Transcript_199773, Transcript_201627, Transcript_223921, Transcript_224659, Transcript_238486, Transcript_238624, Transcript_249708, Transcript_252717, Transcript_261530, Transcript_265782, Transcript_271697, Transcript_285949, …
GO:0044710	0	1	40	6351	NA	NA	0	none	Transcript_125657, Transcript_126021, Transcript_126498, Transcript_132535, Transcript_139239, Transcript_185053, Transcript_185548, Transcript_186313, Transcript_192080, Transcript_199773, Transcript_201627, Transcript_224659, Transcript_238486, Transcript_238624, Transcript_249708, Transcript_252717, Transcript_261530, Transcript_265782, Transcript_271697, Transcript_285949, Transcript_288496, …
GO:0045156	0	1	6	25	electron transporter, transferring electrons within the cyclic electron transport pathway of photosynthesis activity	MF	0	MF electron transporter, transferring electrons within the cyclic electron transport pathway of photosynthesis activity	Transcript_265782, Transcript_271697, Transcript_285949, Transcript_370446, Transcript_45846, Transcript_60274
GO:0055114	0	1	27	3261	oxidation-reduction process	BP	0	BP oxidation-reduction process	Transcript_126021, Transcript_126498, Transcript_139239, Transcript_185053, Transcript_192080, Transcript_199773, Transcript_224659, Transcript_238486, Transcript_249708, Transcript_265782, Transcript_271697, Transcript_285949, Transcript_288496, Transcript_302938, Transcript_312436, Transcript_33879, Transcript_344002, Transcript_349556, Transcript_35106, Transcript_35437, Transcript_367494, Tra…
GO:0008150	3.17978e-14	1	83	27459	biological_process	BP	6.66694e-12	BP biological_process	Transcript_124449, Transcript_125657, Transcript_126021, Transcript_126498, Transcript_132535, Transcript_139239, Transcript_150059, Transcript_155243, Transcript_161761, Transcript_171148, Transcript_178731, Transcript_182106, Transcript_182276, Transcript_182584, Transcript_185053, Transcript_185186, Transcript_185548, Transcript_186313, Transcript_186614, Transcript_188712, Transcript_192080, …
GO:0008152	1.61273e-13	1	64	18274	metabolic process	BP	3.12125e-11	BP metabolic process	Transcript_124449, Transcript_125657, Transcript_126021, Transcript_126498, Transcript_132535, Transcript_139239, Transcript_161761, Transcript_182276, Transcript_182584, Transcript_185053, Transcript_185186, Transcript_185548, Transcript_186313, Transcript_186614, Transcript_188712, Transcript_192080, Transcript_195782, Transcript_199773, Transcript_201627, Transcript_211493, Transcript_224659, …
GO:0009522	5.37464e-10	1	5	33	photosystem I	CC	9.65899e-08	CC photosystem I	Transcript_195782, Transcript_268300, Transcript_281977, Transcript_59150, Transcript_94637
GO:0003674	6.56332e-10	1	100	43397	molecular_function	MF	1.04385e-07	MF molecular_function	Transcript_124449, Transcript_125657, Transcript_126498, Transcript_132535, Transcript_139239, Transcript_150059, Transcript_155243, Transcript_161761, Transcript_171148, Transcript_175945, Transcript_178731, Transcript_182106, Transcript_182276, Transcript_182584, Transcript_183296, Transcript_185053, Transcript_185186, Transcript_185548, Transcript_186487, Transcript_186614, Transcript_188712, …
GO:0015979	6.63816e-10	1	6	86	photosynthesis	BP	1.04385e-07	BP photosynthesis	Transcript_186614, Transcript_195782, Transcript_268300, Transcript_281977, Transcript_59150, Transcript_94637
GO:0003824	7.32852e-10	1	64	21530	catalytic activity	MF	1.08462e-07	MF catalytic activity	Transcript_125657, Transcript_126498, Transcript_132535, Transcript_139239, Transcript_150059, Transcript_155243, Transcript_161761, Transcript_171148, Transcript_175945, Transcript_178731, Transcript_182276, Transcript_182584, Transcript_183296, Transcript_185053, Transcript_185186, Transcript_185548, Transcript_186487, Transcript_192080, Transcript_199773, Transcript_201627, Transcript_211195, …
GO:0016491	1.12328e-09	1	21	3179	oxidoreductase activity	MF	1.5701e-07	MF oxidoreductase activity	Transcript_126498, Transcript_139239, Transcript_171148, Transcript_185053, Transcript_192080, Transcript_199773, Transcript_211833, Transcript_224659, Transcript_238486, Transcript_249708, Transcript_302938, Transcript_312436, Transcript_33879, Transcript_349556, Transcript_35437, Transcript_362345, Transcript_367494, Transcript_376892, Transcript_45374, Transcript_72213, Transcript_94738
GO:0009055	2.61041e-09	1	7	204	electron transfer activity	MF	3.45673e-07	MF electron transfer activity	Transcript_211833, Transcript_265782, Transcript_271697, Transcript_285949, Transcript_370446, Transcript_45846, Transcript_60274
GO:0009579	5.37723e-09	1	4	14	thylakoid	CC	6.76455e-07	CC thylakoid	Transcript_195782, Transcript_268300, Transcript_281977, Transcript_59150
GO:0016984	1.12808e-08	1	3	4	ribulose-bisphosphate carboxylase activity	MF	1.35155e-06	MF ribulose-bisphosphate carboxylase activity	Transcript_261530, Transcript_290829, Transcript_98813
GO:0044425	4.51065e-08	1	20	3325	NA	NA	5.15855e-06	none	Transcript_150059, Transcript_155243, Transcript_171148, Transcript_176200, Transcript_178731, Transcript_182106, Transcript_186614, Transcript_195782, Transcript_268300, Transcript_281977, Transcript_35106, Transcript_362345, Transcript_362694, Transcript_365893, Transcript_380191, Transcript_45846, Transcript_59150, Transcript_78893, Transcript_88456, Transcript_94637
GO:0044763	1.77875e-06	1	21	4423	NA	NA	0.00019458	none	Transcript_125657, Transcript_126021, Transcript_132535, Transcript_185548, Transcript_201627, Transcript_224659, Transcript_238624, Transcript_249708, Transcript_252717, Transcript_265782, Transcript_271697, Transcript_285949, Transcript_344002, Transcript_349556, Transcript_35106, Transcript_369443, Transcript_370446, Transcript_376892, Transcript_39956, Transcript_45846, Transcript_60274
GO:0017111	2.64533e-06	0.999999	16	2673	nucleoside-triphosphatase activity	MF	0.000277319	MF nucleoside-triphosphatase activity	Transcript_150059, Transcript_155243, Transcript_161761, Transcript_175945, Transcript_178731, Transcript_182584, Transcript_186487, Transcript_211195, Transcript_289060, Transcript_289186, Transcript_299519, Transcript_312445, Transcript_339824, Transcript_368165, Transcript_369921, Transcript_78893
GO:0016787	3.19338e-06	0.999999	27	7157	hydrolase activity	MF	0.000321382	MF hydrolase activity	Transcript_150059, Transcript_155243, Transcript_161761, Transcript_175945, Transcript_178731, Transcript_182584, Transcript_183296, Transcript_185186, Transcript_186487, Transcript_211195, Transcript_211493, Transcript_244044, Transcript_259665, Transcript_289060, Transcript_289186, Transcript_291526, Transcript_299519, Transcript_301538, Transcript_312445, Transcript_312471, Transcript_339824, …
GO:0016462	4.55283e-06	0.999999	16	2797	pyrophosphatase activity	MF	0.000440574	MF pyrophosphatase activity	Transcript_150059, Transcript_155243, Transcript_161761, Transcript_175945, Transcript_178731, Transcript_182584, Transcript_186487, Transcript_211195, Transcript_289060, Transcript_289186, Transcript_299519, Transcript_312445, Transcript_339824, Transcript_368165, Transcript_369921, Transcript_78893
GO:0016818	5.46557e-06	0.999999	16	2833	hydrolase activity, acting on acid anhydrides, in phosphorus-containing anhydrides	MF	0.000502442	MF hydrolase activity, acting on acid anhydrides, in phosphorus-containing anhydrides	Transcript_150059, Transcript_155243, Transcript_161761, Transcript_175945, Transcript_178731, Transcript_182584, Transcript_186487, Transcript_211195, Transcript_289060, Transcript_289186, Transcript_299519, Transcript_312445, Transcript_339824, Transcript_368165, Transcript_369921, Transcript_78893
GO:0016817	5.59156e-06	0.999999	16	2838	hydrolase activity, acting on acid anhydrides	MF	0.000502442	MF hydrolase activity, acting on acid anhydrides	Transcript_150059, Transcript_155243, Transcript_161761, Transcript_175945, Transcript_178731, Transcript_182584, Transcript_186487, Transcript_211195, Transcript_289060, Transcript_289186, Transcript_299519, Transcript_312445, Transcript_339824, Transcript_368165, Transcript_369921, Transcript_78893
GO:0016021	7.54565e-06	0.999998	14	2444	integral component of membrane	CC	0.000649358	CC integral component of membrane	Transcript_150059, Transcript_155243, Transcript_176200, Transcript_178731, Transcript_182106, Transcript_195782, Transcript_268300, Transcript_281977, Transcript_362694, Transcript_365893, Transcript_380191, Transcript_59150, Transcript_78893, Transcript_88456
GO:0031224	8.71513e-06	0.999998	14	2475	intrinsic component of membrane	CC	0.000649358	CC intrinsic component of membrane	Transcript_150059, Transcript_155243, Transcript_176200, Transcript_178731, Transcript_182106, Transcript_195782, Transcript_268300, Transcript_281977, Transcript_362694, Transcript_365893, Transcript_380191, Transcript_59150, Transcript_78893, Transcript_88456
GO:0004375	9.0332e-06	1	3	20	glycine dehydrogenase (decarboxylating) activity	MF	0.000649358	MF glycine dehydrogenase (decarboxylating) activity	Transcript_224659, Transcript_249708, Transcript_376892
GO:0006544	9.0332e-06	1	3	20	glycine metabolic process	BP	0.000649358	BP glycine metabolic process	Transcript_224659, Transcript_249708, Transcript_376892
GO:0006546	9.0332e-06	1	3	20	glycine catabolic process	BP	0.000649358	BP glycine catabolic process	Transcript_224659, Transcript_249708, Transcript_376892
GO:0009071	9.0332e-06	1	3	20	serine family amino acid catabolic process	BP	0.000649358	BP serine family amino acid catabolic process	Transcript_224659, Transcript_249708, Transcript_376892
GO:0016642	9.0332e-06	1	3	20	oxidoreductase activity, acting on the CH-NH2 group of donors, disulfide as acceptor	MF	0.000649358	MF oxidoreductase activity, acting on the CH-NH2 group of donors, disulfide as acceptor	Transcript_224659, Transcript_249708, Transcript_376892
GO:0043167	1.08101e-05	0.999995	42	14459	ion binding	MF	0.000755505	MF ion binding	Transcript_124449, Transcript_126498, Transcript_139239, Transcript_150059, Transcript_155243, Transcript_161761, Transcript_175945, Transcript_178731, Transcript_182584, Transcript_185053, Transcript_185186, Transcript_186487, Transcript_186614, Transcript_199773, Transcript_204699, Transcript_205663, Transcript_211195, Transcript_211493, Transcript_229600, Transcript_235954, Transcript_238624, …
GO:0098796	1.12883e-05	0.999999	8	758	membrane protein complex	CC	0.000767606	CC membrane protein complex	Transcript_186614, Transcript_195782, Transcript_268300, Transcript_281977, Transcript_35106, Transcript_45846, Transcript_59150, Transcript_94637
GO:0044712	1.5417e-05	0.999999	6	346	NA	NA	0.000994804	none	Transcript_132535, Transcript_185548, Transcript_201627, Transcript_224659, Transcript_249708, Transcript_376892
GO:0009654	1.54203e-05	1	3	44	photosystem II oxygen evolving complex	CC	0.000994804	CC photosystem II oxygen evolving complex	Transcript_171148, Transcript_186614, Transcript_362345
GO:0009069	1.92175e-05	1	3	29	serine family amino acid metabolic process	BP	0.00120878	BP serine family amino acid metabolic process	Transcript_224659, Transcript_249708, Transcript_376892
GO:1901606	1.98722e-05	1	3	33	alpha-amino acid catabolic process	BP	0.00121947	BP alpha-amino acid catabolic process	Transcript_224659, Transcript_249708, Transcript_376892
GO:0016887	2.34735e-05	0.999997	9	912	ATPase activity	MF	0.00140618	MF ATPase activity	Transcript_150059, Transcript_155243, Transcript_161761, Transcript_178731, Transcript_182584, Transcript_289060, Transcript_339824, Transcript_368165, Transcript_78893
GO:0010109	2.96948e-05	1	2	6	regulation of photosynthesis	BP	0.00158962	BP regulation of photosynthesis	Transcript_171148, Transcript_362345
GO:0010242	2.96948e-05	1	2	6	oxygen evolving activity	MF	0.00158962	MF oxygen evolving activity	Transcript_171148, Transcript_362345
GO:0042548	2.96948e-05	1	2	6	regulation of photosynthesis, light reaction	BP	0.00158962	BP regulation of photosynthesis, light reaction	Transcript_171148, Transcript_362345
GO:0042549	2.96948e-05	1	2	6	photosystem II stabilization	BP	0.00158962	BP photosystem II stabilization	Transcript_171148, Transcript_362345
GO:0043467	2.96948e-05	1	2	6	regulation of generation of precursor metabolites and energy	BP	0.00158962	BP regulation of generation of precursor metabolites and energy	Transcript_171148, Transcript_362345
GO:0009063	3.11904e-05	1	3	38	cellular amino acid catabolic process	BP	0.0016349	BP cellular amino acid catabolic process	Transcript_224659, Transcript_249708, Transcript_376892
GO:0016830	3.6658e-05	0.999998	5	246	carbon-carbon lyase activity	MF	0.00188228	MF carbon-carbon lyase activity	Transcript_132535, Transcript_182276, Transcript_261530, Transcript_290829, Transcript_98813
GO:1990204	3.92513e-05	0.999999	3	66	oxidoreductase complex	CC	0.00197513	CC oxidoreductase complex	Transcript_171148, Transcript_186614, Transcript_362345
GO:0070011	4.46188e-05	0.999993	9	1185	NA	NA	0.00220119	none	Transcript_161761, Transcript_182584, Transcript_185186, Transcript_211493, Transcript_244044, Transcript_291526, Transcript_301538, Transcript_48493, Transcript_59941
GO:0008233	6.70342e-05	0.999989	9	1262	peptidase activity	MF	0.00324342	MF peptidase activity	Transcript_161761, Transcript_182584, Transcript_185186, Transcript_211493, Transcript_244044, Transcript_291526, Transcript_301538, Transcript_48493, Transcript_59941
GO:0015977	7.38823e-05	0.999999	3	45	carbon fixation	BP	0.00350732	BP carbon fixation	Transcript_261530, Transcript_290829, Transcript_98813
GO:0016168	7.74384e-05	1	2	7	chlorophyll binding	MF	0.00360806	MF chlorophyll binding	Transcript_35106, Transcript_45846
GO:0016054	8.62682e-05	0.999998	3	50	organic acid catabolic process	BP	0.00387591	BP organic acid catabolic process	Transcript_224659, Transcript_249708, Transcript_376892
GO:0046395	8.62682e-05	0.999998	3	50	carboxylic acid catabolic process	BP	0.00387591	BP carboxylic acid catabolic process	Transcript_224659, Transcript_249708, Transcript_376892
GO:0004222	9.70785e-05	0.999996	4	146	metalloendopeptidase activity	MF	0.00428508	MF metalloendopeptidase activity	Transcript_161761, Transcript_182584, Transcript_185186, Transcript_211493
GO:0016831	0.000163781	0.999992	4	170	carboxy-lyase activity	MF	0.00710469	MF carboxy-lyase activity	Transcript_182276, Transcript_261530, Transcript_290829, Transcript_98813
GO:0010207	0.000215647	0.999999	2	17	photosystem II assembly	BP	0.00919608	BP photosystem II assembly	Transcript_171148, Transcript_362345
GO:0044282	0.000219687	0.999994	3	70	small molecule catabolic process	BP	0.0092122	BP small molecule catabolic process	Transcript_224659, Transcript_249708, Transcript_376892
GO:0043168	0.000251088	0.999891	30	10014	anion binding	MF	0.0102029	MF anion binding	Transcript_124449, Transcript_150059, Transcript_155243, Transcript_161761, Transcript_175945, Transcript_178731, Transcript_182584, Transcript_185186, Transcript_186487, Transcript_211195, Transcript_211493, Transcript_229600, Transcript_235954, Transcript_238624, Transcript_252717, Transcript_289060, Transcript_289186, Transcript_290819, Transcript_293224, Transcript_297916, Transcript_299519, …
GO:0046034	0.000258598	0.999977	5	403	ATP metabolic process	BP	0.0102029	BP ATP metabolic process	Transcript_132535, Transcript_185548, Transcript_201627, Transcript_238624, Transcript_252717
GO:0009144	0.000263589	0.999977	5	404	purine nucleoside triphosphate metabolic process	BP	0.0102029	BP purine nucleoside triphosphate metabolic process	Transcript_132535, Transcript_185548, Transcript_201627, Transcript_238624, Transcript_252717
GO:0009199	0.000263589	0.999977	5	404	ribonucleoside triphosphate metabolic process	BP	0.0102029	BP ribonucleoside triphosphate metabolic process	Transcript_132535, Transcript_185548, Transcript_201627, Transcript_238624, Transcript_252717
GO:0009205	0.000263589	0.999977	5	404	purine ribonucleoside triphosphate metabolic process	BP	0.0102029	BP purine ribonucleoside triphosphate metabolic process	Transcript_132535, Transcript_185548, Transcript_201627, Transcript_238624, Transcript_252717
GO:0044237	0.000277404	0.999874	33	12853	cellular metabolic process	BP	0.0104306	BP cellular metabolic process	Transcript_125657, Transcript_126021, Transcript_132535, Transcript_182276, Transcript_185548, Transcript_186614, Transcript_188712, Transcript_195782, Transcript_201627, Transcript_224659, Transcript_238624, Transcript_249708, Transcript_252717, Transcript_265782, Transcript_268300, Transcript_271697, Transcript_281977, Transcript_285949, Transcript_297916, Transcript_300583, Transcript_344002, …
GO:0009141	0.000277763	0.999975	5	412	nucleoside triphosphate metabolic process	BP	0.0104306	BP nucleoside triphosphate metabolic process	Transcript_132535, Transcript_185548, Transcript_201627, Transcript_238624, Transcript_252717
GO:0016638	0.000309211	0.999991	3	67	oxidoreductase activity, acting on the CH-NH2 group of donors	MF	0.0113064	MF oxidoreductase activity, acting on the CH-NH2 group of donors	Transcript_224659, Transcript_249708, Transcript_376892
GO:0022804	0.000310072	0.999962	6	559	active transmembrane transporter activity	MF	0.0113064	MF active transmembrane transporter activity	Transcript_150059, Transcript_155243, Transcript_178731, Transcript_223921, Transcript_326816, Transcript_78893
GO:0009123	0.000349838	0.999967	5	426	nucleoside monophosphate metabolic process	BP	0.0120574	BP nucleoside monophosphate metabolic process	Transcript_132535, Transcript_185548, Transcript_201627, Transcript_238624, Transcript_252717
GO:0009126	0.000349838	0.999967	5	426	purine nucleoside monophosphate metabolic process	BP	0.0120574	BP purine nucleoside monophosphate metabolic process	Transcript_132535, Transcript_185548, Transcript_201627, Transcript_238624, Transcript_252717
GO:0009161	0.000349838	0.999967	5	426	ribonucleoside monophosphate metabolic process	BP	0.0120574	BP ribonucleoside monophosphate metabolic process	Transcript_132535, Transcript_185548, Transcript_201627, Transcript_238624, Transcript_252717
GO:0009167	0.000349838	0.999967	5	426	purine ribonucleoside monophosphate metabolic process	BP	0.0120574	BP purine ribonucleoside monophosphate metabolic process	Transcript_132535, Transcript_185548, Transcript_201627, Transcript_238624, Transcript_252717
GO:0036094	0.000371461	0.999834	30	10263	small molecule binding	MF	0.0125164	MF small molecule binding	Transcript_124449, Transcript_150059, Transcript_155243, Transcript_161761, Transcript_175945, Transcript_178731, Transcript_182584, Transcript_185186, Transcript_186487, Transcript_211195, Transcript_211493, Transcript_229600, Transcript_235954, Transcript_238624, Transcript_252717, Transcript_289060, Transcript_289186, Transcript_290819, Transcript_293224, Transcript_297916, Transcript_299519, …
GO:0006508	0.000373105	0.999924	9	1559	proteolysis	BP	0.0125164	BP proteolysis	Transcript_161761, Transcript_182584, Transcript_185186, Transcript_211493, Transcript_244044, Transcript_291526, Transcript_301538, Transcript_48493, Transcript_59941
GO:0032555	0.000416385	0.999818	28	9305	purine ribonucleotide binding	MF	0.0137846	MF purine ribonucleotide binding	Transcript_150059, Transcript_155243, Transcript_161761, Transcript_175945, Transcript_178731, Transcript_182584, Transcript_185186, Transcript_186487, Transcript_211195, Transcript_211493, Transcript_229600, Transcript_235954, Transcript_238624, Transcript_252717, Transcript_289060, Transcript_289186, Transcript_290819, Transcript_297916, Transcript_299519, Transcript_300583, Transcript_312445, …
GO:0017076	0.000447723	0.999803	28	9358	purine nucleotide binding	MF	0.0146295	MF purine nucleotide binding	Transcript_150059, Transcript_155243, Transcript_161761, Transcript_175945, Transcript_178731, Transcript_182584, Transcript_185186, Transcript_186487, Transcript_211195, Transcript_211493, Transcript_229600, Transcript_235954, Transcript_238624, Transcript_252717, Transcript_289060, Transcript_289186, Transcript_290819, Transcript_297916, Transcript_299519, Transcript_300583, Transcript_312445, …
GO:0032553	0.000454176	0.9998	28	9354	ribonucleotide binding	MF	0.0146501	MF ribonucleotide binding	Transcript_150059, Transcript_155243, Transcript_161761, Transcript_175945, Transcript_178731, Transcript_182584, Transcript_185186, Transcript_186487, Transcript_211195, Transcript_211493, Transcript_229600, Transcript_235954, Transcript_238624, Transcript_252717, Transcript_289060, Transcript_289186, Transcript_290819, Transcript_297916, Transcript_299519, Transcript_300583, Transcript_312445, …
GO:0097367	0.000465189	0.999795	28	9372	carbohydrate derivative binding	MF	0.0148154	MF carbohydrate derivative binding	Transcript_150059, Transcript_155243, Transcript_161761, Transcript_175945, Transcript_178731, Transcript_182584, Transcript_185186, Transcript_186487, Transcript_211195, Transcript_211493, Transcript_229600, Transcript_235954, Transcript_238624, Transcript_252717, Transcript_289060, Transcript_289186, Transcript_290819, Transcript_297916, Transcript_299519, Transcript_300583, Transcript_312445, …
GO:0016829	0.000512819	0.999948	5	488	lyase activity	MF	0.0161282	MF lyase activity	Transcript_132535, Transcript_182276, Transcript_261530, Transcript_290829, Transcript_98813
GO:0005575	0.00053771	0.999761	28	11035	cellular_component	CC	0.0167022	CC cellular_component	Transcript_125657, Transcript_150059, Transcript_155243, Transcript_171148, Transcript_176200, Transcript_178731, Transcript_182106, Transcript_186614, Transcript_195782, Transcript_211833, Transcript_223921, Transcript_268300, Transcript_281977, Transcript_289060, Transcript_326816, Transcript_35106, Transcript_362345, Transcript_362694, Transcript_365893, Transcript_369921, Transcript_380191, T…
GO:1901565	0.000547983	0.99998	3	120	organonitrogen compound catabolic process	BP	0.0168137	BP organonitrogen compound catabolic process	Transcript_224659, Transcript_249708, Transcript_376892
GO:0008237	0.000562157	0.99996	4	223	metallopeptidase activity	MF	0.0170408	MF metallopeptidase activity	Transcript_161761, Transcript_182584, Transcript_185186, Transcript_211493
GO:1901575	0.000715132	0.999898	6	788	organic substance catabolic process	BP	0.0214199	BP organic substance catabolic process	Transcript_132535, Transcript_185548, Transcript_201627, Transcript_224659, Transcript_249708, Transcript_376892
GO:0043234	0.000755666	0.99983	9	1761	NA	NA	0.0223565	none	Transcript_186614, Transcript_195782, Transcript_268300, Transcript_281977, Transcript_35106, Transcript_369921, Transcript_45846, Transcript_59150, Transcript_94637
GO:0046906	0.000764172	0.999915	5	567	tetrapyrrole binding	MF	0.0223565	MF tetrapyrrole binding	Transcript_126498, Transcript_185053, Transcript_199773, Transcript_35106, Transcript_45846
GO:0009056	0.000782131	0.999887	6	803	catabolic process	BP	0.0226189	BP catabolic process	Transcript_132535, Transcript_185548, Transcript_201627, Transcript_224659, Transcript_249708, Transcript_376892
GO:0000166	0.00107932	0.999497	28	9935	nucleotide binding	MF	0.0305119	MF nucleotide binding	Transcript_150059, Transcript_155243, Transcript_161761, Transcript_175945, Transcript_178731, Transcript_182584, Transcript_185186, Transcript_186487, Transcript_211195, Transcript_211493, Transcript_229600, Transcript_235954, Transcript_238624, Transcript_252717, Transcript_289060, Transcript_289186, Transcript_290819, Transcript_297916, Transcript_299519, Transcript_300583, Transcript_312445, …
GO:1901265	0.00107932	0.999497	28	9935	nucleoside phosphate binding	MF	0.0305119	MF nucleoside phosphate binding	Transcript_150059, Transcript_155243, Transcript_161761, Transcript_175945, Transcript_178731, Transcript_182584, Transcript_185186, Transcript_186487, Transcript_211195, Transcript_211493, Transcript_229600, Transcript_235954, Transcript_238624, Transcript_252717, Transcript_289060, Transcript_289186, Transcript_290819, Transcript_297916, Transcript_299519, Transcript_300583, Transcript_312445, …
GO:0009150	0.00114393	0.99986	5	535	purine ribonucleotide metabolic process	BP	0.0309549	BP purine ribonucleotide metabolic process	Transcript_132535, Transcript_185548, Transcript_201627, Transcript_238624, Transcript_252717
GO:0009259	0.00114393	0.99986	5	535	ribonucleotide metabolic process	BP	0.0309549	BP ribonucleotide metabolic process	Transcript_132535, Transcript_185548, Transcript_201627, Transcript_238624, Transcript_252717
GO:0097159	0.0011442	0.999393	41	17651	organic cyclic compound binding	MF	0.0309549	MF organic cyclic compound binding	Transcript_124449, Transcript_126498, Transcript_150059, Transcript_155243, Transcript_161761, Transcript_175945, Transcript_178731, Transcript_182584, Transcript_185053, Transcript_185186, Transcript_186487, Transcript_188712, Transcript_199773, Transcript_211195, Transcript_211493, Transcript_229600, Transcript_235954, Transcript_238624, Transcript_252717, Transcript_289060, Transcript_289186, …
GO:1901363	0.0011442	0.999393	41	17651	heterocyclic compound binding	MF	0.0309549	MF heterocyclic compound binding	Transcript_124449, Transcript_126498, Transcript_150059, Transcript_155243, Transcript_161761, Transcript_175945, Transcript_178731, Transcript_182584, Transcript_185053, Transcript_185186, Transcript_186487, Transcript_188712, Transcript_199773, Transcript_211195, Transcript_211493, Transcript_229600, Transcript_235954, Transcript_238624, Transcript_252717, Transcript_289060, Transcript_289186, …
GO:0016701	0.00121464	0.99994	3	171	oxidoreductase activity, acting on single donors with incorporation of molecular oxygen	MF	0.032511	MF oxidoreductase activity, acting on single donors with incorporation of molecular oxygen	Transcript_139239, Transcript_302938, Transcript_72213
GO:0006163	0.00131692	0.999834	5	551	purine nucleotide metabolic process	BP	0.0348777	BP purine nucleotide metabolic process	Transcript_132535, Transcript_185548, Transcript_201627, Transcript_238624, Transcript_252717
GO:0072521	0.00140963	0.999819	5	561	purine-containing compound metabolic process	BP	0.036944	BP purine-containing compound metabolic process	Transcript_132535, Transcript_185548, Transcript_201627, Transcript_238624, Transcript_252717
GO:0019693	0.00144203	0.999814	5	564	ribose phosphate metabolic process	BP	0.0374035	BP ribose phosphate metabolic process	Transcript_132535, Transcript_185548, Transcript_201627, Transcript_238624, Transcript_252717
GO:0035639	0.00185167	0.999141	25	8782	purine ribonucleoside triphosphate binding	MF	0.0475389	MF purine ribonucleoside triphosphate binding	Transcript_150059, Transcript_155243, Transcript_161761, Transcript_175945, Transcript_178731, Transcript_182584, Transcript_185186, Transcript_186487, Transcript_211195, Transcript_211493, Transcript_238624, Transcript_252717, Transcript_289060, Transcript_289186, Transcript_297916, Transcript_299519, Transcript_300583, Transcript_312445, Transcript_339824, Transcript_362491, Transcript_366036, …
GO:0009987	0.00195468	0.998978	35	15532	cellular process	BP	0.0484755	BP cellular process	Transcript_125657, Transcript_126021, Transcript_132535, Transcript_171148, Transcript_182276, Transcript_185548, Transcript_186614, Transcript_188712, Transcript_195782, Transcript_201627, Transcript_224659, Transcript_238624, Transcript_249708, Transcript_252717, Transcript_265782, Transcript_268300, Transcript_271697, Transcript_281977, Transcript_285949, Transcript_297916, Transcript_300583, …
GO:0000287	0.001966	0.999885	3	190	magnesium ion binding	MF	0.0484755	MF magnesium ion binding	Transcript_261530, Transcript_290829, Transcript_98813
GO:0016820	0.00198449	0.999802	4	314	NA	NA	0.0484755	none	Transcript_150059, Transcript_155243, Transcript_178731, Transcript_78893
GO:0042626	0.00198449	0.999802	4	314	ATPase-coupled transmembrane transporter activity	MF	0.0484755	MF ATPase-coupled transmembrane transporter activity	Transcript_150059, Transcript_155243, Transcript_178731, Transcript_78893
GO:0043492	0.00198449	0.999802	4	314	ATPase activity, coupled to movement of substances	MF	0.0484755	MF ATPase activity, coupled to movement of substances	Transcript_150059, Transcript_155243, Transcript_178731, Transcript_78893
GO:0016705	0.00201315	0.999798	4	415	oxidoreductase activity, acting on paired donors, with incorporation or reduction of molecular oxygen	MF	0.0487028	MF oxidoreductase activity, acting on paired donors, with incorporation or reduction of molecular oxygen	Transcript_126498, Transcript_185053, Transcript_199773, Transcript_349556
