# Supplementary material for: Optimization and application of non-native Phragmites australis transcriptome assemblies
Source: PLoS One. 2023 Jan 23;18(1):e0280354. doi: 10.1371/journal.pone.0280354 (PMC9870158; doi:10.1371/journal.pone.0280354)
Supplement: S5 Data — (XLSX) [file pone.0280354.s013.xlsx]

## Sheet: PF
	transcript_id	sprot_Top_BLASTX_hit	prot_id	prot_coords	sprot_Top_BLASTP_hit	Sitablastx_BLASTX	cogblastx	nrblastx	Sitablastp	cogblastp	nrblastp	Pfam	SignalP	TmHMM	gene_ontology_Pfam	kegg	tf_type
1	Transcript_99	sp|Q6K5K2|Y2982_ORYSJ^sp|Q6K5K2|Y2982_ORYSJ^Q:563-2518,H:199-914^43.347%ID^E:3.91e-125^.^.`sp|Q6K5K2|Y2982_ORYSJ^sp|Q6K5K2|Y2982_ORYSJ^Q:2501-3202,H:813-1048^50.207%ID^E:1.36e-60^.^.	Transcript_99.p1	164-3205[+]	sp|Q6K5K2|Y2982_ORYSJ^sp|Q6K5K2|Y2982_ORYSJ^Q:19-785,H:45-914^40.339%ID^E:3.23e-137^.^.`sp|Q6K5K2|Y2982_ORYSJ^sp|Q6K5K2|Y2982_ORYSJ^Q:780-1013,H:813-1048^50.207%ID^E:1.16e-61^.^.	Seita.1G220700.1.p^Seita.1G220700.1.p^Q:338-3202,H:73-930^50.464%ID^E:0^.^.	.	CAD6250442.1^CAD6250442.1^Q:794-3202,H:157-947^58.1%ID^E:1.1e-292^.^.	Seita.1G220700.1.p^Seita.1G220700.1.p^Q:19-1013,H:10-930^48.984%ID^E:0^.^.`Seita.1G220700.1.p^Seita.1G220700.1.p^Q:11-516,H:50-512^44.486%ID^E:1.54e-100^.^.	.	CAD6250442.1^CAD6250442.1^Q:211-1013,H:157-947^58.1%ID^E:4e-296^.^.	PF02362.22^B3^B3 DNA binding domain^925-996^E:1.8e-09	.	.	GO:0003677^molecular_function^DNA binding	.	B3
2	Transcript_168	sp|P27898|MYBP_MAIZE^sp|P27898|MYBP_MAIZE^Q:204-593,H:1-139^74.82%ID^E:4.43e-66^.^.	Transcript_168.p1	3-1112[+]	sp|P27898|MYBP_MAIZE^sp|P27898|MYBP_MAIZE^Q:68-275,H:1-212^58.525%ID^E:9.8e-69^.^.	Seita.5G025200.1.p^Seita.5G025200.1.p^Q:204-1112,H:1-341^66.276%ID^E:1.69e-125^.^.	.	CAB3472978.1^CAB3472978.1^Q:204-1109,H:1-338^70.1%ID^E:2.1e-137^.^.	Seita.5G025200.1.p^Seita.5G025200.1.p^Q:68-370,H:1-341^67.246%ID^E:9.08e-132^.^.	.	CAB3472978.1^CAB3472978.1^Q:68-369,H:1-338^69.8%ID^E:1.2e-137^.^.	PF00249.32^Myb_DNA-binding^Myb-like DNA-binding domain^81-128^E:2.4e-13`PF13921.7^Myb_DNA-bind_6^Myb-like DNA-binding domain^84-143^E:2e-10`PF00249.32^Myb_DNA-binding^Myb-like DNA-binding domain^134-178^E:1e-13`PF13921.7^Myb_DNA-bind_6^Myb-like DNA-binding domain^138-182^E:9.2e-08	.	.	.	K09422	MYB
3	Transcript_221	sp|Q53Q70|TGAL4_ORYSJ^sp|Q53Q70|TGAL4_ORYSJ^Q:192-887,H:1-231^72.152%ID^E:4.27e-68^.^.	Transcript_221.p1	3-890[+]	sp|Q53Q70|TGAL4_ORYSJ^sp|Q53Q70|TGAL4_ORYSJ^Q:64-295,H:1-231^72.574%ID^E:3.82e-81^.^.	Seita.8G034600.1.p^Seita.8G034600.1.p^Q:192-890,H:1-226^71.61%ID^E:6.96e-74^.^.	.	RLM59076.1^RLM59076.1^Q:192-890,H:1-224^80.4%ID^E:2e-100^.^.	Seita.8G034600.1.p^Seita.8G034600.1.p^Q:64-296,H:1-226^72.034%ID^E:3.43e-80^.^.	.	RLM59076.1^RLM59076.1^Q:64-296,H:1-224^80.4%ID^E:2e-100^.^.	PF07716.16^bZIP_2^Basic region leucine zipper^242-275^E:5.9e-07`PF00170.22^bZIP_1^bZIP transcription factor^244-272^E:3.7e-09	.	.	GO:0003700^molecular_function^DNA-binding transcription factor activity`GO:0006355^biological_process^regulation of transcription, DNA-templated	K14431	bZIP
4	Transcript_367	sp|O14258|ACE2_SCHPO^sp|O14258|ACE2_SCHPO^Q:1286-1570,H:425-518^49.474%ID^E:1.16e-22^.^.	Transcript_367.p1	317-1570[+]	sp|O14258|ACE2_SCHPO^sp|O14258|ACE2_SCHPO^Q:324-418,H:425-518^49.474%ID^E:2.38e-23^.^.	Seita.1G190700.1.p^Seita.1G190700.1.p^Q:1295-1570,H:47-142^40.206%ID^E:1.13e-10^.^.`Seita.1G190700.1.p^Seita.1G190700.1.p^Q:1340-1570,H:91-172^34.146%ID^E:3.72e-07^.^.	.	XP_018384530.1^XP_018384530.1^Q:332-1570,H:1-413^98.1%ID^E:3.2e-268^.^.	Seita.1G190700.1.p^Seita.1G190700.1.p^Q:345-418,H:65-142^45.57%ID^E:9.27e-12^.^.`Seita.1G190700.1.p^Seita.1G190700.1.p^Q:342-418,H:91-172^34.146%ID^E:2.99e-08^.^.	.	XP_018384530.1^XP_018384530.1^Q:6-418,H:1-413^98.1%ID^E:2.6e-270^.^.	PF00096.27^zf-C2H2^Zinc finger, C2H2 type^373-395^E:8.7e-06	.	.	GO:0003676^molecular_function^nucleic acid binding	.	C2H2
5	Transcript_400	.	Transcript_400.p1	225-656[+]	.	Seita.4G122900.1.p^Seita.4G122900.1.p^Q:387-581,H:1-68^65.217%ID^E:4.13e-17^.^.	.	OEL35480.1^OEL35480.1^Q:387-656,H:1-91^58.6%ID^E:2.8e-19^.^.	Seita.4G122900.1.p^Seita.4G122900.1.p^Q:55-135,H:1-86^56.322%ID^E:5.55e-19^.^.	.	OEL35480.1^OEL35480.1^Q:55-144,H:1-91^58.6%ID^E:3.2e-20^.^.	.	.	.	.	.	bZIP
6	Transcript_515	sp|Q9M8J3|FRS7_ARATH^sp|Q9M8J3|FRS7_ARATH^Q:697-1449,H:21-278^32.441%ID^E:6.4e-21^.^.`sp|Q9M8J3|FRS7_ARATH^sp|Q9M8J3|FRS7_ARATH^Q:718-1050,H:190-283^42.342%ID^E:3.33e-08^.^.	Transcript_515.p1	553-2646[+]	sp|Q9M8J3|FRS7_ARATH^sp|Q9M8J3|FRS7_ARATH^Q:49-299,H:21-278^32.776%ID^E:8.47e-39^.^.`sp|Q9M8J3|FRS7_ARATH^sp|Q9M8J3|FRS7_ARATH^Q:56-166,H:190-283^42.342%ID^E:1.33e-17^.^.	Seita.9G465600.3.p^Seita.9G465600.3.p^Q:553-2688,H:1-696^80.899%ID^E:0^.^.	.	XP_025797822.1^XP_025797822.1^Q:553-2688,H:1-696^80.3%ID^E:0^.^.	Seita.9G465600.3.p^Seita.9G465600.3.p^Q:1-697,H:1-681^80.775%ID^E:0^.^.	.	XP_025797822.1^XP_025797822.1^Q:1-697,H:1-681^80.2%ID^E:0^.^.	PF03101.16^FAR1^FAR1 DNA-binding domain^70-160^E:3.7e-28`PF03101.16^FAR1^FAR1 DNA-binding domain^208-299^E:8.7e-28	.	.	.	.	FAR1
7	Transcript_578	sp|Q9SZL8|FRS5_ARATH^sp|Q9SZL8|FRS5_ARATH^Q:434-2029,H:72-634^41.312%ID^E:3.72e-150^.^.	Transcript_578.p1	215-2383[+]	sp|Q9SZL8|FRS5_ARATH^sp|Q9SZL8|FRS5_ARATH^Q:74-633,H:72-661^40.809%ID^E:1.7e-152^.^.	Seita.3G094700.1.p^Seita.3G094700.1.p^Q:215-2341,H:1-701^85.634%ID^E:0^.^.	.	CAD6270696.1^CAD6270696.1^Q:209-2419,H:3-733^84.7%ID^E:0^.^.	Seita.3G094700.1.p^Seita.3G094700.1.p^Q:1-709,H:1-701^85.634%ID^E:0^.^.	.	KAG2615384.1^KAG2615384.1^Q:1-718,H:1-710^85.4%ID^E:0^.^.	PF03101.16^FAR1^FAR1 DNA-binding domain^90-179^E:1.9e-22`PF10551.10^MULE^MULE transposase domain^272-364^E:9.7e-24`PF04434.18^SWIM^SWIM zinc finger^541-584^E:5.2e-09	.	.	GO:0008270^molecular_function^zinc ion binding	.	FAR1
8	Transcript_838	sp|Q9ZPY8|AIB_ARATH^sp|Q9ZPY8|AIB_ARATH^Q:662-1144,H:388-550^49.697%ID^E:2.68e-40^.^.	Transcript_838.p1	2-1150[+]	sp|Q9ZPY8|AIB_ARATH^sp|Q9ZPY8|AIB_ARATH^Q:208-381,H:375-550^49.438%ID^E:5.01e-46^.^.	Seita.3G083900.1.p^Seita.3G083900.1.p^Q:2-1150,H:214-596^79.427%ID^E:0^.^.	.	XP_004960675.1^XP_004960675.1^Q:2-1147,H:214-595^79.4%ID^E:3.2e-197^.^.	Seita.3G083900.1.p^Seita.3G083900.1.p^Q:1-383,H:214-596^79.427%ID^E:0^.^.	.	XP_004960675.1^XP_004960675.1^Q:1-382,H:214-595^79.4%ID^E:1e-198^.^.	PF00010.27^HLH^Helix-loop-helix DNA-binding domain^228-273^E:7.8e-14	.	.	GO:0046983^molecular_function^protein dimerization activity	.	bHLH
9	Transcript_884	sp|Q9SZD1|TCX5_ARATH^sp|Q9SZD1|TCX5_ARATH^Q:59-349,H:452-547^43.689%ID^E:1.89e-08^.^.	Transcript_884.p1	2-433[+]	sp|Q9SZD1|TCX5_ARATH^sp|Q9SZD1|TCX5_ARATH^Q:20-116,H:452-547^43.689%ID^E:4.93e-10^.^.	Seita.1G122800.1.p^Seita.1G122800.1.p^Q:5-415,H:370-505^75.912%ID^E:1.34e-64^.^.	.	OEL28490.1^OEL28490.1^Q:2-415,H:287-424^75.4%ID^E:2.5e-61^.^.	Seita.1G122800.1.p^Seita.1G122800.1.p^Q:2-138,H:370-505^75.912%ID^E:3.34e-67^.^.	.	OEL28490.1^OEL28490.1^Q:1-138,H:287-424^75.4%ID^E:4.1e-63^.^.	.	.	.	.	.	CPP
10	Transcript_948	sp|C0SUU6|STKLA_ARATH^sp|C0SUU6|STKLA_ARATH^Q:274-579,H:133-232^31.731%ID^E:7.56e-05^.^.	Transcript_948.p1	79-870[+]	sp|C0SUU6|STKLA_ARATH^sp|C0SUU6|STKLA_ARATH^Q:59-167,H:126-232^31.532%ID^E:5.44e-06^.^.	Seita.1G088500.1.p^Seita.1G088500.1.p^Q:262-846,H:64-259^69.388%ID^E:4.11e-68^.^.	.	XP_034582756.1^XP_034582756.1^Q:121-864,H:16-265^69.2%ID^E:1.1e-96^.^.	Seita.1G088500.1.p^Seita.1G088500.1.p^Q:23-256,H:25-259^68.936%ID^E:6.08e-81^.^.	.	XP_034582756.1^XP_034582756.1^Q:15-262,H:16-265^69.2%ID^E:3.9e-99^.^.	PF04504.15^DUF573^Protein of unknown function, DUF573^74-164^E:3.8e-11	.	.	GO:0006355^biological_process^regulation of transcription, DNA-templated	.	GeBP
11	Transcript_5161	sp|Q9SZL8|FRS5_ARATH^sp|Q9SZL8|FRS5_ARATH^Q:1-318,H:297-402^46.226%ID^E:8.34e-28^.^.	Transcript_5161.p1	1-345[+]	sp|Q9SZL8|FRS5_ARATH^sp|Q9SZL8|FRS5_ARATH^Q:1-106,H:297-402^46.226%ID^E:7.51e-28^.^.	Seita.1G189800.1.p^Seita.1G189800.1.p^Q:1-309,H:301-403^47.573%ID^E:8.31e-28^.^.	.	PNT76230.1^PNT76230.1^Q:1-321,H:158-264^67.3%ID^E:3.3e-43^.^.	Seita.1G189800.1.p^Seita.1G189800.1.p^Q:1-103,H:301-403^47.573%ID^E:7.48e-28^.^.	.	PNT76230.1^PNT76230.1^Q:1-107,H:158-264^67.3%ID^E:3.3e-43^.^.	PF10551.10^MULE^MULE transposase domain^4-97^E:2.4e-29	.	.	.	.	FAR1
12	Transcript_5978	.	Transcript_5978.p2	1-366[-]	sp|Q8VWJ2|WRK28_ARATH^sp|Q8VWJ2|WRK28_ARATH^Q:78-122,H:132-176^60%ID^E:2.04e-09^.^.	Seita.5G233900.1.p^Seita.5G233900.1.p^Q:366-1,H:89-209^81.452%ID^E:2.49e-41^.^.	.	OEL17305.1^OEL17305.1^Q:366-4,H:85-206^71.3%ID^E:1.1e-40^.^.	Seita.5G233900.1.p^Seita.5G233900.1.p^Q:1-122,H:89-209^81.452%ID^E:1.68e-54^.^.	.	OEL17305.1^OEL17305.1^Q:1-122,H:85-207^71.5%ID^E:1.9e-41^.^.	.	.	.	.	.	WRKY
13	Transcript_7209	.	Transcript_7209.p1	2-334[+]	.	Seita.5G342800.1.p^Seita.5G342800.1.p^Q:14-235,H:243-317^78.947%ID^E:7.55e-27^.^.	.	OEL29190.1^OEL29190.1^Q:5-304,H:216-311^63.7%ID^E:1.1e-27^.^.	Seita.5G342800.1.p^Seita.5G342800.1.p^Q:5-82,H:243-321^75%ID^E:2.38e-27^.^.	.	OEL29190.1^OEL29190.1^Q:2-101,H:216-311^63.7%ID^E:4.3e-28^.^.	.	.	.	.	.	bHLH
14	Transcript_7977	.	Transcript_7977.p1	2-400[+]	.	Seita.8G107100.1.p^Seita.8G107100.1.p^Q:2-376,H:428-546^53.968%ID^E:1.7e-31^.^.	.	CAD6257187.1^CAD6257187.1^Q:2-394,H:169-295^53.4%ID^E:5.7e-33^.^.	Seita.8G107100.1.p^Seita.8G107100.1.p^Q:1-128,H:428-549^54.264%ID^E:1.77e-33^.^.	.	CAD6257187.1^CAD6257187.1^Q:1-132,H:169-296^53%ID^E:2.4e-33^.^.	.	.	.	.	.	AP2
15	Transcript_7988	sp|Q6YYC0|C3H55_ORYSJ^sp|Q6YYC0|C3H55_ORYSJ^Q:23-439,H:761-915^45.161%ID^E:2.59e-24^.^.	Transcript_7988.p1	2-442[+]	sp|Q6YYC0|C3H55_ORYSJ^sp|Q6YYC0|C3H55_ORYSJ^Q:8-146,H:761-915^45.161%ID^E:2.33e-24^.^.	Seita.6G073300.1.p^Seita.6G073300.1.p^Q:23-439,H:724-882^44.025%ID^E:1.6e-23^.^.	.	XP_006659097.1^XP_006659097.1^Q:23-439,H:724-877^46.1%ID^E:2.2e-21^.^.	Seita.6G073300.1.p^Seita.6G073300.1.p^Q:8-146,H:724-882^44.025%ID^E:1.44e-23^.^.	.	XP_006659097.1^XP_006659097.1^Q:8-146,H:724-877^46.1%ID^E:2.2e-21^.^.	.	.	.	.	.	C3H
16	Transcript_8376	sp|Q3ZCX4|ZN568_HUMAN^sp|Q3ZCX4|ZN568_HUMAN^Q:91-462,H:419-540^46.774%ID^E:1.26e-34^.^.`sp|Q3ZCX4|ZN568_HUMAN^sp|Q3ZCX4|ZN568_HUMAN^Q:94-462,H:252-372^48.78%ID^E:1.59e-33^.^.`sp|Q3ZCX4|ZN568_HUMAN^sp|Q3ZCX4|ZN568_HUMAN^Q:94-462,H:476-596^44.715%ID^E:1.74e-31^.^.`sp|Q3ZCX4|ZN568_HUMAN^sp|Q3ZCX4|ZN568_HUMAN^Q:91-462,H:307-428^41.935%ID^E:3.17e-30^.^.`sp|Q3ZCX4|ZN568_HUMAN^sp|Q3ZCX4|ZN568_HUMAN^Q:91…	Transcript_8376.p1	1-462[+]	sp|Q3ZCX4|ZN568_HUMAN^sp|Q3ZCX4|ZN568_HUMAN^Q:31-154,H:419-540^46.774%ID^E:1.13e-34^.^.`sp|Q3ZCX4|ZN568_HUMAN^sp|Q3ZCX4|ZN568_HUMAN^Q:32-154,H:252-372^48.78%ID^E:1.43e-33^.^.`sp|Q3ZCX4|ZN568_HUMAN^sp|Q3ZCX4|ZN568_HUMAN^Q:32-154,H:476-596^44.715%ID^E:1.56e-31^.^.`sp|Q3ZCX4|ZN568_HUMAN^sp|Q3ZCX4|ZN568_HUMAN^Q:31-154,H:307-428^41.935%ID^E:2.86e-30^.^.`sp|Q3ZCX4|ZN568_HUMAN^sp|Q3ZCX4|ZN568_HUMAN^Q:31…	Seita.1G190700.1.p^Seita.1G190700.1.p^Q:187-462,H:70-164^42.708%ID^E:2.5e-16^.^.`Seita.1G190700.1.p^Seita.1G190700.1.p^Q:103-420,H:70-178^38.182%ID^E:7.82e-15^.^.`Seita.1G190700.1.p^Seita.1G190700.1.p^Q:103-417,H:99-246^27.027%ID^E:4.28e-08^.^.	.	XP_031625270.1^XP_031625270.1^Q:1-177,H:8-66^98.3%ID^E:1.2e-28^.^.	Seita.1G190700.1.p^Seita.1G190700.1.p^Q:63-154,H:70-164^42.708%ID^E:2.25e-16^.^.`Seita.1G190700.1.p^Seita.1G190700.1.p^Q:35-140,H:70-178^38.182%ID^E:7.04e-15^.^.`Seita.1G190700.1.p^Seita.1G190700.1.p^Q:35-139,H:99-246^27.027%ID^E:3.85e-08^.^.	.	XP_031625270.1^XP_031625270.1^Q:1-59,H:8-66^98.3%ID^E:1.2e-28^.^.	PF00096.27^zf-C2H2^Zinc finger, C2H2 type^31-52^E:3.3e-05`PF13894.7^zf-C2H2_4^C2H2-type zinc finger^31-52^E:0.00022`PF12874.8^zf-met^Zinc-finger of C2H2 type^31-50^E:0.021`PF13912.7^zf-C2H2_6^C2H2-type zinc finger^32-53^E:0.12`PF00096.27^zf-C2H2^Zinc finger, C2H2 type^58-80^E:2.6e-06`PF13894.7^zf-C2H2_4^C2H2-type zinc finger^58-80^E:0.00091`PF12874.8^zf-met^Zinc-finger of C2H2 type^58-78^E:0.0046…	.	.	GO:0003676^molecular_function^nucleic acid binding	.	C2H2
17	Transcript_9556	.	Transcript_9556.p1	2-385[+]	.	.	.	XP_040380627.1^XP_040380627.1^Q:20-346,H:141-266^41.9%ID^E:2.8e-13^.^.	Seita.3G064100.1.p^Seita.3G064100.1.p^Q:7-115,H:198-323^42.308%ID^E:3.63e-10^.^.	.	XP_040380627.1^XP_040380627.1^Q:7-115,H:141-266^41.9%ID^E:4.7e-14^.^.	.	.	.	.	.	Dof
18	Transcript_9712	sp|Q75K81|C3H36_ORYSJ^sp|Q75K81|C3H36_ORYSJ^Q:44-583,H:211-401^48.98%ID^E:2.11e-49^.^.	Transcript_9712.p1	2-586[+]	sp|Q75K81|C3H36_ORYSJ^sp|Q75K81|C3H36_ORYSJ^Q:15-194,H:211-401^48.98%ID^E:1.9e-49^.^.	Seita.3G191800.2.p^Seita.3G191800.2.p^Q:20-583,H:58-226^47.917%ID^E:1.35e-41^.^.	.	KAF8715899.1^KAF8715899.1^Q:20-583,H:166-365^51%ID^E:4.7e-51^.^.	Seita.3G191800.2.p^Seita.3G191800.2.p^Q:7-194,H:58-226^47.917%ID^E:1.22e-41^.^.	.	KAF8715899.1^KAF8715899.1^Q:7-194,H:166-365^51%ID^E:4.7e-51^.^.	.	.	.	.	.	C3H
19	Transcript_9715	.	Transcript_9715.p1	1-567[+]	.	Seita.8G252000.1.p^Seita.8G252000.1.p^Q:1-567,H:89-278^54.271%ID^E:3.34e-40^.^.	.	XP_039824565.1^XP_039824565.1^Q:1-564,H:87-278^58.9%ID^E:6.6e-51^.^.	Seita.8G252000.1.p^Seita.8G252000.1.p^Q:1-189,H:89-278^54.271%ID^E:2.52e-43^.^.	.	XP_039824565.1^XP_039824565.1^Q:1-188,H:87-278^58.9%ID^E:5.3e-51^.^.	.	.	.	.	.	C2H2
20	Transcript_9832	sp|Q04635|ESC1_SCHPO^sp|Q04635|ESC1_SCHPO^Q:183-389,H:331-399^50.725%ID^E:4.31e-14^.^.	Transcript_9832.p1	3-602[+]	sp|Q04635|ESC1_SCHPO^sp|Q04635|ESC1_SCHPO^Q:56-129,H:326-399^50%ID^E:9.3e-17^.^.	Seita.5G138900.1.p^Seita.5G138900.1.p^Q:198-347,H:263-310^38%ID^E:0.000234^.^.	.	OAL07268.1^OAL07268.1^Q:3-599,H:197-382^77.4%ID^E:4.5e-95^.^.	Seita.1G357300.1.p^Seita.1G357300.1.p^Q:24-115,H:7-95^36.17%ID^E:3.9e-06^.^.	.	OAL07268.1^OAL07268.1^Q:1-199,H:197-382^77.4%ID^E:4.5e-95^.^.	PF00010.27^HLH^Helix-loop-helix DNA-binding domain^66-115^E:2e-14	.	.	GO:0046983^molecular_function^protein dimerization activity	.	bHLH
21	Transcript_9920	sp|Q5JNA1|Y1237_ORYSJ^sp|Q5JNA1|Y1237_ORYSJ^Q:59-457,H:262-391^48.889%ID^E:2.22e-29^.^.`sp|Q5JNA1|Y1237_ORYSJ^sp|Q5JNA1|Y1237_ORYSJ^Q:489-614,H:392-433^52.381%ID^E:2.22e-29^.^.	Transcript_9920.p1	2-520[+]	sp|Q5JNA1|Y1237_ORYSJ^sp|Q5JNA1|Y1237_ORYSJ^Q:20-152,H:262-391^48.889%ID^E:3.12e-29^.^.	Seita.5G302100.1.p^Seita.5G302100.1.p^Q:59-475,H:274-410^63.83%ID^E:2.65e-50^.^.`Seita.5G302100.1.p^Seita.5G302100.1.p^Q:480-617,H:412-457^56.522%ID^E:2.65e-50^.^.	.	TVU35258.1^TVU35258.1^Q:56-472,H:303-438^70.5%ID^E:1.5e-49^.^.	Seita.5G302100.1.p^Seita.5G302100.1.p^Q:20-158,H:274-410^63.83%ID^E:7.83e-50^.^.	.	TVU35258.1^TVU35258.1^Q:19-157,H:303-438^70.5%ID^E:4.4e-50^.^.	.	.	.	.	.	B3
22	Transcript_10146	sp|Q6PQQ4|BBM_ARATH^sp|Q6PQQ4|BBM_ARATH^Q:95-640,H:216-397^88.462%ID^E:3.97e-112^.^.`sp|Q6PQQ4|BBM_ARATH^sp|Q6PQQ4|BBM_ARATH^Q:365-574,H:204-281^43.59%ID^E:7.07e-08^.^.	Transcript_10146.p1	2-661[+]	sp|Q6PQQ4|BBM_ARATH^sp|Q6PQQ4|BBM_ARATH^Q:32-213,H:216-397^88.462%ID^E:1.82e-117^.^.`sp|Q6PQQ4|BBM_ARATH^sp|Q6PQQ4|BBM_ARATH^Q:122-191,H:204-281^43.59%ID^E:5.6e-11^.^.	Seita.8G107100.1.p^Seita.8G107100.1.p^Q:95-661,H:148-336^93.651%ID^E:3.18e-124^.^.`Seita.8G107100.1.p^Seita.8G107100.1.p^Q:335-574,H:123-213^39.56%ID^E:5.75e-09^.^.	.	XP_004979180.1^XP_004979180.1^Q:95-661,H:148-336^93.7%ID^E:2.2e-121^.^.	Seita.8G107100.1.p^Seita.8G107100.1.p^Q:32-220,H:148-336^93.651%ID^E:1.62e-129^.^.`Seita.8G107100.1.p^Seita.8G107100.1.p^Q:112-191,H:123-213^39.56%ID^E:5.54e-12^.^.	.	XP_004979180.1^XP_004979180.1^Q:32-220,H:148-336^93.7%ID^E:2.2e-121^.^.	PF00847.21^AP2^AP2 domain^32-84^E:1.2e-09`PF00847.21^AP2^AP2 domain^128-178^E:9.5e-11	.	ExpAA=20.74^PredHel=1^Topology=o4-26i	GO:0003700^molecular_function^DNA-binding transcription factor activity`GO:0006355^biological_process^regulation of transcription, DNA-templated	K09285	AP2
23	Transcript_10183	sp|Q9ZVC9|FRS3_ARATH^sp|Q9ZVC9|FRS3_ARATH^Q:3-257,H:542-624^42.353%ID^E:4.56e-17^.^.	Transcript_10183.p1	3-452[+]	sp|Q9ZVC9|FRS3_ARATH^sp|Q9ZVC9|FRS3_ARATH^Q:1-85,H:542-624^42.353%ID^E:4.93e-18^.^.	Seita.6G049500.1.p^Seita.6G049500.1.p^Q:3-452,H:695-845^84.106%ID^E:2.11e-82^.^.	.	XP_004972752.1^XP_004972752.1^Q:3-449,H:695-844^84%ID^E:8.7e-76^.^.	Seita.6G049500.1.p^Seita.6G049500.1.p^Q:1-150,H:695-845^84.106%ID^E:1.12e-83^.^.	.	XP_004972752.1^XP_004972752.1^Q:1-149,H:695-844^84%ID^E:5.2e-77^.^.	.	.	.	.	.	FAR1
24	Transcript_10561	sp|Q7X8R0|EAT1_ORYSJ^sp|Q7X8R0|EAT1_ORYSJ^Q:224-649,H:293-435^82.517%ID^E:2.63e-67^.^.	Transcript_10561.p1	176-790[+]	sp|Q7X8R0|EAT1_ORYSJ^sp|Q7X8R0|EAT1_ORYSJ^Q:17-158,H:293-435^82.517%ID^E:7.32e-77^.^.	Seita.1G285400.2.p^Seita.1G285400.2.p^Q:224-646,H:304-445^91.549%ID^E:1.15e-77^.^.`Seita.1G285400.2.p^Seita.1G285400.2.p^Q:715-789,H:441-464^80%ID^E:0.000304^.^.	.	XP_002452697.1^XP_002452697.1^Q:224-646,H:302-443^93%ID^E:1.3e-78^.^.	Seita.1G285400.2.p^Seita.1G285400.2.p^Q:17-157,H:304-445^91.549%ID^E:1.91e-89^.^.	.	XP_002452697.1^XP_002452697.1^Q:17-157,H:302-443^93%ID^E:1.5e-79^.^.	.	.	ExpAA=25.41^PredHel=1^Topology=o168-187i	.	.	bHLH
25	Transcript_10825	.	Transcript_10825.p1	2-961[+]	.	Seita.3G079800.2.p^Seita.3G079800.2.p^Q:2-961,H:222-537^57.612%ID^E:1.04e-100^.^.	.	RLN29353.1^RLN29353.1^Q:2-961,H:129-433^57.6%ID^E:5.9e-98^.^.	Seita.3G079800.2.p^Seita.3G079800.2.p^Q:1-320,H:222-537^57.612%ID^E:9.36e-101^.^.	.	RLN29353.1^RLN29353.1^Q:1-320,H:129-433^57.6%ID^E:5.9e-98^.^.	.	.	.	.	.	MYB
26	Transcript_11488	.	Transcript_11488.p1	1-621[+]	.	Seita.5G394300.1.p^Seita.5G394300.1.p^Q:1-390,H:177-335^49.057%ID^E:2.89e-14^.^.	.	ONM36139.1^ONM36139.1^Q:1-399,H:160-307^67.1%ID^E:2.4e-42^.^.	Seita.5G394300.1.p^Seita.5G394300.1.p^Q:1-130,H:177-335^57.576%ID^E:1.21e-42^.^.	.	ONM36139.1^ONM36139.1^Q:1-133,H:160-307^67.1%ID^E:1.8e-42^.^.	.	.	.	.	.	ERF
27	Transcript_11499	sp|Q65X92|C3H37_ORYSJ^sp|Q65X92|C3H37_ORYSJ^Q:91-855,H:5-255^82.49%ID^E:9.23e-125^.^.	Transcript_11499.p1	61-858[+]	sp|Q65X92|C3H37_ORYSJ^sp|Q65X92|C3H37_ORYSJ^Q:11-265,H:5-255^82.49%ID^E:4e-141^.^.	Seita.3G171800.1.p^Seita.3G171800.1.p^Q:61-858,H:1-269^80.657%ID^E:3.32e-119^.^.	.	XP_004961434.1^XP_004961434.1^Q:61-855,H:1-268^80.2%ID^E:1.7e-147^.^.	Seita.3G171800.1.p^Seita.3G171800.1.p^Q:1-266,H:1-269^80.657%ID^E:1.7e-131^.^.	.	XP_004961434.1^XP_004961434.1^Q:1-265,H:1-268^80.2%ID^E:1.1e-148^.^.	PF00642.25^zf-CCCH^Zinc finger C-x8-C-x5-C-x3-H type (and similar)^111-135^E:2e-05	.	.	GO:0046872^molecular_function^metal ion binding	.	C3H
28	Transcript_11731	sp|Q700D9|MYBF_ARATH^sp|Q700D9|MYBF_ARATH^Q:250-444,H:14-78^67.692%ID^E:1.79e-22^.^.	Transcript_11731.p1	223-981[+]	sp|Q700D9|MYBF_ARATH^sp|Q700D9|MYBF_ARATH^Q:10-74,H:14-78^67.692%ID^E:5.53e-24^.^.	Seita.4G266400.1.p^Seita.4G266400.1.p^Q:229-981,H:1-243^79.216%ID^E:4.59e-130^.^.	.	TVU08501.1^TVU08501.1^Q:199-978,H:37-295^76.6%ID^E:1.5e-126^.^.	Seita.4G266400.1.p^Seita.4G266400.1.p^Q:3-253,H:1-243^79.216%ID^E:1.23e-133^.^.	.	XP_004966301.1^XP_004966301.1^Q:3-252,H:1-242^79.1%ID^E:1.4e-128^.^.	PF00249.32^Myb_DNA-binding^Myb-like DNA-binding domain^21-72^E:1e-07	.	.	.	.	G2-like
29	Transcript_11756	sp|Q69IL4|RF2A_ORYSJ^sp|Q69IL4|RF2A_ORYSJ^Q:52-417,H:160-279^63.115%ID^E:8.67e-37^.^.	Transcript_11756.p1	1-582[+]	sp|Q6S4P4|RF2B_ORYSJ^sp|Q6S4P4|RF2B_ORYSJ^Q:22-185,H:115-264^55.689%ID^E:1.89e-48^.^.	Seita.9G557500.1.p^Seita.9G557500.1.p^Q:1-582,H:231-424^77.157%ID^E:1.41e-81^.^.	.	XP_004985885.1^XP_004985885.1^Q:16-579,H:239-423^88.8%ID^E:6.3e-95^.^.	Seita.9G557500.1.p^Seita.9G557500.1.p^Q:1-194,H:231-424^86.802%ID^E:1.21e-112^.^.	.	XP_004985885.1^XP_004985885.1^Q:6-193,H:239-423^88.8%ID^E:6.3e-97^.^.	PF07716.16^bZIP_2^Basic region leucine zipper^39-90^E:5.6e-07`PF00170.22^bZIP_1^bZIP transcription factor^41-93^E:1.4e-09	.	.	GO:0003700^molecular_function^DNA-binding transcription factor activity`GO:0006355^biological_process^regulation of transcription, DNA-templated	.	bZIP
30	Transcript_11926	sp|Q4WJ81|CRZA_ASPFU^sp|Q4WJ81|CRZA_ASPFU^Q:335-574,H:549-637^47.191%ID^E:1.64e-18^.^.	Transcript_11926.p1	26-1627[+]	sp|Q4WJ81|CRZA_ASPFU^sp|Q4WJ81|CRZA_ASPFU^Q:104-183,H:549-637^47.191%ID^E:4.9e-19^.^.	Seita.9G538300.1.p^Seita.9G538300.1.p^Q:305-562,H:1411-1502^32.609%ID^E:1.03e-07^.^.	.	OTA35282.1^OTA35282.1^Q:2-1606,H:152-658^60.9%ID^E:4.5e-139^.^.	Seita.9G538300.1.p^Seita.9G538300.1.p^Q:94-179,H:1411-1502^32.609%ID^E:4.96e-08^.^.	.	OTA35282.1^OTA35282.1^Q:7-527,H:167-658^61.1%ID^E:5.6e-137^.^.	PF00096.27^zf-C2H2^Zinc finger, C2H2 type^103-125^E:0.0051`PF00096.27^zf-C2H2^Zinc finger, C2H2 type^131-153^E:0.0038`PF13912.7^zf-C2H2_6^C2H2-type zinc finger^131-153^E:0.01`PF13912.7^zf-C2H2_6^C2H2-type zinc finger^159-179^E:0.0043	.	.	GO:0003676^molecular_function^nucleic acid binding	.	C2H2
31	Transcript_13167	sp|Q9S793|FRS8_ARATH^sp|Q9S793|FRS8_ARATH^Q:2-304,H:101-198^35.238%ID^E:1.7e-12^.^.	Transcript_13167.p1	2-310[+]	sp|Q9S793|FRS8_ARATH^sp|Q9S793|FRS8_ARATH^Q:1-101,H:101-198^35.238%ID^E:1.53e-12^.^.	Seita.9G517600.3.p^Seita.9G517600.3.p^Q:2-310,H:90-193^35.577%ID^E:7.42e-16^.^.	.	TVU08181.1^TVU08181.1^Q:2-310,H:183-285^61.2%ID^E:6e-40^.^.	Seita.9G517600.3.p^Seita.9G517600.3.p^Q:1-103,H:90-193^35.577%ID^E:6.68e-16^.^.	.	TVU08181.1^TVU08181.1^Q:1-103,H:183-285^61.2%ID^E:6e-40^.^.	PF03101.16^FAR1^FAR1 DNA-binding domain^9-95^E:3.7e-19	.	.	.	.	FAR1
32	Transcript_13765	sp|P79775|ANF1_CHICK^sp|P79775|ANF1_CHICK^Q:91-297,H:121-194^37.838%ID^E:5.49e-08^.^.	Transcript_13765.p1	28-348[+]	sp|Q9WUN8|LBX2_MOUSE^sp|Q9WUN8|LBX2_MOUSE^Q:9-107,H:69-173^31.429%ID^E:2.68e-08^.^.	Seita.1G088000.1.p^Seita.1G088000.1.p^Q:40-249,H:96-163^40%ID^E:8e-08^.^.	.	RYO59051.1^RYO59051.1^Q:28-348,H:1-107^99.1%ID^E:9.9e-66^.^.	Seita.1G088000.1.p^Seita.1G088000.1.p^Q:5-74,H:96-163^40%ID^E:6.96e-08^.^.	.	RYO59051.1^RYO59051.1^Q:1-107,H:1-107^99.1%ID^E:2.6e-65^.^.	PF00046.30^Homeodomain^Homeodomain^24-75^E:2.7e-14	.	.	GO:0003677^molecular_function^DNA binding	.	HD-ZIP
33	Transcript_13783	sp|O94892|ZN432_HUMAN^sp|O94892|ZN432_HUMAN^Q:1-276,H:449-535^52.174%ID^E:1.25e-24^.^.`sp|O94892|ZN432_HUMAN^sp|O94892|ZN432_HUMAN^Q:1-261,H:477-559^50.575%ID^E:7.13e-22^.^.`sp|O94892|ZN432_HUMAN^sp|O94892|ZN432_HUMAN^Q:1-261,H:337-419^48.276%ID^E:1.37e-21^.^.`sp|O94892|ZN432_HUMAN^sp|O94892|ZN432_HUMAN^Q:1-276,H:393-507^42.241%ID^E:1.46e-20^.^.`sp|O94892|ZN432_HUMAN^sp|O94892|ZN432_HUMAN^Q:1-261…	Transcript_13783.p1	1-348[+]	sp|O94892|ZN432_HUMAN^sp|O94892|ZN432_HUMAN^Q:1-92,H:449-535^52.174%ID^E:6.27e-25^.^.`sp|O94892|ZN432_HUMAN^sp|O94892|ZN432_HUMAN^Q:1-87,H:477-559^50.575%ID^E:3.87e-22^.^.`sp|O94892|ZN432_HUMAN^sp|O94892|ZN432_HUMAN^Q:1-87,H:337-419^48.276%ID^E:7.79e-22^.^.`sp|O94892|ZN432_HUMAN^sp|O94892|ZN432_HUMAN^Q:1-92,H:393-507^42.241%ID^E:7.21e-21^.^.`sp|O94892|ZN432_HUMAN^sp|O94892|ZN432_HUMAN^Q:1-87,H:22…	Seita.3G044400.1.p^Seita.3G044400.1.p^Q:16-300,H:76-169^36.364%ID^E:2.58e-08^.^.	.	KMQ90205.1^KMQ90205.1^Q:1-111,H:2-38^81.1%ID^E:6.8e-14^.^.	Seita.3G044400.1.p^Seita.3G044400.1.p^Q:6-100,H:76-169^36.364%ID^E:1.89e-08^.^.	.	KMQ90205.1^KMQ90205.1^Q:1-37,H:2-38^81.1%ID^E:6.8e-14^.^.	PF00096.27^zf-C2H2^Zinc finger, C2H2 type^9-31^E:0.0012`PF00096.27^zf-C2H2^Zinc finger, C2H2 type^41-63^E:4.6e-05`PF12874.8^zf-met^Zinc-finger of C2H2 type^41-63^E:0.006`PF00096.27^zf-C2H2^Zinc finger, C2H2 type^71-92^E:0.00016	.	.	GO:0003676^molecular_function^nucleic acid binding	K09228	C2H2
34	Transcript_13821	sp|Q9SZL8|FRS5_ARATH^sp|Q9SZL8|FRS5_ARATH^Q:49-351,H:554-663^33.636%ID^E:2.67e-10^.^.	Transcript_13821.p1	1-351[+]	sp|Q9SZL8|FRS5_ARATH^sp|Q9SZL8|FRS5_ARATH^Q:17-117,H:554-663^33.636%ID^E:2.41e-10^.^.	Seita.1G186800.2.p^Seita.1G186800.2.p^Q:46-345,H:527-619^47%ID^E:5.31e-22^.^.	.	KAF2932856.1^KAF2932856.1^Q:1-351,H:132-248^75.2%ID^E:2.9e-56^.^.	Seita.1G186800.2.p^Seita.1G186800.2.p^Q:16-115,H:527-619^47%ID^E:4.78e-22^.^.	.	KAF2932856.1^KAF2932856.1^Q:1-117,H:132-248^75.2%ID^E:2.9e-56^.^.	PF04434.18^SWIM^SWIM zinc finger^47-68^E:0.00063	.	.	GO:0008270^molecular_function^zinc ion binding	.	FAR1
35	Transcript_13845	sp|Q3EBQ3|FRS2_ARATH^sp|Q3EBQ3|FRS2_ARATH^Q:5-277,H:23-115^29.167%ID^E:0.000196^.^.	Transcript_13845.p1	2-352[+]	sp|Q3EBQ3|FRS2_ARATH^sp|Q3EBQ3|FRS2_ARATH^Q:2-92,H:23-115^29.167%ID^E:0.000177^.^.	Seita.9G465600.2.p^Seita.9G465600.2.p^Q:26-337,H:47-139^30.769%ID^E:1.02e-08^.^.`Seita.9G465600.2.p^Seita.9G465600.2.p^Q:50-349,H:192-281^31%ID^E:1.31e-06^.^.	.	KAG0515566.1^KAG0515566.1^Q:26-352,H:98-199^47.7%ID^E:5.8e-24^.^.	Seita.9G465600.2.p^Seita.9G465600.2.p^Q:9-112,H:47-139^30.769%ID^E:9.2e-09^.^.`Seita.9G465600.2.p^Seita.9G465600.2.p^Q:17-116,H:192-281^31%ID^E:1.18e-06^.^.	.	KAG0515566.1^KAG0515566.1^Q:9-117,H:98-199^47.7%ID^E:5.8e-24^.^.	.	.	ExpAA=20.13^PredHel=1^Topology=o28-50i	.	.	FAR1
36	Transcript_13927	sp|P0CO94|CEF1_CRYNJ^sp|P0CO94|CEF1_CRYNJ^Q:4-354,H:208-323^69.231%ID^E:6.43e-39^.^.	Transcript_13927.p1	1-360[+]	sp|P0CO95|CEF1_CRYNB^sp|P0CO95|CEF1_CRYNB^Q:2-118,H:203-318^69.231%ID^E:6.46e-45^.^.	Seita.3G361000.1.p^Seita.3G361000.1.p^Q:10-360,H:199-311^37.607%ID^E:4.15e-15^.^.	.	GHJ89365.1^GHJ89365.1^Q:1-354,H:209-325^77.1%ID^E:7.6e-48^.^.	Seita.3G361000.1.p^Seita.3G361000.1.p^Q:4-120,H:199-311^39.316%ID^E:1.43e-16^.^.	.	GHJ89365.1^GHJ89365.1^Q:1-118,H:209-325^77.1%ID^E:7.6e-48^.^.	.	.	.	.	K12860	MYB
37	Transcript_14307	sp|C8VBH3|CEF1_EMENI^sp|C8VBH3|CEF1_EMENI^Q:3-389,H:198-326^61.24%ID^E:6.09e-33^.^.	Transcript_14307.p1	3-389[+]	sp|Q4WHG0|CEF1_ASPFU^sp|Q4WHG0|CEF1_ASPFU^Q:1-129,H:199-326^64.615%ID^E:6.86e-44^.^.	Seita.3G361000.1.p^Seita.3G361000.1.p^Q:3-389,H:187-311^30.556%ID^E:3.59e-09^.^.	.	XP_038787157.1^XP_038787157.1^Q:3-389,H:197-325^99.2%ID^E:7.1e-59^.^.	Seita.3G361000.1.p^Seita.3G361000.1.p^Q:1-128,H:187-310^37.692%ID^E:3.44e-14^.^.	.	XP_038787157.1^XP_038787157.1^Q:1-129,H:197-325^99.2%ID^E:7.1e-59^.^.	.	.	.	.	K12860	MYB
38	Transcript_14750	sp|Q9FXA3|BH095_ARATH^sp|Q9FXA3|BH095_ARATH^Q:248-415,H:62-117^55.357%ID^E:7.65e-14^.^.	Transcript_14750.p1	2-424[+]	sp|Q9FXA3|BH095_ARATH^sp|Q9FXA3|BH095_ARATH^Q:83-138,H:62-117^55.357%ID^E:1.26e-14^.^.	Seita.7G098400.1.p^Seita.7G098400.1.p^Q:2-415,H:342-481^50.355%ID^E:3.29e-18^.^.	.	RLM73289.1^RLM73289.1^Q:62-388,H:108-213^57.7%ID^E:9.1e-22^.^.	Seita.7G098400.1.p^Seita.7G098400.1.p^Q:1-138,H:342-481^53.191%ID^E:4.52e-29^.^.	.	RLM73289.1^RLM73289.1^Q:21-129,H:108-213^57.7%ID^E:8.4e-22^.^.	PF00010.27^HLH^Helix-loop-helix DNA-binding domain^95-127^E:0.00027	.	.	GO:0046983^molecular_function^protein dimerization activity	.	bHLH
39	Transcript_14839	sp|Q9SZL7|FRS9_ARATH^sp|Q9SZL7|FRS9_ARATH^Q:10-432,H:232-368^29.078%ID^E:7.78e-08^.^.	Transcript_14839.p1	1-441[+]	sp|Q9SZL7|FRS9_ARATH^sp|Q9SZL7|FRS9_ARATH^Q:4-144,H:232-368^29.078%ID^E:7e-08^.^.	Seita.2G388600.1.p^Seita.2G388600.1.p^Q:31-435,H:501-629^31.852%ID^E:4.58e-12^.^.	.	TVU03191.1^TVU03191.1^Q:1-441,H:469-614^67.3%ID^E:5.1e-55^.^.	Seita.2G388600.1.p^Seita.2G388600.1.p^Q:11-145,H:501-629^31.852%ID^E:4.12e-12^.^.	.	TVU03191.1^TVU03191.1^Q:1-147,H:469-614^67.3%ID^E:5.1e-55^.^.	.	.	.	.	.	FAR1
40	Transcript_15153	sp|Q8GWK6|NC104_ARATH^sp|Q8GWK6|NC104_ARATH^Q:1-330,H:13-120^53.571%ID^E:5.04e-35^.^.	Transcript_15153.p1	1-480[+]	sp|Q8GWK6|NC104_ARATH^sp|Q8GWK6|NC104_ARATH^Q:1-110,H:13-120^53.571%ID^E:1.66e-35^.^.	Seita.1G193200.1.p^Seita.1G193200.1.p^Q:1-426,H:17-158^91.549%ID^E:1.71e-82^.^.	.	CAB3446876.1^CAB3446876.1^Q:1-438,H:17-162^84.9%ID^E:1.3e-87^.^.	Seita.1G193200.1.p^Seita.1G193200.1.p^Q:1-142,H:17-158^91.549%ID^E:1.62e-84^.^.	.	CAB3446876.1^CAB3446876.1^Q:1-146,H:17-162^84.9%ID^E:1.2e-87^.^.	PF02365.16^NAM^No apical meristem (NAM) protein^1-108^E:4e-23	.	.	GO:0003677^molecular_function^DNA binding`GO:0006355^biological_process^regulation of transcription, DNA-templated	.	NAC
41	Transcript_15165	sp|Q9FY82|NAC82_ARATH^sp|Q9FY82|NAC82_ARATH^Q:85-489,H:1-135^65.185%ID^E:6.06e-50^.^.	Transcript_15165.p1	1-489[+]	sp|Q9FY82|NAC82_ARATH^sp|Q9FY82|NAC82_ARATH^Q:29-163,H:1-135^65.185%ID^E:1.79e-59^.^.	Seita.3G000500.1.p^Seita.3G000500.1.p^Q:61-489,H:56-198^94.406%ID^E:1.58e-85^.^.	.	XP_034583803.1^XP_034583803.1^Q:1-489,H:28-198^83.6%ID^E:7.7e-96^.^.	Seita.3G000500.1.p^Seita.3G000500.1.p^Q:21-163,H:56-198^94.406%ID^E:3.09e-97^.^.	.	XP_034583803.1^XP_034583803.1^Q:1-163,H:28-198^83.6%ID^E:7.7e-96^.^.	PF02365.16^NAM^No apical meristem (NAM) protein^35-161^E:1.1e-35	.	.	GO:0003677^molecular_function^DNA binding`GO:0006355^biological_process^regulation of transcription, DNA-templated	.	NAC
42	Transcript_15331	sp|Q7XS69|ORR29_ORYSJ^sp|Q7XS69|ORR29_ORYSJ^Q:56-241,H:91-150^48.387%ID^E:2.69e-10^.^.	Transcript_15331.p1	59-457[+]	sp|Q7XS69|ORR29_ORYSJ^sp|Q7XS69|ORR29_ORYSJ^Q:1-61,H:92-150^49.18%ID^E:8.66e-11^.^.	Seita.7G055200.1.p^Seita.7G055200.1.p^Q:56-247,H:52-114^48.438%ID^E:1.38e-12^.^.	.	TVU13776.1^TVU13776.1^Q:56-454,H:84-214^49.6%ID^E:6.6e-30^.^.	Seita.7G055200.1.p^Seita.7G055200.1.p^Q:1-63,H:53-114^49.206%ID^E:6.96e-13^.^.	.	TVU13776.1^TVU13776.1^Q:1-132,H:85-214^50%ID^E:1.3e-29^.^.	.	.	.	.	.	ARR-B
43	Transcript_15479	.	Transcript_15479.p1	1-549[+]	.	Seita.9G268900.1.p^Seita.9G268900.1.p^Q:1-474,H:406-572^30%ID^E:1.13e-17^.^.	.	TVU04202.1^TVU04202.1^Q:10-540,H:669-853^30.5%ID^E:9e-08^.^.	Seita.9G268900.1.p^Seita.9G268900.1.p^Q:1-158,H:406-572^30.387%ID^E:2.42e-17^.^.	.	TVU04202.1^TVU04202.1^Q:4-180,H:669-853^30.5%ID^E:1.6e-07^.^.	.	.	.	.	.	FAR1
44	Transcript_15480	sp|Q6IEQ7|WRK24_ORYSJ^sp|Q6IEQ7|WRK24_ORYSJ^Q:557-219,H:436-554^56.349%ID^E:9.11e-08^.^.	Transcript_15480.p2	204-557[-]	sp|Q6IEQ7|WRK24_ORYSJ^sp|Q6IEQ7|WRK24_ORYSJ^Q:1-113,H:436-554^53.906%ID^E:2.18e-11^.^.	Seita.5G365500.1.p^Seita.5G365500.1.p^Q:557-213,H:433-551^60.465%ID^E:7.77e-17^.^.	.	NP_001354299.1^NP_001354299.1^Q:557-207,H:435-555^70.6%ID^E:4.8e-36^.^.	Seita.5G365500.1.p^Seita.5G365500.1.p^Q:1-115,H:433-551^67.692%ID^E:2.41e-29^.^.	.	NP_001354299.1^NP_001354299.1^Q:1-117,H:435-555^70.6%ID^E:5.5e-37^.^.	.	.	.	.	K13424	WRKY
45	Transcript_16156	sp|Q10GM3|Y3222_ORYSJ^sp|Q10GM3|Y3222_ORYSJ^Q:84-1097,H:3-334^54.335%ID^E:1.54e-115^.^.	Transcript_16156.p1	84-1097[+]	sp|Q10GM3|Y3222_ORYSJ^sp|Q10GM3|Y3222_ORYSJ^Q:1-338,H:3-334^54.678%ID^E:3.59e-124^.^.	Seita.9G166000.1.p^Seita.9G166000.1.p^Q:78-1097,H:10-354^74.277%ID^E:1.36e-175^.^.	.	TVU46118.1^TVU46118.1^Q:78-1097,H:312-654^72.9%ID^E:5.9e-179^.^.	Seita.9G166000.1.p^Seita.9G166000.1.p^Q:1-338,H:12-354^75.652%ID^E:0^.^.	.	OEL37649.1^OEL37649.1^Q:3-338,H:124-463^72.4%ID^E:1.6e-178^.^.	PF02362.22^B3^B3 DNA binding domain^31-119^E:7.8e-18`PF02362.22^B3^B3 DNA binding domain^260-338^E:5.4e-08	.	.	GO:0003677^molecular_function^DNA binding	.	B3
46	Transcript_16171	sp|Q9CA56|PP121_ARATH^sp|Q9CA56|PP121_ARATH^Q:3-764,H:639-895^49.416%ID^E:6.41e-64^.^.`sp|Q9CA56|PP121_ARATH^sp|Q9CA56|PP121_ARATH^Q:3-683,H:440-661^28.696%ID^E:3.15e-11^.^.`sp|Q9CA56|PP121_ARATH^sp|Q9CA56|PP121_ARATH^Q:39-404,H:250-370^33.607%ID^E:3.38e-09^.^.`sp|Q9CA56|PP121_ARATH^sp|Q9CA56|PP121_ARATH^Q:27-602,H:145-333^26.154%ID^E:3.89e-06^.^.`sp|Q9CA56|PP121_ARATH^sp|Q9CA56|PP121_ARATH^Q:189…	Transcript_16171.p2	781-1155[-]	.	Seita.2G203900.1.p^Seita.2G203900.1.p^Q:3-767,H:559-813^85.098%ID^E:1.03e-139^.^.`Seita.2G203900.1.p^Seita.2G203900.1.p^Q:99-569,H:390-544^31.21%ID^E:1.17e-11^.^.`Seita.2G203900.1.p^Seita.2G203900.1.p^Q:15-590,H:463-651^25.854%ID^E:4.61e-09^.^.`Seita.2G203900.1.p^Seita.2G203900.1.p^Q:3-371,H:260-382^27.419%ID^E:0.000171^.^.`Seita.2G203900.1.p^Seita.2G203900.1.p^Q:39-590,H:171-353^22.46%ID^E:0.000…	.	XP_039816908.1^XP_039816908.1^Q:3-764,H:402-655^85%ID^E:7e-150^.^.	Seita.2G203800.1.p^Seita.2G203800.1.p^Q:6-119,H:162-277^79.832%ID^E:2.89e-49^.^.	.	XP_004956807.1^XP_004956807.1^Q:6-119,H:162-277^79.8%ID^E:2.5e-48^.^.	.	.	.	.	.	NAC
47	Transcript_16171	sp|Q9CA56|PP121_ARATH^sp|Q9CA56|PP121_ARATH^Q:3-764,H:639-895^49.416%ID^E:6.41e-64^.^.`sp|Q9CA56|PP121_ARATH^sp|Q9CA56|PP121_ARATH^Q:3-683,H:440-661^28.696%ID^E:3.15e-11^.^.`sp|Q9CA56|PP121_ARATH^sp|Q9CA56|PP121_ARATH^Q:39-404,H:250-370^33.607%ID^E:3.38e-09^.^.`sp|Q9CA56|PP121_ARATH^sp|Q9CA56|PP121_ARATH^Q:27-602,H:145-333^26.154%ID^E:3.89e-06^.^.`sp|Q9CA56|PP121_ARATH^sp|Q9CA56|PP121_ARATH^Q:189…	Transcript_16171.p1	3-767[+]	sp|Q9CA56|PP121_ARATH^sp|Q9CA56|PP121_ARATH^Q:1-254,H:639-895^49.416%ID^E:4.58e-73^.^.`sp|Q9CA56|PP121_ARATH^sp|Q9CA56|PP121_ARATH^Q:1-227,H:440-661^28.696%ID^E:1.82e-19^.^.`sp|Q9CA56|PP121_ARATH^sp|Q9CA56|PP121_ARATH^Q:1-134,H:238-370^32.09%ID^E:7.35e-16^.^.`sp|Q9CA56|PP121_ARATH^sp|Q9CA56|PP121_ARATH^Q:9-200,H:145-333^26.154%ID^E:4.29e-11^.^.`sp|Q9CA56|PP121_ARATH^sp|Q9CA56|PP121_ARATH^Q:48-222…	Seita.2G203900.1.p^Seita.2G203900.1.p^Q:3-767,H:559-813^85.098%ID^E:1.03e-139^.^.`Seita.2G203900.1.p^Seita.2G203900.1.p^Q:99-569,H:390-544^31.21%ID^E:1.17e-11^.^.`Seita.2G203900.1.p^Seita.2G203900.1.p^Q:15-590,H:463-651^25.854%ID^E:4.61e-09^.^.`Seita.2G203900.1.p^Seita.2G203900.1.p^Q:3-371,H:260-382^27.419%ID^E:0.000171^.^.`Seita.2G203900.1.p^Seita.2G203900.1.p^Q:39-590,H:171-353^22.46%ID^E:0.000…	.	XP_039816908.1^XP_039816908.1^Q:3-764,H:402-655^85%ID^E:7e-150^.^.	Seita.2G203900.1.p^Seita.2G203900.1.p^Q:1-255,H:559-813^85.098%ID^E:2.66e-155^.^.`Seita.2G203900.1.p^Seita.2G203900.1.p^Q:33-189,H:390-544^31.21%ID^E:5.71e-17^.^.`Seita.2G203900.1.p^Seita.2G203900.1.p^Q:5-196,H:463-651^25.854%ID^E:1.63e-14^.^.`Seita.2G203900.1.p^Seita.2G203900.1.p^Q:13-196,H:171-353^22.46%ID^E:1.22e-09^.^.`Seita.2G203900.1.p^Seita.2G203900.1.p^Q:1-123,H:260-382^27.419%ID^E:3.32e-…	.	XP_039816908.1^XP_039816908.1^Q:1-254,H:402-655^85%ID^E:9.4e-152^.^.	PF01535.21^PPR^PPR repeat^53-76^E:0.13`PF13041.7^PPR_2^PPR repeat family^78-124^E:2.2e-08`PF13812.7^PPR_3^Pentatricopeptide repeat domain^78-128^E:5.3e-05`PF01535.21^PPR^PPR repeat^81-111^E:9.3e-08`PF01535.21^PPR^PPR repeat^120-142^E:0.0045`PF01535.21^PPR^PPR repeat^153-178^E:0.05	.	.	.	.	NAC
48	Transcript_16181	sp|Q02516|HAP5_YEAST^sp|Q02516|HAP5_YEAST^Q:542-889,H:115-237^64.228%ID^E:2.38e-49^.^.	Transcript_16181.p1	350-1162[+]	sp|Q02516|HAP5_YEAST^sp|Q02516|HAP5_YEAST^Q:65-180,H:115-237^64.228%ID^E:2.43e-51^.^.	Seita.9G468100.1.p^Seita.9G468100.1.p^Q:596-898,H:49-150^65.686%ID^E:7.82e-43^.^.	.	XP_018385032.1^XP_018385032.1^Q:350-1162,H:1-271^99.6%ID^E:1.1e-195^.^.	Seita.9G468100.1.p^Seita.9G468100.1.p^Q:83-183,H:49-150^65.686%ID^E:1.25e-44^.^.	.	XP_018385032.1^XP_018385032.1^Q:1-271,H:1-271^99.6%ID^E:6.1e-197^.^.	PF00125.25^Histone^Core histone H2A/H2B/H3/H4^96-165^E:1.3e-14`PF00808.24^CBFD_NFYB_HMF^Histone-like transcription factor (CBF/NF-Y) and archaeal histone^102-165^E:4.9e-15	.	.	GO:0003677^molecular_function^DNA binding`GO:0000786^cellular_component^nucleosome	K08066	NF-YC
49	Transcript_16330	sp|Q94AN4|AP2L1_ARATH^sp|Q94AN4|AP2L1_ARATH^Q:218-670,H:45-196^77.778%ID^E:1.85e-56^.^.	Transcript_16330.p1	131-787[+]	sp|Q6X5Y6|WRI1_ARATH^sp|Q6X5Y6|WRI1_ARATH^Q:21-180,H:44-203^70.807%ID^E:1.94e-76^.^.	Seita.6G164700.1.p^Seita.6G164700.1.p^Q:269-670,H:14-146^88.806%ID^E:3.38e-74^.^.`Seita.6G164700.1.p^Seita.6G164700.1.p^Q:658-915,H:141-230^68.889%ID^E:3.38e-74^.^.	.	XP_034582129.1^XP_034582129.1^Q:2-664,H:45-281^69.7%ID^E:7.1e-93^.^.	Seita.2G209900.1.p^Seita.2G209900.1.p^Q:1-180,H:1-191^77.083%ID^E:1.02e-85^.^.`Seita.2G209900.1.p^Seita.2G209900.1.p^Q:40-108,H:154-214^42.029%ID^E:7.62e-07^.^.	.	CAD6219207.1^CAD6219207.1^Q:1-178,H:1-185^76.7%ID^E:1.8e-88^.^.	PF00847.21^AP2^AP2 domain^40-99^E:2.8e-13`PF00847.21^AP2^AP2 domain^143-177^E:6e-05	.	.	GO:0003700^molecular_function^DNA-binding transcription factor activity`GO:0006355^biological_process^regulation of transcription, DNA-templated	K09285	AP2
50	Transcript_16378	.	Transcript_16378.p3	2-310[-]	.	Seita.3G224700.1.p^Seita.3G224700.1.p^Q:208-2,H:110-184^54.667%ID^E:0.000319^.^.	.	XP_034584289.1^XP_034584289.1^Q:208-2,H:110-184^65.3%ID^E:6.1e-09^.^.	Seita.3G224700.1.p^Seita.3G224700.1.p^Q:35-103,H:110-184^57.333%ID^E:2.11e-06^.^.	.	XP_034584289.1^XP_034584289.1^Q:35-103,H:110-184^65.3%ID^E:7.5e-10^.^.	.	.	.	.	.	C2H2
51	Transcript_16524	sp|Q9SSQ4|FRS6_ARATH^sp|Q9SSQ4|FRS6_ARATH^Q:463-2400,H:76-702^34.294%ID^E:4.73e-112^.^.	Transcript_16524.p1	376-2781[+]	sp|Q9SSQ4|FRS6_ARATH^sp|Q9SSQ4|FRS6_ARATH^Q:30-675,H:76-702^34.294%ID^E:9.79e-115^.^.	Seita.7G136700.2.p^Seita.7G136700.2.p^Q:376-2487,H:1-705^94.901%ID^E:0^.^.	.	XP_025825620.1^XP_025825620.1^Q:376-2667,H:1-764^94.4%ID^E:0^.^.	Seita.7G136700.2.p^Seita.7G136700.2.p^Q:1-791,H:1-793^91.688%ID^E:0^.^.	.	XP_025825620.1^XP_025825620.1^Q:1-764,H:1-764^94.4%ID^E:0^.^.	PF03101.16^FAR1^FAR1 DNA-binding domain^53-139^E:1.3e-21`PF10551.10^MULE^MULE transposase domain^262-355^E:1.3e-22`PF04434.18^SWIM^SWIM zinc finger^543-575^E:0.00026	.	.	GO:0008270^molecular_function^zinc ion binding	.	FAR1
52	Transcript_16794	sp|Q9FY93|NAC83_ARATH^sp|Q9FY93|NAC83_ARATH^Q:226-726,H:23-161^48.503%ID^E:1.14e-31^.^.	Transcript_16794.p1	169-1059[+]	sp|Q9FY93|NAC83_ARATH^sp|Q9FY93|NAC83_ARATH^Q:10-201,H:13-176^47.396%ID^E:1.91e-52^.^.	Seita.3G319900.1.p^Seita.3G319900.1.p^Q:226-729,H:22-196^81.818%ID^E:1.54e-65^.^.`Seita.3G319900.1.p^Seita.3G319900.1.p^Q:896-955,H:252-271^95%ID^E:0.000564^.^.	.	PUZ67088.1^PUZ67088.1^Q:175-741,H:4-191^85.1%ID^E:3.8e-99^.^.	Seita.3G319900.1.p^Seita.3G319900.1.p^Q:9-213,H:11-223^79.439%ID^E:2.26e-96^.^.	.	PUZ67088.1^PUZ67088.1^Q:3-191,H:4-191^84.6%ID^E:1.5e-102^.^.	PF02365.16^NAM^No apical meristem (NAM) protein^12-145^E:4.6e-33	.	.	GO:0003677^molecular_function^DNA binding`GO:0006355^biological_process^regulation of transcription, DNA-templated	.	NAC
53	Transcript_16866	sp|Q9FNY0|E2FA_ARATH^sp|Q9FNY0|E2FA_ARATH^Q:194-1378,H:38-459^48.736%ID^E:6.26e-106^.^.	Transcript_16866.p1	191-1480[+]	sp|Q9FNY0|E2FA_ARATH^sp|Q9FNY0|E2FA_ARATH^Q:2-396,H:38-459^48.736%ID^E:3.02e-121^.^.	Seita.7G296800.1.p^Seita.7G296800.1.p^Q:191-1459,H:17-439^90.544%ID^E:0^.^.	.	TVU50962.1^TVU50962.1^Q:143-1477,H:1-443^89.9%ID^E:7.6e-296^.^.	Seita.7G296800.1.p^Seita.7G296800.1.p^Q:1-423,H:17-439^90.544%ID^E:0^.^.	.	TVU50962.1^TVU50962.1^Q:1-429,H:15-443^90.4%ID^E:2.1e-291^.^.	PF02319.21^E2F_TDP^E2F/DP family winged-helix DNA-binding domain^116-179^E:1.2e-24`PF16421.6^E2F_CC-MB^E2F transcription factor CC-MB domain^195-294^E:3.5e-35	.	.	GO:0003700^molecular_function^DNA-binding transcription factor activity`GO:0006355^biological_process^regulation of transcription, DNA-templated`GO:0005667^cellular_component^transcription regulator complex`GO:0046983^molecular_function^protein dimerization activity	K06620	E2F/DP
54	Transcript_16922	sp|Q9Y7I8|ZUO1_SCHPO^sp|Q9Y7I8|ZUO1_SCHPO^Q:3-497,H:117-279^65.455%ID^E:1.07e-71^.^.`sp|Q9Y7I8|ZUO1_SCHPO^sp|Q9Y7I8|ZUO1_SCHPO^Q:728-979,H:356-441^35.632%ID^E:5.13e-06^.^.	Transcript_16922.p1	3-1094[+]	sp|Q9Y7I8|ZUO1_SCHPO^sp|Q9Y7I8|ZUO1_SCHPO^Q:1-165,H:117-279^65.455%ID^E:2.97e-72^.^.	Seita.7G065700.2.p^Seita.7G065700.2.p^Q:3-488,H:117-287^41.379%ID^E:3.14e-31^.^.	WP_075795107_1^WP_075795107_1^Q:3-245,H:20-91^34.1%ID^E:0.00029^.^.	XP_018390282.1^XP_018390282.1^Q:3-503,H:120-286^98.2%ID^E:5.8e-106^.^.	Seita.7G065700.2.p^Seita.7G065700.2.p^Q:2-162,H:118-287^41.618%ID^E:2.1e-31^.^.	WP_075795107_1^WP_075795107_1^Q:1-81,H:20-91^34.1%ID^E:0.00029^.^.	XP_018390282.1^XP_018390282.1^Q:1-167,H:120-286^98.2%ID^E:5.8e-106^.^.	PF00226.32^DnaJ^DnaJ domain^1-48^E:1.4e-12	.	.	.	K09522	MYB
55	Transcript_18198	sp|Q700D9|MYBF_ARATH^sp|Q700D9|MYBF_ARATH^Q:108-13,H:15-46^71.875%ID^E:2.93e-08^.^.	Transcript_18198.p2	1-345[-]	sp|Q700D9|MYBF_ARATH^sp|Q700D9|MYBF_ARATH^Q:80-111,H:15-46^71.875%ID^E:3.22e-09^.^.	Seita.1G021500.1.p^Seita.1G021500.1.p^Q:171-10,H:96-148^85.185%ID^E:2.66e-24^.^.	.	RLM78369.1^RLM78369.1^Q:345-10,H:32-142^79.5%ID^E:1.2e-24^.^.	Seita.1G021500.1.p^Seita.1G021500.1.p^Q:1-112,H:38-148^75.893%ID^E:3.42e-31^.^.	.	RLM78369.1^RLM78369.1^Q:1-112,H:32-142^79.5%ID^E:1.2e-24^.^.	.	.	.	.	.	G2-like
56	Transcript_18245	sp|O13493|MYB1_NEUCR^sp|O13493|MYB1_NEUCR^Q:5-316,H:7-110^61.538%ID^E:2.4e-39^.^.	Transcript_18245.p1	2-349[+]	sp|O13493|MYB1_NEUCR^sp|O13493|MYB1_NEUCR^Q:2-105,H:7-110^61.538%ID^E:2.16e-39^.^.	Seita.4G205800.1.p^Seita.4G205800.1.p^Q:11-313,H:11-111^49.505%ID^E:9.07e-24^.^.	.	XP_038789524.1^XP_038789524.1^Q:2-349,H:3-118^100%ID^E:5.2e-80^.^.	Seita.4G205800.1.p^Seita.4G205800.1.p^Q:4-104,H:11-111^49.505%ID^E:8.17e-24^.^.	.	XP_038789524.1^XP_038789524.1^Q:1-116,H:3-118^100%ID^E:5.2e-80^.^.	PF00249.32^Myb_DNA-binding^Myb-like DNA-binding domain^4-49^E:1.5e-14`PF13921.7^Myb_DNA-bind_6^Myb-like DNA-binding domain^7-63^E:4.3e-13`PF00249.32^Myb_DNA-binding^Myb-like DNA-binding domain^60-98^E:3.3e-09	.	.	.	K09425	MYB
57	Transcript_18565	sp|Q4KKX4|NCOR1_XENTR^sp|Q4KKX4|NCOR1_XENTR^Q:37-390,H:333-458^55.556%ID^E:1.71e-36^.^.	Transcript_18565.p1	1-390[+]	sp|Q4KKX4|NCOR1_XENTR^sp|Q4KKX4|NCOR1_XENTR^Q:2-130,H:322-458^56.934%ID^E:4.46e-41^.^.	Seita.3G048100.2.p^Seita.3G048100.2.p^Q:175-390,H:802-874^38.356%ID^E:4.41e-06^.^.	.	XP_031635865.1^XP_031635865.1^Q:1-390,H:385-514^96.9%ID^E:4.6e-71^.^.	Seita.3G048100.2.p^Seita.3G048100.2.p^Q:59-130,H:802-874^38.356%ID^E:7.35e-06^.^.	.	XP_031635865.1^XP_031635865.1^Q:1-130,H:385-514^96.9%ID^E:4.6e-71^.^.	.	.	.	.	.	MYB_related
58	Transcript_19421	sp|Q9XI33|WIN1_ARATH^sp|Q9XI33|WIN1_ARATH^Q:562-2,H:1-197^63.636%ID^E:1.07e-57^.^.	Transcript_19421.p1	2-667[-]	sp|Q9XI33|WIN1_ARATH^sp|Q9XI33|WIN1_ARATH^Q:36-222,H:1-197^64.141%ID^E:1.01e-76^.^.	Seita.1G044700.1.p^Seita.1G044700.1.p^Q:562-5,H:10-194^90.323%ID^E:2.57e-94^.^.	.	XP_025802649.1^XP_025802649.1^Q:562-2,H:10-195^91.4%ID^E:6.7e-112^.^.	Seita.1G044700.1.p^Seita.1G044700.1.p^Q:36-221,H:10-194^90.323%ID^E:3e-120^.^.	.	XP_025802649.1^XP_025802649.1^Q:36-222,H:10-195^91.4%ID^E:6.7e-112^.^.	PF00847.21^AP2^AP2 domain^42-86^E:3.4e-12	.	.	GO:0003700^molecular_function^DNA-binding transcription factor activity`GO:0006355^biological_process^regulation of transcription, DNA-templated	.	ERF
59	Transcript_19838	.	Transcript_19838.p1	1-576[+]	.	Seita.1G334400.1.p^Seita.1G334400.1.p^Q:229-567,H:452-563^84.483%ID^E:2.82e-41^.^.	.	OEL33127.1^OEL33127.1^Q:172-567,H:307-447^78%ID^E:1.7e-59^.^.	Seita.1G334400.1.p^Seita.1G334400.1.p^Q:47-189,H:415-563^71.242%ID^E:2.22e-53^.^.	.	OEL33127.1^OEL33127.1^Q:58-189,H:307-447^78%ID^E:1.1e-59^.^.	.	.	.	.	.	WRKY
60	Transcript_19876	sp|Q93ZL5|CDF2_ARATH^sp|Q93ZL5|CDF2_ARATH^Q:519-971,H:117-249^53.289%ID^E:8.08e-44^.^.	Transcript_19876.p1	3-1157[+]	sp|Q93ZL5|CDF2_ARATH^sp|Q93ZL5|CDF2_ARATH^Q:173-323,H:117-249^53.289%ID^E:4.74e-44^.^.	Seita.5G052700.2.p^Seita.5G052700.2.p^Q:66-1202,H:1-401^72.66%ID^E:0^.^.	.	XP_034597997.1^XP_034597997.1^Q:66-1202,H:1-401^77.3%ID^E:3.5e-179^.^.	Seita.5G052700.2.p^Seita.5G052700.2.p^Q:22-384,H:1-385^73.846%ID^E:0^.^.	.	XP_034597997.1^XP_034597997.1^Q:22-384,H:1-385^77.2%ID^E:1.5e-168^.^.	PF02701.16^zf-Dof^Dof domain, zinc finger^191-248^E:2.1e-32	.	.	GO:0003677^molecular_function^DNA binding`GO:0006355^biological_process^regulation of transcription, DNA-templated	.	Dof
61	Transcript_19881	sp|Q9FMC2|BZP43_ARATH^sp|Q9FMC2|BZP43_ARATH^Q:802-1260,H:15-144^34.641%ID^E:7.89e-19^.^.	Transcript_19881.p2	288-680[-]	.	Seita.1G304600.1.p^Seita.1G304600.1.p^Q:796-1314,H:1-170^89.017%ID^E:4.97e-104^.^.	.	RLN07622.1^RLN07622.1^Q:796-1335,H:1-177^87.8%ID^E:1.2e-95^.^.	.	.	.	.	.	.	.	.	bZIP
62	Transcript_19881	sp|Q9FMC2|BZP43_ARATH^sp|Q9FMC2|BZP43_ARATH^Q:802-1260,H:15-144^34.641%ID^E:7.89e-19^.^.	Transcript_19881.p1	796-1314[+]	sp|Q9FMC2|BZP43_ARATH^sp|Q9FMC2|BZP43_ARATH^Q:3-155,H:15-144^34.641%ID^E:3.88e-21^.^.	Seita.1G304600.1.p^Seita.1G304600.1.p^Q:796-1314,H:1-170^89.017%ID^E:4.97e-104^.^.	.	RLN07622.1^RLN07622.1^Q:796-1335,H:1-177^87.8%ID^E:1.2e-95^.^.	Seita.1G304600.1.p^Seita.1G304600.1.p^Q:1-173,H:1-170^89.017%ID^E:1.39e-109^.^.	.	RLN07622.1^RLN07622.1^Q:1-172,H:1-169^89.5%ID^E:3.8e-97^.^.	PF00170.22^bZIP_1^bZIP transcription factor^78-140^E:2.4e-08	.	.	GO:0003700^molecular_function^DNA-binding transcription factor activity`GO:0006355^biological_process^regulation of transcription, DNA-templated	.	bZIP
63	Transcript_20128	sp|Q6A331|ALY1_ARATH^sp|Q6A331|ALY1_ARATH^Q:2-1387,H:454-963^29.75%ID^E:5.4e-57^.^.	Transcript_20128.p1	2-1420[+]	sp|Q6A331|ALY1_ARATH^sp|Q6A331|ALY1_ARATH^Q:1-467,H:454-968^30.114%ID^E:1.33e-62^.^.	Seita.9G308900.2.p^Seita.9G308900.2.p^Q:2-1387,H:388-851^66.094%ID^E:0^.^.	.	XP_034571205.1^XP_034571205.1^Q:2-1402,H:388-856^66%ID^E:3.1e-205^.^.	Seita.9G308900.2.p^Seita.9G308900.2.p^Q:1-467,H:388-856^65.817%ID^E:0^.^.	.	XP_034571205.1^XP_034571205.1^Q:1-467,H:388-856^66%ID^E:6.1e-207^.^.	PF06584.14^DIRP^DIRP^103-204^E:1.3e-28	.	.	.	.	MYB_related
64	Transcript_20152	sp|Q9XEF0|BH051_ARATH^sp|Q9XEF0|BH051_ARATH^Q:358-876,H:78-251^36.667%ID^E:6.76e-22^.^.	Transcript_20152.p1	127-891[+]	sp|Q9XEF0|BH051_ARATH^sp|Q9XEF0|BH051_ARATH^Q:67-250,H:67-251^39.267%ID^E:2.52e-30^.^.	Seita.5G113600.2.p^Seita.5G113600.2.p^Q:127-891,H:1-254^76.448%ID^E:4.13e-116^.^.	.	KAF8704901.1^KAF8704901.1^Q:127-888,H:1-248^79.6%ID^E:1e-127^.^.	Seita.5G113600.2.p^Seita.5G113600.2.p^Q:1-255,H:1-254^79.537%ID^E:2.23e-121^.^.	.	KAF8704901.1^KAF8704901.1^Q:1-254,H:1-248^79.6%ID^E:9.1e-129^.^.	PF00010.27^HLH^Helix-loop-helix DNA-binding domain^67-111^E:4.7e-09	.	.	GO:0046983^molecular_function^protein dimerization activity	.	bHLH
65	Transcript_20229	sp|A0SPJ8|NAM1_HORVV^sp|A0SPJ8|NAM1_HORVV^Q:3-467,H:42-207^56.627%ID^E:3.21e-52^.^.`sp|A0SPJ8|NAM1_HORVV^sp|A0SPJ8|NAM1_HORVV^Q:546-875,H:42-153^58.929%ID^E:2.29e-35^.^.	Transcript_20229.p1	3-881[+]	sp|A0SPJ8|NAM1_HORVV^sp|A0SPJ8|NAM1_HORVV^Q:1-155,H:42-207^56.627%ID^E:4.66e-54^.^.`sp|A0SPJ8|NAM1_HORVV^sp|A0SPJ8|NAM1_HORVV^Q:182-291,H:42-153^58.929%ID^E:1.31e-35^.^.	Seita.7G306400.1.p^Seita.7G306400.1.p^Q:3-479,H:18-172^60%ID^E:1.66e-57^.^.`Seita.7G306400.1.p^Seita.7G306400.1.p^Q:546-881,H:18-128^58.407%ID^E:1.46e-35^.^.	.	XP_009406848.2^XP_009406848.2^Q:3-881,H:21-419^40.8%ID^E:1.7e-83^.^.	Seita.8G008100.1.p^Seita.8G008100.1.p^Q:1-191,H:18-206^52.308%ID^E:9.89e-59^.^.`Seita.8G008100.1.p^Seita.8G008100.1.p^Q:182-293,H:18-128^57.522%ID^E:3.03e-35^.^.	.	XP_009406848.2^XP_009406848.2^Q:1-293,H:21-419^40.8%ID^E:1.7e-83^.^.	PF02365.16^NAM^No apical meristem (NAM) protein^1-121^E:2.5e-29`PF02365.16^NAM^No apical meristem (NAM) protein^182-288^E:3.4e-22	.	.	GO:0003677^molecular_function^DNA binding`GO:0006355^biological_process^regulation of transcription, DNA-templated	.	NAC
66	Transcript_20319	sp|Q9LVS0|KUA1_ARATH^sp|Q9LVS0|KUA1_ARATH^Q:155-724,H:1-161^42.268%ID^E:9.7e-27^.^.	Transcript_20319.p1	155-1048[+]	sp|Q7XC57|MYBS3_ORYSJ^sp|Q7XC57|MYBS3_ORYSJ^Q:1-190,H:1-159^45.361%ID^E:3.87e-41^.^.	Seita.3G111800.1.p^Seita.3G111800.1.p^Q:155-1048,H:1-301^77.632%ID^E:2.69e-115^.^.	.	XP_039836874.1^XP_039836874.1^Q:155-1045,H:1-294^77.2%ID^E:2.2e-146^.^.	Seita.3G111800.1.p^Seita.3G111800.1.p^Q:1-298,H:1-301^78.947%ID^E:2.79e-142^.^.	.	XP_039836874.1^XP_039836874.1^Q:1-297,H:1-294^77.2%ID^E:1.3e-150^.^.	PF00249.32^Myb_DNA-binding^Myb-like DNA-binding domain^123-170^E:1.7e-09	.	.	.	.	MYB_related
67	Transcript_20335	sp|Q8GVE1|CIGR2_ORYSJ^sp|Q8GVE1|CIGR2_ORYSJ^Q:429-2045,H:24-543^56.618%ID^E:0^.^.	Transcript_20335.p2	2-307[+]	.	Seita.9G270200.1.p^Seita.9G270200.1.p^Q:402-2051,H:1-543^87.818%ID^E:0^.^.	.	TVU30831.1^TVU30831.1^Q:402-2048,H:1-543^89.5%ID^E:0^.^.	.	.	.	.	.	.	.	.	GRAS
68	Transcript_20335	sp|Q8GVE1|CIGR2_ORYSJ^sp|Q8GVE1|CIGR2_ORYSJ^Q:429-2045,H:24-543^56.618%ID^E:0^.^.	Transcript_20335.p1	402-2051[+]	sp|Q8GVE1|CIGR2_ORYSJ^sp|Q8GVE1|CIGR2_ORYSJ^Q:10-548,H:24-543^56.801%ID^E:0^.^.	Seita.9G270200.1.p^Seita.9G270200.1.p^Q:402-2051,H:1-543^87.818%ID^E:0^.^.	.	TVU30831.1^TVU30831.1^Q:402-2048,H:1-543^89.5%ID^E:0^.^.	Seita.9G270200.1.p^Seita.9G270200.1.p^Q:1-550,H:1-543^88%ID^E:0^.^.	.	TVU30831.1^TVU30831.1^Q:1-549,H:1-543^89.5%ID^E:0^.^.	PF03514.15^GRAS^GRAS domain family^172-548^E:1.8e-124	.	.	.	.	GRAS
69	Transcript_20336	sp|Q6AT90|APG_ORYSJ^sp|Q6AT90|APG_ORYSJ^Q:1164-745,H:338-478^68.182%ID^E:1.53e-36^.^.`sp|Q6AT90|APG_ORYSJ^sp|Q6AT90|APG_ORYSJ^Q:1666-1295,H:78-221^56.376%ID^E:1.55e-21^.^.	Transcript_20336.p3	610-1209[-]	sp|Q0JNI9|PIL15_ORYSJ^sp|Q0JNI9|PIL15_ORYSJ^Q:1-152,H:372-535^68.072%ID^E:1.09e-63^.^.	Seita.3G055700.1.p^Seita.3G055700.1.p^Q:1942-1286,H:93-293^70.404%ID^E:1.85e-73^.^.`Seita.3G055700.1.p^Seita.3G055700.1.p^Q:1164-610,H:399-578^63.243%ID^E:6.55e-41^.^.	.	OEL23913.1^OEL23913.1^Q:1936-1241,H:1-216^71.7%ID^E:1.7e-86^.^.	Seita.3G055700.1.p^Seita.3G055700.1.p^Q:2-200,H:385-578^72.906%ID^E:4.52e-66^.^.	.	TVU35873.1^TVU35873.1^Q:1-199,H:311-507^78%ID^E:1.9e-89^.^.	PF00010.27^HLH^Helix-loop-helix DNA-binding domain^17-63^E:9.4e-15	.	.	GO:0046983^molecular_function^protein dimerization activity	K12126	bHLH
70	Transcript_20336	sp|Q6AT90|APG_ORYSJ^sp|Q6AT90|APG_ORYSJ^Q:1164-745,H:338-478^68.182%ID^E:1.53e-36^.^.`sp|Q6AT90|APG_ORYSJ^sp|Q6AT90|APG_ORYSJ^Q:1666-1295,H:78-221^56.376%ID^E:1.55e-21^.^.	Transcript_20336.p2	1163-1939[-]	sp|Q6AT90|APG_ORYSJ^sp|Q6AT90|APG_ORYSJ^Q:92-215,H:78-221^56.376%ID^E:3.23e-24^.^.	Seita.3G055700.1.p^Seita.3G055700.1.p^Q:1942-1286,H:93-293^70.404%ID^E:1.85e-73^.^.`Seita.3G055700.1.p^Seita.3G055700.1.p^Q:1164-610,H:399-578^63.243%ID^E:6.55e-41^.^.	.	OEL23913.1^OEL23913.1^Q:1936-1241,H:1-216^71.7%ID^E:1.7e-86^.^.	Seita.3G055700.1.p^Seita.3G055700.1.p^Q:1-218,H:94-293^70.721%ID^E:6.53e-80^.^.	.	OEL23913.1^OEL23913.1^Q:4-233,H:3-216^72.3%ID^E:2.5e-93^.^.	.	.	.	.	.	bHLH
71	Transcript_21664	sp|Q94FL9|MB3R4_ARATH^sp|Q94FL9|MB3R4_ARATH^Q:1-372,H:41-164^81.452%ID^E:8.23e-70^.^.	Transcript_21664.p1	1-372[+]	sp|Q94FL9|MB3R4_ARATH^sp|Q94FL9|MB3R4_ARATH^Q:1-124,H:41-164^81.452%ID^E:7.4e-70^.^.	Seita.3G079800.2.p^Seita.3G079800.2.p^Q:1-372,H:60-183^96.774%ID^E:1.95e-84^.^.	.	PWZ16970.1^PWZ16970.1^Q:1-372,H:61-184^96%ID^E:8.2e-90^.^.	Seita.3G079800.2.p^Seita.3G079800.2.p^Q:1-124,H:60-183^96.774%ID^E:1.76e-84^.^.	.	PWZ16970.1^PWZ16970.1^Q:1-124,H:61-184^96%ID^E:8.2e-90^.^.	PF00249.32^Myb_DNA-binding^Myb-like DNA-binding domain^2-35^E:4.4e-10`PF13921.7^Myb_DNA-bind_6^Myb-like DNA-binding domain^2-50^E:8.5e-11`PF00249.32^Myb_DNA-binding^Myb-like DNA-binding domain^41-87^E:1.9e-18`PF13921.7^Myb_DNA-bind_6^Myb-like DNA-binding domain^44-104^E:7.1e-19`PF00249.32^Myb_DNA-binding^Myb-like DNA-binding domain^93-124^E:7.9e-08	.	.	.	.	MYB
72	Transcript_21923	sp|Q2QZJ8|JAMYB_ORYSJ^sp|Q2QZJ8|JAMYB_ORYSJ^Q:167-349,H:230-285^50.82%ID^E:3.76e-11^.^.	Transcript_21923.p1	2-352[+]	sp|Q2QZJ8|JAMYB_ORYSJ^sp|Q2QZJ8|JAMYB_ORYSJ^Q:56-116,H:230-285^50.82%ID^E:1.3e-11^.^.	Seita.3G333800.1.p^Seita.3G333800.1.p^Q:128-352,H:213-295^65.06%ID^E:4.5e-21^.^.	.	OEL38939.1^OEL38939.1^Q:38-349,H:191-298^63.9%ID^E:3.7e-33^.^.	Seita.3G333800.1.p^Seita.3G333800.1.p^Q:24-117,H:193-295^64.423%ID^E:5.84e-27^.^.	.	OEL38939.1^OEL38939.1^Q:13-116,H:191-298^63.9%ID^E:8.4e-34^.^.	.	.	.	.	.	MYB
73	Transcript_22222	sp|O13493|MYB1_NEUCR^sp|O13493|MYB1_NEUCR^Q:9-293,H:16-110^61.053%ID^E:1.29e-34^.^.	Transcript_22222.p1	3-500[+]	sp|O13493|MYB1_NEUCR^sp|O13493|MYB1_NEUCR^Q:3-97,H:16-110^61.053%ID^E:1.17e-34^.^.	Seita.3G278400.1.p^Seita.3G278400.1.p^Q:9-272,H:39-126^51.136%ID^E:6.76e-21^.^.	.	KAF2034126.1^KAF2034126.1^Q:3-500,H:11-176^91.6%ID^E:4.3e-108^.^.	Seita.3G278400.1.p^Seita.3G278400.1.p^Q:3-90,H:39-126^51.136%ID^E:6.08e-21^.^.	.	KAF2034126.1^KAF2034126.1^Q:1-166,H:11-176^91.6%ID^E:4.3e-108^.^.	PF13921.7^Myb_DNA-bind_6^Myb-like DNA-binding domain^2-56^E:1.4e-11`PF00249.32^Myb_DNA-binding^Myb-like DNA-binding domain^3-41^E:1.1e-10`PF00249.32^Myb_DNA-binding^Myb-like DNA-binding domain^52-90^E:3.2e-10	.	.	.	K09425	MYB
74	Transcript_22404	sp|Q7X8R0|EAT1_ORYSJ^sp|Q7X8R0|EAT1_ORYSJ^Q:3-476,H:130-293^81.212%ID^E:2.74e-87^.^.	Transcript_22404.p1	3-503[+]	sp|Q7X8R0|EAT1_ORYSJ^sp|Q7X8R0|EAT1_ORYSJ^Q:1-158,H:130-293^81.212%ID^E:6.99e-88^.^.	Seita.7G222500.2.p^Seita.7G222500.2.p^Q:3-476,H:131-293^80.368%ID^E:8.82e-91^.^.	.	XP_015634639.1^XP_015634639.1^Q:3-476,H:130-293^81.2%ID^E:2.7e-84^.^.	Seita.7G222500.2.p^Seita.7G222500.2.p^Q:1-158,H:131-293^80.368%ID^E:3.27e-91^.^.	.	XP_015634639.1^XP_015634639.1^Q:1-158,H:130-293^81.2%ID^E:8.3e-85^.^.	.	.	.	.	.	bHLH
75	Transcript_22441	sp|Q9M8J3|FRS7_ARATH^sp|Q9M8J3|FRS7_ARATH^Q:41-622,H:187-360^30.256%ID^E:1.22e-20^.^.`sp|Q9M8J3|FRS7_ARATH^sp|Q9M8J3|FRS7_ARATH^Q:29-364,H:21-117^31.858%ID^E:9.09e-12^.^.	Transcript_22441.p1	2-622[+]	sp|Q9M8J3|FRS7_ARATH^sp|Q9M8J3|FRS7_ARATH^Q:14-207,H:187-360^30.256%ID^E:1.1e-20^.^.`sp|Q9M8J3|FRS7_ARATH^sp|Q9M8J3|FRS7_ARATH^Q:10-121,H:21-117^31.858%ID^E:8.18e-12^.^.	Seita.6G049500.1.p^Seita.6G049500.1.p^Q:2-622,H:177-383^86.473%ID^E:5.29e-126^.^.`Seita.6G049500.1.p^Seita.6G049500.1.p^Q:26-418,H:62-191^41.045%ID^E:9.92e-25^.^.	.	XP_025820563.1^XP_025820563.1^Q:2-622,H:177-383^87.9%ID^E:3.3e-121^.^.	Seita.6G049500.1.p^Seita.6G049500.1.p^Q:1-207,H:177-383^86.473%ID^E:4.76e-126^.^.`Seita.6G049500.1.p^Seita.6G049500.1.p^Q:9-139,H:62-191^41.045%ID^E:8.93e-25^.^.	.	XP_025820563.1^XP_025820563.1^Q:1-207,H:177-383^87.9%ID^E:3.3e-121^.^.	PF03101.16^FAR1^FAR1 DNA-binding domain^31-122^E:8.6e-16	.	.	.	.	FAR1
76	Transcript_22603	sp|Q2QPW2|C3H67_ORYSJ^sp|Q2QPW2|C3H67_ORYSJ^Q:41-619,H:425-619^77.778%ID^E:1.55e-78^.^.	Transcript_22603.p1	95-622[+]	sp|Q2QPW2|C3H67_ORYSJ^sp|Q2QPW2|C3H67_ORYSJ^Q:1-175,H:443-619^77.222%ID^E:5.74e-78^.^.	Seita.3G350600.1.p^Seita.3G350600.1.p^Q:41-622,H:405-599^89.744%ID^E:4.58e-104^.^.	.	TKW28998.1^TKW28998.1^Q:2-619,H:365-571^89.9%ID^E:7.2e-116^.^.	Seita.3G350600.1.p^Seita.3G350600.1.p^Q:1-176,H:423-599^90.395%ID^E:8.19e-99^.^.	.	TKW28998.1^TKW28998.1^Q:1-175,H:396-571^90.3%ID^E:1e-98^.^.	.	.	.	.	.	C3H
77	Transcript_22799	sp|Q6K7E6|ERF1_ORYSJ^sp|Q6K7E6|ERF1_ORYSJ^Q:2457-3173,H:127-362^65%ID^E:3.44e-79^.^.	Transcript_22799.p3	852-1385[+]	.	Seita.4G041600.1.p^Seita.4G041600.1.p^Q:2457-3185,H:113-345^71.311%ID^E:1.61e-88^.^.	.	KAG2536504.1^KAG2536504.1^Q:2457-3185,H:24-266^81.1%ID^E:1.8e-122^.^.	.	.	.	.	.	.	.	.	ERF
78	Transcript_22799	sp|Q6K7E6|ERF1_ORYSJ^sp|Q6K7E6|ERF1_ORYSJ^Q:2457-3173,H:127-362^65%ID^E:3.44e-79^.^.	Transcript_22799.p2	2619-3188[+]	sp|Q6K7E6|ERF1_ORYSJ^sp|Q6K7E6|ERF1_ORYSJ^Q:3-185,H:182-362^56.522%ID^E:1.87e-60^.^.	Seita.4G041600.1.p^Seita.4G041600.1.p^Q:2457-3185,H:113-345^71.311%ID^E:1.61e-88^.^.	.	KAG2536504.1^KAG2536504.1^Q:2457-3185,H:24-266^81.1%ID^E:1.8e-122^.^.	Seita.4G041600.1.p^Seita.4G041600.1.p^Q:1-189,H:167-345^64.211%ID^E:1.74e-66^.^.	.	KAG2536504.1^KAG2536504.1^Q:1-189,H:78-266^77.4%ID^E:3e-93^.^.	.	.	.	.	K09286	ERF
79	Transcript_22799	sp|Q6K7E6|ERF1_ORYSJ^sp|Q6K7E6|ERF1_ORYSJ^Q:2457-3173,H:127-362^65%ID^E:3.44e-79^.^.	Transcript_22799.p1	1-807[+]	.	Seita.4G041600.1.p^Seita.4G041600.1.p^Q:2457-3185,H:113-345^71.311%ID^E:1.61e-88^.^.	.	KAG2536504.1^KAG2536504.1^Q:2457-3185,H:24-266^81.1%ID^E:1.8e-122^.^.	Seita.6G078800.1.p^Seita.6G078800.1.p^Q:176-234,H:1-52^57.627%ID^E:4.41e-09^.^.	.	TVU06906.1^TVU06906.1^Q:153-234,H:111-192^67.1%ID^E:7.2e-21^.^.	.	.	.	.	.	ERF
80	Transcript_22941	sp|Q9ZUL3|IDD5_ARATH^sp|Q9ZUL3|IDD5_ARATH^Q:1-69,H:192-214^100%ID^E:5.48e-06^.^.	Transcript_22941.p1	133-1131[+]	sp|Q9ZUL3|IDD5_ARATH^sp|Q9ZUL3|IDD5_ARATH^Q:109-305,H:346-540^34.259%ID^E:4.24e-06^.^.	Seita.7G201000.2.p^Seita.7G201000.2.p^Q:1-1131,H:204-608^74.51%ID^E:2.65e-106^.^.	.	RLM65924.1^RLM65924.1^Q:1-1128,H:199-594^79.8%ID^E:1.5e-169^.^.	Seita.7G201000.2.p^Seita.7G201000.2.p^Q:1-333,H:248-608^77.747%ID^E:5.65e-134^.^.	.	RLM65924.1^RLM65924.1^Q:1-332,H:243-594^77.6%ID^E:2.3e-140^.^.	.	.	.	.	.	C2H2
81	Transcript_23142	sp|O80942|ZFP10_ARATH^sp|O80942|ZFP10_ARATH^Q:1-63,H:50-70^95.238%ID^E:4.81e-05^.^.	Transcript_23142.p1	25-615[+]	.	Seita.J004500.1.p^Seita.J004500.1.p^Q:1-594,H:73-265^58.416%ID^E:4.58e-38^.^.	.	OEL26577.1^OEL26577.1^Q:1-612,H:75-283^60.8%ID^E:3.6e-52^.^.	Seita.J004500.1.p^Seita.J004500.1.p^Q:1-190,H:81-265^63.636%ID^E:3.6e-59^.^.	.	OEL26577.1^OEL26577.1^Q:1-196,H:83-283^59.3%ID^E:4.2e-48^.^.	.	.	.	.	.	C2H2
82	Transcript_23355	sp|O80933|SCL9_ARATH^sp|O80933|SCL9_ARATH^Q:336-2330,H:70-714^46.88%ID^E:0^.^.	Transcript_23355.p1	141-2342[+]	sp|O80933|SCL9_ARATH^sp|O80933|SCL9_ARATH^Q:66-730,H:70-714^46.88%ID^E:0^.^.	Seita.9G453600.2.p^Seita.9G453600.2.p^Q:141-2342,H:1-735^91.565%ID^E:0^.^.	.	XP_004984720.1^XP_004984720.1^Q:141-2339,H:1-734^91.6%ID^E:0^.^.	Seita.9G453600.2.p^Seita.9G453600.2.p^Q:1-734,H:1-735^91.565%ID^E:0^.^.	.	XP_004984720.1^XP_004984720.1^Q:1-733,H:1-734^91.6%ID^E:0^.^.	PF03514.15^GRAS^GRAS domain family^359-729^E:4.5e-115	.	.	.	.	GRAS
83	Transcript_23376	sp|P25207|NFYB_CHICK^sp|P25207|NFYB_CHICK^Q:698-1057,H:32-147^61.667%ID^E:4.07e-43^.^.	Transcript_23376.p1	647-1651[+]	sp|Q5QMG3|NFYB2_ORYSJ^sp|Q5QMG3|NFYB2_ORYSJ^Q:40-147,H:32-140^66.055%ID^E:5.58e-45^.^.	Seita.5G371200.1.p^Seita.5G371200.1.p^Q:764-1039,H:16-107^71.739%ID^E:6.97e-43^.^.	.	XP_038785289.1^XP_038785289.1^Q:647-1051,H:1-135^98.5%ID^E:1.9e-81^.^.	Seita.5G371200.1.p^Seita.5G371200.1.p^Q:40-183,H:16-157^53.425%ID^E:3.85e-46^.^.	.	XP_038785289.1^XP_038785289.1^Q:1-135,H:1-135^98.5%ID^E:1.4e-84^.^.	PF00808.24^CBFD_NFYB_HMF^Histone-like transcription factor (CBF/NF-Y) and archaeal histone^46-110^E:3.4e-28	.	.	.	K08065	NF-YB
84	Transcript_25114	sp|O14348|NC2B_SCHPO^sp|O14348|NC2B_SCHPO^Q:536-150,H:6-132^59.69%ID^E:8.79e-47^.^.	Transcript_25114.p2	126-557[-]	sp|O14348|NC2B_SCHPO^sp|O14348|NC2B_SCHPO^Q:8-137,H:6-133^60%ID^E:9.08e-49^.^.	Seita.6G127400.1.p^Seita.6G127400.1.p^Q:536-150,H:10-135^41.985%ID^E:2.71e-25^.^.	.	XP_018389535.1^XP_018389535.1^Q:557-129,H:1-143^100%ID^E:7.6e-93^.^.	Seita.6G127400.1.p^Seita.6G127400.1.p^Q:8-138,H:10-137^42.105%ID^E:4.04e-27^.^.	.	XP_018389535.1^XP_018389535.1^Q:1-143,H:1-143^100%ID^E:2.8e-93^.^.	PF00808.24^CBFD_NFYB_HMF^Histone-like transcription factor (CBF/NF-Y) and archaeal histone^13-79^E:1.6e-17	.	.	.	K21751	NF-YB
85	Transcript_25278	sp|Q5R4W3|DPOE3_PONAB^sp|Q5R4W3|DPOE3_PONAB^Q:206-511,H:10-103^37.255%ID^E:1.8e-15^.^.	Transcript_25278.p1	122-607[+]	sp|Q5R4W3|DPOE3_PONAB^sp|Q5R4W3|DPOE3_PONAB^Q:29-126,H:10-100^35.714%ID^E:1.55e-16^.^.	Seita.2G133600.1.p^Seita.2G133600.1.p^Q:197-607,H:37-174^86.957%ID^E:1.64e-78^.^.	.	OEL12638.1^OEL12638.1^Q:176-604,H:32-173^88.1%ID^E:5.6e-74^.^.	Seita.2G133600.1.p^Seita.2G133600.1.p^Q:26-162,H:37-174^86.957%ID^E:6.66e-81^.^.	.	OEL12638.1^OEL12638.1^Q:19-161,H:32-173^88.1%ID^E:1.2e-73^.^.	PF00808.24^CBFD_NFYB_HMF^Histone-like transcription factor (CBF/NF-Y) and archaeal histone^28-99^E:6.8e-09	.	.	.	K02326	NF-YB
86	Transcript_25288	sp|Q75LX7|KNOS4_ORYSJ^sp|Q75LX7|KNOS4_ORYSJ^Q:47-844,H:3-270^71.747%ID^E:1.56e-110^.^.	Transcript_25288.p1	2-844[+]	sp|Q75LX7|KNOS4_ORYSJ^sp|Q75LX7|KNOS4_ORYSJ^Q:16-281,H:3-270^72.325%ID^E:2.77e-119^.^.	Seita.9G142500.1.p^Seita.9G142500.1.p^Q:44-844,H:1-268^85.556%ID^E:3.43e-141^.^.	.	XP_034576855.1^XP_034576855.1^Q:44-844,H:1-268^87.4%ID^E:4.4e-155^.^.	Seita.9G142500.1.p^Seita.9G142500.1.p^Q:15-281,H:1-268^87.407%ID^E:1.6e-158^.^.	.	XP_034576855.1^XP_034576855.1^Q:15-281,H:1-268^87.4%ID^E:4.4e-155^.^.	PF03790.14^KNOX1^KNOX1 domain^74-114^E:4.5e-21`PF03791.14^KNOX2^KNOX2 domain^126-169^E:4.8e-20`PF03789.14^ELK^ELK domain^211-232^E:5.8e-10`PF05920.12^Homeobox_KN^Homeobox KN domain^251-281^E:1.8e-07	.	.	GO:0003677^molecular_function^DNA binding`GO:0005634^cellular_component^nucleus`GO:0006355^biological_process^regulation of transcription, DNA-templated	.	TALE
87	Transcript_25321	sp|Q5NAV3|C3H5_ORYSJ^sp|Q5NAV3|C3H5_ORYSJ^Q:61-369,H:347-449^69.903%ID^E:9e-41^.^.	Transcript_25321.p1	1-420[+]	sp|Q5NAV3|C3H5_ORYSJ^sp|Q5NAV3|C3H5_ORYSJ^Q:21-123,H:347-449^69.903%ID^E:2.2e-43^.^.	Seita.5G056300.1.p^Seita.5G056300.1.p^Q:61-375,H:337-441^80.952%ID^E:6.87e-50^.^.`Seita.5G056300.1.p^Seita.5G056300.1.p^Q:58-207,H:136-182^47.059%ID^E:0.000782^.^.	.	AQK89583.1^AQK89583.1^Q:34-417,H:345-468^68.8%ID^E:8.1e-45^.^.	Seita.5G056300.1.p^Seita.5G056300.1.p^Q:21-138,H:337-450^77.966%ID^E:5.66e-55^.^.`Seita.5G056300.1.p^Seita.5G056300.1.p^Q:20-69,H:136-182^47.059%ID^E:6.09e-05^.^.	.	AQK89583.1^AQK89583.1^Q:12-139,H:345-468^68.8%ID^E:2.6e-47^.^.	PF00642.25^zf-CCCH^Zinc finger C-x8-C-x5-C-x3-H type (and similar)^22-46^E:0.00032	.	.	GO:0046872^molecular_function^metal ion binding	.	C3H
88	Transcript_25499	sp|Q9LPW3|SCRM2_ARATH^sp|Q9LPW3|SCRM2_ARATH^Q:95-568,H:296-450^68.944%ID^E:6.62e-57^.^.	Transcript_25499.p1	95-571[+]	sp|Q9LSE2|ICE1_ARATH^sp|Q9LSE2|ICE1_ARATH^Q:1-158,H:336-494^73.125%ID^E:2.35e-77^.^.	Seita.8G135600.1.p^Seita.8G135600.1.p^Q:95-571,H:367-527^88.82%ID^E:8.65e-71^.^.	.	PWZ26337.1^PWZ26337.1^Q:95-568,H:355-514^92.5%ID^E:4.7e-91^.^.	Seita.8G135600.1.p^Seita.8G135600.1.p^Q:1-159,H:367-527^88.82%ID^E:3.05e-88^.^.	.	PWZ26337.1^PWZ26337.1^Q:1-158,H:355-514^92.5%ID^E:1.9e-92^.^.	.	.	.	.	.	bHLH
89	Transcript_25524	.	Transcript_25524.p1	269-610[+]	sp|Q8H7S7|ORR21_ORYSJ^sp|Q8H7S7|ORR21_ORYSJ^Q:6-31,H:9-34^76.923%ID^E:3.78e-06^.^.	.	.	AIB05594.1^AIB05594.1^Q:272-349,H:4-29^88.5%ID^E:0.00071^.^.	Seita.1G061200.1.p^Seita.1G061200.1.p^Q:2-31,H:10-44^57.143%ID^E:6.07e-06^.^.	.	KAG2542425.1^KAG2542425.1^Q:1-25,H:1-25^96%ID^E:1e-05^.^.	.	.	.	.	.	ARR-B
90	Transcript_25570	sp|Q9LZ56|DOF51_ARATH^sp|Q9LZ56|DOF51_ARATH^Q:461-628,H:88-143^87.5%ID^E:1.09e-28^.^.	Transcript_25570.p1	234-677[+]	.	Seita.3G064100.1.p^Seita.3G064100.1.p^Q:461-631,H:82-138^94.737%ID^E:8.82e-35^.^.`Seita.3G064100.1.p^Seita.3G064100.1.p^Q:234-362,H:1-48^70.833%ID^E:8.82e-35^.^.	.	ACT83315.1^ACT83315.1^Q:446-676,H:59-135^88.3%ID^E:4.7e-42^.^.	Seita.3G064100.1.p^Seita.3G064100.1.p^Q:1-81,H:1-96^60.417%ID^E:4.49e-11^.^.	.	KAF8667152.1^KAF8667152.1^Q:1-81,H:224-316^79.6%ID^E:0.00017^.^.	.	.	.	.	.	Dof
91	Transcript_25806	sp|Q6ZDF3|TRAB1_ORYSJ^sp|Q6ZDF3|TRAB1_ORYSJ^Q:2-787,H:54-322^75.556%ID^E:7.51e-80^.^.	Transcript_25806.p1	65-973[+]	sp|Q6ZDF3|TRAB1_ORYSJ^sp|Q6ZDF3|TRAB1_ORYSJ^Q:13-242,H:86-323^76.569%ID^E:1.31e-97^.^.	Seita.6G180900.1.p^Seita.6G180900.1.p^Q:2-787,H:46-316^78.229%ID^E:4.66e-89^.^.	.	XP_039816157.1^XP_039816157.1^Q:2-790,H:46-309^89.4%ID^E:1.2e-144^.^.	Seita.6G180900.1.p^Seita.6G180900.1.p^Q:16-242,H:89-317^84.279%ID^E:5.26e-117^.^.	.	XP_039816157.1^XP_039816157.1^Q:1-242,H:67-309^88.5%ID^E:4e-130^.^.	PF07716.16^bZIP_2^Basic region leucine zipper^206-244^E:6.4e-07`PF00170.22^bZIP_1^bZIP transcription factor^207-252^E:2.2e-10	.	.	GO:0003700^molecular_function^DNA-binding transcription factor activity`GO:0006355^biological_process^regulation of transcription, DNA-templated	K14432	bZIP
92	Transcript_25837	sp|O23116|EIL3_ARATH^sp|O23116|EIL3_ARATH^Q:359-1297,H:23-337^64.263%ID^E:5.06e-135^.^.	Transcript_25837.p1	293-2197[+]	sp|O23116|EIL3_ARATH^sp|O23116|EIL3_ARATH^Q:23-335,H:23-337^64.263%ID^E:1.55e-137^.^.	Seita.6G205200.1.p^Seita.6G205200.1.p^Q:293-2092,H:1-602^72.268%ID^E:0^.^.	.	TVU01084.1^TVU01084.1^Q:293-2125,H:1-611^72.8%ID^E:7.7e-301^.^.	Seita.6G205200.1.p^Seita.6G205200.1.p^Q:1-600,H:1-602^72.268%ID^E:0^.^.	.	TVU01084.1^TVU01084.1^Q:1-611,H:1-611^72.8%ID^E:1.1e-303^.^.	PF04873.14^EIN3^Ethylene insensitive 3^38-286^E:1e-123	.	.	GO:0005634^cellular_component^nucleus	K14514	EIL
93	Transcript_25864	sp|Q9Y222|DMTF1_HUMAN^sp|Q9Y222|DMTF1_HUMAN^Q:1174-1914,H:159-399^27.381%ID^E:1.67e-14^.^.	Transcript_25864.p1	388-1977[+]	sp|Q9Y222|DMTF1_HUMAN^sp|Q9Y222|DMTF1_HUMAN^Q:263-509,H:159-399^27.381%ID^E:2.34e-13^.^.	Seita.7G320700.3.p^Seita.7G320700.3.p^Q:538-2001,H:45-546^66.473%ID^E:0^.^.	.	XP_025810828.1^XP_025810828.1^Q:388-1992,H:1-559^67%ID^E:1.1e-234^.^.	Seita.7G320700.3.p^Seita.7G320700.3.p^Q:1-529,H:1-537^65.709%ID^E:0^.^.	.	XP_025810828.1^XP_025810828.1^Q:1-529,H:1-553^67.3%ID^E:8.1e-236^.^.	PF13921.7^Myb_DNA-bind_6^Myb-like DNA-binding domain^333-391^E:6.6e-09`PF00249.32^Myb_DNA-binding^Myb-like DNA-binding domain^380-442^E:1.5e-05	.	.	.	.	MYB_related
94	Transcript_25967	sp|Q0DNU1|GAT19_ORYSJ^sp|Q0DNU1|GAT19_ORYSJ^Q:225-932,H:39-271^80.591%ID^E:7.67e-126^.^.	Transcript_25967.p1	96-935[+]	sp|Q0DNU1|GAT19_ORYSJ^sp|Q0DNU1|GAT19_ORYSJ^Q:44-279,H:39-271^80.591%ID^E:3.86e-137^.^.	Seita.9G103000.1.p^Seita.9G103000.1.p^Q:225-935,H:76-309^87.342%ID^E:1.28e-141^.^.	.	RLN41334.1^RLN41334.1^Q:60-932,H:24-313^84.6%ID^E:1.1e-161^.^.	Seita.9G103000.1.p^Seita.9G103000.1.p^Q:1-280,H:33-309^85.357%ID^E:5.35e-162^.^.	.	KAF8674280.1^KAF8674280.1^Q:1-279,H:1-276^87.8%ID^E:1.9e-164^.^.	PF06200.15^tify^tify domain^40-72^E:8.4e-12`PF09425.11^Jas_motif^Jas motif^98-118^E:5.3e-07`PF06203.15^CCT^CCT motif^100-143^E:1.5e-12`PF00320.28^GATA^GATA zinc finger^174-210^E:3.4e-13	.	.	GO:0005515^molecular_function^protein binding`GO:0008270^molecular_function^zinc ion binding`GO:0043565^molecular_function^sequence-specific DNA binding`GO:0006355^biological_process^regulation of transcription, DNA-templated	.	GATA
95	Transcript_27688	sp|Q9LNJ5|BH013_ARATH^sp|Q9LNJ5|BH013_ARATH^Q:23-601,H:8-199^46.907%ID^E:8.44e-54^.^.	Transcript_27688.p1	2-601[+]	sp|Q9LNJ5|BH013_ARATH^sp|Q9LNJ5|BH013_ARATH^Q:8-200,H:8-199^46.907%ID^E:7.6e-54^.^.	Seita.3G083900.1.p^Seita.3G083900.1.p^Q:2-601,H:7-206^80%ID^E:1.07e-116^.^.	.	OEL26325.1^OEL26325.1^Q:2-601,H:7-206^80%ID^E:3.8e-112^.^.	Seita.3G083900.1.p^Seita.3G083900.1.p^Q:1-200,H:7-206^80%ID^E:9.6e-117^.^.	.	OEL26325.1^OEL26325.1^Q:1-200,H:7-206^80%ID^E:3.8e-112^.^.	PF14215.7^bHLH-MYC_N^bHLH-MYC and R2R3-MYB transcription factors N-terminal^48-199^E:1e-30	.	.	.	.	bHLH
96	Transcript_27979	.	Transcript_27979.p1	183-1508[+]	.	Seita.7G293700.3.p^Seita.7G293700.3.p^Q:183-1520,H:1-446^85.011%ID^E:0^.^.	.	TVU50982.1^TVU50982.1^Q:183-1292,H:1-367^86%ID^E:6.9e-227^.^.	Seita.7G293700.3.p^Seita.7G293700.3.p^Q:1-437,H:1-437^85.845%ID^E:0^.^.	.	TVU50982.1^TVU50982.1^Q:1-370,H:1-367^86%ID^E:4.7e-229^.^.	PF13837.7^Myb_DNA-bind_4^Myb/SANT-like DNA-binding domain^116-239^E:3.6e-20	.	.	.	.	Trihelix
97	Transcript_28515	sp|Q9SKT1|ERF53_ARATH^sp|Q9SKT1|ERF53_ARATH^Q:784-978,H:185-249^90.769%ID^E:3.41e-32^.^.	Transcript_28515.p1	181-1533[+]	sp|Q9SKT1|ERF53_ARATH^sp|Q9SKT1|ERF53_ARATH^Q:202-266,H:185-249^90.769%ID^E:9e-34^.^.	Seita.1G248300.1.p^Seita.1G248300.1.p^Q:250-1455,H:25-429^79.567%ID^E:6.3e-163^.^.	.	CAD6250130.1^CAD6250130.1^Q:181-1449,H:1-439^73.6%ID^E:4.2e-193^.^.	Seita.1G248300.1.p^Seita.1G248300.1.p^Q:22-425,H:23-429^80.144%ID^E:0^.^.	.	CAD6250130.1^CAD6250130.1^Q:1-423,H:1-439^73.6%ID^E:4.5e-195^.^.	PF00847.21^AP2^AP2 domain^204-253^E:3e-13	.	.	GO:0003700^molecular_function^DNA-binding transcription factor activity`GO:0006355^biological_process^regulation of transcription, DNA-templated	.	ERF
98	Transcript_28565	sp|Q6ZDF3|TRAB1_ORYSJ^sp|Q6ZDF3|TRAB1_ORYSJ^Q:264-734,H:1-160^64.881%ID^E:1.67e-35^.^.`sp|Q6ZDF3|TRAB1_ORYSJ^sp|Q6ZDF3|TRAB1_ORYSJ^Q:939-1166,H:241-316^75%ID^E:8.44e-27^.^.	Transcript_28565.p1	264-1271[+]	sp|Q6ZDF3|TRAB1_ORYSJ^sp|Q6ZDF3|TRAB1_ORYSJ^Q:1-317,H:1-332^62.647%ID^E:1.32e-101^.^.	Seita.2G229500.1.p^Seita.2G229500.1.p^Q:264-734,H:1-155^83.648%ID^E:7.35e-52^.^.`Seita.2G229500.1.p^Seita.2G229500.1.p^Q:903-1166,H:217-304^86.364%ID^E:3.53e-40^.^.	.	RLN35964.1^RLN35964.1^Q:264-1214,H:1-322^87%ID^E:5.7e-163^.^.	Seita.2G229500.1.p^Seita.2G229500.1.p^Q:1-317,H:1-320^82.407%ID^E:1.8e-143^.^.	.	RLN35964.1^RLN35964.1^Q:1-317,H:1-322^87%ID^E:2.5e-165^.^.	PF07716.16^bZIP_2^Basic region leucine zipper^272-317^E:4.6e-09`PF00170.22^bZIP_1^bZIP transcription factor^273-315^E:2.7e-11	.	.	GO:0003700^molecular_function^DNA-binding transcription factor activity`GO:0006355^biological_process^regulation of transcription, DNA-templated	K14432	bZIP
99	Transcript_28604	sp|Q0JPT4|BZR2_ORYSJ^sp|Q0JPT4|BZR2_ORYSJ^Q:281-1099,H:82-356^86.909%ID^E:5.4e-110^.^.`sp|Q0JPT4|BZR2_ORYSJ^sp|Q0JPT4|BZR2_ORYSJ^Q:133-276,H:31-78^97.917%ID^E:3.13e-08^.^.	Transcript_28604.p1	2-1108[+]	sp|Q0JPT4|BZR2_ORYSJ^sp|Q0JPT4|BZR2_ORYSJ^Q:94-366,H:82-356^87.273%ID^E:2.08e-144^.^.	Seita.5G143700.1.p^Seita.5G143700.1.p^Q:281-1108,H:72-348^91.697%ID^E:2.67e-130^.^.`Seita.5G143700.1.p^Seita.5G143700.1.p^Q:133-276,H:21-68^97.917%ID^E:1.62e-09^.^.	.	RLN21883.1^RLN21883.1^Q:281-1105,H:73-347^92.4%ID^E:7.3e-170^.^.	Seita.5G143700.1.p^Seita.5G143700.1.p^Q:94-369,H:72-348^91.697%ID^E:1.61e-164^.^.	.	RLN21883.1^RLN21883.1^Q:94-368,H:73-347^92.4%ID^E:2.5e-172^.^.	PF05687.14^BES1_N^BES1/BZR1 plant transcription factor, N-terminal^94-179^E:2.6e-23	.	.	.	.	BES1
100	Transcript_28624	sp|Q10PZ9|MADS1_ORYSJ^sp|Q10PZ9|MADS1_ORYSJ^Q:3-287,H:32-125^88.421%ID^E:8.45e-79^.^.`sp|Q10PZ9|MADS1_ORYSJ^sp|Q10PZ9|MADS1_ORYSJ^Q:290-643,H:126-257^66.917%ID^E:8.45e-79^.^.	Transcript_28624.p1	3-302[+]	sp|Q10PZ9|MADS1_ORYSJ^sp|Q10PZ9|MADS1_ORYSJ^Q:1-95,H:32-125^88.421%ID^E:1.51e-54^.^.	Seita.4G062600.1.p^Seita.4G062600.1.p^Q:3-287,H:32-127^76.042%ID^E:1.16e-61^.^.`Seita.4G062600.1.p^Seita.4G062600.1.p^Q:290-592,H:128-227^56.863%ID^E:1.16e-61^.^.	.	PUZ42173.1^PUZ42173.1^Q:290-643,H:127-244^85.1%ID^E:5.3e-57^.^.	Seita.4G062600.1.p^Seita.4G062600.1.p^Q:1-95,H:32-127^76.042%ID^E:1.59e-48^.^.	.	AAT07928.1^AAT07928.1^Q:1-95,H:22-116^90.5%ID^E:5.1e-53^.^.	PF00319.19^SRF-TF^SRF-type transcription factor (DNA-binding and dimerisation domain)^1-26^E:1.8e-08`PF01486.18^K-box^K-box region^55-97^E:9.4e-09	.	.	GO:0003677^molecular_function^DNA binding`GO:0046983^molecular_function^protein dimerization activity`GO:0003700^molecular_function^DNA-binding transcription factor activity`GO:0006355^biological_process^regulation of transcription, DNA-templated`GO:0005634^cellular_component^nucleus	K09264	MIKC_MADS
101	Transcript_28633	sp|Q8VY76|BZP19_ARATH^sp|Q8VY76|BZP19_ARATH^Q:123-833,H:3-228^47.718%ID^E:3.26e-62^.^.	Transcript_28633.p1	3-920[+]	sp|Q8VY76|BZP19_ARATH^sp|Q8VY76|BZP19_ARATH^Q:41-277,H:3-228^51.037%ID^E:8.58e-74^.^.	Seita.4G281600.1.p^Seita.4G281600.1.p^Q:123-920,H:3-262^89.513%ID^E:4.7e-160^.^.	.	RLN11284.1^RLN11284.1^Q:123-917,H:3-261^86.5%ID^E:1.1e-154^.^.	Seita.4G281600.1.p^Seita.4G281600.1.p^Q:41-306,H:3-262^89.513%ID^E:7.04e-175^.^.	.	RLN11284.1^RLN11284.1^Q:41-305,H:3-261^86.5%ID^E:1.1e-157^.^.	PF07716.16^bZIP_2^Basic region leucine zipper^126-181^E:2.1e-13	.	.	GO:0003700^molecular_function^DNA-binding transcription factor activity`GO:0006355^biological_process^regulation of transcription, DNA-templated	.	bZIP
102	Transcript_28654	sp|O65590|WRK34_ARATH^sp|O65590|WRK34_ARATH^Q:29-1372,H:1-435^34.879%ID^E:6.86e-53^.^.	Transcript_28654.p1	29-1777[+]	sp|O65590|WRK34_ARATH^sp|O65590|WRK34_ARATH^Q:1-575,H:1-564^32.137%ID^E:1.16e-61^.^.	Seita.2G248500.2.p^Seita.2G248500.2.p^Q:29-1777,H:1-574^78.12%ID^E:0^.^.	.	OEL37374.1^OEL37374.1^Q:29-1774,H:1-582^81.1%ID^E:0^.^.	Seita.2G248500.2.p^Seita.2G248500.2.p^Q:1-583,H:1-574^78.803%ID^E:0^.^.	.	OEL37374.1^OEL37374.1^Q:1-582,H:1-582^81.1%ID^E:0^.^.	PF03106.16^WRKY^WRKY DNA -binding domain^385-442^E:1.9e-24	.	.	GO:0003700^molecular_function^DNA-binding transcription factor activity`GO:0043565^molecular_function^sequence-specific DNA binding`GO:0006355^biological_process^regulation of transcription, DNA-templated	K18835	WRKY
103	Transcript_28918	sp|Q8H4S4|NAC10_ORYSJ^sp|Q8H4S4|NAC10_ORYSJ^Q:1505-948,H:14-204^63.59%ID^E:1.59e-78^.^.	Transcript_28918.p2	432-1490[-]	sp|Q8H4S4|NAC10_ORYSJ^sp|Q8H4S4|NAC10_ORYSJ^Q:8-181,H:22-204^66.667%ID^E:1.79e-81^.^.	Seita.2G436000.1.p^Seita.2G436000.1.p^Q:1490-432,H:1-364^78.016%ID^E:0^.^.	.	OEL19029.1^OEL19029.1^Q:1490-435,H:3-372^78.9%ID^E:3.7e-194^.^.	Seita.2G436000.1.p^Seita.2G436000.1.p^Q:1-353,H:1-364^78.016%ID^E:0^.^.	.	OEL19029.1^OEL19029.1^Q:2-352,H:4-372^79.1%ID^E:5.2e-197^.^.	PF02365.16^NAM^No apical meristem (NAM) protein^16-142^E:9.4e-39	.	.	GO:0003677^molecular_function^DNA binding`GO:0006355^biological_process^regulation of transcription, DNA-templated	.	NAC
104	Transcript_29159	sp|C0Z2L5|BZP44_ARATH^sp|C0Z2L5|BZP44_ARATH^Q:760-1179,H:27-160^37.241%ID^E:6.15e-22^.^.	Transcript_29159.p1	691-1206[+]	sp|C0Z2L5|BZP44_ARATH^sp|C0Z2L5|BZP44_ARATH^Q:5-163,H:8-160^36.585%ID^E:9.94e-26^.^.	Seita.6G123200.1.p^Seita.6G123200.1.p^Q:751-1206,H:23-176^82.468%ID^E:3.37e-84^.^.	.	OEL26451.1^OEL26451.1^Q:388-1203,H:1-219^60.2%ID^E:7e-85^.^.	Seita.6G123200.1.p^Seita.6G123200.1.p^Q:21-172,H:23-176^82.468%ID^E:3.35e-89^.^.	.	XP_039815746.1^XP_039815746.1^Q:1-170,H:1-173^80.3%ID^E:2e-82^.^.	PF00170.22^bZIP_1^bZIP transcription factor^36-90^E:5.1e-13`PF07716.16^bZIP_2^Basic region leucine zipper^36-79^E:5.1e-08	.	.	GO:0003700^molecular_function^DNA-binding transcription factor activity`GO:0006355^biological_process^regulation of transcription, DNA-templated	.	bZIP
105	Transcript_30210	sp|O64747|WRK35_ARATH^sp|O64747|WRK35_ARATH^Q:1-234,H:210-287^97.436%ID^E:1.44e-50^.^.	Transcript_30210.p1	1-327[+]	sp|O64747|WRK35_ARATH^sp|O64747|WRK35_ARATH^Q:1-74,H:210-283^98.649%ID^E:3.98e-49^.^.	Seita.7G221700.1.p^Seita.7G221700.1.p^Q:1-327,H:227-336^89.091%ID^E:1.09e-54^.^.	.	PVH35779.1^PVH35779.1^Q:1-252,H:101-184^97.6%ID^E:5.1e-53^.^.	Seita.7G221700.1.p^Seita.7G221700.1.p^Q:1-109,H:227-336^90.909%ID^E:1.02e-61^.^.	.	PVH35779.1^PVH35779.1^Q:1-84,H:101-184^97.6%ID^E:5.1e-53^.^.	PF03106.16^WRKY^WRKY DNA -binding domain^7-64^E:1.6e-26	.	.	GO:0003700^molecular_function^DNA-binding transcription factor activity`GO:0043565^molecular_function^sequence-specific DNA binding`GO:0006355^biological_process^regulation of transcription, DNA-templated	.	WRKY
106	Transcript_30998	.	Transcript_30998.p1	1-303[+]	.	Seita.5G133800.1.p^Seita.5G133800.1.p^Q:19-174,H:304-354^48.077%ID^E:8.56e-06^.^.	.	.	Seita.5G133800.1.p^Seita.5G133800.1.p^Q:7-67,H:304-363^44.262%ID^E:1.64e-06^.^.	.	.	.	.	.	.	.	MYB_related
107	Transcript_31004	sp|Q9LES3|AI5L2_ARATH^sp|Q9LES3|AI5L2_ARATH^Q:330-226,H:224-258^85.714%ID^E:2.01e-10^.^.	Transcript_31004.p2	85-486[-]	sp|Q9LES3|AI5L2_ARATH^sp|Q9LES3|AI5L2_ARATH^Q:28-133,H:203-297^65.094%ID^E:6.55e-31^.^.	Seita.2G439900.1.p^Seita.2G439900.1.p^Q:483-85,H:122-254^85.926%ID^E:1.41e-27^.^.	.	XP_012699293.1^XP_012699293.1^Q:483-88,H:122-253^85.8%ID^E:4.6e-60^.^.	Seita.2G439900.1.p^Seita.2G439900.1.p^Q:2-134,H:122-254^87.407%ID^E:3.1e-54^.^.	.	XP_012699293.1^XP_012699293.1^Q:2-133,H:122-253^85.8%ID^E:1.8e-59^.^.	PF07716.16^bZIP_2^Basic region leucine zipper^55-98^E:1.2e-08`PF00170.22^bZIP_1^bZIP transcription factor^56-98^E:4.4e-12	.	.	GO:0003700^molecular_function^DNA-binding transcription factor activity`GO:0006355^biological_process^regulation of transcription, DNA-templated	K14432	bZIP
108	Transcript_31261	sp|Q9FKL2|MYB36_ARATH^sp|Q9FKL2|MYB36_ARATH^Q:275-616,H:1-114^85.965%ID^E:5.59e-70^.^.	Transcript_31261.p1	275-616[+]	sp|Q9FKL2|MYB36_ARATH^sp|Q9FKL2|MYB36_ARATH^Q:1-114,H:1-114^85.965%ID^E:1.4e-71^.^.	Seita.7G030000.1.p^Seita.7G030000.1.p^Q:275-616,H:1-114^99.123%ID^E:1.14e-81^.^.	.	PVH34867.1^PVH34867.1^Q:275-616,H:1-114^98.2%ID^E:6.1e-81^.^.	Seita.7G030000.1.p^Seita.7G030000.1.p^Q:1-114,H:1-114^99.123%ID^E:2.72e-83^.^.	.	PVH34867.1^PVH34867.1^Q:1-114,H:1-114^98.2%ID^E:1.1e-82^.^.	PF00249.32^Myb_DNA-binding^Myb-like DNA-binding domain^14-62^E:2e-15`PF13921.7^Myb_DNA-bind_6^Myb-like DNA-binding domain^17-76^E:2.6e-10`PF00249.32^Myb_DNA-binding^Myb-like DNA-binding domain^69-111^E:1.5e-09`PF13921.7^Myb_DNA-bind_6^Myb-like DNA-binding domain^71-114^E:1.6e-05	.	.	.	K09422	MYB
109	Transcript_31504	sp|Q9ZQ85|EFM_ARATH^sp|Q9ZQ85|EFM_ARATH^Q:6-707,H:43-293^39.405%ID^E:1.4e-24^.^.	Transcript_31504.p1	27-959[+]	sp|Q9ZQ85|EFM_ARATH^sp|Q9ZQ85|EFM_ARATH^Q:1-227,H:50-293^41.2%ID^E:9.33e-40^.^.	Seita.3G370000.1.p^Seita.3G370000.1.p^Q:3-854,H:47-358^67.834%ID^E:2.51e-83^.^.	.	TVU49408.1^TVU49408.1^Q:3-953,H:48-353^82%ID^E:1e-153^.^.	Seita.3G370000.1.p^Seita.3G370000.1.p^Q:1-311,H:55-391^71.637%ID^E:3.11e-135^.^.	.	TVU49408.1^TVU49408.1^Q:1-308,H:56-352^81.8%ID^E:8.2e-149^.^.	.	.	.	.	.	G2-like
110	Transcript_31561	sp|Q75K81|C3H36_ORYSJ^sp|Q75K81|C3H36_ORYSJ^Q:271-2199,H:73-703^52.959%ID^E:0^.^.	Transcript_31561.p1	220-2202[+]	sp|Q75K81|C3H36_ORYSJ^sp|Q75K81|C3H36_ORYSJ^Q:18-660,H:73-703^52.959%ID^E:0^.^.	Seita.3G191800.1.p^Seita.3G191800.1.p^Q:256-2202,H:13-582^62.423%ID^E:0^.^.	.	PUZ65370.1^PUZ65370.1^Q:220-2199,H:1-640^66.2%ID^E:4.8e-282^.^.	Seita.3G191800.1.p^Seita.3G191800.1.p^Q:13-661,H:13-582^62.423%ID^E:0^.^.	.	PUZ65370.1^PUZ65370.1^Q:1-660,H:1-640^66.2%ID^E:2.1e-285^.^.	PF00642.25^zf-CCCH^Zinc finger C-x8-C-x5-C-x3-H type (and similar)^124-145^E:5.1e-05	.	.	GO:0046872^molecular_function^metal ion binding	.	C3H
111	Transcript_31719	.	Transcript_31719.p3	620-922[-]	.	Seita.2G156200.1.p^Seita.2G156200.1.p^Q:922-626,H:195-292^88.889%ID^E:1.42e-07^.^.	.	PWZ45704.1^PWZ45704.1^Q:727-626,H:173-206^91.2%ID^E:1.1e-08^.^.	Seita.2G156200.1.p^Seita.2G156200.1.p^Q:1-99,H:195-292^88.889%ID^E:4.68e-19^.^.	.	BAK05766.1^BAK05766.1^Q:66-100,H:259-293^88.6%ID^E:9.9e-11^.^.	.	.	.	.	.	ERF
112	Transcript_31751	sp|F4KGY6|RVE1_ARATH^sp|F4KGY6|RVE1_ARATH^Q:313-516,H:42-109^75%ID^E:5.1e-29^.^.	Transcript_31751.p1	178-1542[+]	sp|F4KGY6|RVE1_ARATH^sp|F4KGY6|RVE1_ARATH^Q:47-256,H:43-243^46.154%ID^E:6.27e-39^.^.	Seita.7G212900.1.p^Seita.7G212900.1.p^Q:178-1542,H:1-453^72.429%ID^E:0^.^.	.	XP_025824173.1^XP_025824173.1^Q:178-1539,H:1-452^72.3%ID^E:7.8e-214^.^.	Seita.7G212900.1.p^Seita.7G212900.1.p^Q:1-455,H:1-453^72.429%ID^E:0^.^.	.	XP_025824173.1^XP_025824173.1^Q:1-454,H:1-452^72.3%ID^E:6.1e-216^.^.	PF00249.32^Myb_DNA-binding^Myb-like DNA-binding domain^59-102^E:2.4e-13	.	.	.	.	MYB_related
113	Transcript_31808	sp|Q9SGQ0|VOZ1_ARATH^sp|Q9SGQ0|VOZ1_ARATH^Q:26-1234,H:86-457^49.038%ID^E:3.68e-101^.^.	Transcript_31808.p1	56-1444[+]	sp|Q9SGQ0|VOZ1_ARATH^sp|Q9SGQ0|VOZ1_ARATH^Q:1-393,H:94-457^49.261%ID^E:1.42e-113^.^.	Seita.3G178700.1.p^Seita.3G178700.1.p^Q:2-1444,H:94-590^82.129%ID^E:0^.^.	.	XP_004961501.1^XP_004961501.1^Q:2-1441,H:94-589^82.5%ID^E:5.5e-283^.^.	Seita.3G178700.1.p^Seita.3G178700.1.p^Q:1-463,H:112-590^81.667%ID^E:0^.^.	.	OEL13206.1^OEL13206.1^Q:1-462,H:91-560^83.1%ID^E:9.6e-272^.^.	.	.	.	.	.	VOZ
114	Transcript_31921	sp|Q84JP1|NFYA7_ARATH^sp|Q84JP1|NFYA7_ARATH^Q:410-796,H:44-173^55.725%ID^E:7.29e-29^.^.	Transcript_31921.p1	131-865[+]	sp|Q945M9|NFYA9_ARATH^sp|Q945M9|NFYA9_ARATH^Q:110-222,H:127-237^62.832%ID^E:1.49e-40^.^.	Seita.9G129400.2.p^Seita.9G129400.2.p^Q:338-859,H:91-265^82.857%ID^E:1.08e-88^.^.`Seita.9G129400.2.p^Seita.9G129400.2.p^Q:53-148,H:1-32^84.375%ID^E:1.48e-10^.^.	.	PUZ37492.1^PUZ37492.1^Q:53-862,H:1-267^81.9%ID^E:3.7e-138^.^.	Seita.9G129400.2.p^Seita.9G129400.2.p^Q:1-245,H:27-267^80.488%ID^E:2.66e-132^.^.	.	PUZ37492.1^PUZ37492.1^Q:1-244,H:27-267^82%ID^E:9.3e-126^.^.	PF02045.16^CBFB_NFYA^CCAAT-binding transcription factor (CBF-B/NF-YA) subunit B^149-204^E:4.6e-27	sigP:1^21^0.538^YES	.	GO:0003700^molecular_function^DNA-binding transcription factor activity`GO:0006355^biological_process^regulation of transcription, DNA-templated	K08064	NF-YA
115	Transcript_31921	sp|Q84JP1|NFYA7_ARATH^sp|Q84JP1|NFYA7_ARATH^Q:410-796,H:44-173^55.725%ID^E:7.29e-29^.^.	Transcript_31921.p2	883-1194[-]	.	Seita.9G129400.2.p^Seita.9G129400.2.p^Q:338-859,H:91-265^82.857%ID^E:1.08e-88^.^.`Seita.9G129400.2.p^Seita.9G129400.2.p^Q:53-148,H:1-32^84.375%ID^E:1.48e-10^.^.	.	PUZ37492.1^PUZ37492.1^Q:53-862,H:1-267^81.9%ID^E:3.7e-138^.^.	.	.	.	.	.	.	.	.	NF-YA
116	Transcript_31993	sp|Q93ZL5|CDF2_ARATH^sp|Q93ZL5|CDF2_ARATH^Q:302-1315,H:130-457^40.771%ID^E:5.81e-48^.^.	Transcript_31993.p1	2-1318[+]	sp|Q93ZL5|CDF2_ARATH^sp|Q93ZL5|CDF2_ARATH^Q:13-438,H:2-457^36.401%ID^E:4.53e-66^.^.	Seita.9G525000.1.p^Seita.9G525000.1.p^Q:14-1318,H:1-429^82.688%ID^E:0^.^.	.	XP_039779776.1^XP_039779776.1^Q:14-1315,H:1-433^85.6%ID^E:5e-258^.^.	Seita.9G525000.1.p^Seita.9G525000.1.p^Q:5-439,H:1-429^83.599%ID^E:0^.^.	.	XP_039779776.1^XP_039779776.1^Q:5-438,H:1-433^85.6%ID^E:4.9e-260^.^.	PF02701.16^zf-Dof^Dof domain, zinc finger^106-163^E:2.2e-32	.	.	GO:0003677^molecular_function^DNA binding`GO:0006355^biological_process^regulation of transcription, DNA-templated	.	Dof
117	Transcript_32039	sp|Q84MN7|HFA2A_ORYSJ^sp|Q84MN7|HFA2A_ORYSJ^Q:798-307,H:170-327^61.677%ID^E:1.59e-76^.^.`sp|Q84MN7|HFA2A_ORYSJ^sp|Q84MN7|HFA2A_ORYSJ^Q:1203-1039,H:58-112^87.273%ID^E:1.59e-76^.^.`sp|Q84MN7|HFA2A_ORYSJ^sp|Q84MN7|HFA2A_ORYSJ^Q:947-852,H:113-144^87.5%ID^E:1.59e-76^.^.	Transcript_32039.p2	169-678[-]	sp|Q84MN7|HFA2A_ORYSJ^sp|Q84MN7|HFA2A_ORYSJ^Q:1-161,H:210-375^57.143%ID^E:4.29e-42^.^.	Seita.9G095900.1.p^Seita.9G095900.1.p^Q:1203-307,H:63-333^59.667%ID^E:9.98e-85^.^.`Seita.9G095900.1.p^Seita.9G095900.1.p^Q:947-849,H:118-150^93.939%ID^E:3.37e-13^.^.	.	XP_025795376.1^XP_025795376.1^Q:1203-172,H:58-367^65.4%ID^E:2.6e-114^.^.	Seita.9G095900.1.p^Seita.9G095900.1.p^Q:1-170,H:213-382^67.232%ID^E:5.13e-58^.^.	.	RLN38887.1^RLN38887.1^Q:1-169,H:123-288^73.4%ID^E:8.1e-58^.^.	.	.	.	.	K09419	HSF
118	Transcript_32917	sp|Q75K81|C3H36_ORYSJ^sp|Q75K81|C3H36_ORYSJ^Q:126-302,H:150-210^57.143%ID^E:6.24e-13^.^.	Transcript_32917.p1	3-347[+]	sp|Q75K81|C3H36_ORYSJ^sp|Q75K81|C3H36_ORYSJ^Q:42-100,H:150-210^57.143%ID^E:5.62e-13^.^.	Seita.3G191800.1.p^Seita.3G191800.1.p^Q:27-335,H:30-129^54.808%ID^E:2.98e-23^.^.	.	CAB3461070.1^CAB3461070.1^Q:27-293,H:30-145^56%ID^E:7e-27^.^.	Seita.3G191800.1.p^Seita.3G191800.1.p^Q:9-111,H:30-129^54.808%ID^E:2.68e-23^.^.	.	CAB3461070.1^CAB3461070.1^Q:9-97,H:30-145^56%ID^E:7e-27^.^.	PF00642.25^zf-CCCH^Zinc finger C-x8-C-x5-C-x3-H type (and similar)^69-90^E:1.9e-05`PF14608.7^zf-CCCH_2^RNA-binding, Nab2-type zinc finger^71-90^E:0.00011`PF18345.2^zf_CCCH_4^Zinc finger domain^72-90^E:8.2e-08	.	.	GO:0046872^molecular_function^metal ion binding	.	C3H
119	Transcript_33563	.	Transcript_33563.p1	42-347[+]	.	Seita.7G237000.1.p^Seita.7G237000.1.p^Q:90-347,H:865-950^88.372%ID^E:3.95e-49^.^.	.	ACF82097.1^ACF82097.1^Q:90-344,H:156-240^87.1%ID^E:8.8e-46^.^.	Seita.7G237000.1.p^Seita.7G237000.1.p^Q:17-102,H:865-950^88.372%ID^E:8.35e-51^.^.	.	ACF82097.1^ACF82097.1^Q:17-101,H:156-240^87.1%ID^E:6.1e-48^.^.	.	.	.	.	.	FAR1
120	Transcript_33832	sp|Q8RWJ7|SHH2_ARATH^sp|Q8RWJ7|SHH2_ARATH^Q:433-888,H:131-282^78.947%ID^E:1.83e-68^.^.`sp|Q8RWJ7|SHH2_ARATH^sp|Q8RWJ7|SHH2_ARATH^Q:71-337,H:1-86^58.427%ID^E:2.88e-24^.^.	Transcript_33832.p1	1-1206[+]	sp|Q8RWJ7|SHH2_ARATH^sp|Q8RWJ7|SHH2_ARATH^Q:119-310,H:109-297^68.394%ID^E:1.35e-84^.^.	Seita.2G172900.1.p^Seita.2G172900.1.p^Q:415-1206,H:116-382^83.521%ID^E:1.51e-150^.^.`Seita.2G172900.1.p^Seita.2G172900.1.p^Q:71-340,H:1-91^89.011%ID^E:1.51e-150^.^.	.	XP_025802897.1^XP_025802897.1^Q:415-1203,H:116-380^85.7%ID^E:7.5e-148^.^.	Seita.2G172900.1.p^Seita.2G172900.1.p^Q:139-402,H:116-382^83.521%ID^E:6.46e-158^.^.	.	XP_025802897.1^XP_025802897.1^Q:139-401,H:116-380^85.7%ID^E:1.5e-149^.^.	PF16719.6^SAWADEE^SAWADEE domain^156-283^E:1.2e-39	.	.	GO:0003682^molecular_function^chromatin binding	.	HB-other
121	Transcript_33895	sp|Q1PFE1|AIL1_ARATH^sp|Q1PFE1|AIL1_ARATH^Q:511-1068,H:202-387^63.978%ID^E:3.07e-68^.^.`sp|Q1PFE1|AIL1_ARATH^sp|Q1PFE1|AIL1_ARATH^Q:568-789,H:323-388^37.838%ID^E:4e-07^.^.	Transcript_33895.p1	16-1134[+]	sp|Q6PQQ3|AIL5_ARATH^sp|Q6PQQ3|AIL5_ARATH^Q:182-351,H:198-367^68.824%ID^E:7.87e-82^.^.`sp|Q6PQQ3|AIL5_ARATH^sp|Q6PQQ3|AIL5_ARATH^Q:267-351,H:181-273^36.559%ID^E:6.67e-09^.^.`sp|Q6PQQ3|AIL5_ARATH^sp|Q6PQQ3|AIL5_ARATH^Q:185-258,H:303-368^39.189%ID^E:4.71e-08^.^.	Seita.1G319700.1.p^Seita.1G319700.1.p^Q:16-1134,H:1-365^81.818%ID^E:0^.^.	.	XP_004953856.1^XP_004953856.1^Q:16-1131,H:1-364^83.6%ID^E:1.8e-209^.^.	Seita.1G319700.1.p^Seita.1G319700.1.p^Q:1-373,H:1-365^83.69%ID^E:0^.^.	.	XP_004953856.1^XP_004953856.1^Q:1-372,H:1-364^83.6%ID^E:1.7e-210^.^.	PF00847.21^AP2^AP2 domain^187-245^E:7e-12`PF00847.21^AP2^AP2 domain^289-339^E:2e-10	.	.	GO:0003700^molecular_function^DNA-binding transcription factor activity`GO:0006355^biological_process^regulation of transcription, DNA-templated	K09285	AP2
122	Transcript_33939	sp|Q9SJW0|PHL7_ARATH^sp|Q9SJW0|PHL7_ARATH^Q:255-1052,H:4-257^59.176%ID^E:7.18e-79^.^.	Transcript_33939.p1	156-1079[+]	sp|Q9SJW0|PHL7_ARATH^sp|Q9SJW0|PHL7_ARATH^Q:34-299,H:4-257^59.176%ID^E:3.37e-97^.^.	Seita.6G121500.1.p^Seita.6G121500.1.p^Q:156-1061,H:1-297^87.086%ID^E:4.04e-172^.^.	.	TVU06487.1^TVU06487.1^Q:156-1073,H:1-308^85.7%ID^E:1.3e-165^.^.	Seita.6G121500.1.p^Seita.6G121500.1.p^Q:1-305,H:1-300^87.213%ID^E:0^.^.	.	TVU06487.1^TVU06487.1^Q:1-306,H:1-308^85.7%ID^E:1e-167^.^.	PF00249.32^Myb_DNA-binding^Myb-like DNA-binding domain^48-98^E:1.2e-06`PF14379.7^Myb_CC_LHEQLE^MYB-CC type transfactor, LHEQLE motif^131-177^E:4.3e-23	.	.	.	.	G2-like
123	Transcript_34020	sp|Q9FH37|ILR3_ARATH^sp|Q9FH37|ILR3_ARATH^Q:169-651,H:23-184^53.988%ID^E:3.93e-43^.^.	Transcript_34020.p1	103-912[+]	sp|Q9FH37|ILR3_ARATH^sp|Q9FH37|ILR3_ARATH^Q:15-183,H:17-184^53.216%ID^E:4.5e-44^.^.	Seita.3G220600.1.p^Seita.3G220600.1.p^Q:109-594,H:1-162^94.444%ID^E:3.35e-93^.^.`Seita.3G220600.1.p^Seita.3G220600.1.p^Q:651-803,H:183-233^80.392%ID^E:8.37e-13^.^.	.	CAD6333634.1^CAD6333634.1^Q:109-807,H:1-237^75%ID^E:1.4e-77^.^.	Seita.3G220600.1.p^Seita.3G220600.1.p^Q:3-164,H:1-162^94.444%ID^E:5.76e-107^.^.	.	CAD6333634.1^CAD6333634.1^Q:3-235,H:1-237^75%ID^E:2.8e-78^.^.	PF00010.27^HLH^Helix-loop-helix DNA-binding domain^73-120^E:3.5e-08	.	.	GO:0046983^molecular_function^protein dimerization activity	.	bHLH
124	Transcript_34025	sp|Q8H0W3|RVE6_ARATH^sp|Q8H0W3|RVE6_ARATH^Q:268-990,H:60-305^59.036%ID^E:1.46e-72^.^.	Transcript_34025.p1	139-1005[+]	sp|Q8H0W3|RVE6_ARATH^sp|Q8H0W3|RVE6_ARATH^Q:38-284,H:54-305^58.824%ID^E:1.9e-92^.^.	Seita.4G004600.2.p^Seita.4G004600.2.p^Q:133-1005,H:2-304^78.247%ID^E:8.96e-144^.^.	.	PUZ62550.1^PUZ62550.1^Q:133-1005,H:2-297^80%ID^E:1.6e-161^.^.	Seita.4G004600.2.p^Seita.4G004600.2.p^Q:1-289,H:4-304^80.719%ID^E:8.67e-171^.^.	.	XP_039842028.1^XP_039842028.1^Q:1-289,H:1-287^81.6%ID^E:1e-161^.^.	PF00249.32^Myb_DNA-binding^Myb-like DNA-binding domain^56-100^E:3.4e-10	.	.	.	.	MYB_related
125	Transcript_34033	sp|Q2QT65|C3H66_ORYSJ^sp|Q2QT65|C3H66_ORYSJ^Q:261-1520,H:32-452^87.678%ID^E:0^.^.	Transcript_34033.p1	177-1529[+]	sp|Q2QT65|C3H66_ORYSJ^sp|Q2QT65|C3H66_ORYSJ^Q:23-450,H:21-454^86.437%ID^E:0^.^.	Seita.8G116700.3.p^Seita.8G116700.3.p^Q:294-1520,H:7-413^79.707%ID^E:0^.^.	.	RLN00622.1^RLN00622.1^Q:249-1526,H:24-449^93.7%ID^E:7.4e-216^.^.	Seita.8G116700.3.p^Seita.8G116700.3.p^Q:40-451,H:7-416^79.854%ID^E:0^.^.	.	RLN00622.1^RLN00622.1^Q:25-450,H:24-449^93.7%ID^E:2.1e-219^.^.	PF00642.25^zf-CCCH^Zinc finger C-x8-C-x5-C-x3-H type (and similar)^64-88^E:8.4e-10`PF14608.7^zf-CCCH_2^RNA-binding, Nab2-type zinc finger^66-87^E:0.017`PF00642.25^zf-CCCH^Zinc finger C-x8-C-x5-C-x3-H type (and similar)^109-133^E:7.3e-10`PF14608.7^zf-CCCH_2^RNA-binding, Nab2-type zinc finger^112-132^E:0.0017`PF00642.25^zf-CCCH^Zinc finger C-x8-C-x5-C-x3-H type (and similar)^155-179^E:3.6e-07`PF146…	.	.	GO:0046872^molecular_function^metal ion binding	.	C3H
126	Transcript_34034	sp|B4FT40|SMH2_MAIZE^sp|B4FT40|SMH2_MAIZE^Q:38-922,H:1-296^81.818%ID^E:3.35e-122^.^.	Transcript_34034.p1	2-1027[+]	sp|B4FT40|SMH2_MAIZE^sp|B4FT40|SMH2_MAIZE^Q:13-306,H:1-295^81.757%ID^E:4.49e-138^.^.	Seita.5G209300.1.p^Seita.5G209300.1.p^Q:38-922,H:1-296^84.797%ID^E:2.58e-138^.^.	.	PUZ56029.1^PUZ56029.1^Q:38-922,H:1-296^89.9%ID^E:2.1e-156^.^.	Seita.5G209300.1.p^Seita.5G209300.1.p^Q:13-306,H:1-295^84.746%ID^E:1.48e-157^.^.	.	PUZ56029.1^PUZ56029.1^Q:13-306,H:1-295^89.8%ID^E:1.2e-156^.^.	PF00249.32^Myb_DNA-binding^Myb-like DNA-binding domain^17-68^E:2.2e-09`PF00538.20^Linker_histone^linker histone H1 and H5 family^139-196^E:3e-10	.	.	GO:0003677^molecular_function^DNA binding`GO:0006334^biological_process^nucleosome assembly`GO:0000786^cellular_component^nucleosome`GO:0005634^cellular_component^nucleus	K09422	MYB_related
127	Transcript_34046	sp|Q8GUC3|BBR_HORVU^sp|Q8GUC3|BBR_HORVU^Q:761-1246,H:188-350^86.503%ID^E:2.31e-81^.^.`sp|Q8GUC3|BBR_HORVU^sp|Q8GUC3|BBR_HORVU^Q:197-493,H:1-95^69.608%ID^E:1.63e-24^.^.	Transcript_34046.p1	197-1249[+]	sp|Q8GUC3|BBR_HORVU^sp|Q8GUC3|BBR_HORVU^Q:1-350,H:1-350^68.182%ID^E:1.77e-148^.^.	Seita.9G475900.2.p^Seita.9G475900.2.p^Q:197-1249,H:1-360^78.904%ID^E:1.36e-130^.^.	.	XP_004985070.1^XP_004985070.1^Q:197-1246,H:1-359^80.8%ID^E:8.5e-175^.^.	Seita.2G111200.3.p^Seita.2G111200.3.p^Q:1-350,H:1-341^74.79%ID^E:5.62e-158^.^.	.	XP_004985070.1^XP_004985070.1^Q:1-350,H:1-359^80.8%ID^E:9e-178^.^.	PF06217.13^GAGA_bind^GAGA binding protein-like family^1-350^E:4.3e-122	.	.	.	.	BBR-BPC
128	Transcript_34048	sp|Q9SJU5|BBX18_ARATH^sp|Q9SJU5|BBX18_ARATH^Q:257-841,H:1-170^54.082%ID^E:1.79e-65^.^.	Transcript_34048.p1	2-859[+]	sp|Q9SJU5|BBX18_ARATH^sp|Q9SJU5|BBX18_ARATH^Q:86-280,H:1-170^54.082%ID^E:3.53e-67^.^.	Seita.2G284200.2.p^Seita.2G284200.2.p^Q:257-844,H:1-195^89.286%ID^E:4.95e-124^.^.	.	KAF0924364.1^KAF0924364.1^Q:257-844,H:1-196^92.3%ID^E:1e-127^.^.	Seita.2G284200.2.p^Seita.2G284200.2.p^Q:86-281,H:1-195^89.286%ID^E:5.27e-126^.^.	.	KAF0924364.1^KAF0924364.1^Q:86-281,H:1-196^92.3%ID^E:1.4e-129^.^.	PF00643.25^zf-B_box^B-box zinc finger^88-119^E:1.3e-05`PF00643.25^zf-B_box^B-box zinc finger^137-176^E:1.1e-08	.	.	GO:0008270^molecular_function^zinc ion binding	.	DBB
129	Transcript_34065	sp|Q9LS00|HHO1_ARATH^sp|Q9LS00|HHO1_ARATH^Q:724-945,H:200-278^64.557%ID^E:3.43e-26^.^.`sp|Q9LS00|HHO1_ARATH^sp|Q9LS00|HHO1_ARATH^Q:170-280,H:22-58^62.162%ID^E:5.77e-05^.^.	Transcript_34065.p1	1-1107[+]	sp|Q9ZQ85|EFM_ARATH^sp|Q9ZQ85|EFM_ARATH^Q:234-327,H:229-326^63.636%ID^E:1.37e-33^.^.	Seita.9G080000.1.p^Seita.9G080000.1.p^Q:394-945,H:118-299^71.196%ID^E:8.68e-88^.^.`Seita.9G080000.1.p^Seita.9G080000.1.p^Q:41-385,H:1-116^75.862%ID^E:8.68e-88^.^.	.	TVU44857.1^TVU44857.1^Q:394-1005,H:116-318^82.8%ID^E:1.2e-107^.^.	Seita.9G080000.1.p^Seita.9G080000.1.p^Q:132-346,H:118-328^75.349%ID^E:1.38e-89^.^.	.	TVU44857.1^TVU44857.1^Q:132-335,H:116-318^82.8%ID^E:2.9e-109^.^.	PF00249.32^Myb_DNA-binding^Myb-like DNA-binding domain^240-291^E:6.7e-06	.	.	.	.	G2-like
130	Transcript_34838	sp|Q6ZDF3|TRAB1_ORYSJ^sp|Q6ZDF3|TRAB1_ORYSJ^Q:1-330,H:216-325^82.727%ID^E:7.84e-43^.^.	Transcript_34838.p1	46-333[+]	sp|Q6ZDF3|TRAB1_ORYSJ^sp|Q6ZDF3|TRAB1_ORYSJ^Q:7-95,H:237-325^87.64%ID^E:1.93e-47^.^.	Seita.6G180900.1.p^Seita.6G180900.1.p^Q:1-333,H:210-320^93.694%ID^E:1.37e-49^.^.	.	KAF8762591.1^KAF8762591.1^Q:1-333,H:210-320^94.6%ID^E:1.7e-58^.^.	Seita.6G180900.1.p^Seita.6G180900.1.p^Q:1-96,H:225-320^92.708%ID^E:9.89e-56^.^.	.	KAF8762591.1^KAF8762591.1^Q:1-96,H:225-320^93.8%ID^E:8.5e-48^.^.	PF07716.16^bZIP_2^Basic region leucine zipper^57-96^E:1.7e-09`PF00170.22^bZIP_1^bZIP transcription factor^58-95^E:8.6e-12	.	.	GO:0003700^molecular_function^DNA-binding transcription factor activity`GO:0006355^biological_process^regulation of transcription, DNA-templated	K14432	bZIP
131	Transcript_34871	sp|Q9FNY0|E2FA_ARATH^sp|Q9FNY0|E2FA_ARATH^Q:202-1119,H:146-459^56.386%ID^E:6.05e-113^.^.	Transcript_34871.p1	1-1182[+]	sp|Q9FNY0|E2FA_ARATH^sp|Q9FNY0|E2FA_ARATH^Q:7-373,H:84-459^53.906%ID^E:9.03e-124^.^.	Seita.1G183900.1.p^Seita.1G183900.1.p^Q:16-1182,H:67-455^87.918%ID^E:0^.^.	.	XP_004952668.1^XP_004952668.1^Q:16-1182,H:67-455^87.9%ID^E:1.9e-238^.^.	Seita.1G183900.1.p^Seita.1G183900.1.p^Q:6-394,H:67-455^87.918%ID^E:0^.^.	.	XP_004952668.1^XP_004952668.1^Q:6-394,H:67-455^87.9%ID^E:1.9e-238^.^.	PF02319.21^E2F_TDP^E2F/DP family winged-helix DNA-binding domain^91-154^E:4.1e-25`PF16421.6^E2F_CC-MB^E2F transcription factor CC-MB domain^169-268^E:1.1e-33	.	.	GO:0003700^molecular_function^DNA-binding transcription factor activity`GO:0006355^biological_process^regulation of transcription, DNA-templated`GO:0005667^cellular_component^transcription regulator complex`GO:0046983^molecular_function^protein dimerization activity	K06620	E2F/DP
132	Transcript_34923	sp|Q9C9I2|ERF21_ARATH^sp|Q9C9I2|ERF21_ARATH^Q:817-894,H:19-44^69.231%ID^E:0.000298^.^.	Transcript_34923.p2	490-897[+]	sp|Q9SUE3|CRF4_ARATH^sp|Q9SUE3|CRF4_ARATH^Q:50-133,H:41-136^40.816%ID^E:4.84e-08^.^.	Seita.5G089100.1.p^Seita.5G089100.1.p^Q:490-897,H:1-138^86.232%ID^E:6.59e-42^.^.	.	XP_004968058.1^XP_004968058.1^Q:490-897,H:1-138^86.2%ID^E:2.5e-70^.^.	Seita.5G089100.1.p^Seita.5G089100.1.p^Q:1-136,H:1-138^86.232%ID^E:2.53e-79^.^.	.	XP_004968058.1^XP_004968058.1^Q:1-136,H:1-138^86.2%ID^E:5.7e-73^.^.	.	.	.	.	.	ERF
133	Transcript_35043	sp|Q6K7E6|ERF1_ORYSJ^sp|Q6K7E6|ERF1_ORYSJ^Q:331-1182,H:82-362^65.734%ID^E:2.84e-105^.^.	Transcript_35043.p1	100-1284[+]	sp|Q6K7E6|ERF1_ORYSJ^sp|Q6K7E6|ERF1_ORYSJ^Q:1-361,H:1-362^59.128%ID^E:5.97e-127^.^.	Seita.4G041600.1.p^Seita.4G041600.1.p^Q:100-1188,H:1-343^62.5%ID^E:3.59e-119^.^.	.	CAD6339970.1^CAD6339970.1^Q:100-1188,H:1-352^73.2%ID^E:9.4e-172^.^.	Seita.1G342700.1.p^Seita.1G342700.1.p^Q:1-358,H:1-360^60.428%ID^E:1.88e-140^.^.	.	CAD6339970.1^CAD6339970.1^Q:1-362,H:1-351^73.1%ID^E:1.1e-172^.^.	PF00847.21^AP2^AP2 domain^116-164^E:4e-12	.	.	GO:0003700^molecular_function^DNA-binding transcription factor activity`GO:0006355^biological_process^regulation of transcription, DNA-templated	K09286	ERF
134	Transcript_35050	sp|Q9LNJ5|BH013_ARATH^sp|Q9LNJ5|BH013_ARATH^Q:273-1061,H:7-269^46.296%ID^E:7.56e-68^.^.`sp|Q9LNJ5|BH013_ARATH^sp|Q9LNJ5|BH013_ARATH^Q:1434-2066,H:381-576^50.237%ID^E:6e-51^.^.	Transcript_35050.p1	219-2081[+]	sp|Q9LNJ5|BH013_ARATH^sp|Q9LNJ5|BH013_ARATH^Q:19-616,H:7-576^40.976%ID^E:1.97e-133^.^.	Seita.5G004700.1.p^Seita.5G004700.1.p^Q:231-1958,H:1-574^91.334%ID^E:0^.^.	.	XP_039845730.1^XP_039845730.1^Q:216-2078,H:25-646^90.4%ID^E:0^.^.	Seita.5G004700.1.p^Seita.5G004700.1.p^Q:5-580,H:1-574^91.334%ID^E:0^.^.	.	XP_025816895.1^XP_025816895.1^Q:1-620,H:1-620^91.9%ID^E:0^.^.	PF14215.7^bHLH-MYC_N^bHLH-MYC and R2R3-MYB transcription factors N-terminal^60-245^E:2.1e-51`PF00010.27^HLH^Helix-loop-helix DNA-binding domain^467-513^E:2e-10	.	.	GO:0046983^molecular_function^protein dimerization activity	.	bHLH
135	Transcript_35071	sp|Q69XQ3|C3H44_ORYSJ^sp|Q69XQ3|C3H44_ORYSJ^Q:163-1008,H:5-281^84.397%ID^E:2.41e-136^.^.	Transcript_35071.p1	154-1068[+]	sp|Q69XQ3|C3H44_ORYSJ^sp|Q69XQ3|C3H44_ORYSJ^Q:4-285,H:5-281^84.397%ID^E:1.06e-167^.^.`sp|Q69XQ3|C3H44_ORYSJ^sp|Q69XQ3|C3H44_ORYSJ^Q:79-131,H:241-291^47.17%ID^E:4.75e-05^.^.	Seita.4G214800.1.p^Seita.4G214800.1.p^Q:154-1008,H:1-289^92.042%ID^E:6.67e-155^.^.`Seita.4G214800.1.p^Seita.4G214800.1.p^Q:451-546,H:269-299^53.125%ID^E:0.000788^.^.	.	XP_039844081.1^XP_039844081.1^Q:154-1008,H:1-288^93.4%ID^E:4.3e-189^.^.	Seita.4G214800.1.p^Seita.4G214800.1.p^Q:1-285,H:1-289^92.042%ID^E:3.3e-171^.^.`Seita.4G214800.1.p^Seita.4G214800.1.p^Q:66-131,H:240-299^34.848%ID^E:0.000139^.^.	.	XP_039844081.1^XP_039844081.1^Q:1-285,H:1-288^93.4%ID^E:8.3e-192^.^.	PF00642.25^zf-CCCH^Zinc finger C-x8-C-x5-C-x3-H type (and similar)^34-58^E:4e-05`PF00013.30^KH_1^KH domain^171-234^E:1.1e-09`PF00642.25^zf-CCCH^Zinc finger C-x8-C-x5-C-x3-H type (and similar)^264-285^E:3.6e-06	.	.	GO:0046872^molecular_function^metal ion binding`GO:0003723^molecular_function^RNA binding	.	C3H
136	Transcript_35074	sp|Q9FY74|CMTA1_ARATH^sp|Q9FY74|CMTA1_ARATH^Q:487-1095,H:522-724^46.86%ID^E:5.61e-80^.^.`sp|Q9FY74|CMTA1_ARATH^sp|Q9FY74|CMTA1_ARATH^Q:12-485,H:375-522^44.025%ID^E:5.61e-80^.^.	Transcript_35074.p1	469-1221[+]	sp|Q9FY74|CMTA1_ARATH^sp|Q9FY74|CMTA1_ARATH^Q:7-213,H:522-728^46.445%ID^E:3.42e-54^.^.	Seita.9G380100.1.p^Seita.9G380100.1.p^Q:481-1101,H:550-756^88.406%ID^E:0^.^.`Seita.9G380100.1.p^Seita.9G380100.1.p^Q:6-485,H:393-552^81.875%ID^E:0^.^.`Seita.9G380100.1.p^Seita.9G380100.1.p^Q:1107-1181,H:761-785^80%ID^E:0^.^.	.	AQL05893.1^AQL05893.1^Q:481-1101,H:165-370^82.6%ID^E:5.5e-104^.^.	Seita.9G380100.1.p^Seita.9G380100.1.p^Q:5-211,H:550-756^88.406%ID^E:7.18e-125^.^.	.	AQL05893.1^AQL05893.1^Q:5-211,H:165-370^82.6%ID^E:1.9e-106^.^.	PF12796.8^Ank_2^Ankyrin repeats (3 copies)^103-192^E:1.1e-06	.	.	.	K21596	CAMTA
137	Transcript_35074	sp|Q9FY74|CMTA1_ARATH^sp|Q9FY74|CMTA1_ARATH^Q:487-1095,H:522-724^46.86%ID^E:5.61e-80^.^.`sp|Q9FY74|CMTA1_ARATH^sp|Q9FY74|CMTA1_ARATH^Q:12-485,H:375-522^44.025%ID^E:5.61e-80^.^.	Transcript_35074.p2	3-500[+]	sp|Q8GSA7|CMTA3_ARATH^sp|Q8GSA7|CMTA3_ARATH^Q:8-143,H:423-556^52.941%ID^E:1.01e-41^.^.	Seita.9G380100.1.p^Seita.9G380100.1.p^Q:481-1101,H:550-756^88.406%ID^E:0^.^.`Seita.9G380100.1.p^Seita.9G380100.1.p^Q:6-485,H:393-552^81.875%ID^E:0^.^.`Seita.9G380100.1.p^Seita.9G380100.1.p^Q:1107-1181,H:761-785^80%ID^E:0^.^.	.	AQL05893.1^AQL05893.1^Q:481-1101,H:165-370^82.6%ID^E:5.5e-104^.^.	Seita.9G380100.1.p^Seita.9G380100.1.p^Q:2-161,H:393-552^81.875%ID^E:9.95e-90^.^.	.	AQL05878.1^AQL05878.1^Q:2-161,H:184-343^85%ID^E:2.4e-90^.^.	PF01833.25^TIG^IPT/TIG domain^52-131^E:2.4e-07	.	.	.	K21596	CAMTA
138	Transcript_35082	sp|Q6R0H1|LHY_ARATH^sp|Q6R0H1|LHY_ARATH^Q:70-342,H:1-91^76.923%ID^E:2.99e-38^.^.`sp|Q6R0H1|LHY_ARATH^sp|Q6R0H1|LHY_ARATH^Q:1660-2229,H:455-645^41.5%ID^E:2.32e-28^.^.	Transcript_35082.p1	70-2232[+]	sp|Q6R0H1|LHY_ARATH^sp|Q6R0H1|LHY_ARATH^Q:1-109,H:1-109^77.982%ID^E:3.43e-43^.^.`sp|Q6R0H1|LHY_ARATH^sp|Q6R0H1|LHY_ARATH^Q:345-720,H:284-645^38.402%ID^E:7.56e-40^.^.	Seita.6G055700.1.p^Seita.6G055700.1.p^Q:67-2232,H:27-748^81.856%ID^E:0^.^.	.	CAD6266129.1^CAD6266129.1^Q:70-2229,H:1-720^84%ID^E:0^.^.	Seita.6G055700.1.p^Seita.6G055700.1.p^Q:1-721,H:28-748^81.831%ID^E:0^.^.	.	CAD6266129.1^CAD6266129.1^Q:1-720,H:1-720^84%ID^E:0^.^.	PF00249.32^Myb_DNA-binding^Myb-like DNA-binding domain^24-67^E:1.3e-12	.	.	.	K12133	MYB_related
139	Transcript_35526	sp|Q9S7B2|RS2_MAIZE^sp|Q9S7B2|RS2_MAIZE^Q:328-2,H:1-109^99.083%ID^E:5.33e-71^.^.	Transcript_35526.p2	2-328[-]	sp|Q9S7B2|RS2_MAIZE^sp|Q9S7B2|RS2_MAIZE^Q:1-109,H:1-109^99.083%ID^E:6.98e-73^.^.	Seita.3G325900.1.p^Seita.3G325900.1.p^Q:328-2,H:1-98^86.239%ID^E:6.75e-58^.^.	.	OEL21011.1^OEL21011.1^Q:328-2,H:1-109^98.2%ID^E:3.8e-69^.^.	Seita.3G325900.1.p^Seita.3G325900.1.p^Q:1-109,H:1-98^86.239%ID^E:9.07e-60^.^.	.	OEL21011.1^OEL21011.1^Q:1-109,H:1-109^98.2%ID^E:2.5e-70^.^.	PF00249.32^Myb_DNA-binding^Myb-like DNA-binding domain^4-53^E:5.3e-12`PF13921.7^Myb_DNA-bind_6^Myb-like DNA-binding domain^7-68^E:1e-14`PF00249.32^Myb_DNA-binding^Myb-like DNA-binding domain^59-94^E:4.4e-09`PF13921.7^Myb_DNA-bind_6^Myb-like DNA-binding domain^63-102^E:2.5e-06	.	.	.	K09422	MYB_related
140	Transcript_35796	.	Transcript_35796.p1	1-303[+]	.	Seita.7G137700.1.p^Seita.7G137700.1.p^Q:70-219,H:1-50^62%ID^E:6.28e-14^.^.	.	XP_025824945.1^XP_025824945.1^Q:70-222,H:1-51^58.8%ID^E:3.3e-09^.^.	Seita.7G137700.1.p^Seita.7G137700.1.p^Q:24-73,H:1-50^62%ID^E:3.28e-14^.^.	.	XP_025824945.1^XP_025824945.1^Q:24-74,H:1-51^58.8%ID^E:1.8e-09^.^.	.	.	.	.	.	NAC
141	Transcript_35921	sp|Q9FFK8|NFXL2_ARATH^sp|Q9FFK8|NFXL2_ARATH^Q:74-2572,H:46-883^54.142%ID^E:0^.^.	Transcript_35921.p1	2-2584[+]	sp|Q9FFK8|NFXL2_ARATH^sp|Q9FFK8|NFXL2_ARATH^Q:25-857,H:46-883^55.543%ID^E:0^.^.	Seita.5G112600.1.p^Seita.5G112600.1.p^Q:53-2584,H:82-927^89.847%ID^E:0^.^.	.	XP_025819816.1^XP_025819816.1^Q:23-2581,H:75-929^89.5%ID^E:0^.^.	Seita.5G112600.1.p^Seita.5G112600.1.p^Q:18-861,H:82-927^89.847%ID^E:0^.^.	.	XP_025819816.1^XP_025819816.1^Q:8-860,H:75-929^89.5%ID^E:0^.^.	PF01422.18^zf-NF-X1^NF-X1 type zinc finger^109-113^E:18000`PF01422.18^zf-NF-X1^NF-X1 type zinc finger^144-150^E:3200`PF01422.18^zf-NF-X1^NF-X1 type zinc finger^163-179^E:0.056`PF01422.18^zf-NF-X1^NF-X1 type zinc finger^215-232^E:0.00025`PF01422.18^zf-NF-X1^NF-X1 type zinc finger^236-241^E:660`PF01422.18^zf-NF-X1^NF-X1 type zinc finger^262-286^E:5.9`PF01422.18^zf-NF-X1^NF-X1 type zinc finger^315-3…	.	ExpAA=22.77^PredHel=1^Topology=o810-832i	GO:0003700^molecular_function^DNA-binding transcription factor activity`GO:0008270^molecular_function^zinc ion binding`GO:0006355^biological_process^regulation of transcription, DNA-templated`GO:0005634^cellular_component^nucleus	K15683	NF-X1
142	Transcript_36015	.	Transcript_36015.p1	3-500[+]	.	Seita.1G334400.1.p^Seita.1G334400.1.p^Q:177-500,H:74-178^83.333%ID^E:1.18e-32^.^.	.	CAB3451205.1^CAB3451205.1^Q:45-500,H:28-178^71%ID^E:9.9e-45^.^.	Seita.1G334400.1.p^Seita.1G334400.1.p^Q:13-166,H:26-178^72.611%ID^E:9.44e-45^.^.	.	CAB3451205.1^CAB3451205.1^Q:15-166,H:28-178^71%ID^E:9.9e-45^.^.	.	.	.	.	.	WRKY
143	Transcript_36199	sp|Q9SDQ3|SCL1_ARATH^sp|Q9SDQ3|SCL1_ARATH^Q:616-1941,H:148-593^60.314%ID^E:0^.^.	Transcript_36199.p1	229-1944[+]	sp|Q9SDQ3|SCL1_ARATH^sp|Q9SDQ3|SCL1_ARATH^Q:117-571,H:135-593^59.695%ID^E:0^.^.	Seita.5G403500.2.p^Seita.5G403500.2.p^Q:229-1944,H:1-572^91.434%ID^E:0^.^.	.	PUZ53663.1^PUZ53663.1^Q:229-1941,H:1-571^89.1%ID^E:0^.^.	Seita.5G403500.2.p^Seita.5G403500.2.p^Q:1-572,H:1-572^91.434%ID^E:0^.^.	.	PUZ53663.1^PUZ53663.1^Q:1-571,H:1-571^89.1%ID^E:0^.^.	PF03514.15^GRAS^GRAS domain family^202-571^E:5.7e-127	.	.	.	.	GRAS
144	Transcript_36233	sp|O80416|KNOSC_ORYSJ^sp|O80416|KNOSC_ORYSJ^Q:432-1232,H:82-355^90.146%ID^E:1.21e-141^.^.	Transcript_36233.p1	3-1235[+]	sp|O80416|KNOSC_ORYSJ^sp|O80416|KNOSC_ORYSJ^Q:69-410,H:1-355^77.446%ID^E:2.46e-171^.^.	Seita.2G025300.1.p^Seita.2G025300.1.p^Q:369-1235,H:55-353^92.308%ID^E:6.39e-164^.^.	.	OEL21399.1^OEL21399.1^Q:207-1232,H:1-352^91.2%ID^E:2.2e-208^.^.	Seita.2G025300.1.p^Seita.2G025300.1.p^Q:99-411,H:30-353^90.741%ID^E:0^.^.	.	OEL21399.1^OEL21399.1^Q:69-410,H:1-352^91.2%ID^E:3.4e-210^.^.	PF03790.14^KNOX1^KNOX1 domain^153-193^E:9.5e-22`PF03791.14^KNOX2^KNOX2 domain^204-247^E:2.3e-24`PF03789.14^ELK^ELK domain^291-312^E:4.9e-10`PF05920.12^Homeobox_KN^Homeobox KN domain^331-370^E:1.3e-16`PF00046.30^Homeodomain^Homeodomain^337-371^E:4.3e-07	.	.	GO:0003677^molecular_function^DNA binding`GO:0005634^cellular_component^nucleus`GO:0006355^biological_process^regulation of transcription, DNA-templated	.	TALE
145	Transcript_36556	sp|Q8L7S3|C3H24_ARATH^sp|Q8L7S3|C3H24_ARATH^Q:197-2623,H:78-809^46.373%ID^E:0^.^.	Transcript_36556.p1	44-2626[+]	sp|Q8L7S3|C3H24_ARATH^sp|Q8L7S3|C3H24_ARATH^Q:52-860,H:78-809^46.017%ID^E:0^.^.	Seita.7G006100.1.p^Seita.7G006100.1.p^Q:44-2626,H:1-860^85.88%ID^E:0^.^.	YP_001255358_1^YP_001255358_1^Q:803-1846,H:89-373^28.4%ID^E:6e-26^.^.	RLM64414.1^RLM64414.1^Q:188-2623,H:47-856^88.4%ID^E:0^.^.	Seita.7G006100.1.p^Seita.7G006100.1.p^Q:1-861,H:1-860^85.88%ID^E:0^.^.	YP_001255358_1^YP_001255358_1^Q:254-601,H:89-373^28.4%ID^E:4.9e-26^.^.	RLM64414.1^RLM64414.1^Q:49-860,H:47-856^88.4%ID^E:0^.^.	PF00642.25^zf-CCCH^Zinc finger C-x8-C-x5-C-x3-H type (and similar)^54-84^E:9.1e-07`PF05958.12^tRNA_U5-meth_tr^tRNA (Uracil-5-)-methyltransferase^508-600^E:1.4e-06`PF13847.7^Methyltransf_31^Methyltransferase domain^540-602^E:7.5e-09`PF05175.15^MTS^Methyltransferase small domain^544-594^E:0.00071`PF13649.7^Methyltransf_25^Methyltransferase domain^546-600^E:7.8e-07`PF05958.12^tRNA_U5-meth_tr^tRNA (U…	.	.	GO:0046872^molecular_function^metal ion binding`GO:0008173^molecular_function^RNA methyltransferase activity`GO:0006396^biological_process^RNA processing`GO:0008168^molecular_function^methyltransferase activity	K15332	C3H
146	Transcript_36604	sp|Q84MZ4|TF3A_ARATH^sp|Q84MZ4|TF3A_ARATH^Q:140-1162,H:7-402^47.727%ID^E:8.48e-113^.^.	Transcript_36604.p1	2-1246[+]	sp|Q84MZ4|TF3A_ARATH^sp|Q84MZ4|TF3A_ARATH^Q:47-387,H:7-402^47.727%ID^E:2.55e-116^.^.	Seita.1G117800.1.p^Seita.1G117800.1.p^Q:62-1246,H:29-424^84.596%ID^E:0^.^.	.	PUZ73724.1^PUZ73724.1^Q:2-1225,H:8-415^82.6%ID^E:5.1e-224^.^.	Seita.1G117800.1.p^Seita.1G117800.1.p^Q:21-415,H:29-424^84.596%ID^E:0^.^.	.	PUZ73724.1^PUZ73724.1^Q:1-408,H:8-415^82.6%ID^E:1.5e-226^.^.	PF00096.27^zf-C2H2^Zinc finger, C2H2 type^106-128^E:0.015`PF00096.27^zf-C2H2^Zinc finger, C2H2 type^134-158^E:2.8e-05`PF00096.27^zf-C2H2^Zinc finger, C2H2 type^200-224^E:0.0022`PF00096.27^zf-C2H2^Zinc finger, C2H2 type^291-315^E:0.00012	.	.	GO:0003676^molecular_function^nucleic acid binding	K09191	C2H2
147	Transcript_36695	sp|Q94BX4|PIGA_ARATH^sp|Q94BX4|PIGA_ARATH^Q:350-1630,H:6-432^81.03%ID^E:0^.^.	Transcript_36695.p1	332-1678[+]	sp|Q94BX4|PIGA_ARATH^sp|Q94BX4|PIGA_ARATH^Q:7-433,H:6-432^81.03%ID^E:0^.^.	Seita.9G387700.1.p^Seita.9G387700.1.p^Q:332-1684,H:1-449^94.013%ID^E:0^.^.	AAM04237_1^AAM04237_1^Q:350-1279,H:3-308^27.2%ID^E:2.6e-21^.^.	XP_021309802.1^XP_021309802.1^Q:332-1675,H:1-448^94.4%ID^E:9.6e-305^.^.	Seita.9G387700.1.p^Seita.9G387700.1.p^Q:1-448,H:1-446^94.196%ID^E:0^.^.	AAM04237_1^AAM04237_1^Q:7-316,H:3-308^27.2%ID^E:6.4e-22^.^.	XP_021309802.1^XP_021309802.1^Q:1-448,H:1-448^94.4%ID^E:2.8e-309^.^.	PF13439.7^Glyco_transf_4^Glycosyltransferase Family 4^21-188^E:3.5e-27`PF13579.7^Glyco_trans_4_4^Glycosyl transferase 4-like domain^22-183^E:1e-09`PF08288.13^PIGA^PIGA (GPI anchor biosynthesis)^47-136^E:1.5e-43`PF00534.21^Glycos_transf_1^Glycosyl transferases group 1^200-340^E:1.3e-25`PF13692.7^Glyco_trans_1_4^Glycosyl transferases group 1^203-339^E:4.6e-22	.	ExpAA=27.63^PredHel=1^Topology=i389-411o	GO:0006506^biological_process^GPI anchor biosynthetic process	K03857	CPP
148	Transcript_36695	sp|Q94BX4|PIGA_ARATH^sp|Q94BX4|PIGA_ARATH^Q:350-1630,H:6-432^81.03%ID^E:0^.^.	Transcript_36695.p2	3-365[+]	.	Seita.9G387700.1.p^Seita.9G387700.1.p^Q:332-1684,H:1-449^94.013%ID^E:0^.^.	AAM04237_1^AAM04237_1^Q:350-1279,H:3-308^27.2%ID^E:2.6e-21^.^.	XP_021309802.1^XP_021309802.1^Q:332-1675,H:1-448^94.4%ID^E:9.6e-305^.^.	Seita.2G050700.1.p^Seita.2G050700.1.p^Q:27-60,H:17-51^71.429%ID^E:5.76e-06^.^.	.	XP_020167196.1^XP_020167196.1^Q:29-106,H:1-76^46.3%ID^E:1.2e-09^.^.	.	.	.	.	.	CPP
149	Transcript_36697	sp|Q94CK9|LRP1_ARATH^sp|Q94CK9|LRP1_ARATH^Q:447-1001,H:112-284^52.105%ID^E:8.51e-48^.^.	Transcript_36697.p1	3-1139[+]	sp|Q94CK9|LRP1_ARATH^sp|Q94CK9|LRP1_ARATH^Q:149-346,H:112-297^53.922%ID^E:2.08e-60^.^.	Seita.5G456500.1.p^Seita.5G456500.1.p^Q:204-1139,H:47-358^82.484%ID^E:2.42e-117^.^.	.	OEL34087.1^OEL34087.1^Q:204-1136,H:46-357^83%ID^E:3.4e-156^.^.	Seita.5G456500.1.p^Seita.5G456500.1.p^Q:68-379,H:47-358^84.713%ID^E:5.3e-140^.^.	.	OEL34087.1^OEL34087.1^Q:68-378,H:46-357^83%ID^E:3.7e-160^.^.	PF05142.13^DUF702^Domain of unknown function (DUF702)^146-309^E:1e-63	.	.	.	.	SRS
150	Transcript_36706	sp|Q69T21|TGAL8_ORYSJ^sp|Q69T21|TGAL8_ORYSJ^Q:280-2,H:141-233^78.495%ID^E:2.61e-44^.^.	Transcript_36706.p1	2-316[-]	sp|Q69T21|TGAL8_ORYSJ^sp|Q69T21|TGAL8_ORYSJ^Q:13-105,H:141-233^78.495%ID^E:2.35e-44^.^.	Seita.4G215800.1.p^Seita.4G215800.1.p^Q:295-2,H:132-230^89.899%ID^E:5.1e-56^.^.	.	OQU76709.1^OQU76709.1^Q:310-2,H:102-205^88.5%ID^E:1.9e-51^.^.	Seita.4G215800.1.p^Seita.4G215800.1.p^Q:8-105,H:132-230^89.899%ID^E:4.59e-56^.^.	.	OQU76709.1^OQU76709.1^Q:3-105,H:102-205^88.5%ID^E:1.9e-51^.^.	PF07716.16^bZIP_2^Basic region leucine zipper^18-59^E:2e-09`PF00170.22^bZIP_1^bZIP transcription factor^21-59^E:1e-08	.	.	GO:0003700^molecular_function^DNA-binding transcription factor activity`GO:0006355^biological_process^regulation of transcription, DNA-templated	K14431	bZIP
151	Transcript_36801	sp|Q5Z9E5|BZR3_ORYSJ^sp|Q5Z9E5|BZR3_ORYSJ^Q:377-1384,H:20-355^89.286%ID^E:1.92e-163^.^.	Transcript_36801.p1	2-1387[+]	sp|Q5Z9E5|BZR3_ORYSJ^sp|Q5Z9E5|BZR3_ORYSJ^Q:124-461,H:18-355^89.053%ID^E:0^.^.	Seita.4G179900.1.p^Seita.4G179900.1.p^Q:377-1387,H:17-357^90.909%ID^E:2.72e-163^.^.	.	XP_039806239.1^XP_039806239.1^Q:335-1384,H:1-354^91.2%ID^E:1e-202^.^.	Seita.4G179900.1.p^Seita.4G179900.1.p^Q:124-462,H:15-357^90.671%ID^E:0^.^.	.	XP_039806239.1^XP_039806239.1^Q:112-461,H:1-354^91.2%ID^E:8.1e-206^.^.	PF05687.14^BES1_N^BES1/BZR1 plant transcription factor, N-terminal^121-265^E:1.3e-68	.	.	.	.	BES1
152	Transcript_36962	sp|Q84MZ4|TF3A_ARATH^sp|Q84MZ4|TF3A_ARATH^Q:407-132,H:4-93^46.237%ID^E:8.72e-16^.^.	Transcript_36962.p2	120-464[-]	sp|Q84MZ4|TF3A_ARATH^sp|Q84MZ4|TF3A_ARATH^Q:20-111,H:4-93^46.237%ID^E:1.48e-17^.^.	Seita.3G044400.1.p^Seita.3G044400.1.p^Q:377-138,H:26-104^78.75%ID^E:9.14e-35^.^.	.	TKW24329.1^TKW24329.1^Q:464-135,H:1-105^69.1%ID^E:1.1e-44^.^.	Seita.3G044400.1.p^Seita.3G044400.1.p^Q:30-109,H:26-104^78.75%ID^E:1.01e-36^.^.	.	TKW24329.1^TKW24329.1^Q:9-110,H:9-105^72.5%ID^E:5.2e-45^.^.	PF00096.27^zf-C2H2^Zinc finger, C2H2 type^86-106^E:5e-05	.	.	GO:0003676^molecular_function^nucleic acid binding	K09191	C2H2
153	Transcript_36979	sp|Q94IK2|STK_SOLTU^sp|Q94IK2|STK_SOLTU^Q:709-1494,H:147-398^25.556%ID^E:3.27e-15^.^.	Transcript_36979.p1	1-1503[+]	sp|Q94IK2|STK_SOLTU^sp|Q94IK2|STK_SOLTU^Q:243-498,H:156-398^25.67%ID^E:2.39e-18^.^.	Seita.6G178200.1.p^Seita.6G178200.1.p^Q:586-1497,H:204-502^73.355%ID^E:2.2e-139^.^.	.	KAF8769496.1^KAF8769496.1^Q:286-1500,H:59-497^64.9%ID^E:5.5e-155^.^.	Seita.6G178200.1.p^Seita.6G178200.1.p^Q:94-499,H:58-502^67.333%ID^E:0^.^.	.	KAF8769496.1^KAF8769496.1^Q:96-500,H:59-497^64.9%ID^E:1.6e-155^.^.	PF04504.15^DUF573^Protein of unknown function, DUF573^243-338^E:1.1e-26	.	.	GO:0006355^biological_process^regulation of transcription, DNA-templated	.	GeBP
154	Transcript_36984	.	Transcript_36984.p2	1-330[-]	.	Seita.7G127600.1.p^Seita.7G127600.1.p^Q:249-7,H:269-340^75.309%ID^E:1.9e-23^.^.	.	XP_022684257.1^XP_022684257.1^Q:330-7,H:154-261^87%ID^E:2e-59^.^.	Seita.7G127600.1.p^Seita.7G127600.1.p^Q:1-108,H:242-340^78.704%ID^E:1.51e-40^.^.	.	XP_022684257.1^XP_022684257.1^Q:1-108,H:154-261^87%ID^E:2e-59^.^.	.	.	.	.	.	C2H2
155	Transcript_37061	.	Transcript_37061.p1	263-709[+]	.	Seita.5G416200.1.p^Seita.5G416200.1.p^Q:308-709,H:139-275^83.942%ID^E:4.32e-67^.^.	.	TVU36157.1^TVU36157.1^Q:281-709,H:68-209^86%ID^E:3e-73^.^.	Seita.5G416200.1.p^Seita.5G416200.1.p^Q:7-149,H:130-275^84.247%ID^E:6.06e-75^.^.	.	TVU36157.1^TVU36157.1^Q:7-149,H:68-209^86%ID^E:4.3e-74^.^.	.	.	.	.	.	bHLH
156	Transcript_37131	sp|Q93ZL5|CDF2_ARATH^sp|Q93ZL5|CDF2_ARATH^Q:227-1666,H:5-455^35.393%ID^E:4.3e-62^.^.	Transcript_37131.p1	200-1690[+]	sp|Q93ZL5|CDF2_ARATH^sp|Q93ZL5|CDF2_ARATH^Q:8-489,H:3-455^35.448%ID^E:6.47e-64^.^.	Seita.5G052700.2.p^Seita.5G052700.2.p^Q:353-1666,H:139-570^47.875%ID^E:1.04e-113^.^.	.	AOT28196.1^AOT28196.1^Q:200-1666,H:1-488^71.9%ID^E:7.5e-243^.^.	Seita.5G052700.1.p^Seita.5G052700.1.p^Q:52-489,H:151-582^47.875%ID^E:3.19e-115^.^.	.	AOT28196.1^AOT28196.1^Q:1-489,H:1-488^71.9%ID^E:6.8e-245^.^.	PF02701.16^zf-Dof^Dof domain, zinc finger^109-166^E:2.9e-31	.	.	GO:0003677^molecular_function^DNA binding`GO:0006355^biological_process^regulation of transcription, DNA-templated	.	Dof
157	Transcript_37501	sp|Q10PR4|HSFA9_ORYSJ^sp|Q10PR4|HSFA9_ORYSJ^Q:96-1178,H:51-410^72.432%ID^E:7.74e-170^.^.	Transcript_37501.p1	117-1181[+]	sp|Q10PR4|HSFA9_ORYSJ^sp|Q10PR4|HSFA9_ORYSJ^Q:1-354,H:58-410^71.901%ID^E:1.02e-175^.^.	Seita.9G484800.1.p^Seita.9G484800.1.p^Q:96-1181,H:51-424^79.31%ID^E:0^.^.	.	OEL36204.1^OEL36204.1^Q:6-1157,H:21-405^79%ID^E:4e-197^.^.	Seita.9G484800.1.p^Seita.9G484800.1.p^Q:1-355,H:58-424^78.919%ID^E:0^.^.	.	NP_001132022.1^NP_001132022.1^Q:1-354,H:58-407^78.6%ID^E:3.4e-183^.^.	PF00447.18^HSF_DNA-bind^HSF-type DNA-binding^1-83^E:4.6e-27	.	.	GO:0003700^molecular_function^DNA-binding transcription factor activity`GO:0043565^molecular_function^sequence-specific DNA binding`GO:0006355^biological_process^regulation of transcription, DNA-templated`GO:0005634^cellular_component^nucleus	K09419	HSF
158	Transcript_37828	sp|P41696|AZF1_YEAST^sp|P41696|AZF1_YEAST^Q:42-479,H:530-696^45.349%ID^E:8.39e-41^.^.`sp|P41696|AZF1_YEAST^sp|P41696|AZF1_YEAST^Q:150-317,H:647-700^42.857%ID^E:2.07e-07^.^.	Transcript_37828.p1	3-482[+]	sp|P41696|AZF1_YEAST^sp|P41696|AZF1_YEAST^Q:14-159,H:530-696^45.349%ID^E:7.56e-41^.^.`sp|P41696|AZF1_YEAST^sp|P41696|AZF1_YEAST^Q:50-105,H:647-700^42.857%ID^E:1.86e-07^.^.	Seita.3G068200.1.p^Seita.3G068200.1.p^Q:150-410,H:118-206^39.326%ID^E:8.98e-14^.^.`Seita.3G068200.1.p^Seita.3G068200.1.p^Q:120-479,H:79-199^31.967%ID^E:2.26e-12^.^.	.	RYO58249.1^RYO58249.1^Q:3-245,H:136-216^100%ID^E:1.8e-45^.^.	Seita.3G068200.1.p^Seita.3G068200.1.p^Q:50-136,H:118-206^39.326%ID^E:8.08e-14^.^.`Seita.3G068200.1.p^Seita.3G068200.1.p^Q:40-159,H:79-199^31.967%ID^E:2.03e-12^.^.	.	RYO58249.1^RYO58249.1^Q:1-81,H:136-216^100%ID^E:1.8e-45^.^.	PF00096.27^zf-C2H2^Zinc finger, C2H2 type^52-76^E:2.7e-05`PF00096.27^zf-C2H2^Zinc finger, C2H2 type^82-106^E:3.4e-05`PF00096.27^zf-C2H2^Zinc finger, C2H2 type^112-134^E:0.00019	.	.	GO:0003676^molecular_function^nucleic acid binding	.	C2H2
159	Transcript_38237	sp|Q6R0C4|MYB52_ARATH^sp|Q6R0C4|MYB52_ARATH^Q:278-619,H:2-115^83.333%ID^E:4.08e-59^.^.	Transcript_38237.p1	278-973[+]	sp|Q6R0C4|MYB52_ARATH^sp|Q6R0C4|MYB52_ARATH^Q:1-137,H:2-139^73.913%ID^E:3.22e-69^.^.	Seita.9G113200.1.p^Seita.9G113200.1.p^Q:278-799,H:1-180^85%ID^E:1.11e-96^.^.`Seita.9G113200.1.p^Seita.9G113200.1.p^Q:931-1101,H:183-240^89.655%ID^E:7.53e-26^.^.	.	CAD6206438.1^CAD6206438.1^Q:278-805,H:1-177^89.9%ID^E:2.3e-108^.^.	Seita.9G113200.1.p^Seita.9G113200.1.p^Q:1-174,H:1-180^85.556%ID^E:1.84e-101^.^.	.	CAD6206438.1^CAD6206438.1^Q:1-176,H:1-177^89.9%ID^E:1.4e-111^.^.	PF00249.32^Myb_DNA-binding^Myb-like DNA-binding domain^4-49^E:1.1e-16`PF13921.7^Myb_DNA-bind_6^Myb-like DNA-binding domain^7-67^E:4.7e-15`PF00249.32^Myb_DNA-binding^Myb-like DNA-binding domain^56-99^E:3.1e-14`PF13921.7^Myb_DNA-bind_6^Myb-like DNA-binding domain^59-99^E:4.3e-06	.	.	.	K09422	MYB
160	Transcript_38417	sp|Q9SZL8|FRS5_ARATH^sp|Q9SZL8|FRS5_ARATH^Q:1250-1870,H:69-283^29.493%ID^E:3.73e-18^.^.	Transcript_38417.p1	1016-1873[+]	sp|Q9SZL8|FRS5_ARATH^sp|Q9SZL8|FRS5_ARATH^Q:79-285,H:69-283^29.493%ID^E:1.16e-20^.^.	Seita.2G152300.1.p^Seita.2G152300.1.p^Q:1367-1879,H:1-171^67.251%ID^E:2.41e-68^.^.	.	TVU17606.1^TVU17606.1^Q:1169-1879,H:60-296^67.5%ID^E:1.2e-103^.^.	Seita.2G152300.1.p^Seita.2G152300.1.p^Q:118-285,H:1-168^67.262%ID^E:1.53e-81^.^.	.	TVU17606.1^TVU17606.1^Q:52-285,H:60-293^67.5%ID^E:1.7e-107^.^.	PF03101.16^FAR1^FAR1 DNA-binding domain^97-179^E:1.7e-14	sigP:1^24^0.632^YES	.	.	.	FAR1
161	Transcript_38429	sp|O81791|RKD5_ARATH^sp|O81791|RKD5_ARATH^Q:526-948,H:227-357^43.972%ID^E:8.97e-30^.^.	Transcript_38429.p1	7-960[+]	sp|O81791|RKD5_ARATH^sp|O81791|RKD5_ARATH^Q:14-317,H:59-360^33.535%ID^E:4.23e-47^.^.	Seita.7G199700.1.p^Seita.7G199700.1.p^Q:28-957,H:19-336^72.727%ID^E:1.56e-127^.^.	.	OEL16340.1^OEL16340.1^Q:28-948,H:19-329^75.4%ID^E:1.9e-146^.^.	Seita.7G199700.1.p^Seita.7G199700.1.p^Q:8-317,H:19-336^73.354%ID^E:6.12e-147^.^.	.	OEL16340.1^OEL16340.1^Q:8-314,H:19-329^75.4%ID^E:8.7e-147^.^.	PF02042.16^RWP-RK^RWP-RK domain^188-236^E:2.4e-21	.	.	.	.	Nin-like
162	Transcript_38508	sp|Q9LT23|BH121_ARATH^sp|Q9LT23|BH121_ARATH^Q:415-924,H:56-226^59.064%ID^E:3.13e-56^.^.	Transcript_38508.p1	1-1053[+]	sp|Q9LT23|BH121_ARATH^sp|Q9LT23|BH121_ARATH^Q:139-308,H:56-226^59.064%ID^E:8.54e-60^.^.	Seita.1G147000.1.p^Seita.1G147000.1.p^Q:388-1050,H:24-244^90.045%ID^E:2.21e-125^.^.`Seita.1G147000.1.p^Seita.1G147000.1.p^Q:111-185,H:1-27^81.481%ID^E:2.59e-06^.^.	.	PWZ31920.1^PWZ31920.1^Q:388-1050,H:18-238^87.3%ID^E:6.9e-94^.^.	Seita.1G147000.1.p^Seita.1G147000.1.p^Q:130-350,H:24-244^90.045%ID^E:5.52e-132^.^.	.	PWZ31920.1^PWZ31920.1^Q:130-350,H:18-238^87.3%ID^E:6.9e-94^.^.	PF00010.27^HLH^Helix-loop-helix DNA-binding domain^142-191^E:2.6e-08	.	.	GO:0046983^molecular_function^protein dimerization activity	.	bHLH
163	Transcript_38653	sp|Q94FL6|MY124_ARATH^sp|Q94FL6|MY124_ARATH^Q:286-1251,H:20-317^47.692%ID^E:1.16e-84^.^.`sp|Q94FL6|MY124_ARATH^sp|Q94FL6|MY124_ARATH^Q:1849-2184,H:319-431^31.624%ID^E:0.000639^.^.	Transcript_38653.p1	214-2202[+]	sp|Q94FL6|MY124_ARATH^sp|Q94FL6|MY124_ARATH^Q:23-346,H:18-317^47.401%ID^E:1.48e-86^.^.`sp|Q94FL6|MY124_ARATH^sp|Q94FL6|MY124_ARATH^Q:546-662,H:319-436^32.787%ID^E:1.32e-05^.^.	Seita.2G399900.2.p^Seita.2G399900.2.p^Q:295-2184,H:31-663^76.138%ID^E:0^.^.	.	RCV14103.1^RCV14103.1^Q:214-2199,H:1-668^75.3%ID^E:1.5e-303^.^.	Seita.2G399900.2.p^Seita.2G399900.2.p^Q:1-663,H:1-669^75.186%ID^E:0^.^.	.	RCV14103.1^RCV14103.1^Q:1-662,H:1-668^75.3%ID^E:6.7e-306^.^.	PF00249.32^Myb_DNA-binding^Myb-like DNA-binding domain^32-76^E:7.3e-11`PF13921.7^Myb_DNA-bind_6^Myb-like DNA-binding domain^33-92^E:6.7e-15`PF00249.32^Myb_DNA-binding^Myb-like DNA-binding domain^82-125^E:5.8e-13`PF13921.7^Myb_DNA-bind_6^Myb-like DNA-binding domain^85-135^E:1.6e-06	.	.	.	K09422	MYB
164	Transcript_38713	sp|Q8H1P9|MB3R3_ARATH^sp|Q8H1P9|MB3R3_ARATH^Q:401-664,H:76-170^32.632%ID^E:9.74e-07^.^.	Transcript_38713.p1	2-697[+]	sp|Q8H1P9|MB3R3_ARATH^sp|Q8H1P9|MB3R3_ARATH^Q:101-221,H:35-170^31.618%ID^E:1.17e-08^.^.`sp|Q8H1P9|MB3R3_ARATH^sp|Q8H1P9|MB3R3_ARATH^Q:139-176,H:185-223^48.718%ID^E:0.000352^.^.	Seita.7G279500.1.p^Seita.7G279500.1.p^Q:413-592,H:78-138^42.623%ID^E:2.85e-06^.^.	.	OWY42618.1^OWY42618.1^Q:65-694,H:1-210^100%ID^E:3.3e-123^.^.	Seita.7G279500.1.p^Seita.7G279500.1.p^Q:138-197,H:78-138^42.623%ID^E:4.34e-07^.^.	.	OWY42618.1^OWY42618.1^Q:22-231,H:1-210^100%ID^E:2e-124^.^.	PF00249.32^Myb_DNA-binding^Myb-like DNA-binding domain^138-178^E:1.1e-08`PF13921.7^Myb_DNA-bind_6^Myb-like DNA-binding domain^139-178^E:1.4e-05	.	.	.	.	MYB
165	Transcript_39020	sp|Q6YZE8|SPL16_ORYSJ^sp|Q6YZE8|SPL16_ORYSJ^Q:282-1157,H:127-439^58.204%ID^E:3.07e-86^.^.	Transcript_39020.p1	72-1157[+]	sp|Q6YZE8|SPL16_ORYSJ^sp|Q6YZE8|SPL16_ORYSJ^Q:48-362,H:102-439^56.322%ID^E:2.51e-112^.^.	Seita.2G266500.1.p^Seita.2G266500.1.p^Q:282-1157,H:123-434^73.718%ID^E:5.77e-121^.^.	.	XP_025803088.1^XP_025803088.1^Q:255-1157,H:121-436^79.6%ID^E:2.2e-164^.^.	Seita.2G266500.1.p^Seita.2G266500.1.p^Q:62-362,H:114-434^72.897%ID^E:1.83e-146^.^.	.	XP_025803088.1^XP_025803088.1^Q:62-362,H:121-436^79.6%ID^E:9.2e-165^.^.	PF03110.15^SBP^SBP domain^62-135^E:2e-30	.	.	GO:0003677^molecular_function^DNA binding`GO:0005634^cellular_component^nucleus	.	SBP
166	Transcript_39074	sp|Q9S7B2|RS2_MAIZE^sp|Q9S7B2|RS2_MAIZE^Q:287-718,H:1-144^98.611%ID^E:4.61e-76^.^.`sp|Q9S7B2|RS2_MAIZE^sp|Q9S7B2|RS2_MAIZE^Q:983-1357,H:243-369^90.551%ID^E:1.94e-22^.^.	Transcript_39074.p1	287-1360[+]	sp|Q9S7B2|RS2_MAIZE^sp|Q9S7B2|RS2_MAIZE^Q:1-357,H:1-369^83.871%ID^E:3.65e-169^.^.	Seita.3G325900.1.p^Seita.3G325900.1.p^Q:287-718,H:1-133^88.889%ID^E:5.71e-64^.^.`Seita.3G325900.1.p^Seita.3G325900.1.p^Q:983-1360,H:231-357^95.276%ID^E:1.05e-27^.^.	.	XP_039802338.1^XP_039802338.1^Q:287-1357,H:1-365^84.2%ID^E:2.9e-183^.^.	Seita.3G325900.1.p^Seita.3G325900.1.p^Q:1-358,H:1-357^81.671%ID^E:5.07e-160^.^.	.	XP_039802338.1^XP_039802338.1^Q:1-357,H:1-365^84.2%ID^E:2.2e-186^.^.	PF00249.32^Myb_DNA-binding^Myb-like DNA-binding domain^4-53^E:2e-10`PF13921.7^Myb_DNA-bind_6^Myb-like DNA-binding domain^7-67^E:4.1e-13`PF00249.32^Myb_DNA-binding^Myb-like DNA-binding domain^60-94^E:1.5e-08`PF13921.7^Myb_DNA-bind_6^Myb-like DNA-binding domain^63-103^E:1.7e-05	.	.	.	K09422	MYB_related
167	Transcript_39236	sp|Q7X8R0|EAT1_ORYSJ^sp|Q7X8R0|EAT1_ORYSJ^Q:115-558,H:1-140^55.034%ID^E:3.56e-41^.^.	Transcript_39236.p1	115-558[+]	sp|Q7X8R0|EAT1_ORYSJ^sp|Q7X8R0|EAT1_ORYSJ^Q:1-148,H:1-140^55.034%ID^E:8.09e-42^.^.	Seita.1G285400.2.p^Seita.1G285400.2.p^Q:115-558,H:1-149^81.208%ID^E:1.85e-77^.^.	.	CAB3450785.1^CAB3450785.1^Q:94-558,H:3-158^78.8%ID^E:1.5e-75^.^.	Seita.1G285400.2.p^Seita.1G285400.2.p^Q:1-148,H:1-149^81.208%ID^E:3.71e-78^.^.	.	RCV07928.1^RCV07928.1^Q:1-148,H:1-149^81.2%ID^E:1.9e-73^.^.	.	.	.	.	.	bHLH
168	Transcript_39473	.	Transcript_39473.p2	3-356[+]	.	Seita.4G205800.1.p^Seita.4G205800.1.p^Q:15-344,H:196-309^69.298%ID^E:9.39e-26^.^.	.	PWZ05854.1^PWZ05854.1^Q:6-353,H:191-304^69.8%ID^E:7.2e-41^.^.	Seita.4G205800.1.p^Seita.4G205800.1.p^Q:5-114,H:196-309^69.298%ID^E:5.32e-40^.^.	.	PWZ05854.1^PWZ05854.1^Q:2-117,H:191-304^69.8%ID^E:2.7e-43^.^.	.	.	.	.	K09422	MYB
169	Transcript_39987	sp|Q7XC57|MYBS3_ORYSJ^sp|Q7XC57|MYBS3_ORYSJ^Q:55-633,H:1-160^46.97%ID^E:4.26e-43^.^.	Transcript_39987.p1	1-927[+]	sp|Q7XC57|MYBS3_ORYSJ^sp|Q7XC57|MYBS3_ORYSJ^Q:19-211,H:1-160^47.98%ID^E:1.77e-46^.^.	Seita.5G216800.1.p^Seita.5G216800.1.p^Q:55-927,H:1-312^73.734%ID^E:1.69e-113^.^.	.	OEL16417.1^OEL16417.1^Q:55-924,H:1-303^76.7%ID^E:2.3e-145^.^.	Seita.5G216800.1.p^Seita.5G216800.1.p^Q:19-309,H:1-312^73.734%ID^E:3.26e-118^.^.	.	OEL16417.1^OEL16417.1^Q:19-308,H:1-303^76.7%ID^E:2.1e-147^.^.	PF00249.32^Myb_DNA-binding^Myb-like DNA-binding domain^146-189^E:2e-10	.	.	.	.	MYB_related
170	Transcript_40035	sp|Q9ZVC9|FRS3_ARATH^sp|Q9ZVC9|FRS3_ARATH^Q:6-815,H:366-631^39.483%ID^E:2.84e-58^.^.	Transcript_40035.p1	3-947[+]	sp|Q9ZVC9|FRS3_ARATH^sp|Q9ZVC9|FRS3_ARATH^Q:2-271,H:366-631^39.483%ID^E:4.63e-59^.^.	Seita.3G094700.1.p^Seita.3G094700.1.p^Q:6-833,H:383-659^42.238%ID^E:2.76e-70^.^.	.	EEC81294.1^EEC81294.1^Q:3-941,H:390-691^71.6%ID^E:8.7e-153^.^.	Seita.3G094700.1.p^Seita.3G094700.1.p^Q:2-277,H:383-659^42.238%ID^E:4.3e-71^.^.	.	EEC81294.1^EEC81294.1^Q:1-313,H:390-691^71.6%ID^E:5.9e-153^.^.	PF04434.18^SWIM^SWIM zinc finger^171-196^E:3.3e-07`PF07389.13^DUF1500^Protein of unknown function (DUF1500)^194-230^E:0.004	.	.	GO:0008270^molecular_function^zinc ion binding	.	FAR1
171	Transcript_40246	sp|Q9SRT2|BH062_ARATH^sp|Q9SRT2|BH062_ARATH^Q:876-1988,H:131-456^40.483%ID^E:5.75e-55^.^.	Transcript_40246.p1	537-1991[+]	sp|Q9SRT2|BH062_ARATH^sp|Q9SRT2|BH062_ARATH^Q:15-484,H:39-456^38.134%ID^E:4.64e-67^.^.	Seita.5G426500.1.p^Seita.5G426500.1.p^Q:537-1991,H:1-485^89.733%ID^E:0^.^.	.	CAD6228528.1^CAD6228528.1^Q:537-1988,H:1-485^92.2%ID^E:8.4e-305^.^.	Seita.5G426500.1.p^Seita.5G426500.1.p^Q:1-485,H:1-485^90.554%ID^E:0^.^.	.	CAD6228528.1^CAD6228528.1^Q:1-484,H:1-485^92.2%ID^E:4.1e-309^.^.	PF00010.27^HLH^Helix-loop-helix DNA-binding domain^290-337^E:1.7e-06	.	.	GO:0046983^molecular_function^protein dimerization activity	.	bHLH
172	Transcript_40268	sp|Q9SSQ4|FRS6_ARATH^sp|Q9SSQ4|FRS6_ARATH^Q:326-2182,H:85-700^33.594%ID^E:2.55e-99^.^.	Transcript_40268.p1	200-2635[+]	sp|Q9SSQ4|FRS6_ARATH^sp|Q9SSQ4|FRS6_ARATH^Q:43-661,H:85-700^33.75%ID^E:7.59e-110^.^.	Seita.2G321500.1.p^Seita.2G321500.1.p^Q:242-2635,H:15-813^92.24%ID^E:0^.^.	.	PUZ72136.1^PUZ72136.1^Q:200-2632,H:1-812^92.4%ID^E:0^.^.	Seita.2G321500.1.p^Seita.2G321500.1.p^Q:15-812,H:15-813^92.24%ID^E:0^.^.	.	PUZ72136.1^PUZ72136.1^Q:1-811,H:1-812^92.4%ID^E:0^.^.	PF03101.16^FAR1^FAR1 DNA-binding domain^57-143^E:1.8e-16`PF10551.10^MULE^MULE transposase domain^271-354^E:6.9e-20`PF04434.18^SWIM^SWIM zinc finger^543-575^E:1.2e-05	.	.	GO:0008270^molecular_function^zinc ion binding	.	FAR1
173	Transcript_40317	.	Transcript_40317.p1	3-305[+]	.	Seita.1G054600.1.p^Seita.1G054600.1.p^Q:105-305,H:1-66^82.09%ID^E:8.3e-35^.^.	.	OEL13547.1^OEL13547.1^Q:75-305,H:1-76^79.2%ID^E:4.2e-33^.^.	Seita.1G054600.1.p^Seita.1G054600.1.p^Q:35-101,H:1-66^82.09%ID^E:7.47e-35^.^.	.	OEL13547.1^OEL13547.1^Q:25-101,H:1-76^79.2%ID^E:4.2e-33^.^.	.	.	.	.	.	bZIP
174	Transcript_40555	sp|Q7K0S9|GLIS2_DROME^sp|Q7K0S9|GLIS2_DROME^Q:231-782,H:87-265^62.162%ID^E:9.76e-70^.^.	Transcript_40555.p1	3-782[+]	sp|Q7K0S9|GLIS2_DROME^sp|Q7K0S9|GLIS2_DROME^Q:77-260,H:87-265^62.366%ID^E:3.29e-70^.^.	Seita.3G068200.1.p^Seita.3G068200.1.p^Q:456-782,H:85-191^35.135%ID^E:6.75e-12^.^.`Seita.3G068200.1.p^Seita.3G068200.1.p^Q:372-740,H:150-268^30%ID^E:8.61e-06^.^.`Seita.3G068200.1.p^Seita.3G068200.1.p^Q:372-782,H:91-252^24.118%ID^E:1.57e-05^.^.	.	XP_031620229.1^XP_031620229.1^Q:3-677,H:84-306^85.9%ID^E:8.2e-105^.^.	Seita.3G068200.1.p^Seita.3G068200.1.p^Q:152-260,H:85-191^35.135%ID^E:3.7e-12^.^.`Seita.3G068200.1.p^Seita.3G068200.1.p^Q:117-246,H:143-268^29.932%ID^E:5.07e-07^.^.`Seita.3G068200.1.p^Seita.3G068200.1.p^Q:119-260,H:86-252^24.571%ID^E:5.19e-06^.^.	.	XP_031620229.1^XP_031620229.1^Q:1-225,H:84-306^85.9%ID^E:8.2e-105^.^.	PF00096.27^zf-C2H2^Zinc finger, C2H2 type^191-213^E:4.4e-05`PF00096.27^zf-C2H2^Zinc finger, C2H2 type^219-243^E:0.0034	.	.	GO:0003676^molecular_function^nucleic acid binding	K09233	C2H2
175	Transcript_40618	sp|Q7ZZ00|ZN511_DANRE^sp|Q7ZZ00|ZN511_DANRE^Q:728-1285,H:56-224^35.484%ID^E:4.48e-26^.^.	Transcript_40618.p1	647-1543[+]	sp|Q7ZZ00|ZN511_DANRE^sp|Q7ZZ00|ZN511_DANRE^Q:13-213,H:43-224^35.149%ID^E:3.35e-29^.^.	Seita.8G125400.2.p^Seita.8G125400.2.p^Q:707-1543,H:26-305^88.214%ID^E:5.75e-172^.^.	.	KAF8752728.1^KAF8752728.1^Q:653-1540,H:2-298^86.5%ID^E:2.6e-169^.^.	Seita.8G125400.2.p^Seita.8G125400.2.p^Q:21-299,H:26-305^88.214%ID^E:0^.^.	.	KAF8752728.1^KAF8752728.1^Q:3-298,H:2-298^86.5%ID^E:5.5e-174^.^.	.	.	.	.	.	C2H2
176	Transcript_40639	.	Transcript_40639.p1	2-466[+]	.	Seita.7G237000.1.p^Seita.7G237000.1.p^Q:5-466,H:708-861^78.71%ID^E:6.42e-76^.^.	.	PUZ48901.1^PUZ48901.1^Q:5-466,H:743-895^77.9%ID^E:5.3e-66^.^.	Seita.7G237000.1.p^Seita.7G237000.1.p^Q:2-155,H:708-861^78.71%ID^E:5.78e-76^.^.	.	PUZ48901.1^PUZ48901.1^Q:2-155,H:743-895^77.9%ID^E:5.3e-66^.^.	.	.	.	.	.	FAR1
177	Transcript_40815	.	Transcript_40815.p1	2-367[+]	.	Seita.1G334900.1.p^Seita.1G334900.1.p^Q:11-367,H:167-282^69.748%ID^E:5.67e-51^.^.	.	KAB8089096.1^KAB8089096.1^Q:11-367,H:9-129^70.2%ID^E:4.6e-50^.^.	Seita.1G334900.1.p^Seita.1G334900.1.p^Q:4-122,H:167-282^69.748%ID^E:5.1e-51^.^.	.	KAB8089096.1^KAB8089096.1^Q:4-122,H:9-129^70.2%ID^E:4.6e-50^.^.	PF04504.15^DUF573^Protein of unknown function, DUF573^8-69^E:3.6e-08	.	.	GO:0006355^biological_process^regulation of transcription, DNA-templated	.	GeBP
178	Transcript_41069	.	Transcript_41069.p1	124-504[+]	.	Seita.5G069700.2.p^Seita.5G069700.2.p^Q:187-504,H:23-126^69.444%ID^E:2.82e-21^.^.	.	XP_034597983.1^XP_034597983.1^Q:124-486,H:1-120^75%ID^E:5.4e-47^.^.	Seita.5G069700.1.p^Seita.5G069700.1.p^Q:1-127,H:1-126^72.308%ID^E:9e-46^.^.	.	XP_034597983.1^XP_034597983.1^Q:1-121,H:1-120^75%ID^E:1.1e-47^.^.	.	.	.	.	.	bHLH
179	Transcript_41107	sp|Q0JHU7|MB3R2_ORYSJ^sp|Q0JHU7|MB3R2_ORYSJ^Q:96-329,H:245-308^41.772%ID^E:0.000459^.^.	Transcript_41107.p1	3-332[+]	sp|Q0JHU7|MB3R2_ORYSJ^sp|Q0JHU7|MB3R2_ORYSJ^Q:32-109,H:245-308^41.772%ID^E:0.000413^.^.	Seita.3G217600.1.p^Seita.3G217600.1.p^Q:3-332,H:225-325^58.559%ID^E:2.81e-33^.^.	.	CAD6333608.1^CAD6333608.1^Q:3-332,H:221-321^64.3%ID^E:7.6e-33^.^.	Seita.3G217600.1.p^Seita.3G217600.1.p^Q:1-110,H:225-325^58.559%ID^E:2.53e-33^.^.	.	CAD6333608.1^CAD6333608.1^Q:1-110,H:221-321^64.3%ID^E:7.6e-33^.^.	.	.	.	.	.	MYB
180	Transcript_41143	sp|Q9SZD1|TCX5_ARATH^sp|Q9SZD1|TCX5_ARATH^Q:3-1232,H:117-524^50.82%ID^E:1.7e-106^.^.	Transcript_41143.p1	3-1238[+]	sp|Q9SZD1|TCX5_ARATH^sp|Q9SZD1|TCX5_ARATH^Q:1-410,H:117-524^51.288%ID^E:8.94e-132^.^.	Seita.5G326500.1.p^Seita.5G326500.1.p^Q:3-1238,H:142-554^87.409%ID^E:0^.^.	.	PVH38012.1^PVH38012.1^Q:3-1238,H:142-554^86.2%ID^E:7e-256^.^.	Seita.5G326500.1.p^Seita.5G326500.1.p^Q:1-412,H:142-554^87.409%ID^E:0^.^.	.	PVH38012.1^PVH38012.1^Q:1-412,H:142-554^86.2%ID^E:7e-256^.^.	PF03638.16^TCR^Tesmin/TSO1-like CXC domain, cysteine-rich domain^16-51^E:3e-09`PF03638.16^TCR^Tesmin/TSO1-like CXC domain, cysteine-rich domain^101-135^E:2e-12	.	.	.	.	CPP
181	Transcript_41358	sp|Q2QZJ8|JAMYB_ORYSJ^sp|Q2QZJ8|JAMYB_ORYSJ^Q:94-390,H:62-160^78.788%ID^E:1.97e-50^.^.`sp|Q2QZJ8|JAMYB_ORYSJ^sp|Q2QZJ8|JAMYB_ORYSJ^Q:616-831,H:217-285^55.405%ID^E:4.62e-13^.^.	Transcript_41358.p1	1-834[+]	sp|Q2QZJ8|JAMYB_ORYSJ^sp|Q2QZJ8|JAMYB_ORYSJ^Q:32-277,H:62-285^53.629%ID^E:1.66e-75^.^.	Seita.9G425100.1.p^Seita.9G425100.1.p^Q:94-390,H:53-151^75.758%ID^E:7.08e-50^.^.	.	KAF0896418.1^KAF0896418.1^Q:94-828,H:3-223^54.7%ID^E:2.4e-67^.^.	Seita.8G237700.1.p^Seita.8G237700.1.p^Q:32-278,H:98-353^50.379%ID^E:2.33e-67^.^.	.	KAF0896418.1^KAF0896418.1^Q:32-276,H:3-223^54.7%ID^E:2.6e-68^.^.	PF00249.32^Myb_DNA-binding^Myb-like DNA-binding domain^55-97^E:1.2e-13	.	.	.	K09422	MYB
182	Transcript_41836	sp|O89038|MEF2D_RAT^sp|O89038|MEF2D_RAT^Q:39-287,H:1-79^50.602%ID^E:1.12e-19^.^.	Transcript_41836.p1	39-581[+]	sp|Q03413|MEF2D_XENLA^sp|Q03413|MEF2D_XENLA^Q:1-136,H:1-125^40.876%ID^E:1.93e-20^.^.	Seita.7G210200.1.p^Seita.7G210200.1.p^Q:39-257,H:1-69^46.575%ID^E:2.78e-17^.^.	.	KAF8878376.1^KAF8878376.1^Q:39-347,H:1-103^93.2%ID^E:2.3e-62^.^.	Seita.7G210200.1.p^Seita.7G210200.1.p^Q:1-90,H:1-85^41.758%ID^E:5.16e-18^.^.	.	KAF8878376.1^KAF8878376.1^Q:1-103,H:1-103^93.2%ID^E:2.9e-62^.^.	PF00319.19^SRF-TF^SRF-type transcription factor (DNA-binding and dimerisation domain)^10-61^E:4.4e-22	.	.	GO:0003677^molecular_function^DNA binding`GO:0046983^molecular_function^protein dimerization activity	K09265	MIKC_MADS
183	Transcript_41970	sp|P23923|HBP1B_WHEAT^sp|P23923|HBP1B_WHEAT^Q:305-1153,H:1-285^85.263%ID^E:2.53e-159^.^.	Transcript_41970.p1	305-1315[+]	sp|P23923|HBP1B_WHEAT^sp|P23923|HBP1B_WHEAT^Q:1-283,H:1-285^85.263%ID^E:2.73e-171^.^.	Seita.5G038900.2.p^Seita.5G038900.2.p^Q:305-1198,H:1-298^88.591%ID^E:2.47e-168^.^.	.	XP_021312817.1^XP_021312817.1^Q:305-1156,H:1-284^93.7%ID^E:1.8e-175^.^.	Seita.5G038900.2.p^Seita.5G038900.2.p^Q:1-291,H:1-291^90.378%ID^E:1.23e-180^.^.	.	XP_021312817.1^XP_021312817.1^Q:1-284,H:1-284^93.7%ID^E:1.4e-176^.^.	PF07716.16^bZIP_2^Basic region leucine zipper^44-88^E:7.1e-07`PF00170.22^bZIP_1^bZIP transcription factor^46-86^E:6.4e-07`PF14144.7^DOG1^Seed dormancy control^128-203^E:5.5e-33	.	.	GO:0003700^molecular_function^DNA-binding transcription factor activity`GO:0006355^biological_process^regulation of transcription, DNA-templated`GO:0043565^molecular_function^sequence-specific DNA binding`GO:0006351^biological_process^transcription, DNA-templated	K14431	bZIP
184	Transcript_42272	sp|Q86IH1|HBX4_DICDI^sp|Q86IH1|HBX4_DICDI^Q:13-147,H:619-663^62.222%ID^E:1e-12^.^.	Transcript_42272.p1	1-489[+]	sp|Q86IH1|HBX4_DICDI^sp|Q86IH1|HBX4_DICDI^Q:5-49,H:619-663^62.222%ID^E:9.04e-13^.^.	Seita.5G381300.1.p^Seita.5G381300.1.p^Q:4-144,H:365-411^55.319%ID^E:3.42e-12^.^.	.	OWY43269.1^OWY43269.1^Q:1-456,H:185-336^100%ID^E:1.6e-94^.^.	Seita.5G381300.1.p^Seita.5G381300.1.p^Q:2-48,H:365-411^55.319%ID^E:3.08e-12^.^.	.	OWY43269.1^OWY43269.1^Q:1-152,H:185-336^100%ID^E:1.6e-94^.^.	PF05920.12^Homeobox_KN^Homeobox KN domain^9-48^E:3.8e-18`PF00046.30^Homeodomain^Homeodomain^16-50^E:3.8e-06	.	.	GO:0003677^molecular_function^DNA binding`GO:0006355^biological_process^regulation of transcription, DNA-templated	.	TALE
185	Transcript_42604	.	Transcript_42604.p1	1-372[-]	sp|C6Y4D0|YCGV_SCHPO^sp|C6Y4D0|YCGV_SCHPO^Q:86-123,H:7-44^52.632%ID^E:8.08e-07^.^.	.	.	AIB04449.1^AIB04449.1^Q:195-1,H:58-117^76.9%ID^E:1.9e-20^.^.	Seita.5G130000.1.p^Seita.5G130000.1.p^Q:58-124,H:61-125^82.09%ID^E:1.34e-23^.^.	.	AIB04449.1^AIB04449.1^Q:60-124,H:58-117^76.9%ID^E:1.9e-20^.^.	PF00808.24^CBFD_NFYB_HMF^Histone-like transcription factor (CBF/NF-Y) and archaeal histone^89-123^E:6e-08	.	.	.	.	NF-YC
186	Transcript_42637	sp|Q5QMM3|WOX8_ORYSJ^sp|Q5QMM3|WOX8_ORYSJ^Q:618-1379,H:15-267^81.102%ID^E:2.59e-115^.^.`sp|Q5QMM3|WOX8_ORYSJ^sp|Q5QMM3|WOX8_ORYSJ^Q:601-440,H:15-68^90.741%ID^E:6.36e-18^.^.	Transcript_42637.p1	513-1385[+]	sp|Q5QMM3|WOX8_ORYSJ^sp|Q5QMM3|WOX8_ORYSJ^Q:29-289,H:8-267^79.693%ID^E:2.95e-132^.^.	Seita.5G360500.1.p^Seita.5G360500.1.p^Q:651-1385,H:33-279^89.516%ID^E:5.95e-141^.^.`Seita.5G360500.1.p^Seita.5G360500.1.p^Q:568-440,H:33-75^97.674%ID^E:1.45e-19^.^.	.	OEL20657.1^OEL20657.1^Q:639-1382,H:24-271^91.2%ID^E:2e-154^.^.	Seita.5G360500.1.p^Seita.5G360500.1.p^Q:47-291,H:33-279^89.516%ID^E:5.94e-165^.^.	.	OEL20657.1^OEL20657.1^Q:43-290,H:24-271^91.2%ID^E:1e-158^.^.	PF00046.30^Homeodomain^Homeodomain^111-171^E:4.4e-18	.	.	GO:0003677^molecular_function^DNA binding	.	WOX
187	Transcript_42823	.	Transcript_42823.p1	174-977[+]	.	Seita.2G254700.1.p^Seita.2G254700.1.p^Q:174-968,H:1-279^83.154%ID^E:9.52e-80^.^.	.	RCV12259.1^RCV12259.1^Q:174-968,H:1-279^83.2%ID^E:8.2e-108^.^.	Seita.2G254700.1.p^Seita.2G254700.1.p^Q:1-265,H:1-279^83.154%ID^E:7.51e-117^.^.	.	RCV12259.1^RCV12259.1^Q:1-265,H:1-279^83.2%ID^E:1.5e-113^.^.	PF00249.32^Myb_DNA-binding^Myb-like DNA-binding domain^23-72^E:2.9e-07	.	.	.	.	MYB_related
188	Transcript_42890	sp|Q9FNY2|DPB_ARATH^sp|Q9FNY2|DPB_ARATH^Q:160-777,H:74-287^45.327%ID^E:8.87e-51^.^.	Transcript_42890.p1	61-831[+]	sp|Q9FNY2|DPB_ARATH^sp|Q9FNY2|DPB_ARATH^Q:34-243,H:74-291^44.495%ID^E:7.06e-52^.^.	Seita.5G270300.1.p^Seita.5G270300.1.p^Q:166-813,H:39-257^86.301%ID^E:2.71e-130^.^.	.	CAB3473888.1^CAB3473888.1^Q:61-813,H:1-251^85%ID^E:3.8e-134^.^.	Seita.5G270300.1.p^Seita.5G270300.1.p^Q:1-251,H:1-257^82.946%ID^E:1.28e-139^.^.	.	CAB3473888.1^CAB3473888.1^Q:1-251,H:1-251^85%ID^E:7.6e-136^.^.	PF02319.21^E2F_TDP^E2F/DP family winged-helix DNA-binding domain^62-135^E:6e-14`PF08781.11^DP^Transcription factor DP^143-240^E:1.5e-21	.	.	GO:0003700^molecular_function^DNA-binding transcription factor activity`GO:0006355^biological_process^regulation of transcription, DNA-templated`GO:0005667^cellular_component^transcription regulator complex	K04683	E2F/DP
189	Transcript_42916	sp|Q9C5G0|SUF4_ARATH^sp|Q9C5G0|SUF4_ARATH^Q:57-398,H:1-100^47.368%ID^E:6.71e-33^.^.	Transcript_42916.p1	3-581[+]	sp|Q9C5G0|SUF4_ARATH^sp|Q9C5G0|SUF4_ARATH^Q:19-132,H:1-100^47.368%ID^E:6.04e-33^.^.	Seita.2G308500.2.p^Seita.2G308500.2.p^Q:57-398,H:1-99^48.246%ID^E:1.43e-35^.^.	.	XP_018385869.1^XP_018385869.1^Q:57-581,H:1-175^100%ID^E:1.6e-124^.^.	Seita.2G308500.2.p^Seita.2G308500.2.p^Q:19-132,H:1-99^48.246%ID^E:1.28e-35^.^.	.	XP_018385869.1^XP_018385869.1^Q:19-193,H:1-175^100%ID^E:1.6e-124^.^.	PF00096.27^zf-C2H2^Zinc finger, C2H2 type^60-83^E:0.0033	.	.	GO:0003676^molecular_function^nucleic acid binding	.	C2H2
190	Transcript_43397	sp|O24646|HY5_ARATH^sp|O24646|HY5_ARATH^Q:287-694,H:29-156^62.5%ID^E:6.2e-40^.^.	Transcript_43397.p1	2-727[+]	sp|O24646|HY5_ARATH^sp|O24646|HY5_ARATH^Q:92-231,H:25-156^67.143%ID^E:6e-54^.^.	Seita.1G043800.1.p^Seita.1G043800.1.p^Q:287-694,H:26-156^63.971%ID^E:1.25e-43^.^.	.	XP_021304605.1^XP_021304605.1^Q:221-724,H:3-171^76.2%ID^E:4.5e-53^.^.	Seita.1G043800.1.p^Seita.1G043800.1.p^Q:96-239,H:26-164^71.724%ID^E:1.03e-60^.^.	.	XP_021304605.1^XP_021304605.1^Q:74-241,H:3-171^76.2%ID^E:1.4e-54^.^.	PF00170.22^bZIP_1^bZIP transcription factor^162-221^E:2.9e-13`PF07716.16^bZIP_2^Basic region leucine zipper^162-215^E:1.5e-08	.	.	GO:0003700^molecular_function^DNA-binding transcription factor activity`GO:0006355^biological_process^regulation of transcription, DNA-templated	K16241	bZIP
191	Transcript_43442	sp|Q6S4P4|RF2B_ORYSJ^sp|Q6S4P4|RF2B_ORYSJ^Q:618-965,H:115-230^75.862%ID^E:1.98e-48^.^.	Transcript_43442.p1	3-1193[+]	sp|Q9MA75|VIP1_ARATH^sp|Q9MA75|VIP1_ARATH^Q:77-356,H:45-333^42.905%ID^E:2.35e-49^.^.	Seita.9G557500.1.p^Seita.9G557500.1.p^Q:252-965,H:123-370^56.767%ID^E:2.67e-79^.^.	.	XP_025822599.1^XP_025822599.1^Q:162-965,H:152-420^92.9%ID^E:6.1e-153^.^.	Seita.9G557500.1.p^Seita.9G557500.1.p^Q:23-342,H:77-398^51.541%ID^E:1.04e-89^.^.	.	XP_025822599.1^XP_025822599.1^Q:54-321,H:152-420^92.9%ID^E:5.4e-154^.^.	PF07716.16^bZIP_2^Basic region leucine zipper^223-274^E:1.2e-08`PF00170.22^bZIP_1^bZIP transcription factor^225-283^E:1.4e-09	.	.	GO:0003700^molecular_function^DNA-binding transcription factor activity`GO:0006355^biological_process^regulation of transcription, DNA-templated	.	bZIP
192	Transcript_43562	sp|Q8GYC1|IDD4_ARATH^sp|Q8GYC1|IDD4_ARATH^Q:115-1005,H:180-439^29.412%ID^E:3.67e-09^.^.	Transcript_43562.p1	262-1269[+]	.	Seita.1G268600.2.p^Seita.1G268600.2.p^Q:115-1263,H:186-584^79.302%ID^E:2.41e-144^.^.	.	OEL21768.1^OEL21768.1^Q:118-1266,H:197-579^86.6%ID^E:1.7e-198^.^.	Seita.1G268600.2.p^Seita.1G268600.2.p^Q:1-334,H:242-584^81.449%ID^E:1.49e-136^.^.	.	OEL21768.1^OEL21768.1^Q:1-335,H:244-579^87.3%ID^E:2.9e-174^.^.	.	.	.	.	.	C2H2
193	Transcript_43790	.	Transcript_43790.p1	3-593[+]	.	Seita.4G273600.6.p^Seita.4G273600.6.p^Q:6-539,H:280-452^51.064%ID^E:4.25e-24^.^.`Seita.4G273600.6.p^Seita.4G273600.6.p^Q:360-593,H:514-586^52.564%ID^E:2.99e-12^.^.	.	TVU07649.1^TVU07649.1^Q:6-533,H:371-544^60.5%ID^E:5.3e-55^.^.	Seita.4G273600.6.p^Seita.4G273600.6.p^Q:2-179,H:280-452^51.596%ID^E:1.13e-40^.^.`Seita.4G273600.6.p^Seita.4G273600.6.p^Q:120-197,H:514-586^52.564%ID^E:1.32e-17^.^.	.	TVU07649.1^TVU07649.1^Q:2-177,H:371-544^60.5%ID^E:9.5e-56^.^.	.	.	.	.	.	G2-like
194	Transcript_43914	sp|Q6YWQ4|HAK25_ORYSJ^sp|Q6YWQ4|HAK25_ORYSJ^Q:976-3288,H:1-770^87.887%ID^E:0^.^.	Transcript_43914.p1	667-3291[+]	sp|Q6YWQ4|HAK25_ORYSJ^sp|Q6YWQ4|HAK25_ORYSJ^Q:104-874,H:1-770^88.402%ID^E:0^.^.	Seita.1G307200.1.p^Seita.1G307200.1.p^Q:976-3291,H:1-775^93.548%ID^E:0^.^.	WP_089082631_1^WP_089082631_1^Q:1021-2793,H:2-543^33.8%ID^E:1e-99^.^.	PUZ77592.1^PUZ77592.1^Q:976-3288,H:1-774^93.8%ID^E:0^.^.	Seita.1G307200.1.p^Seita.1G307200.1.p^Q:104-875,H:1-775^93.548%ID^E:0^.^.	WP_089082631_1^WP_089082631_1^Q:119-709,H:2-543^33.8%ID^E:2.6e-102^.^.	PUZ77592.1^PUZ77592.1^Q:104-874,H:1-774^93.8%ID^E:0^.^.	PF02705.17^K_trans^K+ potassium transporter^131-709^E:2e-189	.	ExpAA=277.66^PredHel=13^Topology=i127-149o169-191i257-279o299-318i325-347o370-392i404-426o446-468i499-518o528-550i557-579o584-606i618-640o	GO:0015079^molecular_function^potassium ion transmembrane transporter activity`GO:0071805^biological_process^potassium ion transmembrane transport`GO:0016020^cellular_component^membrane	K03549	HD-ZIP
195	Transcript_43914	sp|Q6YWQ4|HAK25_ORYSJ^sp|Q6YWQ4|HAK25_ORYSJ^Q:976-3288,H:1-770^87.887%ID^E:0^.^.	Transcript_43914.p5	2-367[-]	sp|Q7XI85|HOX14_ORYSJ^sp|Q7XI85|HOX14_ORYSJ^Q:20-121,H:62-163^78.431%ID^E:3.11e-47^.^.	Seita.1G307200.1.p^Seita.1G307200.1.p^Q:976-3291,H:1-775^93.548%ID^E:0^.^.	WP_089082631_1^WP_089082631_1^Q:1021-2793,H:2-543^33.8%ID^E:1e-99^.^.	PUZ77592.1^PUZ77592.1^Q:976-3288,H:1-774^93.8%ID^E:0^.^.	Seita.2G368600.1.p^Seita.2G368600.1.p^Q:20-121,H:58-159^80.392%ID^E:2.41e-49^.^.	.	CAD6223358.1^CAD6223358.1^Q:23-121,H:57-155^80.8%ID^E:6.7e-43^.^.	PF00046.30^Homeodomain^Homeodomain^20-73^E:7.6e-17	.	.	GO:0003677^molecular_function^DNA binding	K09338	HD-ZIP
196	Transcript_44088	sp|Q69VG1|CIGR1_ORYSJ^sp|Q69VG1|CIGR1_ORYSJ^Q:1420-3132,H:1-571^89.354%ID^E:0^.^.	Transcript_44088.p1	1204-3135[+]	sp|Q69VG1|CIGR1_ORYSJ^sp|Q69VG1|CIGR1_ORYSJ^Q:73-643,H:1-571^89.354%ID^E:0^.^.	Seita.2G343700.1.p^Seita.2G343700.1.p^Q:1420-3135,H:1-571^91.972%ID^E:0^.^.	WP_106749719_1^WP_106749719_1^Q:4983-4195,H:36-279^28.4%ID^E:1.5e-23^.^.	XP_025800433.1^XP_025800433.1^Q:1420-3132,H:1-570^92%ID^E:0^.^.	Seita.2G343700.1.p^Seita.2G343700.1.p^Q:73-644,H:1-571^91.972%ID^E:0^.^.	.	XP_025800433.1^XP_025800433.1^Q:73-643,H:1-570^92%ID^E:0^.^.	PF03514.15^GRAS^GRAS domain family^274-642^E:3.7e-125	.	.	.	.	GRAS
197	Transcript_44088	sp|Q69VG1|CIGR1_ORYSJ^sp|Q69VG1|CIGR1_ORYSJ^Q:1420-3132,H:1-571^89.354%ID^E:0^.^.	Transcript_44088.p3	4093-5217[-]	sp|Q6L5F5|IMCE_ORYSJ^sp|Q6L5F5|IMCE_ORYSJ^Q:5-374,H:47-414^80%ID^E:0^.^.	Seita.2G343700.1.p^Seita.2G343700.1.p^Q:1420-3135,H:1-571^91.972%ID^E:0^.^.	WP_106749719_1^WP_106749719_1^Q:4983-4195,H:36-279^28.4%ID^E:1.5e-23^.^.	XP_025800433.1^XP_025800433.1^Q:1420-3132,H:1-570^92%ID^E:0^.^.	Seita.5G241000.2.p^Seita.5G241000.2.p^Q:1-375,H:34-407^93.333%ID^E:0^.^.	WP_106749719_1^WP_106749719_1^Q:79-341,H:36-279^28.4%ID^E:4.5e-25^.^.	TVU46392.1^TVU46392.1^Q:2-374,H:33-409^93.1%ID^E:1.9e-253^.^.	PF00135.29^COesterase^Carboxylesterase family^91-199^E:9.1e-14`PF07859.14^Abhydrolase_3^alpha/beta hydrolase fold^108-315^E:8.4e-14	.	ExpAA=47.47^PredHel=2^Topology=o51-73i103-125o	GO:0016787^molecular_function^hydrolase activity	K15889	GRAS
198	Transcript_44088	sp|Q69VG1|CIGR1_ORYSJ^sp|Q69VG1|CIGR1_ORYSJ^Q:1420-3132,H:1-571^89.354%ID^E:0^.^.	Transcript_44088.p2	3-1214[-]	.	Seita.2G343700.1.p^Seita.2G343700.1.p^Q:1420-3135,H:1-571^91.972%ID^E:0^.^.	WP_106749719_1^WP_106749719_1^Q:4983-4195,H:36-279^28.4%ID^E:1.5e-23^.^.	XP_025800433.1^XP_025800433.1^Q:1420-3132,H:1-570^92%ID^E:0^.^.	Seita.2G331200.1.p^Seita.2G331200.1.p^Q:1-379,H:1-385^78.608%ID^E:0^.^.	.	PUZ72239.1^PUZ72239.1^Q:1-382,H:1-384^77.5%ID^E:1.1e-179^.^.	.	.	.	.	.	GRAS
199	Transcript_44133	.	Transcript_44133.p2	234-539[-]	.	Seita.5G443300.1.p^Seita.5G443300.1.p^Q:527-261,H:2-91^72.527%ID^E:2.42e-17^.^.	.	XP_004971187.3^XP_004971187.3^Q:527-261,H:2-91^72.5%ID^E:1.4e-28^.^.	Seita.5G443300.1.p^Seita.5G443300.1.p^Q:5-93,H:2-91^72.527%ID^E:3.14e-20^.^.	.	XP_004971187.3^XP_004971187.3^Q:5-101,H:2-101^68.3%ID^E:1e-29^.^.	.	.	.	.	.	C2H2
200	Transcript_44315	sp|Q8RWD0|COL16_ARATH^sp|Q8RWD0|COL16_ARATH^Q:3-1262,H:36-403^35.349%ID^E:4.84e-42^.^.	Transcript_44315.p1	3-1316[+]	sp|Q8RWD0|COL16_ARATH^sp|Q8RWD0|COL16_ARATH^Q:1-420,H:36-403^36.047%ID^E:1.29e-47^.^.	Seita.1G308800.1.p^Seita.1G308800.1.p^Q:3-1262,H:40-447^68.636%ID^E:1.41e-178^.^.	.	OEL27081.1^OEL27081.1^Q:3-1277,H:41-436^73.1%ID^E:4.1e-194^.^.	Seita.1G308800.1.p^Seita.1G308800.1.p^Q:1-420,H:40-447^71.136%ID^E:0^.^.	.	OEL27081.1^OEL27081.1^Q:1-425,H:41-436^73.1%ID^E:1.8e-195^.^.	PF06203.15^CCT^CCT motif^378-420^E:6.5e-18	.	.	GO:0005515^molecular_function^protein binding	.	CO-like
201	Transcript_44616	sp|G0SB31|SKN7_CHATD^sp|G0SB31|SKN7_CHATD^Q:365-132,H:73-149^84.615%ID^E:1.43e-37^.^.	Transcript_44616.p1	3-365[-]	sp|G0SB31|SKN7_CHATD^sp|G0SB31|SKN7_CHATD^Q:1-111,H:73-169^67.568%ID^E:1.73e-39^.^.	Seita.4G237900.2.p^Seita.4G237900.2.p^Q:353-150,H:79-134^42.647%ID^E:1.97e-12^.^.	.	XP_013426381.1^XP_013426381.1^Q:365-3,H:43-163^100%ID^E:2.1e-78^.^.	Seita.4G237900.2.p^Seita.4G237900.2.p^Q:5-72,H:79-134^42.647%ID^E:6.19e-13^.^.	.	XP_013426381.1^XP_013426381.1^Q:1-121,H:43-163^100%ID^E:2.1e-78^.^.	PF00447.18^HSF_DNA-bind^HSF-type DNA-binding^2-72^E:3.1e-21	.	.	GO:0003700^molecular_function^DNA-binding transcription factor activity`GO:0043565^molecular_function^sequence-specific DNA binding`GO:0006355^biological_process^regulation of transcription, DNA-templated`GO:0005634^cellular_component^nucleus	K15859	HSF
202	Transcript_44754	sp|Q94JL3|BH112_ARATH^sp|Q94JL3|BH112_ARATH^Q:893-1546,H:207-389^43.304%ID^E:5.08e-39^.^.	Transcript_44754.p1	173-1558[+]	sp|Q94JL3|BH112_ARATH^sp|Q94JL3|BH112_ARATH^Q:6-458,H:2-389^31.818%ID^E:6.47e-43^.^.	Seita.7G250800.1.p^Seita.7G250800.1.p^Q:173-1558,H:1-438^71.698%ID^E:2.34e-180^.^.	.	OEL28650.1^OEL28650.1^Q:173-1555,H:1-434^73.7%ID^E:1.9e-207^.^.	Seita.7G250800.1.p^Seita.7G250800.1.p^Q:1-462,H:1-438^72.117%ID^E:0^.^.	.	OEL28650.1^OEL28650.1^Q:1-461,H:1-434^73.7%ID^E:1.2e-208^.^.	.	.	.	.	.	bHLH
203	Transcript_44921	sp|Q9LKR4|FRS10_ARATH^sp|Q9LKR4|FRS10_ARATH^Q:113-373,H:50-134^32.955%ID^E:8.24e-09^.^.	Transcript_44921.p1	2-379[+]	sp|Q9LKR4|FRS10_ARATH^sp|Q9LKR4|FRS10_ARATH^Q:38-124,H:50-134^32.955%ID^E:7.42e-09^.^.	Seita.9G189000.1.p^Seita.9G189000.1.p^Q:95-370,H:170-262^44.086%ID^E:6.91e-19^.^.`Seita.9G189000.1.p^Seita.9G189000.1.p^Q:104-370,H:41-130^43.956%ID^E:2.38e-17^.^.	.	XP_024313699.1^XP_024313699.1^Q:77-373,H:37-136^69%ID^E:9.2e-42^.^.	Seita.9G189000.1.p^Seita.9G189000.1.p^Q:32-123,H:170-262^44.086%ID^E:6.22e-19^.^.`Seita.9G189000.1.p^Seita.9G189000.1.p^Q:35-123,H:41-130^43.956%ID^E:2.14e-17^.^.	.	XP_024313699.1^XP_024313699.1^Q:26-124,H:37-136^69%ID^E:9.2e-42^.^.	PF03101.16^FAR1^FAR1 DNA-binding domain^57-123^E:1.1e-14	sigP:1^19^0.703^YES	.	.	.	FAR1
204	Transcript_45171	sp|Q8S8P5|WRK33_ARATH^sp|Q8S8P5|WRK33_ARATH^Q:3-110,H:207-242^52.778%ID^E:1.1e-05^.^.	Transcript_45171.p1	3-506[+]	sp|Q6B6R4|WRK24_ORYSI^sp|Q6B6R4|WRK24_ORYSI^Q:1-120,H:243-377^33.103%ID^E:4.32e-07^.^.	Seita.9G359600.2.p^Seita.9G359600.2.p^Q:3-362,H:113-251^39.286%ID^E:9.6e-14^.^.	.	OQU80053.1^OQU80053.1^Q:3-506,H:73-235^54.1%ID^E:3.6e-38^.^.	Seita.9G359600.2.p^Seita.9G359600.2.p^Q:1-120,H:113-251^40%ID^E:2.97e-19^.^.	.	OQU80053.1^OQU80053.1^Q:1-168,H:73-235^54.1%ID^E:3.6e-38^.^.	PF03106.16^WRKY^WRKY DNA -binding domain^1-34^E:0.00015	.	.	GO:0003700^molecular_function^DNA-binding transcription factor activity`GO:0043565^molecular_function^sequence-specific DNA binding`GO:0006355^biological_process^regulation of transcription, DNA-templated	.	WRKY
205	Transcript_45184	sp|Q8LJT8|TKI1_ARATH^sp|Q8LJT8|TKI1_ARATH^Q:255-2402,H:45-734^44.596%ID^E:7.04e-166^.^.	Transcript_45184.p1	3-2432[+]	sp|Q8LJT8|TKI1_ARATH^sp|Q8LJT8|TKI1_ARATH^Q:85-800,H:45-734^44.596%ID^E:1.53e-169^.^.	Seita.9G473800.1.p^Seita.9G473800.1.p^Q:144-2432,H:1-762^88.251%ID^E:0^.^.	.	XP_025796637.1^XP_025796637.1^Q:144-2429,H:1-765^87.7%ID^E:0^.^.	Seita.9G473800.1.p^Seita.9G473800.1.p^Q:48-810,H:1-762^88.251%ID^E:0^.^.	.	XP_025796637.1^XP_025796637.1^Q:48-809,H:1-765^87.7%ID^E:0^.^.	PF00249.32^Myb_DNA-binding^Myb-like DNA-binding domain^97-139^E:1.1e-08	.	.	.	.	MYB_related
206	Transcript_45257	sp|Q6YYC0|C3H55_ORYSJ^sp|Q6YYC0|C3H55_ORYSJ^Q:245-640,H:1-156^62.658%ID^E:6.67e-49^.^.	Transcript_45257.p1	245-640[+]	sp|Q6YYC0|C3H55_ORYSJ^sp|Q6YYC0|C3H55_ORYSJ^Q:1-132,H:1-156^62.658%ID^E:2.89e-50^.^.	Seita.6G073300.1.p^Seita.6G073300.1.p^Q:245-640,H:1-124^71.97%ID^E:6.23e-51^.^.	.	XP_039852755.1^XP_039852755.1^Q:245-640,H:1-127^78%ID^E:1.5e-55^.^.	Seita.6G073300.1.p^Seita.6G073300.1.p^Q:1-132,H:1-124^71.97%ID^E:2.68e-52^.^.	.	XP_039852755.1^XP_039852755.1^Q:1-132,H:1-127^78%ID^E:9.4e-57^.^.	.	.	.	.	.	C3H
207	Transcript_45402	sp|Q9S793|FRS8_ARATH^sp|Q9S793|FRS8_ARATH^Q:32-328,H:95-190^32.407%ID^E:8.78e-08^.^.	Transcript_45402.p1	2-520[+]	sp|Q9S793|FRS8_ARATH^sp|Q9S793|FRS8_ARATH^Q:11-109,H:95-190^32.407%ID^E:3.3e-08^.^.	Seita.8G010500.1.p^Seita.8G010500.1.p^Q:8-520,H:62-231^41.618%ID^E:1.49e-36^.^.	.	KAG2628321.1^KAG2628321.1^Q:5-340,H:55-166^61.6%ID^E:1.1e-44^.^.	Seita.8G010500.1.p^Seita.8G010500.1.p^Q:3-173,H:62-231^41.618%ID^E:4.35e-37^.^.	.	KAG2628321.1^KAG2628321.1^Q:2-113,H:55-166^61.6%ID^E:3.2e-45^.^.	PF03101.16^FAR1^FAR1 DNA-binding domain^25-112^E:2e-11	.	.	.	.	FAR1
208	Transcript_45443	sp|Q60793|KLF4_MOUSE^sp|Q60793|KLF4_MOUSE^Q:37-294,H:353-455^33.01%ID^E:3.2e-10^.^.	Transcript_45443.p1	1-318[+]	sp|Q60793|KLF4_MOUSE^sp|Q60793|KLF4_MOUSE^Q:13-98,H:353-455^33.01%ID^E:2.88e-10^.^.	Seita.3G044400.1.p^Seita.3G044400.1.p^Q:133-279,H:79-127^36.735%ID^E:2.59e-06^.^.`Seita.3G044400.1.p^Seita.3G044400.1.p^Q:145-285,H:179-227^32.653%ID^E:0.000684^.^.	.	RYN71335.1^RYN71335.1^Q:4-318,H:70-174^98.1%ID^E:1.2e-46^.^.	Seita.3G044400.1.p^Seita.3G044400.1.p^Q:45-93,H:79-127^36.735%ID^E:2.33e-06^.^.`Seita.3G044400.1.p^Seita.3G044400.1.p^Q:49-95,H:179-227^32.653%ID^E:0.000616^.^.	.	RYN71335.1^RYN71335.1^Q:2-106,H:70-174^98.1%ID^E:1.2e-46^.^.	PF00096.27^zf-C2H2^Zinc finger, C2H2 type^45-67^E:1.1e-05`PF13894.7^zf-C2H2_4^C2H2-type zinc finger^45-67^E:0.00098`PF00096.27^zf-C2H2^Zinc finger, C2H2 type^74-97^E:0.0017	.	.	GO:0003676^molecular_function^nucleic acid binding	.	C2H2
209	Transcript_45523	sp|Q9SZL8|FRS5_ARATH^sp|Q9SZL8|FRS5_ARATH^Q:3-998,H:300-634^33.134%ID^E:1.13e-59^.^.	Transcript_45523.p1	3-1004[+]	sp|Q9SZL8|FRS5_ARATH^sp|Q9SZL8|FRS5_ARATH^Q:1-332,H:300-634^33.134%ID^E:1.02e-59^.^.	Seita.7G237000.1.p^Seita.7G237000.1.p^Q:3-1004,H:373-706^83.234%ID^E:0^.^.	.	PVH35849.1^PVH35849.1^Q:3-1004,H:191-524^84.4%ID^E:3.4e-206^.^.	Seita.7G237000.1.p^Seita.7G237000.1.p^Q:1-334,H:373-706^83.234%ID^E:0^.^.	.	PVH35849.1^PVH35849.1^Q:1-334,H:191-524^84.4%ID^E:3.4e-206^.^.	PF10551.10^MULE^MULE transposase domain^1-92^E:9.5e-23	.	.	.	.	FAR1
210	Transcript_45609	sp|Q9C5G0|SUF4_ARATH^sp|Q9C5G0|SUF4_ARATH^Q:190-1248,H:1-367^56.955%ID^E:4.55e-108^.^.	Transcript_45609.p1	1-1251[+]	sp|Q9C5G0|SUF4_ARATH^sp|Q9C5G0|SUF4_ARATH^Q:64-416,H:1-367^58.639%ID^E:2.03e-121^.^.	Seita.2G308500.1.p^Seita.2G308500.1.p^Q:190-1251,H:1-350^91.268%ID^E:0^.^.	.	NP_001136975.1^NP_001136975.1^Q:190-1248,H:1-354^87%ID^E:5.7e-206^.^.	Seita.2G308500.1.p^Seita.2G308500.1.p^Q:64-417,H:1-350^91.268%ID^E:0^.^.	.	NP_001136975.1^NP_001136975.1^Q:64-416,H:1-354^87%ID^E:6.2e-208^.^.	.	.	.	.	.	C2H2
211	Transcript_45699	sp|Q69V10|BH062_ORYSJ^sp|Q69V10|BH062_ORYSJ^Q:557-114,H:112-264^42.038%ID^E:1.31e-29^.^.	Transcript_45699.p2	108-557[-]	sp|Q69V10|BH062_ORYSJ^sp|Q69V10|BH062_ORYSJ^Q:1-148,H:112-264^42.038%ID^E:3.44e-30^.^.	Seita.9G384500.1.p^Seita.9G384500.1.p^Q:557-108,H:113-273^65.217%ID^E:6.96e-55^.^.	.	CAD6203829.1^CAD6203829.1^Q:557-111,H:231-390^60%ID^E:9e-49^.^.	Seita.9G384500.1.p^Seita.9G384500.1.p^Q:1-150,H:113-273^65.217%ID^E:2.41e-55^.^.	.	CAD6203829.1^CAD6203829.1^Q:1-149,H:231-390^60%ID^E:6.8e-49^.^.	.	.	.	.	.	bHLH
212	Transcript_45875	sp|Q9SZL8|FRS5_ARATH^sp|Q9SZL8|FRS5_ARATH^Q:8-307,H:145-243^28%ID^E:2.75e-05^.^.	Transcript_45875.p1	2-364[+]	sp|Q9SZL8|FRS5_ARATH^sp|Q9SZL8|FRS5_ARATH^Q:3-102,H:145-243^28%ID^E:2.48e-05^.^.	Seita.8G149900.1.p^Seita.8G149900.1.p^Q:5-295,H:82-163^52.577%ID^E:9.71e-33^.^.	.	XP_039843886.1^XP_039843886.1^Q:5-310,H:86-187^75.5%ID^E:2.5e-47^.^.	Seita.8G149900.1.p^Seita.8G149900.1.p^Q:2-98,H:82-163^52.577%ID^E:8.73e-33^.^.	.	XP_039843886.1^XP_039843886.1^Q:2-103,H:86-187^75.5%ID^E:2.5e-47^.^.	.	.	.	.	.	FAR1
213	Transcript_46001	sp|Q93ZL5|CDF2_ARATH^sp|Q93ZL5|CDF2_ARATH^Q:269-538,H:347-457^54.955%ID^E:1.64e-20^.^.	Transcript_46001.p1	2-541[+]	sp|Q93ZL5|CDF2_ARATH^sp|Q93ZL5|CDF2_ARATH^Q:43-179,H:310-457^48.734%ID^E:3.23e-25^.^.	Seita.5G052700.2.p^Seita.5G052700.2.p^Q:71-541,H:418-573^90.506%ID^E:3.37e-74^.^.	.	AOW73088.1^AOW73088.1^Q:2-538,H:356-535^82.8%ID^E:3.3e-92^.^.	Seita.5G052700.2.p^Seita.5G052700.2.p^Q:1-180,H:394-573^88.462%ID^E:1.21e-87^.^.	.	AOW73088.1^AOW73088.1^Q:1-179,H:356-535^82.8%ID^E:2e-94^.^.	.	.	.	.	.	Dof
214	Transcript_46018	sp|Q0JGI1|SPL2_ORYSJ^sp|Q0JGI1|SPL2_ORYSJ^Q:70-807,H:92-363^61.372%ID^E:8.66e-86^.^.	Transcript_46018.p1	1-807[+]	sp|Q0JGI1|SPL2_ORYSJ^sp|Q0JGI1|SPL2_ORYSJ^Q:8-269,H:76-363^59.727%ID^E:7.74e-89^.^.	Seita.5G432500.1.p^Seita.5G432500.1.p^Q:70-804,H:97-341^72.691%ID^E:8.33e-119^.^.	.	TVU35987.1^TVU35987.1^Q:70-807,H:71-315^82.5%ID^E:2.9e-144^.^.	Seita.5G432500.1.p^Seita.5G432500.1.p^Q:9-268,H:83-341^70.833%ID^E:1.94e-124^.^.	.	TVU35987.1^TVU35987.1^Q:24-269,H:71-315^82.5%ID^E:2.9e-144^.^.	PF03110.15^SBP^SBP domain^24-97^E:2.8e-32	.	.	GO:0003677^molecular_function^DNA binding`GO:0005634^cellular_component^nucleus	.	SBP
215	Transcript_46751	sp|Q8LH59|MYBS1_ORYSJ^sp|Q8LH59|MYBS1_ORYSJ^Q:301-723,H:66-206^85.106%ID^E:1.02e-48^.^.	Transcript_46751.p1	1-993[+]	sp|Q8LH59|MYBS1_ORYSJ^sp|Q8LH59|MYBS1_ORYSJ^Q:94-330,H:59-306^76.68%ID^E:1.21e-107^.^.	Seita.5G183700.1.p^Seita.5G183700.1.p^Q:301-993,H:57-293^78.059%ID^E:9.32e-57^.^.	.	TVU33865.1^TVU33865.1^Q:280-990,H:50-288^93.3%ID^E:1e-125^.^.	Seita.5G183700.1.p^Seita.5G183700.1.p^Q:94-331,H:50-293^89.796%ID^E:3.81e-144^.^.	.	TVU33865.1^TVU33865.1^Q:94-330,H:50-288^93.3%ID^E:4.1e-128^.^.	PF00249.32^Myb_DNA-binding^Myb-like DNA-binding domain^178-222^E:1.7e-10	.	.	.	.	MYB_related
216	Transcript_46754	sp|Q9FX53|TGT1_ARATH^sp|Q9FX53|TGT1_ARATH^Q:648-1217,H:212-406^57.653%ID^E:1.48e-106^.^.`sp|Q9FX53|TGT1_ARATH^sp|Q9FX53|TGT1_ARATH^Q:47-565,H:69-219^57.803%ID^E:1.48e-106^.^.	Transcript_46754.p1	3-1232[+]	sp|Q9FX53|TGT1_ARATH^sp|Q9FX53|TGT1_ARATH^Q:223-405,H:219-406^59.788%ID^E:5.27e-74^.^.	Seita.9G463800.1.p^Seita.9G463800.1.p^Q:669-1232,H:199-386^85.34%ID^E:1.48e-151^.^.`Seita.9G463800.1.p^Seita.9G463800.1.p^Q:47-562,H:18-198^77.901%ID^E:1.48e-151^.^.	.	TVU15482.1^TVU15482.1^Q:669-1229,H:188-378^92.7%ID^E:2.3e-115^.^.	Seita.7G144200.1.p^Seita.7G144200.1.p^Q:223-410,H:196-383^86.387%ID^E:4.5e-113^.^.	.	TVU15482.1^TVU15482.1^Q:223-409,H:188-378^92.7%ID^E:2.3e-120^.^.	.	.	.	.	.	Trihelix
217	Transcript_46754	sp|Q9FX53|TGT1_ARATH^sp|Q9FX53|TGT1_ARATH^Q:648-1217,H:212-406^57.653%ID^E:1.48e-106^.^.`sp|Q9FX53|TGT1_ARATH^sp|Q9FX53|TGT1_ARATH^Q:47-565,H:69-219^57.803%ID^E:1.48e-106^.^.	Transcript_46754.p5	1902-2330[-]	sp|Q9XFH3|MAD2_MAIZE^sp|Q9XFH3|MAD2_MAIZE^Q:1-142,H:64-207^90.278%ID^E:5.75e-92^.^.	Seita.9G463800.1.p^Seita.9G463800.1.p^Q:669-1232,H:199-386^85.34%ID^E:1.48e-151^.^.`Seita.9G463800.1.p^Seita.9G463800.1.p^Q:47-562,H:18-198^77.901%ID^E:1.48e-151^.^.	.	TVU15482.1^TVU15482.1^Q:669-1229,H:188-378^92.7%ID^E:2.3e-115^.^.	Seita.7G144300.1.p^Seita.7G144300.1.p^Q:1-142,H:64-207^90.278%ID^E:8.5e-94^.^.	.	RCV34228.1^RCV34228.1^Q:1-142,H:12-155^90.3%ID^E:1.4e-84^.^.	PF02301.19^HORMA^HORMA domain^10-126^E:9.7e-08	.	.	.	K02537	Trihelix
218	Transcript_47164	sp|Q5JK20|ARFD_ORYSJ^sp|Q5JK20|ARFD_ORYSJ^Q:73-711,H:119-336^53.211%ID^E:2.86e-67^.^.	Transcript_47164.p1	79-711[+]	sp|Q5JK20|ARFD_ORYSJ^sp|Q5JK20|ARFD_ORYSJ^Q:3-211,H:123-336^53.738%ID^E:2.98e-67^.^.	Seita.5G438100.1.p^Seita.5G438100.1.p^Q:76-711,H:120-336^53.456%ID^E:2.02e-68^.^.	.	XP_039839378.1^XP_039839378.1^Q:37-681,H:95-313^75.3%ID^E:7.6e-110^.^.	Seita.5G438100.1.p^Seita.5G438100.1.p^Q:2-211,H:122-336^53.488%ID^E:2.9e-68^.^.	.	XP_039839378.1^XP_039839378.1^Q:1-201,H:109-313^75.6%ID^E:1.8e-101^.^.	PF02362.22^B3^B3 DNA binding domain^9-106^E:3e-09`PF06507.14^Auxin_resp^Auxin response factor^132-211^E:7.6e-25	.	.	GO:0003677^molecular_function^DNA binding`GO:0006355^biological_process^regulation of transcription, DNA-templated`GO:0009725^biological_process^response to hormone`GO:0005634^cellular_component^nucleus	.	ARF
219	Transcript_47279	sp|Q8VYF7|WHY2_ARATH^sp|Q8VYF7|WHY2_ARATH^Q:255-812,H:51-238^59.788%ID^E:3.11e-73^.^.	Transcript_47279.p1	123-815[+]	sp|Q8VYF7|WHY2_ARATH^sp|Q8VYF7|WHY2_ARATH^Q:45-230,H:51-238^59.788%ID^E:1.67e-76^.^.	Seita.1G081000.1.p^Seita.1G081000.1.p^Q:123-815,H:1-230^90.948%ID^E:1.17e-150^.^.	.	CAD6251825.1^CAD6251825.1^Q:123-812,H:1-230^89.1%ID^E:1.6e-143^.^.	Seita.1G081000.1.p^Seita.1G081000.1.p^Q:1-231,H:1-230^90.948%ID^E:5.49e-155^.^.	.	CAD6251825.1^CAD6251825.1^Q:1-230,H:1-230^89.1%ID^E:3.9e-147^.^.	PF08536.12^Whirly^Whirly transcription factor^54-188^E:9.6e-57	.	.	GO:0003697^molecular_function^single-stranded DNA binding`GO:0006355^biological_process^regulation of transcription, DNA-templated`GO:0006952^biological_process^defense response	.	Whirly
220	Transcript_47438	sp|Q9SZL8|FRS5_ARATH^sp|Q9SZL8|FRS5_ARATH^Q:223-1890,H:73-637^32.982%ID^E:5.13e-83^.^.	Transcript_47438.p1	103-2262[+]	sp|Q9SZL8|FRS5_ARATH^sp|Q9SZL8|FRS5_ARATH^Q:16-596,H:42-637^32.184%ID^E:4.24e-92^.^.	Seita.1G186800.3.p^Seita.1G186800.3.p^Q:163-2262,H:21-719^81.429%ID^E:0^.^.	.	XP_034599475.1^XP_034599475.1^Q:151-2262,H:17-719^81.3%ID^E:0^.^.	Seita.1G186800.3.p^Seita.1G186800.3.p^Q:20-720,H:20-719^81.455%ID^E:0^.^.	.	XP_034599475.1^XP_034599475.1^Q:17-720,H:17-719^81.3%ID^E:0^.^.	PF03101.16^FAR1^FAR1 DNA-binding domain^55-144^E:5.2e-29`PF10551.10^MULE^MULE transposase domain^260-352^E:1.3e-16`PF04434.18^SWIM^SWIM zinc finger^547-571^E:0.0001	.	.	GO:0008270^molecular_function^zinc ion binding	.	FAR1
221	Transcript_47469	sp|Q9R1S4|XBP1_RAT^sp|Q9R1S4|XBP1_RAT^Q:252-515,H:30-112^48.864%ID^E:2.29e-13^.^.	Transcript_47469.p1	231-533[+]	sp|Q9R1S4|XBP1_RAT^sp|Q9R1S4|XBP1_RAT^Q:8-95,H:30-112^48.864%ID^E:1.87e-14^.^.	.	.	XP_031622318.1^XP_031622318.1^Q:231-533,H:1-101^97%ID^E:5.6e-52^.^.	Seita.1G101000.1.p^Seita.1G101000.1.p^Q:45-101,H:248-307^38.333%ID^E:6.09e-06^.^.	.	XP_031622318.1^XP_031622318.1^Q:1-101,H:1-101^97%ID^E:2.8e-53^.^.	PF03131.18^bZIP_Maf^bZIP Maf transcription factor^38-100^E:5e-05`PF07716.16^bZIP_2^Basic region leucine zipper^45-97^E:5.3e-13`PF00170.22^bZIP_1^bZIP transcription factor^47-97^E:2.4e-10	.	.	GO:0003677^molecular_function^DNA binding`GO:0006355^biological_process^regulation of transcription, DNA-templated`GO:0005634^cellular_component^nucleus`GO:0003700^molecular_function^DNA-binding transcription factor activity	K09027	bZIP
222	Transcript_47473	sp|O49459|NAC73_ARATH^sp|O49459|NAC73_ARATH^Q:257-751,H:57-236^38.333%ID^E:1.48e-36^.^.	Transcript_47473.p1	2-2650[+]	sp|O49459|NAC73_ARATH^sp|O49459|NAC73_ARATH^Q:53-250,H:18-236^35.616%ID^E:1.81e-36^.^.	Seita.9G487300.1.p^Seita.9G487300.1.p^Q:422-2650,H:1-643^63.941%ID^E:0^.^.	.	OEL35640.1^OEL35640.1^Q:53-2647,H:1-820^64.1%ID^E:0^.^.	Seita.9G487300.1.p^Seita.9G487300.1.p^Q:141-883,H:1-643^63.941%ID^E:0^.^.	.	OEL35640.1^OEL35640.1^Q:18-882,H:1-820^64.1%ID^E:0^.^.	PF02365.16^NAM^No apical meristem (NAM) protein^89-217^E:1.9e-12	.	.	GO:0003677^molecular_function^DNA binding`GO:0006355^biological_process^regulation of transcription, DNA-templated	.	NAC
223	Transcript_47586	sp|Q9C616|KAN2_ARATH^sp|Q9C616|KAN2_ARATH^Q:53-535,H:239-386^43.373%ID^E:5.05e-24^.^.	Transcript_47586.p1	80-547[+]	sp|Q9C616|KAN2_ARATH^sp|Q9C616|KAN2_ARATH^Q:1-152,H:248-386^40.127%ID^E:9.3e-20^.^.	Seita.6G053400.1.p^Seita.6G053400.1.p^Q:53-535,H:187-348^52.071%ID^E:4.85e-35^.^.	.	XP_020157570.1^XP_020157570.1^Q:53-535,H:179-329^64.6%ID^E:1e-46^.^.	Seita.6G053400.1.p^Seita.6G053400.1.p^Q:1-152,H:196-348^53.75%ID^E:3.25e-36^.^.	.	XP_020157570.1^XP_020157570.1^Q:1-152,H:188-329^62.6%ID^E:2.5e-41^.^.	.	.	.	.	.	G2-like
224	Transcript_47632	sp|F4JN35|NTL9_ARATH^sp|F4JN35|NTL9_ARATH^Q:129-587,H:8-159^64.516%ID^E:4.38e-58^.^.	Transcript_47632.p1	114-2039[+]	sp|F4JN35|NTL9_ARATH^sp|F4JN35|NTL9_ARATH^Q:6-158,H:8-159^64.516%ID^E:2.15e-59^.^.	Seita.4G000700.1.p^Seita.4G000700.1.p^Q:126-2000,H:30-614^71.656%ID^E:0^.^.	.	RLM56169.1^RLM56169.1^Q:129-2003,H:10-610^75.5%ID^E:3.4e-308^.^.	Seita.4G000700.1.p^Seita.4G000700.1.p^Q:5-632,H:30-617^72.9%ID^E:0^.^.	.	RLM56169.1^RLM56169.1^Q:6-630,H:10-610^75.5%ID^E:3.19999999999998e-310^.^.	PF02365.16^NAM^No apical meristem (NAM) protein^8-136^E:3.4e-35	.	ExpAA=21.32^PredHel=1^Topology=o609-631i	GO:0003677^molecular_function^DNA binding`GO:0006355^biological_process^regulation of transcription, DNA-templated	.	NAC
225	Transcript_48298	sp|Q5KQI4|Y5814_ORYSJ^sp|Q5KQI4|Y5814_ORYSJ^Q:203-952,H:18-265^74.704%ID^E:6.89e-117^.^.	Transcript_48298.p1	152-1012[+]	sp|Q5KQI4|Y5814_ORYSJ^sp|Q5KQI4|Y5814_ORYSJ^Q:18-286,H:18-279^74.265%ID^E:1.3e-137^.^.	Seita.3G202300.1.p^Seita.3G202300.1.p^Q:134-952,H:77-346^84.42%ID^E:7.03e-137^.^.	.	CAD6333486.1^CAD6333486.1^Q:152-1009,H:1-278^83.7%ID^E:3.2e-153^.^.	Seita.3G202300.1.p^Seita.3G202300.1.p^Q:1-277,H:83-351^83.571%ID^E:1.02e-149^.^.	.	CAD6333486.1^CAD6333486.1^Q:1-286,H:1-278^83.7%ID^E:2.5e-153^.^.	PF02362.22^B3^B3 DNA binding domain^139-228^E:9e-18	.	.	GO:0003677^molecular_function^DNA binding	.	B3
226	Transcript_48511	sp|Q9C983|WRK57_ARATH^sp|Q9C983|WRK57_ARATH^Q:645-872,H:135-210^88.158%ID^E:7.61e-42^.^.	Transcript_48511.p1	279-1202[+]	sp|Q9C983|WRK57_ARATH^sp|Q9C983|WRK57_ARATH^Q:75-306,H:89-286^49.153%ID^E:4.43e-58^.^.	Seita.9G085700.2.p^Seita.9G085700.2.p^Q:645-1202,H:127-317^69.11%ID^E:6.94e-52^.^.`Seita.9G085700.2.p^Seita.9G085700.2.p^Q:279-374,H:1-35^68.571%ID^E:0.00018^.^.	.	OEL31968.1^OEL31968.1^Q:279-1199,H:1-315^77.3%ID^E:1.5e-144^.^.	Seita.9G085700.2.p^Seita.9G085700.2.p^Q:1-308,H:1-317^75.078%ID^E:2.73e-121^.^.	.	OEL31968.1^OEL31968.1^Q:1-307,H:1-315^77.3%ID^E:5.1e-146^.^.	PF03106.16^WRKY^WRKY DNA -binding domain^135-191^E:1.5e-25	.	.	GO:0003700^molecular_function^DNA-binding transcription factor activity`GO:0043565^molecular_function^sequence-specific DNA binding`GO:0006355^biological_process^regulation of transcription, DNA-templated	.	WRKY
227	Transcript_48755	sp|O65258|BAM2_ARATH^sp|O65258|BAM2_ARATH^Q:129-1463,H:86-530^77.753%ID^E:0^.^.	Transcript_48755.p1	78-1472[+]	sp|O65258|BAM2_ARATH^sp|O65258|BAM2_ARATH^Q:18-462,H:86-530^77.753%ID^E:0^.^.	Seita.2G134700.1.p^Seita.2G134700.1.p^Q:33-1472,H:323-811^93.661%ID^E:0^.^.	WP_014245426_1^WP_014245426_1^Q:246-1271,H:58-410^25.1%ID^E:2.2e-17^.^.	XP_002459849.2^XP_002459849.2^Q:9-1469,H:189-689^93.2%ID^E:0^.^.	Seita.2G134700.1.p^Seita.2G134700.1.p^Q:2-465,H:348-811^95.905%ID^E:0^.^.	WP_014245426_1^WP_014245426_1^Q:57-398,H:58-410^25.1%ID^E:1.2e-17^.^.	KAF8675252.1^KAF8675252.1^Q:2-464,H:221-683^96.5%ID^E:0^.^.	PF01373.18^Glyco_hydro_14^Glycosyl hydrolase family 14^30-447^E:1.4e-116	.	.	GO:0016161^molecular_function^beta-amylase activity`GO:0000272^biological_process^polysaccharide catabolic process	K01177	BES1
228	Transcript_48803	.	Transcript_48803.p1	2-484[+]	.	Seita.1G334900.1.p^Seita.1G334900.1.p^Q:11-481,H:167-320^68.79%ID^E:2.35e-66^.^.	.	KAB8089096.1^KAB8089096.1^Q:11-481,H:9-167^69.2%ID^E:1.1e-64^.^.	Seita.1G334900.1.p^Seita.1G334900.1.p^Q:4-160,H:167-320^68.79%ID^E:2.6e-68^.^.	.	KAB8089096.1^KAB8089096.1^Q:4-160,H:9-167^69.2%ID^E:5.7e-66^.^.	PF04504.15^DUF573^Protein of unknown function, DUF573^8-69^E:7.1e-08	.	.	GO:0006355^biological_process^regulation of transcription, DNA-templated	.	GeBP
229	Transcript_48813	sp|Q6YYC0|C3H55_ORYSJ^sp|Q6YYC0|C3H55_ORYSJ^Q:442-3261,H:1-956^66.53%ID^E:0^.^.	Transcript_48813.p1	442-3267[+]	sp|Q6YYC0|C3H55_ORYSJ^sp|Q6YYC0|C3H55_ORYSJ^Q:1-940,H:1-956^67.556%ID^E:0^.^.	Seita.6G073300.1.p^Seita.6G073300.1.p^Q:442-3267,H:1-925^77.59%ID^E:0^.^.	.	XP_004972916.1^XP_004972916.1^Q:442-3261,H:1-923^77.1%ID^E:0^.^.	Seita.6G073300.1.p^Seita.6G073300.1.p^Q:1-942,H:1-925^77.59%ID^E:0^.^.	.	XP_004972916.1^XP_004972916.1^Q:1-940,H:1-923^77.1%ID^E:0^.^.	PF14608.7^zf-CCCH_2^RNA-binding, Nab2-type zinc finger^214-233^E:0.0041`PF00642.25^zf-CCCH^Zinc finger C-x8-C-x5-C-x3-H type (and similar)^296-318^E:1.5e-05`PF14608.7^zf-CCCH_2^RNA-binding, Nab2-type zinc finger^298-317^E:0.55`PF00642.25^zf-CCCH^Zinc finger C-x8-C-x5-C-x3-H type (and similar)^357-377^E:3.3e-05`PF18044.2^zf-CCCH_4^CCCH-type zinc finger^358-377^E:1.5e-05`PF14608.7^zf-CCCH_2^RNA-bin…	.	.	GO:0046872^molecular_function^metal ion binding	.	C3H
230	Transcript_48959	sp|Q9NR33|DPOE4_HUMAN^sp|Q9NR33|DPOE4_HUMAN^Q:743-967,H:40-114^37.333%ID^E:4.97e-09^.^.	Transcript_48959.p1	104-1174[+]	sp|Q9NR33|DPOE4_HUMAN^sp|Q9NR33|DPOE4_HUMAN^Q:214-288,H:40-114^37.333%ID^E:2.49e-09^.^.	Seita.9G007700.1.p^Seita.9G007700.1.p^Q:269-964,H:68-341^61.922%ID^E:1.26e-84^.^.	.	PUZ36033.1^PUZ36033.1^Q:104-964,H:1-345^63%ID^E:4.5e-57^.^.	Seita.9G007700.1.p^Seita.9G007700.1.p^Q:1-287,H:1-341^59.599%ID^E:2.45e-99^.^.	.	RLN43414.1^RLN43414.1^Q:127-287,H:204-362^82%ID^E:7.9e-58^.^.	PF00808.24^CBFD_NFYB_HMF^Histone-like transcription factor (CBF/NF-Y) and archaeal histone^214-277^E:7.9e-13	.	.	.	.	NF-YC
231	Transcript_49187	sp|B8AXC3|AP21_ORYSI^sp|B8AXC3|AP21_ORYSI^Q:40-297,H:102-189^69.565%ID^E:4.84e-13^.^.	Transcript_49187.p1	1-411[+]	sp|B8AXC3|AP21_ORYSI^sp|B8AXC3|AP21_ORYSI^Q:1-99,H:89-189^68.571%ID^E:2.21e-20^.^.	Seita.3G044600.1.p^Seita.3G044600.1.p^Q:40-297,H:81-170^73.118%ID^E:1.04e-21^.^.	.	RLN29697.1^RLN29697.1^Q:31-297,H:89-181^86%ID^E:8.1e-43^.^.	Seita.3G044600.1.p^Seita.3G044600.1.p^Q:14-99,H:81-170^73.118%ID^E:1.1e-22^.^.	.	RLN29697.1^RLN29697.1^Q:11-99,H:89-181^86%ID^E:8.1e-43^.^.	.	.	.	.	K09284	AP2
232	Transcript_49191	sp|Q8GSA7|CMTA3_ARATH^sp|Q8GSA7|CMTA3_ARATH^Q:341-3439,H:5-1030^44.671%ID^E:0^.^.	Transcript_49191.p1	347-3442[+]	sp|Q8GSA7|CMTA3_ARATH^sp|Q8GSA7|CMTA3_ARATH^Q:15-1031,H:14-1030^45.249%ID^E:0^.^.	Seita.2G395300.1.p^Seita.2G395300.1.p^Q:347-3436,H:1-1028^87.536%ID^E:0^.^.	.	PUZ72979.1^PUZ72979.1^Q:347-3436,H:1-1026^85.2%ID^E:0^.^.	Seita.2G395300.1.p^Seita.2G395300.1.p^Q:1-1030,H:1-1028^87.536%ID^E:0^.^.	.	PUZ72979.1^PUZ72979.1^Q:1-1030,H:1-1026^85.2%ID^E:0^.^.	PF03859.17^CG-1^CG-1 domain^22-135^E:2.9e-51`PF01833.25^TIG^IPT/TIG domain^445-523^E:1.1e-05`PF12796.8^Ank_2^Ankyrin repeats (3 copies)^652-741^E:1.2e-06`PF00612.28^IQ^IQ calmodulin-binding motif^855-874^E:0.01`PF00612.28^IQ^IQ calmodulin-binding motif^879-898^E:0.00021	.	.	GO:0003677^molecular_function^DNA binding`GO:0005515^molecular_function^protein binding	K21596	CAMTA
233	Transcript_49223	sp|O65685|BLH6_ARATH^sp|O65685|BLH6_ARATH^Q:1062-2321,H:136-505^47.907%ID^E:3.65e-111^.^.	Transcript_49223.p1	492-2447[+]	sp|O65685|BLH6_ARATH^sp|O65685|BLH6_ARATH^Q:143-610,H:93-505^46.025%ID^E:1.66e-115^.^.	Seita.3G404800.1.p^Seita.3G404800.1.p^Q:492-2405,H:2-642^85.226%ID^E:0^.^.	.	PUZ68061.1^PUZ68061.1^Q:492-2402,H:2-643^87.1%ID^E:0^.^.	Seita.3G404800.1.p^Seita.3G404800.1.p^Q:1-638,H:2-642^86.159%ID^E:0^.^.	.	PUZ68061.1^PUZ68061.1^Q:1-637,H:2-643^87.1%ID^E:0^.^.	PF07526.12^POX^Associated with HOX^196-333^E:1.3e-50`PF05920.12^Homeobox_KN^Homeobox KN domain^401-440^E:1.5e-16`PF00046.30^Homeodomain^Homeodomain^403-440^E:2e-06	.	.	GO:0003677^molecular_function^DNA binding`GO:0006355^biological_process^regulation of transcription, DNA-templated	.	TALE
234	Transcript_49223	sp|O65685|BLH6_ARATH^sp|O65685|BLH6_ARATH^Q:1062-2321,H:136-505^47.907%ID^E:3.65e-111^.^.	Transcript_49223.p2	117-458[-]	.	Seita.3G404800.1.p^Seita.3G404800.1.p^Q:492-2405,H:2-642^85.226%ID^E:0^.^.	.	PUZ68061.1^PUZ68061.1^Q:492-2402,H:2-643^87.1%ID^E:0^.^.	.	.	.	.	.	.	.	.	TALE
235	Transcript_49389	sp|Q0WMN5|Y3913_ARATH^sp|Q0WMN5|Y3913_ARATH^Q:1880-2488,H:263-495^44.017%ID^E:1.23e-57^.^.	Transcript_49389.p4	1940-2518[+]	sp|Q0WMN5|Y3913_ARATH^sp|Q0WMN5|Y3913_ARATH^Q:2-183,H:284-495^42.723%ID^E:4.68e-52^.^.	Seita.8G144400.2.p^Seita.8G144400.2.p^Q:1880-2509,H:175-384^95.714%ID^E:5.67e-141^.^.	.	PWZ05349.1^PWZ05349.1^Q:1673-615,H:1-361^74.9%ID^E:1.8e-143^.^.	Seita.8G144400.2.p^Seita.8G144400.2.p^Q:1-190,H:195-384^95.263%ID^E:2.25e-133^.^.	.	KAG2558087.1^KAG2558087.1^Q:1-190,H:110-299^95.8%ID^E:7.4e-126^.^.	.	.	.	.	.	CO-like
236	Transcript_49389	sp|Q0WMN5|Y3913_ARATH^sp|Q0WMN5|Y3913_ARATH^Q:1880-2488,H:263-495^44.017%ID^E:1.23e-57^.^.	Transcript_49389.p3	612-1673[-]	sp|Q9FHH8|COL5_ARATH^sp|Q9FHH8|COL5_ARATH^Q:7-353,H:15-355^40.369%ID^E:8.02e-63^.^.	Seita.8G144400.2.p^Seita.8G144400.2.p^Q:1880-2509,H:175-384^95.714%ID^E:5.67e-141^.^.	.	PWZ05349.1^PWZ05349.1^Q:1673-615,H:1-361^74.9%ID^E:1.8e-143^.^.	Seita.4G192300.1.p^Seita.4G192300.1.p^Q:1-354,H:1-373^76.944%ID^E:3.4e-165^.^.	.	PWZ05349.1^PWZ05349.1^Q:1-353,H:1-361^74.9%ID^E:5.1e-150^.^.	PF06203.15^CCT^CCT motif^278-320^E:2.1e-16	.	.	GO:0005515^molecular_function^protein binding	.	CO-like
237	Transcript_49539	sp|Q6K669|AMPL2_ORYSJ^sp|Q6K669|AMPL2_ORYSJ^Q:1326-2870,H:81-595^93.981%ID^E:0^.^.	Transcript_49539.p1	1182-2885[+]	sp|Q6K669|AMPL2_ORYSJ^sp|Q6K669|AMPL2_ORYSJ^Q:47-566,H:79-598^94.038%ID^E:0^.^.	Seita.1G350000.1.p^Seita.1G350000.1.p^Q:1326-2870,H:74-588^95.534%ID^E:0^.^.	WP_015116302_1^WP_015116302_1^Q:1377-2867,H:5-490^53.5%ID^E:2.8e-149^.^.	OEL32960.1^OEL32960.1^Q:1299-2882,H:6-533^96.6%ID^E:0^.^.	Seita.1G350000.1.p^Seita.1G350000.1.p^Q:47-568,H:72-593^95.594%ID^E:0^.^.	WP_015116302_1^WP_015116302_1^Q:66-562,H:5-490^53.5%ID^E:4.7e-156^.^.	OEL32960.1^OEL32960.1^Q:40-567,H:6-533^96.6%ID^E:0^.^.	PF02789.18^Peptidase_M17_N^Cytosol aminopeptidase family, N-terminal domain^81-215^E:1.7e-24`PF00883.22^Peptidase_M17^Cytosol aminopeptidase family, catalytic domain^252-558^E:2.3e-115	sigP:1^20^0.685^YES	.	GO:0004177^molecular_function^aminopeptidase activity`GO:0006508^biological_process^proteolysis`GO:0005622^cellular_component^intracellular anatomical structure	K01255	bZIP
238	Transcript_49539	sp|Q6K669|AMPL2_ORYSJ^sp|Q6K669|AMPL2_ORYSJ^Q:1326-2870,H:81-595^93.981%ID^E:0^.^.	Transcript_49539.p2	251-1195[-]	sp|Q5Z6N9|TGAL3_ORYSJ^sp|Q5Z6N9|TGAL3_ORYSJ^Q:14-314,H:82-385^83.224%ID^E:0^.^.	Seita.1G350000.1.p^Seita.1G350000.1.p^Q:1326-2870,H:74-588^95.534%ID^E:0^.^.	WP_015116302_1^WP_015116302_1^Q:1377-2867,H:5-490^53.5%ID^E:2.8e-149^.^.	OEL32960.1^OEL32960.1^Q:1299-2882,H:6-533^96.6%ID^E:0^.^.	Seita.4G118000.1.p^Seita.4G118000.1.p^Q:1-315,H:124-440^76.341%ID^E:1.71e-163^.^.	.	KAF0904097.1^KAF0904097.1^Q:1-314,H:119-428^84.2%ID^E:6.8e-168^.^.	PF07716.16^bZIP_2^Basic region leucine zipper^25-69^E:9.7e-07`PF00170.22^bZIP_1^bZIP transcription factor^27-68^E:1.7e-07`PF14144.7^DOG1^Seed dormancy control^110-185^E:7.4e-26	.	.	GO:0003700^molecular_function^DNA-binding transcription factor activity`GO:0006355^biological_process^regulation of transcription, DNA-templated`GO:0043565^molecular_function^sequence-specific DNA binding`GO:0006351^biological_process^transcription, DNA-templated	K14431	bZIP
239	Transcript_49554	sp|Q6YYC0|C3H55_ORYSJ^sp|Q6YYC0|C3H55_ORYSJ^Q:423-136,H:85-181^67.677%ID^E:1.91e-29^.^.	Transcript_49554.p1	115-423[-]	sp|Q6YYC0|C3H55_ORYSJ^sp|Q6YYC0|C3H55_ORYSJ^Q:1-96,H:85-181^67.677%ID^E:4.01e-30^.^.	Seita.6G073300.1.p^Seita.6G073300.1.p^Q:423-139,H:60-147^71.579%ID^E:6.95e-28^.^.	.	CAB3479888.1^CAB3479888.1^Q:423-121,H:55-148^74.3%ID^E:1.4e-39^.^.	Seita.6G073300.1.p^Seita.6G073300.1.p^Q:1-95,H:60-147^71.579%ID^E:1.37e-28^.^.	.	CAB3479888.1^CAB3479888.1^Q:1-101,H:55-148^74.3%ID^E:1.3e-39^.^.	.	.	.	.	K17963	C3H
240	Transcript_49618	sp|Q9SZL8|FRS5_ARATH^sp|Q9SZL8|FRS5_ARATH^Q:190-1455,H:68-490^32.401%ID^E:9.88e-76^.^.	Transcript_49618.p1	166-1518[+]	sp|Q9SZL8|FRS5_ARATH^sp|Q9SZL8|FRS5_ARATH^Q:9-430,H:68-490^32.401%ID^E:1.04e-76^.^.	Seita.2G388600.1.p^Seita.2G388600.1.p^Q:220-1458,H:104-518^30.66%ID^E:6.22e-60^.^.	.	XP_034569760.1^XP_034569760.1^Q:166-1464,H:1-433^67.4%ID^E:2.1e-218^.^.	Seita.2G388600.1.p^Seita.2G388600.1.p^Q:19-433,H:104-520^30.516%ID^E:1.42e-60^.^.	.	XP_034569760.1^XP_034569760.1^Q:1-433,H:1-433^67.4%ID^E:1.5e-218^.^.	PF03101.16^FAR1^FAR1 DNA-binding domain^31-121^E:1.6e-19`PF10551.10^MULE^MULE transposase domain^244-338^E:7.4e-25`PF00872.19^Transposase_mut^Transposase, Mutator family^264-421^E:7.2e-05	.	.	GO:0003677^molecular_function^DNA binding`GO:0004803^molecular_function^transposase activity`GO:0006313^biological_process^transposition, DNA-mediated	.	FAR1
241	Transcript_49774	sp|Q0DEB8|MADS5_ORYSJ^sp|Q0DEB8|MADS5_ORYSJ^Q:1451-1936,H:63-224^78.182%ID^E:2.39e-81^.^.	Transcript_49774.p1	1238-1945[+]	sp|Q0DEB8|MADS5_ORYSJ^sp|Q0DEB8|MADS5_ORYSJ^Q:72-233,H:63-224^78.182%ID^E:7.23e-88^.^.	Seita.4G062600.1.p^Seita.4G062600.1.p^Q:1451-1945,H:63-228^83.133%ID^E:1.91e-92^.^.	.	AHM92065.1^AHM92065.1^Q:1451-1942,H:63-228^81.3%ID^E:8e-72^.^.	Seita.4G062600.1.p^Seita.4G062600.1.p^Q:72-236,H:63-228^83.133%ID^E:2.05e-99^.^.	.	AHM92065.1^AHM92065.1^Q:72-235,H:63-228^81.3%ID^E:7.6e-78^.^.	PF01486.18^K-box^K-box region^97-179^E:3.3e-26	.	.	GO:0003700^molecular_function^DNA-binding transcription factor activity`GO:0006355^biological_process^regulation of transcription, DNA-templated`GO:0005634^cellular_component^nucleus	K09264	MIKC_MADS
242	Transcript_49781	sp|Q93VB5|HFA4D_ORYSJ^sp|Q93VB5|HFA4D_ORYSJ^Q:77-472,H:80-210^82.707%ID^E:1.44e-63^.^.	Transcript_49781.p1	2-472[+]	sp|Q93VB5|HFA4D_ORYSJ^sp|Q93VB5|HFA4D_ORYSJ^Q:26-157,H:80-210^82.707%ID^E:1.29e-63^.^.	Seita.3G168900.1.p^Seita.3G168900.1.p^Q:77-472,H:77-206^86.364%ID^E:2.2e-76^.^.	.	KAF8727359.1^KAF8727359.1^Q:65-472,H:4-137^86.8%ID^E:1.4e-73^.^.	Seita.3G168900.1.p^Seita.3G168900.1.p^Q:26-157,H:77-206^86.364%ID^E:1.98e-76^.^.	.	KAF8727359.1^KAF8727359.1^Q:22-157,H:4-137^86.8%ID^E:1.4e-73^.^.	.	.	.	.	K09419	HSF
243	Transcript_50004	sp|Q8VZ22|BH103_ARATH^sp|Q8VZ22|BH103_ARATH^Q:386-502,H:174-212^82.051%ID^E:8.99e-13^.^.	Transcript_50004.p1	2-574[+]	sp|Q9M0X8|BH114_ARATH^sp|Q9M0X8|BH114_ARATH^Q:38-167,H:72-195^37.405%ID^E:1.76e-13^.^.	Seita.6G042600.2.p^Seita.6G042600.2.p^Q:155-505,H:88-206^83.193%ID^E:1.53e-45^.^.	.	KAG2581985.1^KAG2581985.1^Q:2-571,H:144-342^82.5%ID^E:3.6e-90^.^.	Seita.6G042600.2.p^Seita.6G042600.2.p^Q:1-168,H:27-206^78.333%ID^E:4.29e-76^.^.	.	KAG2581985.1^KAG2581985.1^Q:1-190,H:144-342^82.5%ID^E:1.7e-90^.^.	.	.	.	.	.	bHLH
244	Transcript_50064	sp|Q40702|MADS2_ORYSJ^sp|Q40702|MADS2_ORYSJ^Q:251-844,H:12-209^90.909%ID^E:4.66e-131^.^.	Transcript_50064.p1	2-847[+]	sp|Q40702|MADS2_ORYSJ^sp|Q40702|MADS2_ORYSJ^Q:73-281,H:1-209^91.388%ID^E:5.26e-142^.^.	Seita.5G404600.1.p^Seita.5G404600.1.p^Q:251-847,H:12-210^93.467%ID^E:4.14e-134^.^.	.	PUZ53645.1^PUZ53645.1^Q:38-844,H:4-277^84.5%ID^E:5.4e-151^.^.	Seita.5G404600.1.p^Seita.5G404600.1.p^Q:73-282,H:1-210^93.81%ID^E:3.32e-145^.^.	.	PUZ53645.1^PUZ53645.1^Q:13-281,H:4-277^84.5%ID^E:1.4e-153^.^.	PF00319.19^SRF-TF^SRF-type transcription factor (DNA-binding and dimerisation domain)^82-129^E:6.3e-25`PF01486.18^K-box^K-box region^155-236^E:2.9e-13	.	.	GO:0003677^molecular_function^DNA binding`GO:0046983^molecular_function^protein dimerization activity`GO:0003700^molecular_function^DNA-binding transcription factor activity`GO:0006355^biological_process^regulation of transcription, DNA-templated`GO:0005634^cellular_component^nucleus	K09264	MIKC_MADS
245	Transcript_50129	sp|Q651Z5|HOX6_ORYSJ^sp|Q651Z5|HOX6_ORYSJ^Q:206-799,H:29-238^66.977%ID^E:1.02e-71^.^.	Transcript_50129.p1	77-841[+]	sp|Q651Z5|HOX6_ORYSJ^sp|Q651Z5|HOX6_ORYSJ^Q:42-251,H:27-248^67.544%ID^E:6.26e-88^.^.	Seita.2G284000.1.p^Seita.2G284000.1.p^Q:209-799,H:31-224^84.772%ID^E:2.18e-104^.^.	.	XP_004957433.1^XP_004957433.1^Q:212-838,H:32-237^81.8%ID^E:1.5e-94^.^.	Seita.2G284000.1.p^Seita.2G284000.1.p^Q:45-255,H:31-238^85.782%ID^E:5.13e-129^.^.	.	XP_004957433.1^XP_004957433.1^Q:46-254,H:32-237^81.8%ID^E:2.9e-99^.^.	PF00046.30^Homeodomain^Homeodomain^45-99^E:3.1e-16`PF05920.12^Homeobox_KN^Homeobox KN domain^71-97^E:0.0002`PF02183.19^HALZ^Homeobox associated leucine zipper^101-143^E:3.2e-13	.	.	GO:0003677^molecular_function^DNA binding`GO:0006355^biological_process^regulation of transcription, DNA-templated`GO:0003700^molecular_function^DNA-binding transcription factor activity`GO:0043565^molecular_function^sequence-specific DNA binding	K09338	HD-ZIP
246	Transcript_50199	sp|Q96288|BBX24_ARATH^sp|Q96288|BBX24_ARATH^Q:104-976,H:1-248^43.345%ID^E:3.37e-61^.^.	Transcript_50199.p2	104-646[+]	sp|Q96288|BBX24_ARATH^sp|Q96288|BBX24_ARATH^Q:1-177,H:1-168^57.062%ID^E:1.02e-58^.^.	Seita.1G225000.1.p^Seita.1G225000.1.p^Q:104-979,H:1-260^72.635%ID^E:3.42e-116^.^.	.	TVU29335.1^TVU29335.1^Q:104-976,H:1-265^72.8%ID^E:2.3e-138^.^.	Seita.1G225000.1.p^Seita.1G225000.1.p^Q:1-180,H:1-175^82.778%ID^E:3.08e-101^.^.	.	KAE8819235.1^KAE8819235.1^Q:1-180,H:1-178^84%ID^E:5.7e-99^.^.	PF00643.25^zf-B_box^B-box zinc finger^3-47^E:1.3e-05`PF00643.25^zf-B_box^B-box zinc finger^56-96^E:2.1e-06	.	.	GO:0008270^molecular_function^zinc ion binding	.	DBB
247	Transcript_50199	sp|Q96288|BBX24_ARATH^sp|Q96288|BBX24_ARATH^Q:104-976,H:1-248^43.345%ID^E:3.37e-61^.^.	Transcript_50199.p4	662-979[+]	sp|Q96288|BBX24_ARATH^sp|Q96288|BBX24_ARATH^Q:29-105,H:174-248^43.038%ID^E:1.36e-09^.^.	Seita.1G225000.1.p^Seita.1G225000.1.p^Q:104-979,H:1-260^72.635%ID^E:3.42e-116^.^.	.	TVU29335.1^TVU29335.1^Q:104-976,H:1-265^72.8%ID^E:2.3e-138^.^.	Seita.1G225000.1.p^Seita.1G225000.1.p^Q:22-106,H:172-260^79.775%ID^E:8.49e-42^.^.	.	TVU29335.1^TVU29335.1^Q:22-105,H:182-265^77.4%ID^E:4e-39^.^.	.	.	.	.	.	DBB
248	Transcript_50258	sp|Q9XJ60|MAD50_ORYSJ^sp|Q9XJ60|MAD50_ORYSJ^Q:314-937,H:11-220^76.887%ID^E:2.74e-106^.^.	Transcript_50258.p1	2-973[+]	sp|Q9XJ60|MAD50_ORYSJ^sp|Q9XJ60|MAD50_ORYSJ^Q:97-312,H:3-220^75.909%ID^E:3.92e-112^.^.	Seita.9G561200.1.p^Seita.9G561200.1.p^Q:446-946,H:60-228^82.84%ID^E:3.21e-89^.^.	.	XP_034572657.1^XP_034572657.1^Q:290-946,H:3-223^86%ID^E:2.1e-116^.^.	Seita.9G342700.1.p^Seita.9G342700.1.p^Q:97-314,H:3-225^66.816%ID^E:1.03e-92^.^.	.	XP_034572657.1^XP_034572657.1^Q:97-315,H:3-223^86%ID^E:7.8e-119^.^.	PF00319.19^SRF-TF^SRF-type transcription factor (DNA-binding and dimerisation domain)^104-151^E:1.5e-26`PF01486.18^K-box^K-box region^177-265^E:4.5e-24	.	.	GO:0003677^molecular_function^DNA binding`GO:0046983^molecular_function^protein dimerization activity`GO:0003700^molecular_function^DNA-binding transcription factor activity`GO:0006355^biological_process^regulation of transcription, DNA-templated`GO:0005634^cellular_component^nucleus	.	MIKC_MADS
249	Transcript_50264	.	Transcript_50264.p2	2-382[+]	.	Seita.4G110900.1.p^Seita.4G110900.1.p^Q:2-382,H:838-964^70.149%ID^E:4.41e-40^.^.	.	CAD6339633.1^CAD6339633.1^Q:2-379,H:986-1111^75%ID^E:6.7e-52^.^.	Seita.4G110900.1.p^Seita.4G110900.1.p^Q:1-127,H:838-964^72.388%ID^E:1.23e-51^.^.	.	CAD6339633.1^CAD6339633.1^Q:1-126,H:986-1111^75%ID^E:1.3e-51^.^.	.	.	.	.	.	NF-X1
250	Transcript_50276	sp|Q8VZQ2|MYB61_ARATH^sp|Q8VZQ2|MYB61_ARATH^Q:183-620,H:14-161^65.541%ID^E:5.59e-59^.^.	Transcript_50276.p1	138-1427[+]	sp|Q8VZQ2|MYB61_ARATH^sp|Q8VZQ2|MYB61_ARATH^Q:15-161,H:13-161^65.772%ID^E:9.44e-62^.^.	Seita.5G034500.1.p^Seita.5G034500.1.p^Q:183-1427,H:14-425^84.578%ID^E:0^.^.	.	CAD6231801.1^CAD6231801.1^Q:180-1424,H:13-427^84.8%ID^E:6.9e-253^.^.	Seita.5G034500.1.p^Seita.5G034500.1.p^Q:15-430,H:13-425^84.615%ID^E:0^.^.	.	CAD6231801.1^CAD6231801.1^Q:15-429,H:13-427^84.8%ID^E:5.1e-256^.^.	PF00249.32^Myb_DNA-binding^Myb-like DNA-binding domain^16-63^E:1.5e-17`PF13921.7^Myb_DNA-bind_6^Myb-like DNA-binding domain^19-78^E:1.2e-15`PF00249.32^Myb_DNA-binding^Myb-like DNA-binding domain^69-111^E:4.7e-12`PF13921.7^Myb_DNA-bind_6^Myb-like DNA-binding domain^72-125^E:2.2e-06	.	.	.	K09422	MYB
251	Transcript_50419	sp|Q9XE33|NFYC6_ORYSJ^sp|Q9XE33|NFYC6_ORYSJ^Q:327-728,H:72-205^95.522%ID^E:3.56e-79^.^.	Transcript_50419.p1	3-752[+]	sp|Q9XE33|NFYC6_ORYSJ^sp|Q9XE33|NFYC6_ORYSJ^Q:109-242,H:72-205^95.522%ID^E:1.35e-80^.^.	Seita.6G196700.1.p^Seita.6G196700.1.p^Q:324-728,H:11-147^89.781%ID^E:2.48e-79^.^.	.	KAF8781028.1^KAF8781028.1^Q:111-728,H:19-227^79.6%ID^E:4.7e-89^.^.	Seita.6G196700.1.p^Seita.6G196700.1.p^Q:101-242,H:4-147^90.278%ID^E:8.59e-86^.^.	.	KAF8781028.1^KAF8781028.1^Q:37-242,H:19-227^79.6%ID^E:2.5e-89^.^.	PF00125.25^Histone^Core histone H2A/H2B/H3/H4^110-190^E:4.2e-16`PF00808.24^CBFD_NFYB_HMF^Histone-like transcription factor (CBF/NF-Y) and archaeal histone^127-190^E:5.2e-18	.	.	GO:0003677^molecular_function^DNA binding`GO:0000786^cellular_component^nucleosome	K08066	NF-YC
252	Transcript_50570	sp|Q5W6R4|DRE2B_ORYSJ^sp|Q5W6R4|DRE2B_ORYSJ^Q:509-1450,H:34-373^50.72%ID^E:2.11e-70^.^.	Transcript_50570.p1	446-1456[+]	sp|Q5W6R4|DRE2B_ORYSJ^sp|Q5W6R4|DRE2B_ORYSJ^Q:13-335,H:25-373^51.966%ID^E:9.35e-86^.^.	Seita.3G281000.2.p^Seita.3G281000.2.p^Q:509-1432,H:29-332^63.323%ID^E:6.74e-106^.^.	.	TVU18888.1^TVU18888.1^Q:485-1453,H:73-400^70.9%ID^E:1.3e-143^.^.	Seita.3G281000.7.p^Seita.3G281000.7.p^Q:12-329,H:20-333^64.134%ID^E:1.99e-127^.^.	.	TVU18888.1^TVU18888.1^Q:14-336,H:73-400^70.9%ID^E:3.2e-146^.^.	PF00847.21^AP2^AP2 domain^75-125^E:1.1e-14	.	.	GO:0003700^molecular_function^DNA-binding transcription factor activity`GO:0006355^biological_process^regulation of transcription, DNA-templated	.	ERF
253	Transcript_50603	sp|Q7XIM7|YAB1_ORYSJ^sp|Q7XIM7|YAB1_ORYSJ^Q:173-652,H:1-161^88.199%ID^E:4.41e-86^.^.	Transcript_50603.p1	173-676[+]	sp|Q7XIM7|YAB1_ORYSJ^sp|Q7XIM7|YAB1_ORYSJ^Q:1-160,H:1-161^88.199%ID^E:1.06e-103^.^.	Seita.2G037900.2.p^Seita.2G037900.2.p^Q:173-652,H:1-161^89.441%ID^E:3.03e-80^.^.	.	TVU41439.1^TVU41439.1^Q:5-670,H:33-268^72.7%ID^E:1.7e-108^.^.	Seita.2G037900.2.p^Seita.2G037900.2.p^Q:1-166,H:1-167^89.222%ID^E:9.9e-102^.^.	.	TVU41426.1^TVU41426.1^Q:1-164,H:1-164^93.3%ID^E:6.8e-110^.^.	PF04690.14^YABBY^YABBY protein^6-156^E:7.2e-61`PF09011.11^HMG_box_2^HMG-box domain^105-150^E:7.9e-06	.	.	GO:0007275^biological_process^multicellular organism development	.	YABBY
254	Transcript_50662	sp|F4KGY6|RVE1_ARATH^sp|F4KGY6|RVE1_ARATH^Q:577-1209,H:43-243^38.532%ID^E:8.99e-28^.^.	Transcript_50662.p1	313-1809[+]	sp|F4KGY6|RVE1_ARATH^sp|F4KGY6|RVE1_ARATH^Q:89-299,H:43-243^44.037%ID^E:4.86e-37^.^.	Seita.7G212900.1.p^Seita.7G212900.1.p^Q:448-1797,H:4-449^73.392%ID^E:0^.^.	.	XP_025824173.1^XP_025824173.1^Q:451-1806,H:5-452^74.1%ID^E:1e-215^.^.	Seita.7G212900.1.p^Seita.7G212900.1.p^Q:46-499,H:4-453^73.626%ID^E:0^.^.	.	XP_025824173.1^XP_025824173.1^Q:47-498,H:5-452^74.1%ID^E:3.7e-219^.^.	PF00249.32^Myb_DNA-binding^Myb-like DNA-binding domain^101-144^E:7.1e-11	.	.	.	.	MYB_related
255	Transcript_50701	sp|Q6NQK2|NAC8_ARATH^sp|Q6NQK2|NAC8_ARATH^Q:142-759,H:3-198^52.427%ID^E:6.57e-65^.^.	Transcript_50701.p1	1-759[+]	sp|Q6NQK2|NAC8_ARATH^sp|Q6NQK2|NAC8_ARATH^Q:49-253,H:4-198^52.683%ID^E:2.82e-65^.^.	Seita.1G217800.2.p^Seita.1G217800.2.p^Q:139-759,H:1-208^82.212%ID^E:4.02e-115^.^.	.	APZ76780.1^APZ76780.1^Q:139-759,H:1-206^86%ID^E:3.9e-129^.^.	Seita.1G217800.2.p^Seita.1G217800.2.p^Q:47-253,H:1-208^82.212%ID^E:2.55e-115^.^.	.	APZ76780.1^APZ76780.1^Q:47-253,H:1-206^86%ID^E:3.9e-129^.^.	PF02365.16^NAM^No apical meristem (NAM) protein^104-247^E:8e-20	.	.	GO:0003677^molecular_function^DNA binding`GO:0006355^biological_process^regulation of transcription, DNA-templated	.	NAC
256	Transcript_50730	sp|Q9FH37|ILR3_ARATH^sp|Q9FH37|ILR3_ARATH^Q:365-940,H:43-234^60.309%ID^E:4.72e-70^.^.	Transcript_50730.p1	2-943[+]	sp|Q9FH37|ILR3_ARATH^sp|Q9FH37|ILR3_ARATH^Q:67-313,H:1-234^53.386%ID^E:1.31e-75^.^.	Seita.2G342600.1.p^Seita.2G342600.1.p^Q:200-943,H:1-255^80%ID^E:1.06e-127^.^.	.	AJO70790.1^AJO70790.1^Q:200-940,H:1-256^82%ID^E:2.7e-124^.^.	Seita.2G342600.1.p^Seita.2G342600.1.p^Q:67-314,H:1-255^83.529%ID^E:6.95e-137^.^.	.	AJO70790.1^AJO70790.1^Q:67-313,H:1-256^82%ID^E:5.5e-126^.^.	PF00010.27^HLH^Helix-loop-helix DNA-binding domain^152-200^E:5.3e-08	.	.	GO:0046983^molecular_function^protein dimerization activity	.	bHLH
257	Transcript_50797	.	Transcript_50797.p1	1-396[+]	.	Seita.8G046300.1.p^Seita.8G046300.1.p^Q:67-390,H:188-291^59.821%ID^E:1.98e-19^.^.	.	RLM68851.1^RLM68851.1^Q:61-390,H:349-459^68.9%ID^E:1.1e-33^.^.	Seita.8G046300.1.p^Seita.8G046300.1.p^Q:21-130,H:186-291^58.621%ID^E:1.14e-20^.^.	.	RLM68851.1^RLM68851.1^Q:21-130,H:349-459^68.9%ID^E:2.3e-34^.^.	.	.	.	.	.	ERF
258	Transcript_50873	sp|Q9SCQ6|IDD2_ARATH^sp|Q9SCQ6|IDD2_ARATH^Q:897-1352,H:34-188^85.161%ID^E:2.31e-95^.^.`sp|Q9SCQ6|IDD2_ARATH^sp|Q9SCQ6|IDD2_ARATH^Q:1911-2378,H:327-441^37.58%ID^E:2.66e-08^.^.	Transcript_50873.p1	711-2432[+]	sp|Q9LVQ7|IDD1_ARATH^sp|Q9LVQ7|IDD1_ARATH^Q:63-516,H:32-457^51.592%ID^E:7.44e-136^.^.	Seita.9G504400.1.p^Seita.9G504400.1.p^Q:1554-2432,H:246-538^79.592%ID^E:6.63e-115^.^.`Seita.9G504400.1.p^Seita.9G504400.1.p^Q:912-1352,H:36-182^87.755%ID^E:4.74e-94^.^.	.	XP_039830940.1^XP_039830940.1^Q:912-2429,H:36-541^81.1%ID^E:1.6e-242^.^.	Seita.9G504400.1.p^Seita.9G504400.1.p^Q:68-574,H:36-538^80.906%ID^E:0^.^.	.	XP_039830940.1^XP_039830940.1^Q:68-573,H:36-541^81.1%ID^E:6.3e-247^.^.	PF13912.7^zf-C2H2_6^C2H2-type zinc finger^88-111^E:0.0015`PF12171.9^zf-C2H2_jaz^Zinc-finger double-stranded RNA-binding^89-111^E:7.3e-05`PF00096.27^zf-C2H2^Zinc finger, C2H2 type^89-111^E:0.0023`PF12874.8^zf-met^Zinc-finger of C2H2 type^89-111^E:0.00055	.	.	GO:0003676^molecular_function^nucleic acid binding	.	C2H2
259	Transcript_51129	sp|O64747|WRK35_ARATH^sp|O64747|WRK35_ARATH^Q:106-810,H:179-396^53.689%ID^E:2.7e-65^.^.	Transcript_51129.p1	100-969[+]	sp|O64747|WRK35_ARATH^sp|O64747|WRK35_ARATH^Q:3-237,H:179-396^52.893%ID^E:2.68e-70^.^.	Seita.1G284000.1.p^Seita.1G284000.1.p^Q:10-966,H:153-473^78.274%ID^E:3.79e-163^.^.	.	XP_004953547.1^XP_004953547.1^Q:10-966,H:153-473^80.7%ID^E:7.5e-168^.^.	Seita.1G284000.1.p^Seita.1G284000.1.p^Q:1-289,H:183-473^77.124%ID^E:1.28e-153^.^.	.	XP_004953547.1^XP_004953547.1^Q:1-289,H:183-473^79.7%ID^E:1.1e-146^.^.	PF03106.16^WRKY^WRKY DNA -binding domain^41-98^E:4.5e-26	.	.	GO:0003700^molecular_function^DNA-binding transcription factor activity`GO:0043565^molecular_function^sequence-specific DNA binding`GO:0006355^biological_process^regulation of transcription, DNA-templated	.	WRKY
260	Transcript_51316	sp|O22259|ERF71_ARATH^sp|O22259|ERF71_ARATH^Q:1128-1406,H:46-140^56.842%ID^E:1.95e-13^.^.	Transcript_51316.p2	1-585[+]	.	Seita.3G191900.1.p^Seita.3G191900.1.p^Q:1140-1733,H:32-240^71.429%ID^E:1.61e-41^.^.	.	TVU28549.1^TVU28549.1^Q:645-1310,H:1-219^71.4%ID^E:1.3e-80^.^.	.	.	.	.	.	.	.	.	ERF
261	Transcript_51316	sp|O22259|ERF71_ARATH^sp|O22259|ERF71_ARATH^Q:1128-1406,H:46-140^56.842%ID^E:1.95e-13^.^.	Transcript_51316.p1	645-1736[+]	sp|Q8H1E4|RAP24_ARATH^sp|Q8H1E4|RAP24_ARATH^Q:1-222,H:1-208^42.174%ID^E:4.92e-28^.^.	Seita.3G191900.1.p^Seita.3G191900.1.p^Q:1140-1733,H:32-240^71.429%ID^E:1.61e-41^.^.	.	TVU28549.1^TVU28549.1^Q:645-1310,H:1-219^71.4%ID^E:1.3e-80^.^.	Seita.3G191900.1.p^Seita.3G191900.1.p^Q:166-363,H:32-240^74.286%ID^E:2.28e-64^.^.	.	TVU28549.1^TVU28549.1^Q:1-222,H:1-219^71.4%ID^E:1.1e-84^.^.	PF00847.21^AP2^AP2 domain^166-214^E:1.4e-13	.	.	GO:0003700^molecular_function^DNA-binding transcription factor activity`GO:0006355^biological_process^regulation of transcription, DNA-templated	K09286	ERF
262	Transcript_51460	sp|Q69XV0|BZP50_ORYSJ^sp|Q69XV0|BZP50_ORYSJ^Q:259-1104,H:39-302^65.625%ID^E:1.83e-84^.^.	Transcript_51460.p1	145-1110[+]	sp|Q69XV0|BZP50_ORYSJ^sp|Q69XV0|BZP50_ORYSJ^Q:29-320,H:32-302^66.443%ID^E:1.99e-104^.^.	Seita.4G212900.1.p^Seita.4G212900.1.p^Q:259-1110,H:42-304^70.979%ID^E:1.66e-106^.^.	.	XP_004965858.1^XP_004965858.1^Q:145-1107,H:1-303^72.5%ID^E:5e-137^.^.	Seita.4G212900.1.p^Seita.4G212900.1.p^Q:1-322,H:1-304^71.951%ID^E:1.03e-147^.^.	.	XP_004965858.1^XP_004965858.1^Q:1-321,H:1-303^72.5%ID^E:9.9e-140^.^.	PF07716.16^bZIP_2^Basic region leucine zipper^140-181^E:1.5e-05`PF00170.22^bZIP_1^bZIP transcription factor^141-198^E:1e-10	.	.	GO:0003700^molecular_function^DNA-binding transcription factor activity`GO:0006355^biological_process^regulation of transcription, DNA-templated	.	bZIP
263	Transcript_51462	sp|Q32SG4|WRKY1_MAIZE^sp|Q32SG4|WRKY1_MAIZE^Q:287-1294,H:14-397^44.776%ID^E:4.74e-59^.^.	Transcript_51462.p1	248-1303[+]	sp|Q93WU6|WRK74_ARATH^sp|Q93WU6|WRK74_ARATH^Q:1-351,H:1-330^50.815%ID^E:8.39e-90^.^.	Seita.9G163600.2.p^Seita.9G163600.2.p^Q:287-1303,H:14-350^89.381%ID^E:0^.^.	.	TVT98872.1^TVT98872.1^Q:2-1300,H:36-442^81.1%ID^E:9.3e-229^.^.	Seita.9G163600.2.p^Seita.9G163600.2.p^Q:1-352,H:1-350^90.909%ID^E:0^.^.	.	TVU46066.1^TVU46066.1^Q:1-351,H:1-344^90.6%ID^E:2.4e-225^.^.	PF10533.10^Plant_zn_clust^Plant zinc cluster domain^235-281^E:3.3e-17`PF03106.16^WRKY^WRKY DNA -binding domain^285-341^E:8.2e-26	.	.	GO:0003700^molecular_function^DNA-binding transcription factor activity`GO:0043565^molecular_function^sequence-specific DNA binding`GO:0006355^biological_process^regulation of transcription, DNA-templated	.	WRKY
264	Transcript_51567	.	Transcript_51567.p1	1-396[+]	sp|Q38897|BEL1_ARATH^sp|Q38897|BEL1_ARATH^Q:1-130,H:449-611^31.818%ID^E:3.03e-09^.^.	Seita.4G006100.2.p^Seita.4G006100.2.p^Q:1-396,H:361-494^54.362%ID^E:2.72e-22^.^.	.	TVU12976.1^TVU12976.1^Q:1-393,H:345-480^64.5%ID^E:9.2e-39^.^.	Seita.4G006100.2.p^Seita.4G006100.2.p^Q:1-132,H:361-494^55.034%ID^E:2.64e-29^.^.	.	TVU12976.1^TVU12976.1^Q:1-131,H:345-480^64.5%ID^E:5.1e-39^.^.	.	.	.	.	.	TALE
265	Transcript_51637	sp|O49459|NAC73_ARATH^sp|O49459|NAC73_ARATH^Q:1-138,H:192-237^69.565%ID^E:2.15e-14^.^.	Transcript_51637.p1	1-723[+]	sp|Q9M0F8|NAC75_ARATH^sp|Q9M0F8|NAC75_ARATH^Q:74-240,H:306-498^35.751%ID^E:1.17e-18^.^.`sp|Q9M0F8|NAC75_ARATH^sp|Q9M0F8|NAC75_ARATH^Q:1-45,H:188-232^68.889%ID^E:1.16e-13^.^.	Seita.4G240200.1.p^Seita.4G240200.1.p^Q:1-723,H:209-458^66%ID^E:5.05e-82^.^.	.	RLN12817.1^RLN12817.1^Q:1-720,H:200-448^69.9%ID^E:8.1e-106^.^.	Seita.4G240200.1.p^Seita.4G240200.1.p^Q:1-241,H:209-458^68.8%ID^E:2.38e-102^.^.	.	RLN12817.1^RLN12817.1^Q:1-240,H:200-448^69.9%ID^E:9.7e-108^.^.	.	.	.	.	.	NAC
266	Transcript_51680	sp|B8AMA9|AP22_ORYSI^sp|B8AMA9|AP22_ORYSI^Q:470-1315,H:91-365^80.142%ID^E:3.2e-143^.^.	Transcript_51680.p1	359-1426[+]	sp|Q84TB5|AP22_ORYSJ^sp|Q84TB5|AP22_ORYSJ^Q:38-319,H:91-365^81.56%ID^E:9.37e-154^.^.	Seita.9G035800.1.p^Seita.9G035800.1.p^Q:458-1315,H:78-361^86.806%ID^E:2.23e-161^.^.	.	PUZ36360.1^PUZ36360.1^Q:455-1315,H:77-359^89.9%ID^E:3.5e-181^.^.	Seita.9G035800.1.p^Seita.9G035800.1.p^Q:31-319,H:75-361^86.942%ID^E:2.76e-174^.^.	.	PUZ36360.1^PUZ36360.1^Q:31-319,H:75-359^89.6%ID^E:6.7e-184^.^.	PF00847.21^AP2^AP2 domain^66-114^E:1.6e-10`PF00847.21^AP2^AP2 domain^157-207^E:5.7e-10	.	.	GO:0003700^molecular_function^DNA-binding transcription factor activity`GO:0006355^biological_process^regulation of transcription, DNA-templated	K09284	AP2
267	Transcript_51746	sp|Q5NB85|ARFA_ORYSJ^sp|Q5NB85|ARFA_ORYSJ^Q:165-680,H:9-180^93.023%ID^E:1.27e-98^.^.	Transcript_51746.p1	156-698[+]	sp|Q5NB85|ARFA_ORYSJ^sp|Q5NB85|ARFA_ORYSJ^Q:4-175,H:9-180^93.023%ID^E:2e-104^.^.	Seita.5G004300.1.p^Seita.5G004300.1.p^Q:156-680,H:1-174^96.571%ID^E:1.69e-106^.^.	.	CAB3475620.1^CAB3475620.1^Q:156-680,H:9-183^95.4%ID^E:3.2e-115^.^.	Seita.5G004300.1.p^Seita.5G004300.1.p^Q:1-175,H:1-174^96.571%ID^E:1.37e-121^.^.	.	CAB3475620.1^CAB3475620.1^Q:1-175,H:9-183^95.4%ID^E:2e-116^.^.	PF02362.22^B3^B3 DNA binding domain^117-175^E:1.5e-07	.	.	GO:0003677^molecular_function^DNA binding	K14486	ARF
268	Transcript_51755	sp|Q336P5|MYC2_ORYSJ^sp|Q336P5|MYC2_ORYSJ^Q:119-2179,H:1-697^76.017%ID^E:0^.^.	Transcript_51755.p1	245-2191[+]	sp|Q336P5|MYC2_ORYSJ^sp|Q336P5|MYC2_ORYSJ^Q:9-645,H:63-697^82.028%ID^E:0^.^.	Seita.9G310400.1.p^Seita.9G310400.1.p^Q:119-2191,H:1-697^85.938%ID^E:0^.^.	.	PWZ55921.1^PWZ55921.1^Q:119-2188,H:1-704^89.1%ID^E:0^.^.	Seita.9G310400.1.p^Seita.9G310400.1.p^Q:9-649,H:54-697^88.633%ID^E:0^.^.	.	PWZ55921.1^PWZ55921.1^Q:1-648,H:46-704^89.3%ID^E:0^.^.	PF14215.7^bHLH-MYC_N^bHLH-MYC and R2R3-MYB transcription factors N-terminal^14-194^E:1.8e-48`PF00010.27^HLH^Helix-loop-helix DNA-binding domain^473-518^E:1.4e-10	.	.	GO:0046983^molecular_function^protein dimerization activity	K13422	bHLH
269	Transcript_51755	sp|Q336P5|MYC2_ORYSJ^sp|Q336P5|MYC2_ORYSJ^Q:119-2179,H:1-697^76.017%ID^E:0^.^.	Transcript_51755.p6	2553-2855[+]	.	Seita.9G310400.1.p^Seita.9G310400.1.p^Q:119-2191,H:1-697^85.938%ID^E:0^.^.	.	PWZ55921.1^PWZ55921.1^Q:119-2188,H:1-704^89.1%ID^E:0^.^.	.	.	.	.	.	.	.	.	bHLH
270	Transcript_51890	sp|O22768|UNE12_ARATH^sp|O22768|UNE12_ARATH^Q:404-859,H:151-305^76.774%ID^E:1.66e-48^.^.	Transcript_51890.p1	2-877[+]	sp|O22768|UNE12_ARATH^sp|O22768|UNE12_ARATH^Q:107-288,H:122-307^72.043%ID^E:1.7e-73^.^.	Seita.2G057800.1.p^Seita.2G057800.1.p^Q:152-862,H:50-285^92.827%ID^E:5.22e-102^.^.	.	PUZ68684.1^PUZ68684.1^Q:134-874,H:37-280^89.9%ID^E:1.4e-140^.^.	Seita.2G057800.1.p^Seita.2G057800.1.p^Q:51-292,H:50-290^92.975%ID^E:4.76e-154^.^.	.	PUZ68684.1^PUZ68684.1^Q:45-291,H:37-280^89.9%ID^E:5.3e-145^.^.	PF00010.27^HLH^Helix-loop-helix DNA-binding domain^141-185^E:1.3e-07	.	.	GO:0046983^molecular_function^protein dimerization activity	.	bHLH
271	Transcript_52095	sp|Q700D9|MYBF_ARATH^sp|Q700D9|MYBF_ARATH^Q:508-705,H:15-80^72.727%ID^E:4.66e-24^.^.	Transcript_52095.p1	322-1365[+]	sp|Q700D9|MYBF_ARATH^sp|Q700D9|MYBF_ARATH^Q:63-128,H:15-80^72.727%ID^E:5.06e-25^.^.	Seita.8G019800.1.p^Seita.8G019800.1.p^Q:307-1335,H:6-367^57.294%ID^E:3.59e-99^.^.	.	TVU27513.1^TVU27513.1^Q:322-1341,H:1-320^69.5%ID^E:2.6e-141^.^.	Seita.8G019800.1.p^Seita.8G019800.1.p^Q:1-338,H:11-367^60.163%ID^E:4.54e-109^.^.	.	TVU27513.1^TVU27513.1^Q:1-340,H:1-320^69.5%ID^E:1.8e-143^.^.	PF00249.32^Myb_DNA-binding^Myb-like DNA-binding domain^74-124^E:1.8e-06	.	.	.	.	G2-like
272	Transcript_52262	.	Transcript_52262.p1	2-439[+]	.	Seita.1G318900.1.p^Seita.1G318900.1.p^Q:2-436,H:174-320^80.272%ID^E:1.34e-71^.^.	.	OEL35198.1^OEL35198.1^Q:2-436,H:103-249^81%ID^E:2.1e-65^.^.	Seita.1G318900.1.p^Seita.1G318900.1.p^Q:1-145,H:174-320^80.272%ID^E:1.21e-71^.^.	.	OEL35198.1^OEL35198.1^Q:1-145,H:103-249^81%ID^E:2.1e-65^.^.	.	.	.	.	.	NAC
273	Transcript_52501	sp|Q5NAW2|C3H6_ORYSJ^sp|Q5NAW2|C3H6_ORYSJ^Q:205-1413,H:60-462^85.112%ID^E:0^.^.`sp|Q5NAW2|C3H6_ORYSJ^sp|Q5NAW2|C3H6_ORYSJ^Q:937-1164,H:56-134^43.038%ID^E:2.37e-12^.^.	Transcript_52501.p1	58-1458[+]	sp|Q5NAW2|C3H6_ORYSJ^sp|Q5NAW2|C3H6_ORYSJ^Q:17-455,H:21-465^82.247%ID^E:0^.^.	Seita.5G056200.1.p^Seita.5G056200.1.p^Q:205-1413,H:60-458^91.563%ID^E:0^.^.`Seita.5G056200.1.p^Seita.5G056200.1.p^Q:937-1164,H:56-134^43.038%ID^E:7.49e-13^.^.	.	XP_004967811.1^XP_004967811.1^Q:91-1455,H:20-472^87.8%ID^E:1.1e-206^.^.	Seita.5G056200.1.p^Seita.5G056200.1.p^Q:15-455,H:23-461^89.616%ID^E:0^.^.	.	XP_004967811.1^XP_004967811.1^Q:12-465,H:20-471^88%ID^E:8.4e-210^.^.	PF00642.25^zf-CCCH^Zinc finger C-x8-C-x5-C-x3-H type (and similar)^51-76^E:2.9e-08`PF14608.7^zf-CCCH_2^RNA-binding, Nab2-type zinc finger^55-75^E:0.64`PF00642.25^zf-CCCH^Zinc finger C-x8-C-x5-C-x3-H type (and similar)^101-125^E:1.2e-09`PF14608.7^zf-CCCH_2^RNA-binding, Nab2-type zinc finger^104-124^E:0.047`PF00642.25^zf-CCCH^Zinc finger C-x8-C-x5-C-x3-H type (and similar)^145-170^E:4.1e-10`PF14608…	.	.	GO:0046872^molecular_function^metal ion binding	.	C3H
274	Transcript_52579	sp|Q9SK55|NAC42_ARATH^sp|Q9SK55|NAC42_ARATH^Q:462-1073,H:19-222^57.277%ID^E:4.32e-79^.^.	Transcript_52579.p1	330-1133[+]	sp|Q9SK55|NAC42_ARATH^sp|Q9SK55|NAC42_ARATH^Q:24-248,H:3-222^54.701%ID^E:1.91e-82^.^.	Seita.2G028200.1.p^Seita.2G028200.1.p^Q:327-1130,H:8-278^73.118%ID^E:1.15e-136^.^.	.	XP_039793313.1^XP_039793313.1^Q:327-1130,H:8-281^81.4%ID^E:9.6e-148^.^.	Seita.2G028200.1.p^Seita.2G028200.1.p^Q:1-267,H:9-278^75.54%ID^E:2.03e-142^.^.	.	XP_039793313.1^XP_039793313.1^Q:1-267,H:9-281^81.3%ID^E:2.9e-149^.^.	PF02365.16^NAM^No apical meristem (NAM) protein^46-174^E:6.4e-36	.	.	GO:0003677^molecular_function^DNA binding`GO:0006355^biological_process^regulation of transcription, DNA-templated	.	NAC
275	Transcript_52691	sp|Q5Z4U5|GAT20_ORYSJ^sp|Q5Z4U5|GAT20_ORYSJ^Q:422-1030,H:106-311^86.893%ID^E:8.12e-122^.^.	Transcript_52691.p1	62-1168[+]	sp|Q5Z4U5|GAT20_ORYSJ^sp|Q5Z4U5|GAT20_ORYSJ^Q:1-323,H:1-311^77.37%ID^E:6.45e-147^.^.	Seita.4G243700.2.p^Seita.4G243700.2.p^Q:422-1048,H:123-332^87.678%ID^E:1.53e-127^.^.	.	OEL37448.1^OEL37448.1^Q:62-1048,H:1-331^81.8%ID^E:1.6e-153^.^.	Seita.4G243700.1.p^Seita.4G243700.1.p^Q:1-335,H:1-338^78.426%ID^E:2.32e-147^.^.	.	OEL37448.1^OEL37448.1^Q:1-329,H:1-331^81.8%ID^E:2.6e-155^.^.	PF06200.15^tify^tify domain^137-168^E:6e-13`PF06203.15^CCT^CCT motif^195-237^E:1.4e-14`PF09425.11^Jas_motif^Jas motif^195-217^E:1.2e-07`PF00320.28^GATA^GATA zinc finger^270-305^E:4.6e-15	.	.	GO:0005515^molecular_function^protein binding`GO:0008270^molecular_function^zinc ion binding`GO:0043565^molecular_function^sequence-specific DNA binding`GO:0006355^biological_process^regulation of transcription, DNA-templated	.	GATA
276	Transcript_52742	sp|Q1PFE1|AIL1_ARATH^sp|Q1PFE1|AIL1_ARATH^Q:289-804,H:220-387^63.006%ID^E:6.82e-55^.^.`sp|Q1PFE1|AIL1_ARATH^sp|Q1PFE1|AIL1_ARATH^Q:292-519,H:323-388^36.842%ID^E:0.000143^.^.	Transcript_52742.p1	43-894[+]	sp|Q1PFE1|AIL1_ARATH^sp|Q1PFE1|AIL1_ARATH^Q:70-254,H:198-387^58.462%ID^E:9.99e-69^.^.`sp|Q1PFE1|AIL1_ARATH^sp|Q1PFE1|AIL1_ARATH^Q:84-159,H:323-388^36.842%ID^E:6.36e-05^.^.	Seita.7G322700.1.p^Seita.7G322700.1.p^Q:268-894,H:84-292^93.301%ID^E:1.23e-130^.^.	.	XP_039835616.1^XP_039835616.1^Q:43-891,H:1-289^83.8%ID^E:7.1e-142^.^.	Seita.7G322700.1.p^Seita.7G322700.1.p^Q:1-284,H:1-292^81.507%ID^E:7.67e-163^.^.	.	XP_039835616.1^XP_039835616.1^Q:1-283,H:1-289^84.5%ID^E:1.9e-145^.^.	PF00847.21^AP2^AP2 domain^86-144^E:1.1e-10`PF00847.21^AP2^AP2 domain^189-242^E:2.8e-12	.	.	GO:0003700^molecular_function^DNA-binding transcription factor activity`GO:0006355^biological_process^regulation of transcription, DNA-templated	.	AP2
277	Transcript_52822	sp|Q53K16|SCL7_ORYSJ^sp|Q53K16|SCL7_ORYSJ^Q:1-501,H:412-578^88.024%ID^E:5.18e-97^.^.	Transcript_52822.p1	1-504[+]	sp|Q53K16|SCL7_ORYSJ^sp|Q53K16|SCL7_ORYSJ^Q:1-167,H:412-578^88.024%ID^E:2.74e-98^.^.	Seita.9G112200.1.p^Seita.9G112200.1.p^Q:1-504,H:396-563^91.071%ID^E:7.04e-105^.^.	.	PWZ56230.1^PWZ56230.1^Q:1-501,H:385-551^91%ID^E:2.9e-100^.^.	Seita.9G112200.1.p^Seita.9G112200.1.p^Q:1-168,H:396-563^91.071%ID^E:3.65e-106^.^.	.	PWZ56230.1^PWZ56230.1^Q:1-167,H:385-551^91%ID^E:3.3e-101^.^.	PF03514.15^GRAS^GRAS domain family^2-167^E:7.1e-43	.	.	.	.	GRAS
278	Transcript_52871	sp|Q9SJW0|PHL7_ARATH^sp|Q9SJW0|PHL7_ARATH^Q:323-1120,H:15-260^57.836%ID^E:3.92e-69^.^.	Transcript_52871.p1	188-1123[+]	sp|Q9SJW0|PHL7_ARATH^sp|Q9SJW0|PHL7_ARATH^Q:31-311,H:1-260^60.071%ID^E:1.47e-99^.^.	Seita.2G168900.1.p^Seita.2G168900.1.p^Q:188-1123,H:1-314^85.669%ID^E:3.18e-145^.^.	.	XP_004956515.1^XP_004956515.1^Q:188-1120,H:1-313^85%ID^E:6.5e-163^.^.	Seita.2G168900.1.p^Seita.2G168900.1.p^Q:1-312,H:1-314^85.669%ID^E:0^.^.	.	XP_004956515.1^XP_004956515.1^Q:1-311,H:1-313^85%ID^E:2.6e-165^.^.	PF00249.32^Myb_DNA-binding^Myb-like DNA-binding domain^49-99^E:1e-07`PF14379.7^Myb_CC_LHEQLE^MYB-CC type transfactor, LHEQLE motif^132-178^E:1.2e-22	.	.	.	.	G2-like
279	Transcript_53149	.	Transcript_53149.p1	3-341[+]	.	Seita.2G436900.1.p^Seita.2G436900.1.p^Q:12-341,H:233-347^73.504%ID^E:8.31e-41^.^.	.	OEL36574.1^OEL36574.1^Q:12-338,H:161-272^76.8%ID^E:1.5e-42^.^.	Seita.2G436900.1.p^Seita.2G436900.1.p^Q:4-113,H:233-347^73.504%ID^E:1.17e-42^.^.	.	OEL36574.1^OEL36574.1^Q:4-112,H:161-272^76.8%ID^E:6e-45^.^.	.	.	.	.	.	G2-like
280	Transcript_53416	sp|Q6IEL0|WRK71_ORYSI^sp|Q6IEL0|WRK71_ORYSI^Q:150-1157,H:1-348^67.967%ID^E:2.62e-122^.^.	Transcript_53416.p1	3-1160[+]	sp|Q6QHD1|WRK71_ORYSJ^sp|Q6QHD1|WRK71_ORYSJ^Q:50-385,H:1-348^69.359%ID^E:6.78e-151^.^.	Seita.1G062100.1.p^Seita.1G062100.1.p^Q:150-1160,H:1-350^72.238%ID^E:3.17e-133^.^.	.	OEL22484.1^OEL22484.1^Q:150-1157,H:1-354^76.1%ID^E:2e-150^.^.	Seita.1G062100.1.p^Seita.1G062100.1.p^Q:50-386,H:1-350^74.788%ID^E:1.79e-164^.^.	.	OEL22484.1^OEL22484.1^Q:50-385,H:1-354^76.1%ID^E:5.2e-154^.^.	PF03106.16^WRKY^WRKY DNA -binding domain^226-283^E:1.1e-23	sigP:1^25^0.588^YES	.	GO:0003700^molecular_function^DNA-binding transcription factor activity`GO:0043565^molecular_function^sequence-specific DNA binding`GO:0006355^biological_process^regulation of transcription, DNA-templated	.	WRKY
281	Transcript_53444	sp|Q0DYP5|C3H17_ORYSJ^sp|Q0DYP5|C3H17_ORYSJ^Q:297-1583,H:1-434^83.448%ID^E:0^.^.	Transcript_53444.p1	3-1586[+]	sp|Q0DYP5|C3H17_ORYSJ^sp|Q0DYP5|C3H17_ORYSJ^Q:99-527,H:1-434^85.057%ID^E:0^.^.	Seita.1G271200.1.p^Seita.1G271200.1.p^Q:297-1586,H:1-429^87.471%ID^E:0^.^.	WP_046476704_1^WP_046476704_1^Q:705-1205,H:527-697^28.2%ID^E:5.9e-11^.^.	KAF8765380.1^KAF8765380.1^Q:297-1583,H:1-428^91.6%ID^E:5.5e-266^.^.	Seita.1G271200.1.p^Seita.1G271200.1.p^Q:99-528,H:1-429^87.471%ID^E:0^.^.	WP_046476704_1^WP_046476704_1^Q:235-401,H:527-697^28.2%ID^E:3.6e-11^.^.	KAF8765380.1^KAF8765380.1^Q:99-527,H:1-428^91.6%ID^E:1.2e-268^.^.	PF00642.25^zf-CCCH^Zinc finger C-x8-C-x5-C-x3-H type (and similar)^205-226^E:9.9e-05`PF00400.33^WD40^WD domain, G-beta repeat^239-271^E:0.0004`PF00400.33^WD40^WD domain, G-beta repeat^360-392^E:0.056`PF00400.33^WD40^WD domain, G-beta repeat^397-431^E:0.012	.	.	GO:0046872^molecular_function^metal ion binding`GO:0005515^molecular_function^protein binding	.	C3H
282	Transcript_53531	sp|Q5SML5|ORR22_ORYSJ^sp|Q5SML5|ORR22_ORYSJ^Q:134-33,H:1-32^76.471%ID^E:4.78e-08^.^.`sp|Q5SML5|ORR22_ORYSJ^sp|Q5SML5|ORR22_ORYSJ^Q:30-1,H:34-43^100%ID^E:4.78e-08^.^.	Transcript_53531.p2	3-449[-]	sp|Q5SML5|ORR22_ORYSJ^sp|Q5SML5|ORR22_ORYSJ^Q:106-139,H:1-32^76.471%ID^E:9.4e-08^.^.	Seita.4G050700.1.p^Seita.4G050700.1.p^Q:134-33,H:1-33^82.353%ID^E:5.48e-10^.^.`Seita.4G050700.1.p^Seita.4G050700.1.p^Q:30-1,H:35-44^100%ID^E:5.48e-10^.^.	.	AQK52340.1^AQK52340.1^Q:755-495,H:40-130^60.4%ID^E:5.2e-17^.^.	Seita.4G050700.1.p^Seita.4G050700.1.p^Q:106-139,H:1-33^82.353%ID^E:4.58e-10^.^.	.	XP_004964668.1^XP_004964668.1^Q:106-139,H:1-33^82.4%ID^E:5.3e-05^.^.	.	.	.	.	.	ARR-B
283	Transcript_53679	sp|A3A2Z8|SPL3_ORYSJ^sp|A3A2Z8|SPL3_ORYSJ^Q:134-1522,H:1-459^65.171%ID^E:4.04e-147^.^.	Transcript_53679.p1	2-1564[+]	sp|A3A2Z8|SPL3_ORYSJ^sp|A3A2Z8|SPL3_ORYSJ^Q:45-520,H:1-469^65.904%ID^E:0^.^.	Seita.1G091900.4.p^Seita.1G091900.4.p^Q:119-1519,H:13-469^76.282%ID^E:0^.^.	.	TVU33482.1^TVU33482.1^Q:29-1561,H:20-515^77%ID^E:4.9e-263^.^.	Seita.1G091900.4.p^Seita.1G091900.4.p^Q:40-517,H:13-480^75.992%ID^E:0^.^.	.	TVU33482.1^TVU33482.1^Q:10-520,H:20-515^77%ID^E:2.5e-264^.^.	PF03110.15^SBP^SBP domain^226-299^E:2.1e-31	.	ExpAA=22.51^PredHel=1^Topology=i12-34o	GO:0003677^molecular_function^DNA binding`GO:0005634^cellular_component^nucleus	.	SBP
284	Transcript_53758	sp|G4N2B2|TRF2_MAGO7^sp|G4N2B2|TRF2_MAGO7^Q:601-825,H:58-132^85.333%ID^E:6.4e-26^.^.	Transcript_53758.p3	523-825[+]	sp|G4N2B2|TRF2_MAGO7^sp|G4N2B2|TRF2_MAGO7^Q:12-101,H:46-132^79.121%ID^E:1.55e-29^.^.	Seita.5G326100.1.p^Seita.5G326100.1.p^Q:643-816,H:91-148^34.483%ID^E:3.74e-06^.^.	.	RII05640.1^RII05640.1^Q:523-825,H:1-101^100%ID^E:2.9e-52^.^.	Seita.5G326100.1.p^Seita.5G326100.1.p^Q:41-98,H:91-148^34.483%ID^E:2.97e-08^.^.	.	RII05640.1^RII05640.1^Q:1-101,H:1-101^100%ID^E:9.4e-55^.^.	PF00046.30^Homeodomain^Homeodomain^44-98^E:5.8e-21`PF05920.12^Homeobox_KN^Homeobox KN domain^63-95^E:0.0002	.	.	GO:0003677^molecular_function^DNA binding`GO:0006355^biological_process^regulation of transcription, DNA-templated	.	HD-ZIP
285	Transcript_54108	sp|Q94FL9|MB3R4_ARATH^sp|Q94FL9|MB3R4_ARATH^Q:1262-1615,H:76-193^54.237%ID^E:5.41e-38^.^.`sp|Q94FL9|MB3R4_ARATH^sp|Q94FL9|MB3R4_ARATH^Q:509-862,H:76-193^57.627%ID^E:5.76e-38^.^.	Transcript_54108.p1	2-2176[+]	sp|Q94FL9|MB3R4_ARATH^sp|Q94FL9|MB3R4_ARATH^Q:421-538,H:76-193^54.237%ID^E:2.89e-38^.^.`sp|Q94FL9|MB3R4_ARATH^sp|Q94FL9|MB3R4_ARATH^Q:170-287,H:76-193^57.627%ID^E:2.94e-38^.^.	Seita.1G007400.2.p^Seita.1G007400.2.p^Q:302-2176,H:1-652^70.552%ID^E:0^.^.	.	XP_025791248.1^XP_025791248.1^Q:80-2173,H:20-724^66.4%ID^E:1.6e-304^.^.	Seita.1G007400.2.p^Seita.1G007400.2.p^Q:101-725,H:1-652^70.552%ID^E:0^.^.	.	XP_025791248.1^XP_025791248.1^Q:27-724,H:20-724^66.4%ID^E:4.5e-305^.^.	PF00249.32^Myb_DNA-binding^Myb-like DNA-binding domain^175-220^E:5.8e-11`PF13921.7^Myb_DNA-bind_6^Myb-like DNA-binding domain^178-238^E:1.4e-13`PF00249.32^Myb_DNA-binding^Myb-like DNA-binding domain^227-269^E:2.4e-11`PF13921.7^Myb_DNA-bind_6^Myb-like DNA-binding domain^230-275^E:2.1e-05`PF00249.32^Myb_DNA-binding^Myb-like DNA-binding domain^426-469^E:1.2e-11`PF13921.7^Myb_DNA-bind_6^Myb-like DNA-…	.	.	.	.	MYB
286	Transcript_54326	sp|Q9XJ61|MAD51_ORYSJ^sp|Q9XJ61|MAD51_ORYSJ^Q:222-662,H:3-139^44.898%ID^E:1.53e-34^.^.	Transcript_54326.p1	102-689[+]	sp|Q9XJ61|MAD51_ORYSJ^sp|Q9XJ61|MAD51_ORYSJ^Q:41-187,H:3-139^44.898%ID^E:2.06e-36^.^.	Seita.6G223600.1.p^Seita.6G223600.1.p^Q:216-689,H:18-176^73.585%ID^E:1.01e-76^.^.	.	XP_039814906.1^XP_039814906.1^Q:162-686,H:1-187^73.8%ID^E:3.5e-78^.^.	Seita.6G223600.1.p^Seita.6G223600.1.p^Q:27-196,H:1-176^71.023%ID^E:2.21e-81^.^.	.	XP_039814906.1^XP_039814906.1^Q:21-195,H:1-187^73.8%ID^E:2.6e-80^.^.	PF00319.19^SRF-TF^SRF-type transcription factor (DNA-binding and dimerisation domain)^49-96^E:2.9e-25	.	.	GO:0003677^molecular_function^DNA binding`GO:0046983^molecular_function^protein dimerization activity	.	MIKC_MADS
287	Transcript_54415	sp|Q8GTS2|BZP23_ARATH^sp|Q8GTS2|BZP23_ARATH^Q:346-756,H:65-193^44.526%ID^E:2.91e-27^.^.	Transcript_54415.p1	112-765[+]	sp|Q8GTS2|BZP23_ARATH^sp|Q8GTS2|BZP23_ARATH^Q:15-215,H:1-193^45.098%ID^E:1.55e-45^.^.	Seita.3G193300.2.p^Seita.3G193300.2.p^Q:385-747,H:77-201^50.794%ID^E:3.53e-32^.^.	.	XP_015619735.1^XP_015619735.1^Q:154-762,H:1-206^65.5%ID^E:2.5e-84^.^.	Seita.5G350800.2.p^Seita.5G350800.2.p^Q:22-187,H:9-164^54.819%ID^E:2.1e-47^.^.	.	XP_015619735.1^XP_015619735.1^Q:15-216,H:1-205^65.9%ID^E:3.3e-86^.^.	PF00170.22^bZIP_1^bZIP transcription factor^89-149^E:5.5e-08`PF07716.16^bZIP_2^Basic region leucine zipper^94-136^E:2.1e-10	.	.	GO:0003700^molecular_function^DNA-binding transcription factor activity`GO:0006355^biological_process^regulation of transcription, DNA-templated	.	bZIP
288	Transcript_54475	sp|D2SMN4|NAMB1_HORVS^sp|D2SMN4|NAMB1_HORVS^Q:403-891,H:35-206^76.744%ID^E:2.09e-83^.^.	Transcript_54475.p1	1-1416[+]	sp|D2SMN4|NAMB1_HORVS^sp|D2SMN4|NAMB1_HORVS^Q:135-297,H:35-206^76.744%ID^E:7.38e-86^.^.	Seita.9G417600.1.p^Seita.9G417600.1.p^Q:403-1359,H:10-342^73.294%ID^E:5.88e-155^.^.	.	XP_039831961.1^XP_039831961.1^Q:403-1413,H:9-356^74.5%ID^E:2.3e-173^.^.	Seita.9G417600.1.p^Seita.9G417600.1.p^Q:135-472,H:10-364^73.816%ID^E:8.38e-173^.^.	.	XP_039831961.1^XP_039831961.1^Q:135-471,H:9-356^74.5%ID^E:9.6e-177^.^.	PF02365.16^NAM^No apical meristem (NAM) protein^136-262^E:5.9e-40	.	.	GO:0003677^molecular_function^DNA binding`GO:0006355^biological_process^regulation of transcription, DNA-templated	.	NAC
289	Transcript_54488	sp|Q40704|MADS3_ORYSJ^sp|Q40704|MADS3_ORYSJ^Q:1-360,H:58-178^85.124%ID^E:4.01e-67^.^.	Transcript_54488.p1	1-360[+]	sp|Q40704|MADS3_ORYSJ^sp|Q40704|MADS3_ORYSJ^Q:1-120,H:58-178^85.124%ID^E:3.61e-67^.^.	Seita.5G143100.2.p^Seita.5G143100.2.p^Q:1-360,H:86-206^87.603%ID^E:7.45e-71^.^.	.	XP_039814060.1^XP_039814060.1^Q:4-360,H:86-205^91.7%ID^E:5.3e-60^.^.	Seita.5G143100.2.p^Seita.5G143100.2.p^Q:1-120,H:86-206^87.603%ID^E:6.71e-71^.^.	.	XP_039814060.1^XP_039814060.1^Q:2-120,H:86-205^91.7%ID^E:5.3e-60^.^.	PF01486.18^K-box^K-box region^29-114^E:2.4e-27	.	.	GO:0003700^molecular_function^DNA-binding transcription factor activity`GO:0006355^biological_process^regulation of transcription, DNA-templated`GO:0005634^cellular_component^nucleus	K09264	MIKC_MADS
290	Transcript_54573	sp|Q9SUP6|WRK53_ARATH^sp|Q9SUP6|WRK53_ARATH^Q:884-1267,H:133-264^50%ID^E:8.67e-32^.^.	Transcript_54573.p1	104-1693[+]	sp|Q9SKD9|WRK46_ARATH^sp|Q9SKD9|WRK46_ARATH^Q:178-345,H:6-163^42.105%ID^E:1.16e-32^.^.	Seita.2G179800.1.p^Seita.2G179800.1.p^Q:599-1588,H:3-318^65.179%ID^E:1.02e-115^.^.	.	OEL38441.1^OEL38441.1^Q:599-1633,H:4-338^66.9%ID^E:5.9e-130^.^.	Seita.2G179800.1.p^Seita.2G179800.1.p^Q:166-495,H:3-318^65.476%ID^E:1.99e-122^.^.	.	OEL38441.1^OEL38441.1^Q:166-510,H:4-338^66.9%ID^E:1.5e-133^.^.	PF03106.16^WRKY^WRKY DNA -binding domain^286-345^E:6.9e-26	sigP:1^23^0.888^YES	.	GO:0003700^molecular_function^DNA-binding transcription factor activity`GO:0043565^molecular_function^sequence-specific DNA binding`GO:0006355^biological_process^regulation of transcription, DNA-templated	.	WRKY
291	Transcript_54655	sp|Q9SAR1|MADS8_ORYSJ^sp|Q9SAR1|MADS8_ORYSJ^Q:369-1082,H:1-248^85.887%ID^E:1.05e-153^.^.	Transcript_54655.p1	369-1085[+]	sp|Q9SAR1|MADS8_ORYSJ^sp|Q9SAR1|MADS8_ORYSJ^Q:1-238,H:1-248^85.887%ID^E:7.97e-156^.^.	Seita.2G266600.2.p^Seita.2G266600.2.p^Q:369-1085,H:1-242^88.843%ID^E:7.96e-156^.^.	.	XP_039834966.1^XP_039834966.1^Q:369-1082,H:1-241^88.8%ID^E:2.5e-146^.^.	Seita.2G266600.2.p^Seita.2G266600.2.p^Q:1-239,H:1-242^88.843%ID^E:4.64e-158^.^.	.	XP_039834966.1^XP_039834966.1^Q:1-238,H:1-241^88.8%ID^E:4.9e-148^.^.	PF00319.19^SRF-TF^SRF-type transcription factor (DNA-binding and dimerisation domain)^10-57^E:1.9e-26`PF01486.18^K-box^K-box region^86-174^E:1.1e-26	.	.	GO:0003677^molecular_function^DNA binding`GO:0046983^molecular_function^protein dimerization activity`GO:0003700^molecular_function^DNA-binding transcription factor activity`GO:0006355^biological_process^regulation of transcription, DNA-templated`GO:0005634^cellular_component^nucleus	.	MIKC_MADS
292	Transcript_54721	sp|Q9ZUG9|BH066_ARATH^sp|Q9ZUG9|BH066_ARATH^Q:50-235,H:155-216^87.097%ID^E:8.02e-31^.^.	Transcript_54721.p1	2-364[+]	sp|Q9LSQ3|BH082_ARATH^sp|Q9LSQ3|BH082_ARATH^Q:16-121,H:115-219^63.303%ID^E:1.03e-35^.^.	Seita.2G205900.1.p^Seita.2G205900.1.p^Q:50-235,H:262-323^95.161%ID^E:7.64e-35^.^.	.	XP_004954215.1^XP_004954215.1^Q:47-364,H:207-312^79.2%ID^E:2.3e-39^.^.	Seita.1G350600.1.p^Seita.1G350600.1.p^Q:16-121,H:207-312^86.792%ID^E:1.33e-49^.^.	.	XP_004954215.1^XP_004954215.1^Q:16-121,H:207-312^79.2%ID^E:2.3e-39^.^.	PF00010.27^HLH^Helix-loop-helix DNA-binding domain^17-56^E:2.2e-07	.	.	GO:0046983^molecular_function^protein dimerization activity	.	bHLH
293	Transcript_54932	sp|Q9SSQ4|FRS6_ARATH^sp|Q9SSQ4|FRS6_ARATH^Q:714-2546,H:69-690^35.469%ID^E:1.2e-111^.^.	Transcript_54932.p1	510-3092[+]	sp|Q9SSQ4|FRS6_ARATH^sp|Q9SSQ4|FRS6_ARATH^Q:69-679,H:69-690^35.469%ID^E:1.52e-114^.^.	Seita.6G000400.1.p^Seita.6G000400.1.p^Q:510-3092,H:1-862^86.327%ID^E:0^.^.	.	KAF8693729.1^KAF8693729.1^Q:510-3089,H:1-866^87%ID^E:0^.^.	Seita.6G000400.1.p^Seita.6G000400.1.p^Q:1-861,H:1-862^86.327%ID^E:0^.^.	.	KAF8693729.1^KAF8693729.1^Q:1-860,H:1-866^87%ID^E:0^.^.	PF03101.16^FAR1^FAR1 DNA-binding domain^101-184^E:1.5e-13`PF10551.10^MULE^MULE transposase domain^287-380^E:1.4e-22`PF04434.18^SWIM^SWIM zinc finger^585-606^E:7e-05	.	.	GO:0008270^molecular_function^zinc ion binding	.	FAR1
294	Transcript_55045	sp|Q99142|TAF1_TOBAC^sp|Q99142|TAF1_TOBAC^Q:797-507,H:167-262^57.732%ID^E:9.41e-16^.^.	Transcript_55045.p1	300-851[-]	sp|P42776|GBF3_ARATH^sp|P42776|GBF3_ARATH^Q:18-182,H:216-381^42.077%ID^E:7.13e-26^.^.	Seita.5G251200.3.p^Seita.5G251200.3.p^Q:845-330,H:183-359^73.446%ID^E:1.63e-55^.^.	.	XP_039811556.1^XP_039811556.1^Q:848-303,H:181-367^69.8%ID^E:2.3e-66^.^.	Seita.5G251200.3.p^Seita.5G251200.3.p^Q:3-184,H:183-369^74.332%ID^E:3.91e-74^.^.	.	XP_039811556.1^XP_039811556.1^Q:2-183,H:181-367^69.8%ID^E:3.2e-68^.^.	PF00170.22^bZIP_1^bZIP transcription factor^46-107^E:3.1e-20`PF07716.16^bZIP_2^Basic region leucine zipper^46-97^E:2.9e-10`PF03131.18^bZIP_Maf^bZIP Maf transcription factor^47-107^E:0.00026	.	.	GO:0003700^molecular_function^DNA-binding transcription factor activity`GO:0006355^biological_process^regulation of transcription, DNA-templated`GO:0003677^molecular_function^DNA binding`GO:0005634^cellular_component^nucleus	K09060	bZIP
295	Transcript_55080	.	Transcript_55080.p1	2-784[+]	.	Seita.3G055800.2.p^Seita.3G055800.2.p^Q:2-784,H:171-431^91.954%ID^E:2.74e-154^.^.	.	RLN31221.1^RLN31221.1^Q:2-781,H:55-314^92.7%ID^E:8e-170^.^.	Seita.3G055800.2.p^Seita.3G055800.2.p^Q:1-261,H:171-431^91.954%ID^E:2.2e-156^.^.	.	RLN31221.1^RLN31221.1^Q:1-260,H:55-314^92.7%ID^E:9.8e-171^.^.	.	.	.	.	K09422	MYB
296	Transcript_55352	sp|Q9SYH4|NFYA5_ARATH^sp|Q9SYH4|NFYA5_ARATH^Q:182-802,H:45-253^43.439%ID^E:2.12e-34^.^.	Transcript_55352.p1	92-1006[+]	sp|Q9SYH4|NFYA5_ARATH^sp|Q9SYH4|NFYA5_ARATH^Q:31-237,H:45-253^43.439%ID^E:5.15e-42^.^.	Seita.2G383900.1.p^Seita.2G383900.1.p^Q:113-970,H:13-298^77.352%ID^E:7.72e-128^.^.	.	PUZ72867.1^PUZ72867.1^Q:92-970,H:1-292^78.5%ID^E:2.8e-149^.^.	Seita.2G383900.1.p^Seita.2G383900.1.p^Q:8-293,H:13-298^77.352%ID^E:1.39e-145^.^.	.	PUZ72867.1^PUZ72867.1^Q:1-293,H:1-292^78.5%ID^E:5.5e-151^.^.	PF02045.16^CBFB_NFYA^CCAAT-binding transcription factor (CBF-B/NF-YA) subunit B^155-210^E:8.4e-27	.	.	GO:0003700^molecular_function^DNA-binding transcription factor activity`GO:0006355^biological_process^regulation of transcription, DNA-templated	K08064	NF-YA
297	Transcript_55423	sp|Q9S793|FRS8_ARATH^sp|Q9S793|FRS8_ARATH^Q:410-2155,H:95-706^35.749%ID^E:1.32e-117^.^.	Transcript_55423.p1	203-2698[+]	sp|Q9S793|FRS8_ARATH^sp|Q9S793|FRS8_ARATH^Q:70-651,H:95-706^35.749%ID^E:1.69e-118^.^.	Seita.9G015500.3.p^Seita.9G015500.3.p^Q:203-2629,H:1-805^88.381%ID^E:0^.^.	.	XP_012698466.1^XP_012698466.1^Q:203-2629,H:1-805^88.9%ID^E:0^.^.	Seita.9G015500.3.p^Seita.9G015500.3.p^Q:1-809,H:1-805^88.133%ID^E:0^.^.	.	XP_012698466.1^XP_012698466.1^Q:1-809,H:1-805^88.9%ID^E:0^.^.	PF03101.16^FAR1^FAR1 DNA-binding domain^84-168^E:1.8e-19`PF10551.10^MULE^MULE transposase domain^272-363^E:1.6e-25`PF04434.18^SWIM^SWIM zinc finger^565-584^E:7.7e-06	.	.	GO:0008270^molecular_function^zinc ion binding	.	FAR1
298	Transcript_55672	sp|C0SVM5|BBX19_ARATH^sp|C0SVM5|BBX19_ARATH^Q:189-821,H:1-183^55.66%ID^E:1.86e-73^.^.	Transcript_55672.p1	3-824[+]	sp|C0SVM5|BBX19_ARATH^sp|C0SVM5|BBX19_ARATH^Q:63-273,H:1-183^55.66%ID^E:1.11e-75^.^.	Seita.2G284200.2.p^Seita.2G284200.2.p^Q:189-824,H:1-211^89.151%ID^E:3.57e-134^.^.	.	KAF0924364.1^KAF0924364.1^Q:189-821,H:1-211^93.4%ID^E:1.3e-140^.^.	Seita.2G284200.2.p^Seita.2G284200.2.p^Q:63-274,H:1-211^89.151%ID^E:2.09e-136^.^.	.	KAF0924364.1^KAF0924364.1^Q:63-273,H:1-211^93.4%ID^E:2.5e-143^.^.	PF00643.25^zf-B_box^B-box zinc finger^65-96^E:1.2e-05`PF00643.25^zf-B_box^B-box zinc finger^114-153^E:1.2e-06	sigP:1^31^0.76^YES	.	GO:0008270^molecular_function^zinc ion binding	.	DBB
299	Transcript_55770	sp|Q9UTA1|YL8J_SCHPO^sp|Q9UTA1|YL8J_SCHPO^Q:1154-1297,H:473-520^58.333%ID^E:7.93e-13^.^.	Transcript_55770.p1	2-1348[+]	sp|Q9UTA1|YL8J_SCHPO^sp|Q9UTA1|YL8J_SCHPO^Q:375-432,H:463-520^50%ID^E:9.94e-15^.^.	Seita.1G190700.1.p^Seita.1G190700.1.p^Q:1154-1306,H:99-149^47.059%ID^E:1.46e-07^.^.	.	XP_018381499.1^XP_018381499.1^Q:224-1345,H:1-374^100%ID^E:3.9e-262^.^.	Seita.1G190700.1.p^Seita.1G190700.1.p^Q:385-435,H:99-149^47.059%ID^E:1.01e-07^.^.	.	XP_018381499.1^XP_018381499.1^Q:75-448,H:1-374^100%ID^E:5.3e-266^.^.	PF00096.27^zf-C2H2^Zinc finger, C2H2 type^380-402^E:1.9e-05`PF13894.7^zf-C2H2_4^C2H2-type zinc finger^380-402^E:0.00082`PF13912.7^zf-C2H2_6^C2H2-type zinc finger^380-402^E:0.00015`PF12874.8^zf-met^Zinc-finger of C2H2 type^381-402^E:2.4e-05`PF00096.27^zf-C2H2^Zinc finger, C2H2 type^408-432^E:0.0029	.	.	GO:0003676^molecular_function^nucleic acid binding	.	C2H2
300	Transcript_55822	sp|Q69WS3|BH094_ORYSJ^sp|Q69WS3|BH094_ORYSJ^Q:122-673,H:74-256^86.413%ID^E:2.22e-111^.^.	Transcript_55822.p1	2-676[+]	sp|Q69WS3|BH094_ORYSJ^sp|Q69WS3|BH094_ORYSJ^Q:17-224,H:49-256^82.775%ID^E:1.17e-114^.^.	Seita.2G071300.1.p^Seita.2G071300.1.p^Q:62-676,H:65-272^81.043%ID^E:1.33e-96^.^.	.	XP_039800425.1^XP_039800425.1^Q:68-673,H:61-255^81.9%ID^E:4e-103^.^.	Seita.9G049500.1.p^Seita.9G049500.1.p^Q:21-225,H:56-256^75.845%ID^E:1.01e-103^.^.	.	XP_039800425.1^XP_039800425.1^Q:23-224,H:61-255^81.9%ID^E:3.2e-104^.^.	PF00010.27^HLH^Helix-loop-helix DNA-binding domain^106-153^E:9.7e-10	.	.	GO:0046983^molecular_function^protein dimerization activity	.	bHLH
301	Transcript_55914	sp|O65685|BLH6_ARATH^sp|O65685|BLH6_ARATH^Q:770-2260,H:93-532^44.685%ID^E:1.81e-112^.^.	Transcript_55914.p1	335-2263[+]	sp|O65685|BLH6_ARATH^sp|O65685|BLH6_ARATH^Q:146-642,H:93-532^44.685%ID^E:3.59e-121^.^.	Seita.9G139600.2.p^Seita.9G139600.2.p^Q:335-2263,H:1-651^86.79%ID^E:0^.^.	.	PUZ37597.1^PUZ37597.1^Q:335-2260,H:1-647^87.8%ID^E:0^.^.	Seita.9G139600.2.p^Seita.9G139600.2.p^Q:1-643,H:1-651^86.79%ID^E:0^.^.	.	PUZ37597.1^PUZ37597.1^Q:1-642,H:1-647^87.8%ID^E:0^.^.	PF07526.12^POX^Associated with HOX^195-332^E:1.2e-49`PF05920.12^Homeobox_KN^Homeobox KN domain^400-439^E:1.5e-16`PF00046.30^Homeodomain^Homeodomain^402-439^E:2e-06	.	.	GO:0003677^molecular_function^DNA binding`GO:0006355^biological_process^regulation of transcription, DNA-templated	.	TALE
302	Transcript_56145	sp|Q5JLB5|C3H12_ORYSJ^sp|Q5JLB5|C3H12_ORYSJ^Q:245-1363,H:55-429^87.24%ID^E:0^.^.	Transcript_56145.p1	131-1396[+]	sp|Q5JLB5|C3H12_ORYSJ^sp|Q5JLB5|C3H12_ORYSJ^Q:1-421,H:1-439^82.143%ID^E:0^.^.	Seita.5G427800.1.p^Seita.5G427800.1.p^Q:245-1363,H:43-415^95.442%ID^E:0^.^.	.	XP_004971057.1^XP_004971057.1^Q:131-1393,H:1-425^91.8%ID^E:6.8e-201^.^.	Seita.5G427800.1.p^Seita.5G427800.1.p^Q:1-422,H:1-426^93.662%ID^E:0^.^.	.	XP_004971057.1^XP_004971057.1^Q:1-421,H:1-425^91.8%ID^E:3.7e-202^.^.	PF00642.25^zf-CCCH^Zinc finger C-x8-C-x5-C-x3-H type (and similar)^66-91^E:5e-08`PF14608.7^zf-CCCH_2^RNA-binding, Nab2-type zinc finger^69-90^E:0.0065`PF18044.2^zf-CCCH_4^CCCH-type zinc finger^70-90^E:7e-06`PF00642.25^zf-CCCH^Zinc finger C-x8-C-x5-C-x3-H type (and similar)^111-136^E:4.6e-10`PF14608.7^zf-CCCH_2^RNA-binding, Nab2-type zinc finger^115-135^E:0.0009`PF00642.25^zf-CCCH^Zinc finger C-x8…	.	.	GO:0046872^molecular_function^metal ion binding	.	C3H
303	Transcript_56330	sp|Q9XIC5|NAC17_ARATH^sp|Q9XIC5|NAC17_ARATH^Q:1084-1473,H:25-166^33.803%ID^E:9.58e-11^.^.	Transcript_56330.p1	985-2382[+]	sp|Q9XIC5|NAC17_ARATH^sp|Q9XIC5|NAC17_ARATH^Q:34-163,H:25-166^33.803%ID^E:6.86e-12^.^.	Seita.9G272800.1.p^Seita.9G272800.1.p^Q:985-2361,H:1-396^61.017%ID^E:1.71e-151^.^.	.	TKV94148.1^TKV94148.1^Q:985-2379,H:1-398^63.5%ID^E:2.2e-172^.^.	Seita.9G272700.1.p^Seita.9G272700.1.p^Q:18-466,H:6-434^54.583%ID^E:1.73e-149^.^.	.	TKV94148.1^TKV94148.1^Q:1-465,H:1-398^63.5%ID^E:1.6e-179^.^.	PF02365.16^NAM^No apical meristem (NAM) protein^34-141^E:2.4e-10	.	.	GO:0003677^molecular_function^DNA binding`GO:0006355^biological_process^regulation of transcription, DNA-templated	.	NAC
304	Transcript_56386	sp|Q9XIN0|LHW_ARATH^sp|Q9XIN0|LHW_ARATH^Q:2187-3425,H:285-646^43.99%ID^E:5.88e-87^.^.`sp|Q9XIN0|LHW_ARATH^sp|Q9XIN0|LHW_ARATH^Q:756-1241,H:7-163^43.558%ID^E:5e-27^.^.	Transcript_56386.p1	744-3437[+]	sp|Q9XIN0|LHW_ARATH^sp|Q9XIN0|LHW_ARATH^Q:482-894,H:285-646^43.99%ID^E:7.45e-89^.^.`sp|Q9XIN0|LHW_ARATH^sp|Q9XIN0|LHW_ARATH^Q:5-166,H:7-163^43.558%ID^E:3.11e-27^.^.	Seita.7G295600.1.p^Seita.7G295600.1.p^Q:744-3437,H:1-890^82.425%ID^E:0^.^.	.	OEL36431.1^OEL36431.1^Q:744-3434,H:1-891^81.6%ID^E:0^.^.	Seita.7G295600.1.p^Seita.7G295600.1.p^Q:1-898,H:1-890^82.425%ID^E:0^.^.	.	OEL36431.1^OEL36431.1^Q:1-897,H:1-891^81.6%ID^E:0^.^.	PF14215.7^bHLH-MYC_N^bHLH-MYC and R2R3-MYB transcription factors N-terminal^5-161^E:1.1e-32	.	.	.	.	bHLH
305	Transcript_56427	sp|Q42430|ZFP1_WHEAT^sp|Q42430|ZFP1_WHEAT^Q:224-994,H:5-259^73.846%ID^E:1.16e-83^.^.	Transcript_56427.p1	218-1006[+]	sp|Q42430|ZFP1_WHEAT^sp|Q42430|ZFP1_WHEAT^Q:3-259,H:5-259^74.615%ID^E:1.04e-107^.^.	Seita.9G169700.1.p^Seita.9G169700.1.p^Q:383-1006,H:59-231^43.81%ID^E:2.3e-34^.^.	.	PUZ36900.1^PUZ36900.1^Q:461-1003,H:88-274^81.8%ID^E:6.9e-89^.^.	Seita.9G169700.1.p^Seita.9G169700.1.p^Q:52-263,H:55-231^46.262%ID^E:9.79e-40^.^.	.	PUZ36900.1^PUZ36900.1^Q:82-262,H:88-274^81.8%ID^E:1.3e-91^.^.	PF13912.7^zf-C2H2_6^C2H2-type zinc finger^86-109^E:1.4e-12`PF13894.7^zf-C2H2_4^C2H2-type zinc finger^86-108^E:0.00089`PF13912.7^zf-C2H2_6^C2H2-type zinc finger^160-185^E:3.7e-12	.	.	.	.	C2H2
306	Transcript_56751	sp|A2XBL9|HOX10_ORYSI^sp|A2XBL9|HOX10_ORYSI^Q:391-2910,H:1-839^91.548%ID^E:0^.^.	Transcript_56751.p1	391-2913[+]	sp|A2XBL9|HOX10_ORYSI^sp|A2XBL9|HOX10_ORYSI^Q:1-840,H:1-839^91.548%ID^E:0^.^.	Seita.9G572600.1.p^Seita.9G572600.1.p^Q:391-2913,H:1-841^96.552%ID^E:0^.^.	.	KAG0553197.1^KAG0553197.1^Q:391-2910,H:1-840^96.5%ID^E:0^.^.	Seita.9G572600.1.p^Seita.9G572600.1.p^Q:1-841,H:1-841^96.552%ID^E:0^.^.	.	KAG0553197.1^KAG0553197.1^Q:1-840,H:1-840^96.5%ID^E:0^.^.	PF00046.30^Homeodomain^Homeodomain^27-85^E:5.6e-16`PF01852.20^START^START domain^165-373^E:2.6e-47`PF08670.12^MEKHLA^MEKHLA domain^697-839^E:4.5e-49	.	.	GO:0003677^molecular_function^DNA binding`GO:0008289^molecular_function^lipid binding	K09338	HD-ZIP
307	Transcript_56841	sp|Q8VWQ5|WRK50_ARATH^sp|Q8VWQ5|WRK50_ARATH^Q:528-644,H:133-171^76.923%ID^E:1.57e-26^.^.`sp|Q8VWQ5|WRK50_ARATH^sp|Q8VWQ5|WRK50_ARATH^Q:323-427,H:99-133^82.857%ID^E:1.57e-26^.^.	Transcript_56841.p1	62-970[+]	sp|Q8VWQ5|WRK50_ARATH^sp|Q8VWQ5|WRK50_ARATH^Q:88-122,H:99-133^82.857%ID^E:2.29e-13^.^.	Seita.3G108500.1.p^Seita.3G108500.1.p^Q:62-427,H:1-129^74.615%ID^E:1.04e-56^.^.`Seita.3G108500.1.p^Seita.3G108500.1.p^Q:528-674,H:129-176^87.755%ID^E:1.04e-56^.^.	.	ADX60184.1^ADX60184.1^Q:62-556,H:1-180^55.8%ID^E:1.6e-50^.^.	Seita.3G108500.1.p^Seita.3G108500.1.p^Q:1-122,H:1-129^74.615%ID^E:1.85e-43^.^.	.	ADX60184.1^ADX60184.1^Q:1-165,H:1-180^55.8%ID^E:2.5e-51^.^.	PF03106.16^WRKY^WRKY DNA -binding domain^102-123^E:4.5e-06	.	.	GO:0003700^molecular_function^DNA-binding transcription factor activity`GO:0043565^molecular_function^sequence-specific DNA binding`GO:0006355^biological_process^regulation of transcription, DNA-templated	.	WRKY
308	Transcript_57051	sp|Q10FZ7|YAB2_ORYSJ^sp|Q10FZ7|YAB2_ORYSJ^Q:128-697,H:1-186^80%ID^E:6.06e-104^.^.	Transcript_57051.p1	128-700[+]	sp|Q10FZ7|YAB2_ORYSJ^sp|Q10FZ7|YAB2_ORYSJ^Q:1-190,H:1-186^80%ID^E:1.37e-105^.^.	Seita.9G154300.1.p^Seita.9G154300.1.p^Q:128-700,H:1-196^86.802%ID^E:6.86e-117^.^.	.	PUZ37763.1^PUZ37763.1^Q:128-697,H:1-191^89.6%ID^E:2.2e-117^.^.	Seita.9G154300.1.p^Seita.9G154300.1.p^Q:1-191,H:1-196^86.802%ID^E:1.46e-118^.^.	.	PUZ37763.1^PUZ37763.1^Q:1-190,H:1-191^89.6%ID^E:1.8e-119^.^.	PF04690.14^YABBY^YABBY protein^8-163^E:1.4e-70`PF09011.11^HMG_box_2^HMG-box domain^112-156^E:0.00012	.	.	GO:0007275^biological_process^multicellular organism development	.	YABBY
309	Transcript_57135	sp|Q8VZL6|SWC4_ARATH^sp|Q8VZL6|SWC4_ARATH^Q:107-1369,H:5-424^62.269%ID^E:3.82e-169^.^.	Transcript_57135.p1	104-1429[+]	sp|Q8VZL6|SWC4_ARATH^sp|Q8VZL6|SWC4_ARATH^Q:2-441,H:5-440^62.084%ID^E:0^.^.	Seita.9G536000.1.p^Seita.9G536000.1.p^Q:104-1429,H:1-441^90.045%ID^E:0^.^.	.	XP_039800053.1^XP_039800053.1^Q:104-1426,H:1-440^91.6%ID^E:2.4e-281^.^.	Seita.9G536000.1.p^Seita.9G536000.1.p^Q:1-442,H:1-441^90.498%ID^E:0^.^.	.	XP_039800053.1^XP_039800053.1^Q:1-441,H:1-440^91.6%ID^E:2.2e-284^.^.	PF16282.6^SANT_DAMP1_like^SANT/Myb-like domain of DAMP1^105-179^E:1.6e-29`PF05499.13^DMAP1^DNA methyltransferase 1-associated protein 1 (DMAP1)^311-374^E:1.7e-06	.	.	GO:0045892^biological_process^negative regulation of transcription, DNA-templated`GO:0005634^cellular_component^nucleus	K11324	MYB_related
310	Transcript_57230	sp|Q9SVY1|ZWIP2_ARATH^sp|Q9SVY1|ZWIP2_ARATH^Q:346-468,H:186-222^60.976%ID^E:6.65e-09^.^.	Transcript_57230.p1	1-471[+]	sp|Q9SVY1|ZWIP2_ARATH^sp|Q9SVY1|ZWIP2_ARATH^Q:109-156,H:179-222^56.25%ID^E:6.48e-10^.^.	Seita.4G217600.1.p^Seita.4G217600.1.p^Q:106-468,H:45-195^35.22%ID^E:3.56e-12^.^.	.	XP_025801470.1^XP_025801470.1^Q:4-471,H:1-152^69.9%ID^E:1.4e-64^.^.	Seita.4G217600.1.p^Seita.4G217600.1.p^Q:36-156,H:45-195^33.333%ID^E:5e-13^.^.	.	XP_025801470.1^XP_025801470.1^Q:2-157,H:1-152^69.9%ID^E:1.4e-64^.^.	.	.	.	.	.	C2H2
311	Transcript_57302	sp|Q8H991|HAZ1_ORYSJ^sp|Q8H991|HAZ1_ORYSJ^Q:966-2843,H:68-722^62.857%ID^E:0^.^.`sp|Q8H991|HAZ1_ORYSJ^sp|Q8H991|HAZ1_ORYSJ^Q:2943-3680,H:546-769^50.202%ID^E:8.48e-49^.^.`sp|Q8H991|HAZ1_ORYSJ^sp|Q8H991|HAZ1_ORYSJ^Q:324-704,H:36-160^40.157%ID^E:2.47e-10^.^.`sp|Q8H991|HAZ1_ORYSJ^sp|Q8H991|HAZ1_ORYSJ^Q:645-923,H:48-141^44.898%ID^E:4.08e-07^.^.	Transcript_57302.p1	354-4364[+]	sp|Q8H991|HAZ1_ORYSJ^sp|Q8H991|HAZ1_ORYSJ^Q:194-830,H:54-722^63.034%ID^E:0^.^.`sp|Q8H991|HAZ1_ORYSJ^sp|Q8H991|HAZ1_ORYSJ^Q:846-1110,H:527-770^51.311%ID^E:6.52e-55^.^.`sp|Q8H991|HAZ1_ORYSJ^sp|Q8H991|HAZ1_ORYSJ^Q:3-117,H:48-160^44.828%ID^E:1.62e-13^.^.`sp|Q8H991|HAZ1_ORYSJ^sp|Q8H991|HAZ1_ORYSJ^Q:98-209,H:48-160^43.59%ID^E:6.65e-11^.^.	Seita.5G316900.1.p^Seita.5G316900.1.p^Q:354-4253,H:1-1372^69.609%ID^E:0^.^.`Seita.5G316900.1.p^Seita.5G316900.1.p^Q:3498-4364,H:1194-1517^58.896%ID^E:2.24e-95^.^.`Seita.5G316900.1.p^Seita.5G316900.1.p^Q:3831-4313,H:1092-1253^55.215%ID^E:2.94e-41^.^.	.	XP_025814926.1^XP_025814926.1^Q:1227-3614,H:340-1134^75.4%ID^E:0^.^.	Seita.5G316900.1.p^Seita.5G316900.1.p^Q:1-1300,H:1-1372^69.609%ID^E:0^.^.`Seita.5G316900.1.p^Seita.5G316900.1.p^Q:1049-1337,H:1194-1517^58.896%ID^E:2.15e-102^.^.`Seita.5G316900.1.p^Seita.5G316900.1.p^Q:1160-1320,H:1092-1253^55.215%ID^E:1.65e-41^.^.	.	XP_025814926.1^XP_025814926.1^Q:292-1087,H:340-1134^75.4%ID^E:0^.^.	PF00628.30^PHD^PHD-finger^388-442^E:1e-11`PF00046.30^Homeodomain^Homeodomain^727-767^E:7.7e-07`PF05920.12^Homeobox_KN^Homeobox KN domain^739-767^E:0.0005`PF00046.30^Homeodomain^Homeodomain^941-980^E:4e-06`PF05920.12^Homeobox_KN^Homeobox KN domain^949-980^E:1e-05	.	.	GO:0003677^molecular_function^DNA binding`GO:0006355^biological_process^regulation of transcription, DNA-templated	.	HB-PHD
312	Transcript_57391	sp|Q0D5B9|SAP16_ORYSJ^sp|Q0D5B9|SAP16_ORYSJ^Q:195-1064,H:1-290^89.041%ID^E:9.11e-165^.^.	Transcript_57391.p1	3-1067[+]	sp|Q0D5B9|SAP16_ORYSJ^sp|Q0D5B9|SAP16_ORYSJ^Q:65-354,H:1-290^89.041%ID^E:6.89e-173^.^.	Seita.2G358600.1.p^Seita.2G358600.1.p^Q:195-1067,H:1-291^90.411%ID^E:1.2e-174^.^.	.	TVU38348.1^TVU38348.1^Q:3-941,H:20-330^80%ID^E:8.2e-178^.^.	Seita.2G358600.1.p^Seita.2G358600.1.p^Q:65-355,H:1-291^90.411%ID^E:0^.^.	.	TVU38348.1^TVU38348.1^Q:1-313,H:20-330^80%ID^E:1.4e-178^.^.	PF01428.17^zf-AN1^AN1-like Zinc finger^77-115^E:9.6e-14`PF01428.17^zf-AN1^AN1-like Zinc finger^165-204^E:5.4e-08	.	.	GO:0008270^molecular_function^zinc ion binding	.	C2H2
313	Transcript_57406	sp|Q9SZL8|FRS5_ARATH^sp|Q9SZL8|FRS5_ARATH^Q:48-1976,H:71-696^43.143%ID^E:1.02e-155^.^.	Transcript_57406.p1	180-3083[+]	sp|Q9SZL8|FRS5_ARATH^sp|Q9SZL8|FRS5_ARATH^Q:1-599,H:115-696^42.365%ID^E:5.64e-158^.^.	Seita.3G094700.1.p^Seita.3G094700.1.p^Q:30-1994,H:58-666^36.986%ID^E:5.94e-123^.^.	.	RLN41076.1^RLN41076.1^Q:12-3080,H:57-1072^85.4%ID^E:0^.^.	Seita.3G094700.1.p^Seita.3G094700.1.p^Q:3-605,H:111-666^37.313%ID^E:7.36e-127^.^.	.	XP_025794565.1^XP_025794565.1^Q:1-938,H:113-1046^86.1%ID^E:0^.^.	PF03101.16^FAR1^FAR1 DNA-binding domain^1-76^E:2.1e-19`PF10551.10^MULE^MULE transposase domain^192-284^E:1.3e-17`PF04434.18^SWIM^SWIM zinc finger^340-344^E:13000`PF04434.18^SWIM^SWIM zinc finger^460-507^E:2e-10	.	.	GO:0008270^molecular_function^zinc ion binding	.	FAR1
314	Transcript_57455	sp|Q9FFH3|IDD8_ARATH^sp|Q9FFH3|IDD8_ARATH^Q:10-237,H:128-203^77.632%ID^E:2e-34^.^.	Transcript_57455.p1	1-1557[+]	sp|Q9FFH3|IDD8_ARATH^sp|Q9FFH3|IDD8_ARATH^Q:4-79,H:128-203^77.632%ID^E:4e-37^.^.	Seita.2G368500.1.p^Seita.2G368500.1.p^Q:532-1248,H:311-549^82.857%ID^E:7.28e-97^.^.`Seita.2G368500.1.p^Seita.2G368500.1.p^Q:10-300,H:111-207^94.845%ID^E:1.74e-48^.^.`Seita.2G368500.1.p^Seita.2G368500.1.p^Q:1111-1557,H:582-740^75.472%ID^E:1.22e-40^.^.	.	TVU38209.1^TVU38209.1^Q:10-1554,H:122-670^76.6%ID^E:1.6e-212^.^.	Seita.2G368500.1.p^Seita.2G368500.1.p^Q:155-519,H:292-740^67.615%ID^E:2.22e-162^.^.	.	TVU38209.1^TVU38209.1^Q:4-518,H:122-670^76.6%ID^E:3.8e-214^.^.	.	.	.	.	.	C2H2
315	Transcript_57462	sp|Q9SM50|HY5_SOLLC^sp|Q9SM50|HY5_SOLLC^Q:233-634,H:27-152^65.672%ID^E:1.64e-47^.^.	Transcript_57462.p1	173-676[+]	sp|Q9SM50|HY5_SOLLC^sp|Q9SM50|HY5_SOLLC^Q:1-153,H:1-151^63.522%ID^E:1.36e-54^.^.	Seita.1G043800.1.p^Seita.1G043800.1.p^Q:230-676,H:20-168^92.053%ID^E:1.97e-82^.^.	.	XP_004951525.1^XP_004951525.1^Q:245-673,H:23-167^93.8%ID^E:6.3e-77^.^.	Seita.1G043800.1.p^Seita.1G043800.1.p^Q:1-168,H:1-168^93.529%ID^E:1.32e-98^.^.	.	XP_004951525.1^XP_004951525.1^Q:1-167,H:1-167^93.5%ID^E:8e-91^.^.	PF00170.22^bZIP_1^bZIP transcription factor^87-148^E:2.4e-13`PF07716.16^bZIP_2^Basic region leucine zipper^87-140^E:3.2e-08	.	.	GO:0003700^molecular_function^DNA-binding transcription factor activity`GO:0006355^biological_process^regulation of transcription, DNA-templated	K16241	bZIP
316	Transcript_57483	sp|Q6NKN9|BH074_ARATH^sp|Q6NKN9|BH074_ARATH^Q:717-1352,H:168-365^46.637%ID^E:6.14e-48^.^.	Transcript_57483.p1	225-1358[+]	sp|Q6NKN9|BH074_ARATH^sp|Q6NKN9|BH074_ARATH^Q:165-376,H:168-365^46.637%ID^E:1.57e-49^.^.	Seita.9G108200.2.p^Seita.9G108200.2.p^Q:399-1358,H:1-318^88.474%ID^E:0^.^.	.	RLN15911.1^RLN15911.1^Q:360-1355,H:24-353^86.8%ID^E:3.2e-196^.^.	Seita.9G108200.2.p^Seita.9G108200.2.p^Q:59-378,H:1-318^88.474%ID^E:0^.^.	.	RLN15911.1^RLN15911.1^Q:46-377,H:24-353^86.8%ID^E:2.5e-199^.^.	PF00010.27^HLH^Helix-loop-helix DNA-binding domain^208-256^E:1e-06	.	ExpAA=22.71^PredHel=1^Topology=i21-43o	GO:0046983^molecular_function^protein dimerization activity	.	bHLH
317	Transcript_57538	sp|Q84LG2|BZP68_ARATH^sp|Q84LG2|BZP68_ARATH^Q:312-1355,H:20-362^56.944%ID^E:7.26e-85^.^.	Transcript_57538.p1	288-1442[+]	sp|Q501B2|BZP16_ARATH^sp|Q501B2|BZP16_ARATH^Q:19-356,H:29-372^58.427%ID^E:1.44e-124^.^.	Seita.3G090500.3.p^Seita.3G090500.3.p^Q:288-1442,H:1-385^89.119%ID^E:0^.^.	.	XP_004960729.1^XP_004960729.1^Q:288-1439,H:1-384^90.1%ID^E:8.8e-212^.^.	Seita.3G090500.3.p^Seita.3G090500.3.p^Q:1-385,H:1-385^90.674%ID^E:0^.^.	.	XP_004960729.1^XP_004960729.1^Q:1-384,H:1-384^90.1%ID^E:3.1e-214^.^.	PF07777.12^MFMR^G-box binding protein MFMR^1-98^E:2.3e-29`PF16596.6^MFMR_assoc^Disordered region downstream of MFMR^136-261^E:3.6e-39`PF00170.22^bZIP_1^bZIP transcription factor^287-349^E:2.8e-20`PF07716.16^bZIP_2^Basic region leucine zipper^289-341^E:9.2e-07	.	.	GO:0003700^molecular_function^DNA-binding transcription factor activity`GO:0006355^biological_process^regulation of transcription, DNA-templated	K09060	bZIP
318	Transcript_57543	sp|Q38796|LUMI_ARATH^sp|Q38796|LUMI_ARATH^Q:254-2455,H:20-730^40.476%ID^E:2.75e-131^.^.	Transcript_57543.p1	173-3754[+]	sp|Q38796|LUMI_ARATH^sp|Q38796|LUMI_ARATH^Q:28-802,H:20-760^39.405%ID^E:1.71e-152^.^.	Seita.5G442400.1.p^Seita.5G442400.1.p^Q:173-3721,H:1-1171^76.21%ID^E:0^.^.	.	PUZ53108.1^PUZ53108.1^Q:173-3418,H:1-1073^78%ID^E:0^.^.	Seita.5G442400.1.p^Seita.5G442400.1.p^Q:1-1194,H:1-1227^76.917%ID^E:0^.^.	.	PUZ53108.1^PUZ53108.1^Q:1-1082,H:1-1073^78%ID^E:0^.^.	.	.	.	.	.	HB-other
319	Transcript_57780	sp|Q6IVC2|TGAL1_ORYSJ^sp|Q6IVC2|TGAL1_ORYSJ^Q:369-1658,H:25-456^84.722%ID^E:0^.^.	Transcript_57780.p1	315-1709[+]	sp|Q41558|HBP1C_WHEAT^sp|Q41558|HBP1C_WHEAT^Q:19-464,H:23-476^84.802%ID^E:0^.^.	Seita.5G353800.3.p^Seita.5G353800.3.p^Q:369-1658,H:24-457^90.553%ID^E:0^.^.	.	XP_025816950.1^XP_025816950.1^Q:315-1706,H:1-466^90.6%ID^E:1.9e-285^.^.	Seita.5G353800.3.p^Seita.5G353800.3.p^Q:19-465,H:24-474^90.909%ID^E:0^.^.	.	XP_025816950.1^XP_025816950.1^Q:1-464,H:1-466^90.6%ID^E:5.5e-288^.^.	PF07716.16^bZIP_2^Basic region leucine zipper^176-220^E:1.2e-05`PF00170.22^bZIP_1^bZIP transcription factor^179-216^E:1.5e-06`PF14144.7^DOG1^Seed dormancy control^261-335^E:1.2e-31	.	.	GO:0003700^molecular_function^DNA-binding transcription factor activity`GO:0006355^biological_process^regulation of transcription, DNA-templated`GO:0043565^molecular_function^sequence-specific DNA binding`GO:0006351^biological_process^transcription, DNA-templated	K14431	bZIP
320	Transcript_57787	sp|Q9LEZ3|BIM1_ARATH^sp|Q9LEZ3|BIM1_ARATH^Q:545-724,H:260-319^66.667%ID^E:1.05e-17^.^.	Transcript_57787.p1	2-823[+]	sp|Q9LEZ3|BIM1_ARATH^sp|Q9LEZ3|BIM1_ARATH^Q:182-241,H:260-319^66.667%ID^E:4.77e-18^.^.	Seita.1G303900.2.p^Seita.1G303900.2.p^Q:86-724,H:1-206^74.194%ID^E:2.72e-84^.^.	.	KAG2661225.1^KAG2661225.1^Q:95-724,H:4-208^76.4%ID^E:1.8e-97^.^.	Seita.1G303900.1.p^Seita.1G303900.1.p^Q:32-241,H:4-206^75.234%ID^E:3.44e-85^.^.	.	KAG2661225.1^KAG2661225.1^Q:32-241,H:4-208^76.4%ID^E:1.9e-98^.^.	PF00010.27^HLH^Helix-loop-helix DNA-binding domain^200-238^E:1.1e-08	sigP:1^24^0.505^YES	.	GO:0046983^molecular_function^protein dimerization activity	.	bHLH
321	Transcript_57810	sp|Q0E3C3|KNOS2_ORYSJ^sp|Q0E3C3|KNOS2_ORYSJ^Q:24-911,H:1-301^90.698%ID^E:5.79e-171^.^.	Transcript_57810.p1	57-1085[+]	sp|Q0E3C3|KNOS2_ORYSJ^sp|Q0E3C3|KNOS2_ORYSJ^Q:5-285,H:15-301^92.388%ID^E:1.61e-176^.^.	Seita.1G060600.1.p^Seita.1G060600.1.p^Q:24-911,H:1-305^90.82%ID^E:2.43e-172^.^.	.	TVU03114.1^TVU03114.1^Q:24-911,H:1-299^94.7%ID^E:2.5e-176^.^.	Seita.1G060600.1.p^Seita.1G060600.1.p^Q:10-285,H:29-305^95.683%ID^E:2.72e-179^.^.	.	TVU03114.1^TVU03114.1^Q:12-285,H:27-299^96%ID^E:6.6e-171^.^.	PF03790.14^KNOX1^KNOX1 domain^27-64^E:7.3e-16`PF03791.14^KNOX2^KNOX2 domain^86-132^E:1.9e-16`PF03789.14^ELK^ELK domain^189-210^E:1.7e-06`PF05920.12^Homeobox_KN^Homeobox KN domain^229-268^E:1.6e-17`PF00046.30^Homeodomain^Homeodomain^235-268^E:3.9e-05	.	.	GO:0003677^molecular_function^DNA binding`GO:0005634^cellular_component^nucleus`GO:0006355^biological_process^regulation of transcription, DNA-templated	.	TALE
322	Transcript_57842	sp|Q6VWJ6|WRK46_HORVU^sp|Q6VWJ6|WRK46_HORVU^Q:305-1894,H:1-532^78.049%ID^E:0^.^.	Transcript_57842.p1	179-1897[+]	sp|Q6VWJ6|WRK46_HORVU^sp|Q6VWJ6|WRK46_HORVU^Q:43-572,H:1-532^78.049%ID^E:0^.^.	Seita.2G369500.1.p^Seita.2G369500.1.p^Q:179-1894,H:1-572^84.522%ID^E:0^.^.	.	TVU03949.1^TVU03949.1^Q:179-1894,H:1-573^86.9%ID^E:0^.^.	Seita.2G369500.1.p^Seita.2G369500.1.p^Q:1-572,H:1-572^85.739%ID^E:0^.^.	.	TVU03949.1^TVU03949.1^Q:1-572,H:1-573^86.9%ID^E:0^.^.	PF03106.16^WRKY^WRKY DNA -binding domain^231-287^E:8.1e-24`PF03106.16^WRKY^WRKY DNA -binding domain^405-462^E:4.3e-26	.	.	GO:0003700^molecular_function^DNA-binding transcription factor activity`GO:0043565^molecular_function^sequence-specific DNA binding`GO:0006355^biological_process^regulation of transcription, DNA-templated	.	WRKY
323	Transcript_57994	sp|Q2QQX6|ARFX_ORYSJ^sp|Q2QQX6|ARFX_ORYSJ^Q:316-2748,H:27-831^74.57%ID^E:0^.^.	Transcript_57994.p1	220-2814[+]	sp|Q2QQX6|ARFX_ORYSJ^sp|Q2QQX6|ARFX_ORYSJ^Q:33-843,H:27-831^75.153%ID^E:0^.^.	Seita.3G321500.1.p^Seita.3G321500.1.p^Q:313-2742,H:25-829^80.467%ID^E:0^.^.	.	XP_002443175.1^XP_002443175.1^Q:313-2733,H:24-823^82.1%ID^E:0^.^.	Seita.3G321500.1.p^Seita.3G321500.1.p^Q:32-841,H:25-829^81.327%ID^E:0^.^.	.	XP_002443175.1^XP_002443175.1^Q:32-838,H:24-823^82.1%ID^E:0^.^.	PF02362.22^B3^B3 DNA binding domain^152-253^E:4.3e-21`PF06507.14^Auxin_resp^Auxin response factor^278-360^E:5.1e-33`PF02309.17^AUX_IAA^AUX/IAA family^771-809^E:8e-07	.	.	GO:0003677^molecular_function^DNA binding`GO:0006355^biological_process^regulation of transcription, DNA-templated`GO:0009725^biological_process^response to hormone`GO:0005634^cellular_component^nucleus	.	ARF
324	Transcript_58066	sp|Q9FJL4|BH078_ARATH^sp|Q9FJL4|BH078_ARATH^Q:561-1661,H:148-498^40.256%ID^E:1.73e-60^.^.	Transcript_58066.p1	210-1664[+]	sp|Q9SRT2|BH062_ARATH^sp|Q9SRT2|BH062_ARATH^Q:15-484,H:39-456^37.551%ID^E:3.72e-66^.^.	Seita.5G426500.1.p^Seita.5G426500.1.p^Q:210-1664,H:1-485^89.528%ID^E:0^.^.	.	AVY91780.1^AVY91780.1^Q:210-1661,H:1-485^91.8%ID^E:2.29999999999998e-310^.^.	Seita.5G426500.1.p^Seita.5G426500.1.p^Q:1-485,H:1-485^90.349%ID^E:0^.^.	.	AVY91780.1^AVY91780.1^Q:1-484,H:1-485^91.8%ID^E:3.19999999998323e-313^.^.	PF00010.27^HLH^Helix-loop-helix DNA-binding domain^290-337^E:1.7e-06	.	.	GO:0046983^molecular_function^protein dimerization activity	.	bHLH
325	Transcript_58489	sp|P25209|NFYB_MAIZE^sp|P25209|NFYB_MAIZE^Q:182-619,H:29-173^76.871%ID^E:4.61e-80^.^.	Transcript_58489.p1	2-676[+]	sp|P25209|NFYB_MAIZE^sp|P25209|NFYB_MAIZE^Q:61-206,H:29-173^76.871%ID^E:1.35e-80^.^.	Seita.5G371200.1.p^Seita.5G371200.1.p^Q:182-619,H:16-160^93.878%ID^E:1.61e-97^.^.	.	KAG2601732.1^KAG2601732.1^Q:32-601,H:52-249^88.4%ID^E:8.9e-102^.^.	Seita.5G371200.1.p^Seita.5G371200.1.p^Q:61-206,H:16-160^93.878%ID^E:7.05e-98^.^.	.	KAG2601732.1^KAG2601732.1^Q:11-200,H:52-249^88.4%ID^E:3.2e-102^.^.	PF00808.24^CBFD_NFYB_HMF^Histone-like transcription factor (CBF/NF-Y) and archaeal histone^67-131^E:9e-28	.	.	.	K08065	NF-YB
326	Transcript_58573	sp|Q84JP1|NFYA7_ARATH^sp|Q84JP1|NFYA7_ARATH^Q:161-466,H:56-156^60.377%ID^E:1.01e-34^.^.	Transcript_58573.p1	116-616[+]	sp|Q84JP1|NFYA7_ARATH^sp|Q84JP1|NFYA7_ARATH^Q:16-137,H:56-175^59.524%ID^E:7.59e-44^.^.	Seita.3G394900.2.p^Seita.3G394900.2.p^Q:161-616,H:63-214^96.711%ID^E:9.19e-91^.^.	.	XP_004963231.1^XP_004963231.1^Q:161-613,H:63-213^96.7%ID^E:5.7e-96^.^.	Seita.3G394900.2.p^Seita.3G394900.2.p^Q:16-167,H:63-214^96.711%ID^E:1.68e-106^.^.	.	XP_004963231.1^XP_004963231.1^Q:16-166,H:63-213^96.7%ID^E:3e-96^.^.	PF02045.16^CBFB_NFYA^CCAAT-binding transcription factor (CBF-B/NF-YA) subunit B^61-116^E:2.3e-26	.	.	GO:0003700^molecular_function^DNA-binding transcription factor activity`GO:0006355^biological_process^regulation of transcription, DNA-templated	K08064	NF-YA
327	Transcript_58625	sp|Q0JHU7|MB3R2_ORYSJ^sp|Q0JHU7|MB3R2_ORYSJ^Q:135-1910,H:1-572^70.588%ID^E:0^.^.	Transcript_58625.p1	135-1958[+]	sp|Q0JHU7|MB3R2_ORYSJ^sp|Q0JHU7|MB3R2_ORYSJ^Q:1-607,H:1-587^70.984%ID^E:0^.^.	Seita.5G377100.1.p^Seita.5G377100.1.p^Q:132-1850,H:1-567^79.756%ID^E:0^.^.	.	TVU36771.1^TVU36771.1^Q:135-1949,H:1-614^78.3%ID^E:0^.^.	Seita.5G377100.1.p^Seita.5G377100.1.p^Q:1-572,H:2-567^79.895%ID^E:0^.^.	.	TVU36771.1^TVU36771.1^Q:1-605,H:1-614^78.3%ID^E:0^.^.	PF00249.32^Myb_DNA-binding^Myb-like DNA-binding domain^65-111^E:5.7e-14`PF13921.7^Myb_DNA-bind_6^Myb-like DNA-binding domain^68-125^E:1.6e-13`PF00249.32^Myb_DNA-binding^Myb-like DNA-binding domain^117-163^E:6.9e-18`PF13921.7^Myb_DNA-bind_6^Myb-like DNA-binding domain^120-177^E:7.3e-17`PF00249.32^Myb_DNA-binding^Myb-like DNA-binding domain^169-212^E:1.2e-16`PF13921.7^Myb_DNA-bind_6^Myb-like DNA-bi…	.	.	.	K09422	MYB
328	Transcript_58657	sp|Q6IVC3|TGA22_ORYSJ^sp|Q6IVC3|TGA22_ORYSJ^Q:279-1232,H:1-317^94.025%ID^E:2.33e-170^.^.	Transcript_58657.p1	279-1283[+]	sp|Q6IVC3|TGA22_ORYSJ^sp|Q6IVC3|TGA22_ORYSJ^Q:1-334,H:1-333^94.311%ID^E:0^.^.	Seita.9G424200.3.p^Seita.9G424200.3.p^Q:279-1232,H:1-319^94.984%ID^E:1.63e-174^.^.	.	XP_004984573.1^XP_004984573.1^Q:279-1280,H:1-335^95.2%ID^E:7.9e-209^.^.	Seita.9G424200.3.p^Seita.9G424200.3.p^Q:1-335,H:1-336^95.238%ID^E:0^.^.	.	XP_004984573.1^XP_004984573.1^Q:1-334,H:1-335^95.2%ID^E:1.3e-211^.^.	PF07716.16^bZIP_2^Basic region leucine zipper^48-92^E:4.1e-05`PF00170.22^bZIP_1^bZIP transcription factor^50-91^E:7.3e-07`PF14144.7^DOG1^Seed dormancy control^132-207^E:2.8e-32	.	.	GO:0003700^molecular_function^DNA-binding transcription factor activity`GO:0006355^biological_process^regulation of transcription, DNA-templated`GO:0043565^molecular_function^sequence-specific DNA binding`GO:0006351^biological_process^transcription, DNA-templated	K14431	bZIP
329	Transcript_58828	sp|Q9M0F8|NAC75_ARATH^sp|Q9M0F8|NAC75_ARATH^Q:345-1001,H:8-232^77.333%ID^E:3.04e-113^.^.	Transcript_58828.p1	336-1670[+]	sp|Q9M0F8|NAC75_ARATH^sp|Q9M0F8|NAC75_ARATH^Q:4-364,H:8-415^53.528%ID^E:2e-133^.^.	Seita.5G135300.1.p^Seita.5G135300.1.p^Q:336-1454,H:1-375^92.593%ID^E:0^.^.	.	XP_021310950.1^XP_021310950.1^Q:99-1448,H:1-433^79.6%ID^E:1.4e-254^.^.	Seita.5G135300.1.p^Seita.5G135300.1.p^Q:1-373,H:1-375^92.593%ID^E:0^.^.	.	CAB3475923.1^CAB3475923.1^Q:1-390,H:1-396^87.7%ID^E:7.5e-252^.^.	PF02365.16^NAM^No apical meristem (NAM) protein^45-186^E:2.4e-24	.	ExpAA=36.64^PredHel=1^Topology=o409-431i	GO:0003677^molecular_function^DNA binding`GO:0006355^biological_process^regulation of transcription, DNA-templated	.	NAC
330	Transcript_58833	sp|Q9LUA9|COL10_ARATH^sp|Q9LUA9|COL10_ARATH^Q:6-1232,H:1-373^48.095%ID^E:7.28e-82^.^.	Transcript_58833.p1	3-1235[+]	sp|Q9SSE5|COL9_ARATH^sp|Q9SSE5|COL9_ARATH^Q:2-410,H:1-372^50.588%ID^E:1.12e-123^.^.	Seita.2G175000.1.p^Seita.2G175000.1.p^Q:6-1235,H:1-407^91.463%ID^E:0^.^.	.	TVU04265.1^TVU04265.1^Q:6-1232,H:1-408^90.5%ID^E:1.8e-228^.^.	Seita.2G175000.1.p^Seita.2G175000.1.p^Q:2-411,H:1-407^91.463%ID^E:0^.^.	.	TVU04265.1^TVU04265.1^Q:2-410,H:1-408^90.5%ID^E:1.5e-229^.^.	PF06203.15^CCT^CCT motif^353-395^E:1e-16	.	.	GO:0005515^molecular_function^protein binding	.	CO-like
331	Transcript_58865	sp|O64645|SOC1_ARATH^sp|O64645|SOC1_ARATH^Q:314-643,H:11-119^62.727%ID^E:8.1e-41^.^.	Transcript_58865.p1	2-988[+]	sp|Q9XJ60|MAD50_ORYSJ^sp|Q9XJ60|MAD50_ORYSJ^Q:97-320,H:3-219^51.739%ID^E:4.83e-61^.^.	Seita.1G003500.1.p^Seita.1G003500.1.p^Q:314-985,H:38-257^78.667%ID^E:3.29e-76^.^.	.	XP_025806880.1^XP_025806880.1^Q:254-973,H:5-253^60.5%ID^E:4e-77^.^.	Seita.1G003500.1.p^Seita.1G003500.1.p^Q:86-328,H:5-257^74.708%ID^E:1.21e-101^.^.	.	XP_025806880.1^XP_025806880.1^Q:85-324,H:5-253^60.5%ID^E:4.1e-78^.^.	PF00319.19^SRF-TF^SRF-type transcription factor (DNA-binding and dimerisation domain)^104-151^E:1.1e-25`PF01486.18^K-box^K-box region^179-266^E:3e-25	.	.	GO:0003677^molecular_function^DNA binding`GO:0046983^molecular_function^protein dimerization activity`GO:0003700^molecular_function^DNA-binding transcription factor activity`GO:0006355^biological_process^regulation of transcription, DNA-templated`GO:0005634^cellular_component^nucleus	.	MIKC_MADS
332	Transcript_58890	sp|Q6ZAR0|ROC1_ORYSJ^sp|Q6ZAR0|ROC1_ORYSJ^Q:315-830,H:1-178^78.022%ID^E:5.73e-74^.^.	Transcript_58890.p1	315-830[+]	sp|Q6ZAR0|ROC1_ORYSJ^sp|Q6ZAR0|ROC1_ORYSJ^Q:1-172,H:1-178^78.022%ID^E:1.33e-79^.^.	Seita.6G039900.2.p^Seita.6G039900.2.p^Q:315-830,H:1-171^89.535%ID^E:1.22e-94^.^.	.	XP_004972697.1^XP_004972697.1^Q:315-794,H:1-159^90.6%ID^E:2.3e-84^.^.	Seita.6G039900.2.p^Seita.6G039900.2.p^Q:1-172,H:1-171^89.535%ID^E:4.27e-97^.^.	.	XP_004972697.1^XP_004972697.1^Q:1-160,H:1-159^90.6%ID^E:4.2e-86^.^.	PF00046.30^Homeodomain^Homeodomain^101-156^E:5.5e-18	.	.	GO:0003677^molecular_function^DNA binding	K09338	HD-ZIP
333	Transcript_58924	sp|Q6EPF0|ROC5_ORYSJ^sp|Q6EPF0|ROC5_ORYSJ^Q:496-2817,H:24-804^85.313%ID^E:0^.^.	Transcript_58924.p1	418-2820[+]	sp|Q6EPF0|ROC5_ORYSJ^sp|Q6EPF0|ROC5_ORYSJ^Q:18-800,H:15-804^85.354%ID^E:0^.^.	Seita.5G079000.1.p^Seita.5G079000.1.p^Q:496-2817,H:28-804^91.528%ID^E:0^.^.	.	XP_004968001.1^XP_004968001.1^Q:418-2817,H:1-805^91.9%ID^E:0^.^.	Seita.5G079000.1.p^Seita.5G079000.1.p^Q:1-800,H:1-804^92.06%ID^E:0^.^.	.	XP_004968001.1^XP_004968001.1^Q:1-800,H:1-805^91.9%ID^E:0^.^.	PF00046.30^Homeodomain^Homeodomain^96-151^E:1.5e-19`PF01852.20^START^START domain^312-543^E:8.7e-51	.	.	GO:0003677^molecular_function^DNA binding`GO:0008289^molecular_function^lipid binding	K09338	HD-ZIP
334	Transcript_58984	sp|B5X570|NAC14_ARATH^sp|B5X570|NAC14_ARATH^Q:131-715,H:15-203^59.694%ID^E:4.05e-67^.^.	Transcript_58984.p1	134-2215[+]	sp|B5X570|NAC14_ARATH^sp|B5X570|NAC14_ARATH^Q:3-194,H:18-203^60.104%ID^E:5.47e-69^.^.	Seita.6G055400.1.p^Seita.6G055400.1.p^Q:134-2215,H:1-672^70.529%ID^E:0^.^.	.	TVU42896.1^TVU42896.1^Q:140-2212,H:2-722^72.5%ID^E:0^.^.	Seita.6G055400.1.p^Seita.6G055400.1.p^Q:1-694,H:1-672^70.529%ID^E:0^.^.	.	TVU42896.1^TVU42896.1^Q:3-693,H:2-722^72.5%ID^E:0^.^.	PF02365.16^NAM^No apical meristem (NAM) protein^10-141^E:2.1e-39	.	ExpAA=22.74^PredHel=1^Topology=o670-692i	GO:0003677^molecular_function^DNA binding`GO:0006355^biological_process^regulation of transcription, DNA-templated	.	NAC
335	Transcript_59015	sp|Q69V10|BH062_ORYSJ^sp|Q69V10|BH062_ORYSJ^Q:247-861,H:24-211^45.854%ID^E:1.33e-41^.^.	Transcript_59015.p1	175-999[+]	sp|Q69V10|BH062_ORYSJ^sp|Q69V10|BH062_ORYSJ^Q:25-274,H:24-263^41.245%ID^E:1.21e-45^.^.	Seita.8G180600.1.p^Seita.8G180600.1.p^Q:175-912,H:1-244^76.829%ID^E:9.28e-114^.^.	.	TVU24373.1^TVU24373.1^Q:154-996,H:115-393^77.9%ID^E:1.7e-133^.^.	Seita.8G180600.1.p^Seita.8G180600.1.p^Q:1-271,H:1-269^77.122%ID^E:1.24e-130^.^.	.	TVU24373.1^TVU24373.1^Q:1-274,H:122-393^78.8%ID^E:1.7e-132^.^.	PF00010.27^HLH^Helix-loop-helix DNA-binding domain^37-86^E:9.1e-05	.	.	GO:0046983^molecular_function^protein dimerization activity	.	bHLH
336	Transcript_59049	sp|O49743|GATA4_ARATH^sp|O49743|GATA4_ARATH^Q:796-996,H:157-223^77.612%ID^E:5.14e-31^.^.`sp|O49743|GATA4_ARATH^sp|O49743|GATA4_ARATH^Q:556-657,H:157-190^52.941%ID^E:8.34e-05^.^.	Transcript_59049.p1	97-1020[+]	sp|O49743|GATA4_ARATH^sp|O49743|GATA4_ARATH^Q:234-300,H:157-223^77.612%ID^E:5.54e-32^.^.`sp|O49743|GATA4_ARATH^sp|O49743|GATA4_ARATH^Q:9-187,H:55-190^27.222%ID^E:5.49e-08^.^.	Seita.3G397100.1.p^Seita.3G397100.1.p^Q:97-1011,H:1-311^73.077%ID^E:1.2e-131^.^.	.	RLN29137.1^RLN29137.1^Q:97-1011,H:1-311^77.6%ID^E:4.7e-140^.^.	Seita.3G397100.1.p^Seita.3G397100.1.p^Q:1-305,H:1-311^75%ID^E:4.28e-147^.^.	.	RLN29137.1^RLN29137.1^Q:1-305,H:1-311^77.6%ID^E:4.8e-141^.^.	PF00320.28^GATA^GATA zinc finger^157-187^E:6.5e-10`PF00320.28^GATA^GATA zinc finger^237-271^E:1.4e-15	.	.	GO:0008270^molecular_function^zinc ion binding`GO:0043565^molecular_function^sequence-specific DNA binding`GO:0006355^biological_process^regulation of transcription, DNA-templated	.	GATA
337	Transcript_59073	sp|P13027|ARRS_MAIZE^sp|P13027|ARRS_MAIZE^Q:398-2083,H:1-612^62.541%ID^E:0^.^.	Transcript_59073.p1	392-2086[+]	sp|P13526|ARLC_MAIZE^sp|P13526|ARLC_MAIZE^Q:3-564,H:1-610^63.166%ID^E:0^.^.	Seita.7G195400.1.p^Seita.7G195400.1.p^Q:398-2086,H:1-569^74.65%ID^E:0^.^.	.	XP_025823475.1^XP_025823475.1^Q:398-2083,H:1-568^77.6%ID^E:2.8e-299^.^.	Seita.7G195400.1.p^Seita.7G195400.1.p^Q:3-565,H:1-569^75.218%ID^E:0^.^.	.	XP_025823475.1^XP_025823475.1^Q:3-564,H:1-568^77.6%ID^E:6.8e-303^.^.	PF14215.7^bHLH-MYC_N^bHLH-MYC and R2R3-MYB transcription factors N-terminal^20-203^E:1.8e-52`PF00010.27^HLH^Helix-loop-helix DNA-binding domain^375-421^E:3.1e-11	.	.	GO:0046983^molecular_function^protein dimerization activity	.	bHLH
338	Transcript_59079	sp|Q84T61|HSFA1_ORYSJ^sp|Q84T61|HSFA1_ORYSJ^Q:425-1822,H:38-504^84.861%ID^E:0^.^.	Transcript_59079.p1	275-1831[+]	sp|Q84T61|HSFA1_ORYSJ^sp|Q84T61|HSFA1_ORYSJ^Q:36-516,H:25-504^84.298%ID^E:0^.^.	Seita.9G005900.1.p^Seita.9G005900.1.p^Q:425-1831,H:55-525^87.342%ID^E:0^.^.	.	XP_034573849.1^XP_034573849.1^Q:425-1828,H:55-524^87.5%ID^E:7e-288^.^.	Seita.9G005900.1.p^Seita.9G005900.1.p^Q:51-519,H:55-525^87.342%ID^E:0^.^.	.	XP_034573849.1^XP_034573849.1^Q:51-518,H:55-524^87.5%ID^E:1.9e-291^.^.	PF00447.18^HSF_DNA-bind^HSF-type DNA-binding^51-140^E:5.4e-32	.	.	GO:0003700^molecular_function^DNA-binding transcription factor activity`GO:0043565^molecular_function^sequence-specific DNA binding`GO:0006355^biological_process^regulation of transcription, DNA-templated`GO:0005634^cellular_component^nucleus	K09419	HSF
339	Transcript_59093	sp|Q2YDP3|NC2A_BOVIN^sp|Q2YDP3|NC2A_BOVIN^Q:149-478,H:5-116^50%ID^E:2.38e-29^.^.	Transcript_59093.p1	2-901[+]	sp|Q2YDP3|NC2A_BOVIN^sp|Q2YDP3|NC2A_BOVIN^Q:50-159,H:5-116^50%ID^E:2.75e-30^.^.	Seita.8G144800.1.p^Seita.8G144800.1.p^Q:146-868,H:1-246^91.057%ID^E:1.11e-147^.^.	.	XP_034607301.1^XP_034607301.1^Q:146-898,H:1-256^89.1%ID^E:1.2e-141^.^.	Seita.8G144800.1.p^Seita.8G144800.1.p^Q:49-289,H:1-246^91.057%ID^E:2.9e-150^.^.	.	XP_034607301.1^XP_034607301.1^Q:49-299,H:1-256^89.1%ID^E:2.1e-143^.^.	PF00808.24^CBFD_NFYB_HMF^Histone-like transcription factor (CBF/NF-Y) and archaeal histone^56-119^E:9.4e-20	.	.	.	K21752	NF-YC
340	Transcript_59153	sp|Q9C7E8|COL15_ARATH^sp|Q9C7E8|COL15_ARATH^Q:601-1197,H:248-430^38.725%ID^E:1.43e-16^.^.	Transcript_59153.p1	1-1224[+]	sp|Q9C7E8|COL15_ARATH^sp|Q9C7E8|COL15_ARATH^Q:10-399,H:70-430^31.951%ID^E:9e-35^.^.	Seita.6G226200.1.p^Seita.6G226200.1.p^Q:70-1215,H:110-493^81.606%ID^E:3.47e-178^.^.	.	XP_004974025.1^XP_004974025.1^Q:16-1215,H:88-493^81.9%ID^E:6.6e-215^.^.	Seita.6G226200.1.p^Seita.6G226200.1.p^Q:10-405,H:92-493^80.693%ID^E:0^.^.	.	XP_004974025.1^XP_004974025.1^Q:6-405,H:88-493^81.9%ID^E:5.8e-219^.^.	PF06203.15^CCT^CCT motif^354-396^E:2.9e-16	.	.	GO:0005515^molecular_function^protein binding	.	CO-like
341	Transcript_59173	sp|Q6AST1|HOX32_ORYSJ^sp|Q6AST1|HOX32_ORYSJ^Q:355-2,H:15-132^94.068%ID^E:6.22e-71^.^.	Transcript_59173.p2	2-382[-]	sp|Q6AST1|HOX32_ORYSJ^sp|Q6AST1|HOX32_ORYSJ^Q:10-127,H:15-132^94.068%ID^E:7.83e-74^.^.	Seita.9G158800.1.p^Seita.9G158800.1.p^Q:358-2,H:11-129^95.798%ID^E:4.92e-74^.^.	.	AIB05566.1^AIB05566.1^Q:379-2,H:4-129^92.1%ID^E:1.2e-73^.^.	Seita.9G158800.1.p^Seita.9G158800.1.p^Q:1-127,H:1-129^93.023%ID^E:1.07e-78^.^.	.	AIB05566.1^AIB05566.1^Q:2-127,H:4-129^92.1%ID^E:4.5e-74^.^.	PF00046.30^Homeodomain^Homeodomain^28-85^E:1.2e-17	.	.	GO:0003677^molecular_function^DNA binding	K09338	HD-ZIP
342	Transcript_59202	sp|Q9FFH1|RLT2_ARATH^sp|Q9FFH1|RLT2_ARATH^Q:448-5121,H:20-1426^45.844%ID^E:0^.^.	Transcript_59202.p1	313-5973[+]	sp|Q9FFH1|RLT2_ARATH^sp|Q9FFH1|RLT2_ARATH^Q:29-1603,H:3-1426^46.326%ID^E:0^.^.	Seita.5G265800.1.p^Seita.5G265800.1.p^Q:445-5745,H:56-1783^75.35%ID^E:0^.^.	.	XP_004969494.1^XP_004969494.1^Q:442-5970,H:55-1848^76.1%ID^E:0^.^.	Seita.5G265800.1.p^Seita.5G265800.1.p^Q:31-1887,H:43-1849^75.44%ID^E:0^.^.	.	XP_004969494.1^XP_004969494.1^Q:44-1886,H:55-1848^76.1%ID^E:0^.^.	PF00046.30^Homeodomain^Homeodomain^93-134^E:7.1e-10`PF02791.18^DDT^DDT domain^642-696^E:3.2e-16`PF05066.14^HARE-HTH^HB1, ASXL, restriction endonuclease HTH domain^821-888^E:5.4e-17`PF15612.7^WHIM1^WSTF, HB1, Itc1p, MBD9 motif 1^1051-1093^E:2.4e-09`PF15613.7^WSD^Williams-Beuren syndrome DDT (WSD), D-TOX E motif^1229-1300^E:8.1e-14	.	.	GO:0003677^molecular_function^DNA binding`GO:0006351^biological_process^transcription, DNA-templated`GO:0006355^biological_process^regulation of transcription, DNA-templated	.	HB-other
343	Transcript_59295	.	Transcript_59295.p1	1-330[+]	.	Seita.5G320800.1.p^Seita.5G320800.1.p^Q:1-330,H:144-251^59.016%ID^E:6.6e-24^.^.	.	RLN22967.1^RLN22967.1^Q:67-330,H:120-201^80.9%ID^E:1.3e-31^.^.	Seita.5G320800.1.p^Seita.5G320800.1.p^Q:1-110,H:144-251^63.115%ID^E:3.88e-31^.^.	.	RLN22967.1^RLN22967.1^Q:23-110,H:120-201^80.9%ID^E:1.3e-31^.^.	.	.	.	.	.	VOZ
344	Transcript_59317	sp|Q6H6Q7|HSFA3_ORYSJ^sp|Q6H6Q7|HSFA3_ORYSJ^Q:6-1295,H:63-493^77.315%ID^E:0^.^.	Transcript_59317.p1	3-1319[+]	sp|Q6H6Q7|HSFA3_ORYSJ^sp|Q6H6Q7|HSFA3_ORYSJ^Q:2-431,H:63-493^78.009%ID^E:0^.^.	Seita.1G178400.1.p^Seita.1G178400.1.p^Q:9-1319,H:75-512^85.877%ID^E:0^.^.	.	XP_002453922.1^XP_002453922.1^Q:6-1316,H:62-496^86.1%ID^E:2.4e-258^.^.	Seita.1G178400.1.p^Seita.1G178400.1.p^Q:3-439,H:75-512^85.877%ID^E:0^.^.	.	XP_002453922.1^XP_002453922.1^Q:2-430,H:62-490^87%ID^E:1.8e-259^.^.	PF00447.18^HSF_DNA-bind^HSF-type DNA-binding^7-96^E:2.4e-31	.	.	GO:0003700^molecular_function^DNA-binding transcription factor activity`GO:0043565^molecular_function^sequence-specific DNA binding`GO:0006355^biological_process^regulation of transcription, DNA-templated`GO:0005634^cellular_component^nucleus	K09419	HSF
345	Transcript_59530	sp|Q5ZAY0|TF1_ORYSJ^sp|Q5ZAY0|TF1_ORYSJ^Q:112-321,H:53-122^57.143%ID^E:1.18e-21^.^.	Transcript_59530.p1	1-330[+]	sp|Q5ZAY0|TF1_ORYSJ^sp|Q5ZAY0|TF1_ORYSJ^Q:38-107,H:53-122^57.143%ID^E:1.06e-21^.^.	Seita.5G344800.1.p^Seita.5G344800.1.p^Q:25-330,H:62-169^65.741%ID^E:9.34e-41^.^.	.	OEL26468.1^OEL26468.1^Q:25-330,H:65-172^66.7%ID^E:7.5e-38^.^.	Seita.5G344800.1.p^Seita.5G344800.1.p^Q:9-110,H:62-169^65.741%ID^E:8.41e-41^.^.	.	OEL26468.1^OEL26468.1^Q:9-110,H:65-172^66.7%ID^E:7.5e-38^.^.	PF00046.30^Homeodomain^Homeodomain^57-107^E:8.7e-16`PF05920.12^Homeobox_KN^Homeobox KN domain^75-103^E:1.5e-05	.	.	GO:0003677^molecular_function^DNA binding`GO:0006355^biological_process^regulation of transcription, DNA-templated	K09338	HD-ZIP
346	Transcript_59540	sp|Q0JC27|NLP2_ORYSJ^sp|Q0JC27|NLP2_ORYSJ^Q:3-383,H:1-122^58.594%ID^E:1.45e-34^.^.	Transcript_59540.p1	3-389[+]	sp|Q0JC27|NLP2_ORYSJ^sp|Q0JC27|NLP2_ORYSJ^Q:1-127,H:1-122^58.594%ID^E:1.31e-34^.^.	Seita.6G248300.1.p^Seita.6G248300.1.p^Q:54-383,H:137-247^72.973%ID^E:4.12e-46^.^.	.	TVU15404.1^TVU15404.1^Q:3-380,H:1-127^75.6%ID^E:1.7e-53^.^.	Seita.6G248300.1.p^Seita.6G248300.1.p^Q:18-127,H:137-247^72.973%ID^E:3.71e-46^.^.	.	TVU15404.1^TVU15404.1^Q:1-126,H:1-127^75.6%ID^E:1.7e-53^.^.	.	.	.	.	.	Nin-like
347	Transcript_59710	sp|Q9SDQ3|SCL1_ARATH^sp|Q9SDQ3|SCL1_ARATH^Q:969-2078,H:223-593^62.803%ID^E:1.34e-168^.^.	Transcript_59710.p1	333-2081[+]	sp|Q9SDQ3|SCL1_ARATH^sp|Q9SDQ3|SCL1_ARATH^Q:119-582,H:135-593^57.082%ID^E:0^.^.	Seita.3G236000.1.p^Seita.3G236000.1.p^Q:333-2081,H:1-562^84.734%ID^E:0^.^.	.	RLM99908.1^RLM99908.1^Q:333-2078,H:1-562^84.5%ID^E:0^.^.	Seita.3G236000.1.p^Seita.3G236000.1.p^Q:1-583,H:1-562^84.734%ID^E:0^.^.	.	RLM99908.1^RLM99908.1^Q:1-582,H:1-562^84.5%ID^E:0^.^.	PF03514.15^GRAS^GRAS domain family^213-582^E:1.6e-122	.	.	.	.	GRAS
348	Transcript_59794	sp|Q9SZL8|FRS5_ARATH^sp|Q9SZL8|FRS5_ARATH^Q:508-2208,H:76-643^33.565%ID^E:1.37e-98^.^.	Transcript_59794.p1	385-2730[+]	sp|Q9SZL8|FRS5_ARATH^sp|Q9SZL8|FRS5_ARATH^Q:42-608,H:76-643^33.565%ID^E:6.08e-101^.^.	Seita.2G330400.5.p^Seita.2G330400.5.p^Q:385-2730,H:1-779^87.883%ID^E:0^.^.	.	TVU38901.1^TVU38901.1^Q:385-2727,H:1-780^90.3%ID^E:0^.^.	Seita.2G330400.5.p^Seita.2G330400.5.p^Q:1-782,H:1-779^87.883%ID^E:0^.^.	.	TVU38901.1^TVU38901.1^Q:1-781,H:1-780^90.3%ID^E:0^.^.	PF03101.16^FAR1^FAR1 DNA-binding domain^54-140^E:9.1e-26`PF10551.10^MULE^MULE transposase domain^262-355^E:2.3e-26`PF04434.18^SWIM^SWIM zinc finger^547-575^E:4.6e-06	.	.	GO:0008270^molecular_function^zinc ion binding	.	FAR1
349	Transcript_60217	sp|Q5JMM1|ARFC_ORYSJ^sp|Q5JMM1|ARFC_ORYSJ^Q:411-2408,H:60-717^69.494%ID^E:0^.^.	Transcript_60217.p1	321-2456[+]	sp|Q5JMM1|ARFC_ORYSJ^sp|Q5JMM1|ARFC_ORYSJ^Q:28-711,H:57-731^69.71%ID^E:0^.^.	Seita.5G321300.2.p^Seita.5G321300.2.p^Q:411-2408,H:3-667^86.036%ID^E:0^.^.	.	PUZ54753.1^PUZ54753.1^Q:405-2453,H:1-682^86.7%ID^E:0^.^.	Seita.5G321300.2.p^Seita.5G321300.2.p^Q:29-712,H:1-683^86.111%ID^E:0^.^.	.	PUZ54753.1^PUZ54753.1^Q:29-711,H:1-682^86.7%ID^E:0^.^.	PF02362.22^B3^B3 DNA binding domain^157-258^E:1.1e-21`PF06507.14^Auxin_resp^Auxin response factor^284-363^E:4.4e-24	.	.	GO:0003677^molecular_function^DNA binding`GO:0006355^biological_process^regulation of transcription, DNA-templated`GO:0009725^biological_process^response to hormone`GO:0005634^cellular_component^nucleus	K14486	ARF
350	Transcript_60305	sp|Q96288|BBX24_ARATH^sp|Q96288|BBX24_ARATH^Q:84-962,H:1-248^46.441%ID^E:9.96e-72^.^.	Transcript_60305.p3	639-965[+]	sp|Q96288|BBX24_ARATH^sp|Q96288|BBX24_ARATH^Q:29-108,H:174-248^41.463%ID^E:2.6e-09^.^.	Seita.1G225000.1.p^Seita.1G225000.1.p^Q:84-965,H:1-260^75.593%ID^E:4.11e-143^.^.	.	XP_004953029.1^XP_004953029.1^Q:84-962,H:1-259^75.5%ID^E:6e-145^.^.	Seita.1G225000.1.p^Seita.1G225000.1.p^Q:22-109,H:172-260^77.528%ID^E:4.68e-42^.^.	.	XP_004953029.1^XP_004953029.1^Q:22-108,H:172-259^77.3%ID^E:4.9e-37^.^.	.	.	.	.	.	DBB
351	Transcript_60316	sp|Q0JNL3|TGA23_ORYSJ^sp|Q0JNL3|TGA23_ORYSJ^Q:93-1082,H:1-329^90.909%ID^E:1.98e-165^.^.	Transcript_60316.p1	90-1085[+]	sp|P23923|HBP1B_WHEAT^sp|P23923|HBP1B_WHEAT^Q:2-331,H:1-332^87.048%ID^E:0^.^.	Seita.5G038900.2.p^Seita.5G038900.2.p^Q:93-1085,H:1-331^94.864%ID^E:6.53e-178^.^.	.	XP_012701959.1^XP_012701959.1^Q:93-1082,H:1-330^94.8%ID^E:7.3e-209^.^.	Seita.5G038900.2.p^Seita.5G038900.2.p^Q:2-332,H:1-331^94.864%ID^E:0^.^.	.	XP_012701959.1^XP_012701959.1^Q:2-331,H:1-330^94.8%ID^E:1.6e-210^.^.	PF07716.16^bZIP_2^Basic region leucine zipper^44-89^E:1.9e-06`PF00170.22^bZIP_1^bZIP transcription factor^46-87^E:1.6e-07`PF14144.7^DOG1^Seed dormancy control^129-204^E:3.6e-33	.	.	GO:0003700^molecular_function^DNA-binding transcription factor activity`GO:0006355^biological_process^regulation of transcription, DNA-templated`GO:0043565^molecular_function^sequence-specific DNA binding`GO:0006351^biological_process^transcription, DNA-templated	K14431	bZIP
352	Transcript_60385	.	Transcript_60385.p1	3-335[+]	.	Seita.2G399900.4.p^Seita.2G399900.4.p^Q:69-320,H:427-510^69.048%ID^E:4.06e-34^.^.`Seita.2G399900.4.p^Seita.2G399900.4.p^Q:3-317,H:292-398^69.159%ID^E:8.06e-34^.^.	.	CCU64201.1^CCU64201.1^Q:6-320,H:11-115^65.7%ID^E:1.7e-40^.^.	Seita.2G399900.3.p^Seita.2G399900.3.p^Q:1-107,H:292-400^67.89%ID^E:9.86e-41^.^.`Seita.2G399900.3.p^Seita.2G399900.3.p^Q:23-106,H:422-505^69.048%ID^E:2.1e-34^.^.	.	CCU64201.1^CCU64201.1^Q:2-106,H:11-115^65.7%ID^E:1.4e-40^.^.	.	.	.	.	.	MYB
353	Transcript_60428	sp|Q9LJG8|ASIL2_ARATH^sp|Q9LJG8|ASIL2_ARATH^Q:1410-1144,H:84-172^34.409%ID^E:0.000266^.^.	Transcript_60428.p2	529-1479[-]	sp|Q9LJG8|ASIL2_ARATH^sp|Q9LJG8|ASIL2_ARATH^Q:24-112,H:84-172^35.484%ID^E:7.72e-09^.^.	Seita.6G188700.1.p^Seita.6G188700.1.p^Q:1479-538,H:1-330^72.81%ID^E:3.27e-100^.^.	.	RLN04954.1^RLN04954.1^Q:1467-538,H:9-320^79.9%ID^E:5.4e-141^.^.	Seita.6G188700.1.p^Seita.6G188700.1.p^Q:1-314,H:1-330^74.32%ID^E:2.19e-124^.^.	.	RLN04954.1^RLN04954.1^Q:5-314,H:9-320^79.9%ID^E:2.1e-144^.^.	PF13837.7^Myb_DNA-bind_4^Myb/SANT-like DNA-binding domain^22-112^E:4.4e-20	.	.	.	.	Trihelix
354	Transcript_60633	sp|Q56XP9|ERFL1_ARATH^sp|Q56XP9|ERFL1_ARATH^Q:440-745,H:111-212^67.647%ID^E:7.73e-37^.^.	Transcript_60633.p1	2-832[+]	sp|Q56XP9|ERFL1_ARATH^sp|Q56XP9|ERFL1_ARATH^Q:55-248,H:1-212^43.049%ID^E:7.12e-38^.^.	Seita.1G165600.1.p^Seita.1G165600.1.p^Q:164-832,H:1-221^89.686%ID^E:1.91e-106^.^.	.	TVU30009.1^TVU30009.1^Q:2-829,H:33-319^78.3%ID^E:1.3e-142^.^.	Seita.1G165600.1.p^Seita.1G165600.1.p^Q:55-277,H:1-221^89.686%ID^E:1.59e-129^.^.	.	TVU30009.1^TVU30009.1^Q:1-276,H:33-319^78.3%ID^E:3.4e-144^.^.	PF00847.21^AP2^AP2 domain^153-195^E:8.4e-05	.	.	GO:0003700^molecular_function^DNA-binding transcription factor activity`GO:0006355^biological_process^regulation of transcription, DNA-templated	.	ERF
355	Transcript_60673	sp|Q0J6N4|KNOSD_ORYSJ^sp|Q0J6N4|KNOSD_ORYSJ^Q:234-1244,H:1-347^86.455%ID^E:0^.^.	Transcript_60673.p1	234-1352[+]	sp|Q0J6N4|KNOSD_ORYSJ^sp|Q0J6N4|KNOSD_ORYSJ^Q:1-356,H:1-366^86.612%ID^E:0^.^.	Seita.6G108000.1.p^Seita.6G108000.1.p^Q:234-1244,H:1-349^87.106%ID^E:0^.^.	.	TVU42403.1^TVU42403.1^Q:234-1394,H:1-394^89.9%ID^E:7.7e-215^.^.	Seita.6G108000.2.p^Seita.6G108000.2.p^Q:1-357,H:1-370^89.73%ID^E:0^.^.	.	TVU42403.1^TVU42403.1^Q:1-372,H:1-379^91.8%ID^E:6.6e-213^.^.	PF03790.14^KNOX1^KNOX1 domain^100-141^E:2.3e-17`PF03791.14^KNOX2^KNOX2 domain^157-204^E:4.4e-18`PF03789.14^ELK^ELK domain^260-281^E:0.00012`PF05920.12^Homeobox_KN^Homeobox KN domain^300-339^E:1.7e-17`PF00046.30^Homeodomain^Homeodomain^306-339^E:1.4e-05	.	.	GO:0003677^molecular_function^DNA binding`GO:0005634^cellular_component^nucleus`GO:0006355^biological_process^regulation of transcription, DNA-templated	.	TALE
356	Transcript_60841	sp|Q7GCL7|NAC74_ORYSJ^sp|Q7GCL7|NAC74_ORYSJ^Q:195-1799,H:1-482^53.039%ID^E:3.79e-166^.^.	Transcript_60841.p1	195-1805[+]	sp|Q7GCL7|NAC74_ORYSJ^sp|Q7GCL7|NAC74_ORYSJ^Q:1-535,H:1-482^53.039%ID^E:1.93e-176^.^.	Seita.5G054600.1.p^Seita.5G054600.1.p^Q:195-1805,H:1-523^67.806%ID^E:0^.^.	.	PVH39049.1^PVH39049.1^Q:180-1802,H:2-537^67.5%ID^E:1.2e-226^.^.	Seita.5G054600.1.p^Seita.5G054600.1.p^Q:1-537,H:1-523^68.165%ID^E:0^.^.	.	RLM91294.1^RLM91294.1^Q:1-536,H:1-531^67.9%ID^E:3.5e-227^.^.	PF02365.16^NAM^No apical meristem (NAM) protein^10-135^E:1.5e-34	.	ExpAA=21.85^PredHel=1^Topology=o505-527i	GO:0003677^molecular_function^DNA binding`GO:0006355^biological_process^regulation of transcription, DNA-templated	.	NAC
357	Transcript_60915	sp|Q9FH37|ILR3_ARATH^sp|Q9FH37|ILR3_ARATH^Q:258-872,H:38-234^49.029%ID^E:2.03e-49^.^.	Transcript_60915.p1	147-875[+]	sp|Q9FH37|ILR3_ARATH^sp|Q9FH37|ILR3_ARATH^Q:38-242,H:38-234^51.942%ID^E:7.38e-58^.^.	Seita.1G118500.1.p^Seita.1G118500.1.p^Q:231-875,H:25-239^88.837%ID^E:1.76e-118^.^.	.	CAB3448571.1^CAB3448571.1^Q:216-872,H:20-238^88.1%ID^E:1.5e-104^.^.	Seita.1G118500.1.p^Seita.1G118500.1.p^Q:6-243,H:3-239^87.815%ID^E:2.7e-141^.^.	.	CAB3448571.1^CAB3448571.1^Q:24-242,H:20-238^88.1%ID^E:2.7e-106^.^.	PF00010.27^HLH^Helix-loop-helix DNA-binding domain^76-123^E:1.8e-09	.	.	GO:0046983^molecular_function^protein dimerization activity	.	bHLH
358	Transcript_60941	sp|Q6K7E6|ERF1_ORYSJ^sp|Q6K7E6|ERF1_ORYSJ^Q:505-1323,H:105-359^45.421%ID^E:6.33e-45^.^.	Transcript_60941.p1	160-1347[+]	sp|Q6K7E6|ERF1_ORYSJ^sp|Q6K7E6|ERF1_ORYSJ^Q:116-388,H:105-359^45.421%ID^E:1.04e-56^.^.	Seita.2G215500.1.p^Seita.2G215500.1.p^Q:475-1347,H:107-397^79.038%ID^E:4.79e-148^.^.`Seita.2G215500.1.p^Seita.2G215500.1.p^Q:160-276,H:1-46^63.043%ID^E:2.65e-07^.^.	.	RLN33394.1^RLN33394.1^Q:160-1344,H:1-394^72.6%ID^E:1.7e-189^.^.	Seita.2G215500.1.p^Seita.2G215500.1.p^Q:1-396,H:1-397^70.617%ID^E:0^.^.	.	RLN33394.1^RLN33394.1^Q:1-395,H:1-394^72.6%ID^E:2.8e-192^.^.	PF00847.21^AP2^AP2 domain^130-179^E:1.2e-12	.	.	GO:0003700^molecular_function^DNA-binding transcription factor activity`GO:0006355^biological_process^regulation of transcription, DNA-templated	K09286	ERF
359	Transcript_60987	sp|Q84JP1|NFYA7_ARATH^sp|Q84JP1|NFYA7_ARATH^Q:723-1058,H:52-173^56.557%ID^E:3.2e-29^.^.	Transcript_60987.p1	360-1127[+]	sp|Q84JP1|NFYA7_ARATH^sp|Q84JP1|NFYA7_ARATH^Q:122-233,H:52-173^56.557%ID^E:3.86e-39^.^.	Seita.9G129400.2.p^Seita.9G129400.2.p^Q:360-1127,H:1-267^75.281%ID^E:3.03e-117^.^.	.	XP_004982098.1^XP_004982098.1^Q:360-1124,H:1-266^78.6%ID^E:8.7e-128^.^.	Seita.9G129400.2.p^Seita.9G129400.2.p^Q:1-256,H:1-267^77.528%ID^E:4.62e-141^.^.	.	XP_004982098.1^XP_004982098.1^Q:1-255,H:1-266^78.6%ID^E:3.2e-131^.^.	PF02045.16^CBFB_NFYA^CCAAT-binding transcription factor (CBF-B/NF-YA) subunit B^160-215^E:1.8e-26	.	.	GO:0003700^molecular_function^DNA-binding transcription factor activity`GO:0006355^biological_process^regulation of transcription, DNA-templated	K08064	NF-YA
360	Transcript_61061	sp|Q9LJG8|ASIL2_ARATH^sp|Q9LJG8|ASIL2_ARATH^Q:57-332,H:80-176^57.732%ID^E:5.58e-32^.^.	Transcript_61061.p2	3-338[+]	sp|Q9LJG8|ASIL2_ARATH^sp|Q9LJG8|ASIL2_ARATH^Q:10-110,H:63-176^56.14%ID^E:1.15e-35^.^.	Seita.7G112500.1.p^Seita.7G112500.1.p^Q:57-335,H:73-165^95.699%ID^E:4.54e-61^.^.	.	RLM65761.1^RLM65761.1^Q:21-335,H:57-161^87.6%ID^E:8.3e-57^.^.	Seita.7G112500.1.p^Seita.7G112500.1.p^Q:19-111,H:73-165^95.699%ID^E:5.18e-61^.^.	.	RLM65761.1^RLM65761.1^Q:7-111,H:57-161^87.6%ID^E:8.3e-57^.^.	PF13837.7^Myb_DNA-bind_4^Myb/SANT-like DNA-binding domain^21-106^E:3.4e-24	.	.	.	.	Trihelix
361	Transcript_61070	sp|Q99089|CPRF1_PETCR^sp|Q99089|CPRF1_PETCR^Q:289-1335,H:35-409^39.153%ID^E:6.02e-53^.^.	Transcript_61070.p1	184-1344[+]	sp|Q99089|CPRF1_PETCR^sp|Q99089|CPRF1_PETCR^Q:26-384,H:25-409^40.256%ID^E:1.6e-70^.^.	Seita.3G140700.1.p^Seita.3G140700.1.p^Q:199-1344,H:1-374^80.208%ID^E:1.69e-167^.^.	.	XP_002440282.1^XP_002440282.1^Q:199-1341,H:1-382^81.4%ID^E:6.7e-203^.^.	Seita.3G140700.1.p^Seita.3G140700.1.p^Q:6-387,H:1-374^80.208%ID^E:0^.^.	.	XP_002440282.1^XP_002440282.1^Q:6-386,H:1-382^81.4%ID^E:1.5e-205^.^.	PF07777.12^MFMR^G-box binding protein MFMR^6-97^E:2.1e-26`PF00170.22^bZIP_1^bZIP transcription factor^249-311^E:1.8e-20`PF07716.16^bZIP_2^Basic region leucine zipper^251-301^E:2.3e-10	.	.	GO:0003700^molecular_function^DNA-binding transcription factor activity`GO:0006355^biological_process^regulation of transcription, DNA-templated	K09060	bZIP
362	Transcript_61083	sp|Q0D4T4|MAD18_ORYSJ^sp|Q0D4T4|MAD18_ORYSJ^Q:213-959,H:1-247^75.1%ID^E:6.43e-123^.^.	Transcript_61083.p1	3-971[+]	sp|Q0D4T4|MAD18_ORYSJ^sp|Q0D4T4|MAD18_ORYSJ^Q:71-319,H:1-247^75.502%ID^E:2.57e-131^.^.	Seita.2G383000.1.p^Seita.2G383000.1.p^Q:213-971,H:1-253^86.166%ID^E:5.23e-146^.^.	.	XP_034582027.1^XP_034582027.1^Q:213-968,H:1-252^81.3%ID^E:8.3e-130^.^.	Seita.2G383000.1.p^Seita.2G383000.1.p^Q:71-323,H:1-253^86.166%ID^E:5.62e-152^.^.	.	XP_034582027.1^XP_034582027.1^Q:71-322,H:1-252^81.3%ID^E:2.7e-132^.^.	PF00319.19^SRF-TF^SRF-type transcription factor (DNA-binding and dimerisation domain)^80-127^E:6.5e-26`PF01486.18^K-box^K-box region^156-240^E:6.3e-29	.	.	GO:0003677^molecular_function^DNA binding`GO:0046983^molecular_function^protein dimerization activity`GO:0003700^molecular_function^DNA-binding transcription factor activity`GO:0006355^biological_process^regulation of transcription, DNA-templated`GO:0005634^cellular_component^nucleus	K09264	MIKC_MADS
363	Transcript_61131	sp|Q6VWJ6|WRK46_HORVU^sp|Q6VWJ6|WRK46_HORVU^Q:231-1943,H:1-573^79.791%ID^E:0^.^.	Transcript_61131.p1	231-1946[+]	sp|Q6VWJ6|WRK46_HORVU^sp|Q6VWJ6|WRK46_HORVU^Q:1-571,H:1-573^79.791%ID^E:0^.^.	Seita.2G369500.1.p^Seita.2G369500.1.p^Q:222-1946,H:42-614^87.326%ID^E:0^.^.	.	TVU03949.1^TVU03949.1^Q:165-1943,H:21-614^88.4%ID^E:0^.^.	Seita.2G369500.1.p^Seita.2G369500.1.p^Q:1-572,H:45-614^87.26%ID^E:0^.^.	.	TVU03949.1^TVU03949.1^Q:1-571,H:43-614^88.6%ID^E:0^.^.	PF03106.16^WRKY^WRKY DNA -binding domain^189-245^E:8.1e-24`PF03106.16^WRKY^WRKY DNA -binding domain^363-420^E:4.3e-26	.	.	GO:0003700^molecular_function^DNA-binding transcription factor activity`GO:0043565^molecular_function^sequence-specific DNA binding`GO:0006355^biological_process^regulation of transcription, DNA-templated	.	WRKY
364	Transcript_61131	sp|Q6VWJ6|WRK46_HORVU^sp|Q6VWJ6|WRK46_HORVU^Q:231-1943,H:1-573^79.791%ID^E:0^.^.	Transcript_61131.p2	2557-3864[-]	.	Seita.2G369500.1.p^Seita.2G369500.1.p^Q:222-1946,H:42-614^87.326%ID^E:0^.^.	.	TVU03949.1^TVU03949.1^Q:165-1943,H:21-614^88.4%ID^E:0^.^.	Seita.3G147700.3.p^Seita.3G147700.3.p^Q:1-432,H:25-460^76.888%ID^E:0^.^.	.	XP_004961233.1^XP_004961233.1^Q:1-432,H:25-460^74.1%ID^E:5.9e-188^.^.	PF07223.12^DUF1421^UBA-like domain (DUF1421)^404-432^E:4.3e-09	.	.	.	.	WRKY
365	Transcript_61138	sp|Q0DBL6|HFC2B_ORYSJ^sp|Q0DBL6|HFC2B_ORYSJ^Q:258-524,H:11-99^86.517%ID^E:1.24e-48^.^.	Transcript_61138.p1	222-809[+]	sp|Q942D6|HFC1B_ORYSJ^sp|Q942D6|HFC1B_ORYSJ^Q:2-138,H:13-154^72.535%ID^E:3.46e-67^.^.	Seita.4G180500.1.p^Seita.4G180500.1.p^Q:258-524,H:10-98^87.64%ID^E:2.62e-51^.^.	.	EAY75725.1^EAY75725.1^Q:210-635,H:7-153^70.7%ID^E:2.4e-59^.^.	Seita.5G307400.1.p^Seita.5G307400.1.p^Q:8-138,H:31-164^70.896%ID^E:3.35e-59^.^.	.	EAY75725.1^EAY75725.1^Q:2-138,H:12-153^72.5%ID^E:1e-59^.^.	PF00447.18^HSF_DNA-bind^HSF-type DNA-binding^14-103^E:2.8e-27	.	.	GO:0003700^molecular_function^DNA-binding transcription factor activity`GO:0043565^molecular_function^sequence-specific DNA binding`GO:0006355^biological_process^regulation of transcription, DNA-templated`GO:0005634^cellular_component^nucleus	K09419	HSF
366	Transcript_61224	sp|A2XE31|ORR21_ORYSI^sp|A2XE31|ORR21_ORYSI^Q:1016-3067,H:11-691^71.307%ID^E:0^.^.	Transcript_61224.p1	950-3070[+]	sp|A2XE31|ORR21_ORYSI^sp|A2XE31|ORR21_ORYSI^Q:23-706,H:11-691^71.307%ID^E:0^.^.	Seita.9G485100.1.p^Seita.9G485100.1.p^Q:1019-3070,H:12-688^75.983%ID^E:0^.^.	WP_013148596_1^WP_013148596_1^Q:1034-1357,H:6-112^43.1%ID^E:9.7e-15^.^.	RLN40500.1^RLN40500.1^Q:1019-3067,H:10-687^77.3%ID^E:0^.^.	Seita.9G485100.1.p^Seita.9G485100.1.p^Q:24-707,H:12-688^75.983%ID^E:0^.^.	WP_013148596_1^WP_013148596_1^Q:29-136,H:6-112^43.1%ID^E:5.4e-15^.^.	RLN40500.1^RLN40500.1^Q:24-706,H:10-687^77.3%ID^E:0^.^.	PF00072.25^Response_reg^Response regulator receiver domain^30-139^E:3.7e-22`PF00249.32^Myb_DNA-binding^Myb-like DNA-binding domain^221-269^E:6.8e-07	.	.	GO:0000160^biological_process^phosphorelay signal transduction system	.	ARR-B
367	Transcript_61320	sp|Q84LG2|BZP68_ARATH^sp|Q84LG2|BZP68_ARATH^Q:281-39,H:102-182^63.415%ID^E:2.06e-18^.^.	Transcript_61320.p1	3-344[-]	sp|Q84LG2|BZP68_ARATH^sp|Q84LG2|BZP68_ARATH^Q:2-107,H:80-187^69.725%ID^E:6.4e-39^.^.	Seita.3G090500.3.p^Seita.3G090500.3.p^Q:281-39,H:93-174^87.805%ID^E:5.44e-31^.^.	.	XP_039836015.1^XP_039836015.1^Q:341-33,H:1-104^93.3%ID^E:1.1e-54^.^.	Seita.3G090500.3.p^Seita.3G090500.3.p^Q:19-107,H:90-179^91.111%ID^E:1.25e-42^.^.	.	XP_039836015.1^XP_039836015.1^Q:2-104,H:1-104^93.3%ID^E:1.1e-54^.^.	PF16596.6^MFMR_assoc^Disordered region downstream of MFMR^65-114^E:1.5e-15	.	.	.	K09060	bZIP
368	Transcript_61331	sp|Q9LSQ3|BH082_ARATH^sp|Q9LSQ3|BH082_ARATH^Q:1325-1567,H:96-176^82.716%ID^E:2.27e-37^.^.	Transcript_61331.p1	377-1888[+]	sp|Q9LSQ3|BH082_ARATH^sp|Q9LSQ3|BH082_ARATH^Q:317-397,H:96-176^82.716%ID^E:1.29e-38^.^.	Seita.4G041700.1.p^Seita.4G041700.1.p^Q:377-1675,H:1-432^77.523%ID^E:0^.^.	.	XP_002438003.1^XP_002438003.1^Q:377-1675,H:1-433^78.9%ID^E:5.4e-221^.^.	Seita.4G041700.1.p^Seita.4G041700.1.p^Q:1-433,H:1-432^77.523%ID^E:0^.^.	.	XP_002438003.1^XP_002438003.1^Q:1-433,H:1-433^78.9%ID^E:1.4e-224^.^.	PF00010.27^HLH^Helix-loop-helix DNA-binding domain^331-376^E:5.6e-10	.	.	GO:0046983^molecular_function^protein dimerization activity	.	bHLH
369	Transcript_61402	sp|Q0D5G4|Y7633_ORYSJ^sp|Q0D5G4|Y7633_ORYSJ^Q:256-2913,H:82-955^77.14%ID^E:0^.^.	Transcript_61402.p1	1-2916[+]	sp|Q0D5G4|Y7633_ORYSJ^sp|Q0D5G4|Y7633_ORYSJ^Q:79-971,H:75-955^77.121%ID^E:0^.^.	Seita.2G353300.1.p^Seita.2G353300.1.p^Q:244-2916,H:78-963^87.654%ID^E:0^.^.	.	XP_034580091.1^XP_034580091.1^Q:193-2913,H:61-962^87.1%ID^E:0^.^.	Seita.2G353300.1.p^Seita.2G353300.1.p^Q:65-972,H:61-963^87.555%ID^E:0^.^.	.	XP_034580091.1^XP_034580091.1^Q:65-971,H:61-962^87.1%ID^E:0^.^.	PF02362.22^B3^B3 DNA binding domain^464-563^E:1.3e-15`PF07496.16^zf-CW^CW-type Zinc Finger^724-766^E:1.9e-10	.	.	GO:0003677^molecular_function^DNA binding`GO:0008270^molecular_function^zinc ion binding	.	B3
370	Transcript_61447	sp|Q99089|CPRF1_PETCR^sp|Q99089|CPRF1_PETCR^Q:299-1300,H:25-403^34.121%ID^E:1.03e-39^.^.	Transcript_61447.p1	2-1330[+]	sp|P42776|GBF3_ARATH^sp|P42776|GBF3_ARATH^Q:91-441,H:14-381^37.121%ID^E:6.56e-58^.^.	Seita.5G251200.3.p^Seita.5G251200.3.p^Q:239-1300,H:1-359^78.552%ID^E:4.98e-166^.^.	.	XP_039811556.1^XP_039811556.1^Q:239-1327,H:1-367^75.9%ID^E:6.1e-179^.^.	Seita.5G251200.3.p^Seita.5G251200.3.p^Q:80-443,H:1-369^78.862%ID^E:0^.^.	.	XP_039811556.1^XP_039811556.1^Q:80-442,H:1-367^75.9%ID^E:2.2e-180^.^.	PF07777.12^MFMR^G-box binding protein MFMR^80-172^E:2.6e-24`PF00170.22^bZIP_1^bZIP transcription factor^305-366^E:1.4e-19`PF07716.16^bZIP_2^Basic region leucine zipper^305-356^E:9.6e-10	.	.	GO:0003700^molecular_function^DNA-binding transcription factor activity`GO:0006355^biological_process^regulation of transcription, DNA-templated	K09060	bZIP
371	Transcript_61465	sp|Q84JP1|NFYA7_ARATH^sp|Q84JP1|NFYA7_ARATH^Q:496-1005,H:1-161^49.718%ID^E:2.9e-37^.^.	Transcript_61465.p1	496-1347[+]	sp|Q84JP1|NFYA7_ARATH^sp|Q84JP1|NFYA7_ARATH^Q:1-170,H:1-161^49.718%ID^E:2.03e-40^.^.	Seita.3G394900.2.p^Seita.3G394900.2.p^Q:496-1059,H:1-187^82.447%ID^E:3.24e-105^.^.	.	RLN00197.1^RLN00197.1^Q:496-1098,H:1-201^78.1%ID^E:9.7e-98^.^.	Seita.3G394900.2.p^Seita.3G394900.2.p^Q:1-188,H:1-187^82.447%ID^E:1.88e-110^.^.	.	RLN00197.1^RLN00197.1^Q:1-201,H:1-201^78.1%ID^E:2.5e-102^.^.	PF02045.16^CBFB_NFYA^CCAAT-binding transcription factor (CBF-B/NF-YA) subunit B^109-164^E:1.6e-26	.	.	GO:0003700^molecular_function^DNA-binding transcription factor activity`GO:0006355^biological_process^regulation of transcription, DNA-templated	K08064	NF-YA
372	Transcript_61501	sp|Q8GUC3|BBR_HORVU^sp|Q8GUC3|BBR_HORVU^Q:836-1477,H:68-302^60.996%ID^E:1.81e-51^.^.	Transcript_61501.p1	2-1516[+]	sp|Q8GUC3|BBR_HORVU^sp|Q8GUC3|BBR_HORVU^Q:282-492,H:71-302^63.445%ID^E:1.28e-80^.^.	Seita.9G475900.2.p^Seita.9G475900.2.p^Q:854-1477,H:84-311^70.175%ID^E:1.02e-49^.^.	.	OQO19540.1^OQO19540.1^Q:23-802,H:12-268^73.3%ID^E:4e-108^.^.	Seita.2G111200.3.p^Seita.2G111200.3.p^Q:262-492,H:53-293^70.37%ID^E:1.19e-87^.^.	.	OQO19540.1^OQO19540.1^Q:8-267,H:12-268^73.3%ID^E:1.8e-108^.^.	PF11785.9^Aft1_OSA^Aft1 osmotic stress response (OSM) domain^66-113^E:2.8e-11`PF11786.9^Aft1_HRA^Aft1 HRA domain^138-205^E:9e-21`PF11787.9^Aft1_HRR^Aft1 HRR domain^211-277^E:3.3e-11`PF06217.13^GAGA_bind^GAGA binding protein-like family^234-488^E:2.1e-62	.	.	.	K09051	BBR-BPC
373	Transcript_61636	sp|Q6I576|SPL9_ORYSJ^sp|Q6I576|SPL9_ORYSJ^Q:614-309,H:741-842^63.725%ID^E:1.09e-25^.^.	Transcript_61636.p1	306-614[-]	sp|Q6I576|SPL9_ORYSJ^sp|Q6I576|SPL9_ORYSJ^Q:1-102,H:741-842^63.725%ID^E:7.53e-40^.^.	Seita.3G246000.1.p^Seita.3G246000.1.p^Q:605-306,H:762-860^70%ID^E:1.6e-29^.^.	.	AQQ11874.1^AQQ11874.1^Q:614-294,H:737-843^75.7%ID^E:4.6e-43^.^.	Seita.3G246000.1.p^Seita.3G246000.1.p^Q:4-103,H:762-860^70%ID^E:3.3e-43^.^.	.	AQQ11874.1^AQQ11874.1^Q:1-102,H:737-838^76.5%ID^E:3.2e-43^.^.	.	.	ExpAA=21.93^PredHel=1^Topology=i61-83o	.	.	SBP
374	Transcript_62051	sp|Q8LCG7|NFYC2_ARATH^sp|Q8LCG7|NFYC2_ARATH^Q:321-614,H:55-152^35.714%ID^E:1.59e-16^.^.	Transcript_62051.p1	150-1022[+]	sp|Q8LCG7|NFYC2_ARATH^sp|Q8LCG7|NFYC2_ARATH^Q:58-155,H:55-152^35.714%ID^E:4.85e-17^.^.	Seita.3G338800.1.p^Seita.3G338800.1.p^Q:255-1016,H:1-237^61.004%ID^E:1.3e-88^.^.	.	RCV18879.1^RCV18879.1^Q:255-1016,H:1-237^60.7%ID^E:7.2e-89^.^.	Seita.3G338800.1.p^Seita.3G338800.1.p^Q:36-289,H:1-237^61.39%ID^E:3.15e-103^.^.	.	RCV18879.1^RCV18879.1^Q:36-289,H:1-237^60.7%ID^E:1.3e-89^.^.	PF00125.25^Histone^Core histone H2A/H2B/H3/H4^56-142^E:2e-07`PF00808.24^CBFD_NFYB_HMF^Histone-like transcription factor (CBF/NF-Y) and archaeal histone^80-142^E:2.2e-05	.	.	GO:0003677^molecular_function^DNA binding`GO:0000786^cellular_component^nucleosome	.	NF-YC
375	Transcript_62133	sp|Q6AWY4|GRF5_ORYSJ^sp|Q6AWY4|GRF5_ORYSJ^Q:108-1073,H:25-348^71.386%ID^E:1.27e-134^.^.	Transcript_62133.p1	3-1076[+]	sp|Q6AWY4|GRF5_ORYSJ^sp|Q6AWY4|GRF5_ORYSJ^Q:34-357,H:23-348^73.653%ID^E:2.56e-159^.^.	Seita.4G012400.1.p^Seita.4G012400.1.p^Q:108-1067,H:157-482^74.474%ID^E:8.21e-131^.^.	.	XP_025811710.1^XP_025811710.1^Q:111-1073,H:31-358^75.7%ID^E:8.6e-158^.^.	Seita.4G012400.1.p^Seita.4G012400.1.p^Q:34-355,H:155-482^74.328%ID^E:1.51e-157^.^.	.	XP_025811710.1^XP_025811710.1^Q:37-357,H:31-358^75.7%ID^E:2.5e-160^.^.	PF08880.12^QLQ^QLQ^35-67^E:7.7e-10`PF08879.11^WRC^WRC^107-149^E:1.9e-21	.	.	GO:0005524^molecular_function^ATP binding`GO:0006355^biological_process^regulation of transcription, DNA-templated`GO:0005634^cellular_component^nucleus	.	GRF
376	Transcript_62264	sp|Q9LJG8|ASIL2_ARATH^sp|Q9LJG8|ASIL2_ARATH^Q:271-441,H:350-406^50.877%ID^E:1.66e-09^.^.	Transcript_62264.p1	31-705[+]	sp|Q9LJG8|ASIL2_ARATH^sp|Q9LJG8|ASIL2_ARATH^Q:34-137,H:313-406^41.346%ID^E:7.87e-14^.^.	Seita.1G201000.1.p^Seita.1G201000.1.p^Q:52-615,H:177-368^76.684%ID^E:5.37e-66^.^.	.	OEL28317.1^OEL28317.1^Q:22-627,H:166-369^65.7%ID^E:7.8e-66^.^.	Seita.1G201000.1.p^Seita.1G201000.1.p^Q:2-214,H:171-381^74.771%ID^E:3.24e-97^.^.	.	OEL28317.1^OEL28317.1^Q:1-199,H:169-369^66.2%ID^E:3.3e-67^.^.	.	.	.	.	.	Trihelix
377	Transcript_62336	.	Transcript_62336.p1	2-412[+]	sp|Q9LIE5|FHY3_ARATH^sp|Q9LIE5|FHY3_ARATH^Q:1-59,H:605-657^42.623%ID^E:9.33e-05^.^.	Seita.2G353500.3.p^Seita.2G353500.3.p^Q:2-412,H:766-900^84.672%ID^E:2.3e-58^.^.	.	CAB3458338.1^CAB3458338.1^Q:2-409,H:202-337^86.8%ID^E:3.1e-73^.^.	Seita.2G353500.3.p^Seita.2G353500.3.p^Q:1-137,H:766-900^84.672%ID^E:5.34e-68^.^.	.	CAB3458338.1^CAB3458338.1^Q:1-136,H:202-337^86.8%ID^E:1.4e-75^.^.	.	.	.	.	.	FAR1
378	Transcript_62565	sp|O74252|STE12_EMENI^sp|O74252|STE12_EMENI^Q:2-958,H:307-622^54.79%ID^E:1.27e-99^.^.	Transcript_62565.p1	2-1036[+]	sp|O74252|STE12_EMENI^sp|O74252|STE12_EMENI^Q:1-341,H:307-642^52.809%ID^E:7e-103^.^.	Seita.3G068200.1.p^Seita.3G068200.1.p^Q:773-967,H:117-183^40.299%ID^E:3.58e-07^.^.`Seita.3G068200.1.p^Seita.3G068200.1.p^Q:773-943,H:147-205^38.983%ID^E:4.41e-06^.^.`Seita.3G068200.1.p^Seita.3G068200.1.p^Q:788-967,H:93-153^35.484%ID^E:0.000369^.^.	.	XP_007675597.1^XP_007675597.1^Q:2-1036,H:332-683^70.9%ID^E:2.1e-146^.^.	Seita.3G068200.1.p^Seita.3G068200.1.p^Q:258-322,H:117-183^40.299%ID^E:2.6e-07^.^.`Seita.3G068200.1.p^Seita.3G068200.1.p^Q:258-314,H:147-205^38.983%ID^E:3.35e-06^.^.`Seita.3G068200.1.p^Seita.3G068200.1.p^Q:263-322,H:93-153^35.484%ID^E:0.000239^.^.	.	XP_007675597.1^XP_007675597.1^Q:1-345,H:332-683^70.9%ID^E:2.1e-146^.^.	PF00096.27^zf-C2H2^Zinc finger, C2H2 type^261-285^E:0.00037`PF00096.27^zf-C2H2^Zinc finger, C2H2 type^291-313^E:3.6e-06`PF13894.7^zf-C2H2_4^C2H2-type zinc finger^291-313^E:0.00026`PF13912.7^zf-C2H2_6^C2H2-type zinc finger^291-314^E:0.00016	.	.	GO:0003676^molecular_function^nucleic acid binding	K11215	C2H2
379	Transcript_62680	sp|Q2R9D2|Y1176_ORYSJ^sp|Q2R9D2|Y1176_ORYSJ^Q:109-336,H:327-403^80.519%ID^E:2.29e-37^.^.	Transcript_62680.p1	1-348[+]	sp|Q2R9D2|Y1176_ORYSJ^sp|Q2R9D2|Y1176_ORYSJ^Q:37-108,H:327-398^81.944%ID^E:6.86e-39^.^.	Seita.8G067000.2.p^Seita.8G067000.2.p^Q:106-345,H:395-474^86.25%ID^E:1.63e-45^.^.	.	RLM58759.1^RLM58759.1^Q:106-345,H:371-450^87.5%ID^E:1.5e-40^.^.	Seita.8G067000.2.p^Seita.8G067000.2.p^Q:36-115,H:395-474^86.25%ID^E:5.4e-47^.^.	.	RLM58759.1^RLM58759.1^Q:36-115,H:371-450^87.5%ID^E:2.8e-42^.^.	PF02362.22^B3^B3 DNA binding domain^34-101^E:4.6e-12	.	.	GO:0003677^molecular_function^DNA binding	.	B3
380	Transcript_63105	sp|Q9M4U5|HDT2_MAIZE^sp|Q9M4U5|HDT2_MAIZE^Q:140-409,H:1-91^56.044%ID^E:1.88e-26^.^.	Transcript_63105.p1	125-562[+]	sp|Q9M4U5|HDT2_MAIZE^sp|Q9M4U5|HDT2_MAIZE^Q:6-95,H:1-91^56.044%ID^E:3.72e-28^.^.	Seita.5G422100.1.p^Seita.5G422100.1.p^Q:125-592,H:1-164^55.814%ID^E:1.93e-52^.^.	.	XP_022682481.1^XP_022682481.1^Q:2-664,H:394-620^54.7%ID^E:2.3e-60^.^.	Seita.5G422100.1.p^Seita.5G422100.1.p^Q:1-145,H:1-153^54.658%ID^E:2.18e-49^.^.	.	KAG0515798.1^KAG0515798.1^Q:4-145,H:6-157^59.2%ID^E:2.2e-50^.^.	PF17800.2^NPL^Nucleoplasmin-like domain^9-94^E:1.1e-07	.	.	.	.	C2H2
381	Transcript_63463	sp|Q8RZ35|ABI5_ORYSJ^sp|Q8RZ35|ABI5_ORYSJ^Q:3-488,H:229-388^73.457%ID^E:1.88e-54^.^.	Transcript_63463.p1	42-491[+]	sp|Q8RZ35|ABI5_ORYSJ^sp|Q8RZ35|ABI5_ORYSJ^Q:1-149,H:241-388^73.826%ID^E:1.55e-71^.^.	Seita.5G389300.2.p^Seita.5G389300.2.p^Q:3-491,H:246-410^91.515%ID^E:3.36e-78^.^.	.	XP_004970655.1^XP_004970655.1^Q:3-488,H:246-409^87.8%ID^E:4.1e-84^.^.	Seita.5G389300.2.p^Seita.5G389300.2.p^Q:1-150,H:259-410^91.447%ID^E:6.35e-96^.^.	.	XP_004970655.1^XP_004970655.1^Q:1-149,H:259-409^89.4%ID^E:1.6e-75^.^.	PF07716.16^bZIP_2^Basic region leucine zipper^62-111^E:3.7e-11`PF00170.22^bZIP_1^bZIP transcription factor^65-120^E:9.4e-11	.	.	GO:0003700^molecular_function^DNA-binding transcription factor activity`GO:0006355^biological_process^regulation of transcription, DNA-templated	K14432	bZIP
382	Transcript_63567	.	Transcript_63567.p2	3-380[-]	.	Seita.3G139400.1.p^Seita.3G139400.1.p^Q:356-3,H:8-135^62.406%ID^E:1.22e-24^.^.	.	XP_039799783.1^XP_039799783.1^Q:356-3,H:7-125^71.9%ID^E:7.9e-42^.^.	Seita.3G139400.1.p^Seita.3G139400.1.p^Q:5-126,H:2-135^61.151%ID^E:1.02e-36^.^.	.	XP_039799783.1^XP_039799783.1^Q:9-126,H:7-125^71.9%ID^E:1.5e-42^.^.	.	.	.	.	.	WRKY
383	Transcript_63817	sp|Q654B3|RSBZ5_ORYSJ^sp|Q654B3|RSBZ5_ORYSJ^Q:404-565,H:243-294^56.364%ID^E:1.95e-07^.^.	Transcript_63817.p1	167-604[+]	sp|Q654B3|RSBZ5_ORYSJ^sp|Q654B3|RSBZ5_ORYSJ^Q:80-133,H:243-294^56.364%ID^E:2.82e-08^.^.	Seita.1G068600.1.p^Seita.1G068600.1.p^Q:407-604,H:255-316^75.758%ID^E:3.22e-24^.^.	.	CAD6247902.1^CAD6247902.1^Q:407-601,H:243-306^81.5%ID^E:7.1e-24^.^.	Seita.1G068600.1.p^Seita.1G068600.1.p^Q:81-146,H:255-316^75.758%ID^E:1.38e-25^.^.	.	CAD6247902.1^CAD6247902.1^Q:81-145,H:243-306^81.5%ID^E:3.9e-25^.^.	.	.	.	.	.	bZIP
384	Transcript_64101	sp|Q8L556|YAB3_ORYSJ^sp|Q8L556|YAB3_ORYSJ^Q:53-550,H:129-313^69.73%ID^E:7.47e-61^.^.	Transcript_64101.p2	2-553[+]	sp|Q8L556|YAB3_ORYSJ^sp|Q8L556|YAB3_ORYSJ^Q:18-183,H:129-313^75.135%ID^E:2.34e-78^.^.	Seita.9G197300.1.p^Seita.9G197300.1.p^Q:38-553,H:130-304^78.212%ID^E:4.35e-61^.^.	.	PAN46558.1^PAN46558.1^Q:32-550,H:42-224^80.9%ID^E:1.4e-93^.^.	Seita.9G197300.1.p^Seita.9G197300.1.p^Q:10-184,H:127-304^80.769%ID^E:5.56e-87^.^.	.	PAN46558.1^PAN46558.1^Q:11-183,H:42-224^80.9%ID^E:1.4e-94^.^.	PF04690.14^YABBY^YABBY protein^76-141^E:3.3e-40`PF09011.11^HMG_box_2^HMG-box domain^90-134^E:0.00012	.	.	GO:0007275^biological_process^multicellular organism development	.	YABBY
385	Transcript_64132	.	Transcript_64132.p1	3-323[+]	.	.	.	CAB3468902.1^CAB3468902.1^Q:114-269,H:1-51^58.2%ID^E:0.00012^.^.	Seita.4G245400.1.p^Seita.4G245400.1.p^Q:43-107,H:7-63^52.239%ID^E:9.12e-09^.^.	.	CAB3468902.1^CAB3468902.1^Q:38-89,H:1-51^58.2%ID^E:0.00012^.^.	.	.	.	.	.	HD-ZIP
386	Transcript_64293	sp|Q9SZL8|FRS5_ARATH^sp|Q9SZL8|FRS5_ARATH^Q:44-796,H:334-585^35.714%ID^E:1.38e-46^.^.	Transcript_64293.p1	2-811[+]	sp|Q9SZL8|FRS5_ARATH^sp|Q9SZL8|FRS5_ARATH^Q:15-265,H:334-585^35.714%ID^E:1.24e-46^.^.	Seita.6G049500.1.p^Seita.6G049500.1.p^Q:44-811,H:433-688^81.641%ID^E:4.24e-152^.^.	.	RLN03022.1^RLN03022.1^Q:44-811,H:434-689^83.2%ID^E:1.8e-148^.^.	Seita.6G049500.1.p^Seita.6G049500.1.p^Q:15-270,H:433-688^81.641%ID^E:3.82e-152^.^.	.	RLN03022.1^RLN03022.1^Q:15-270,H:434-689^83.2%ID^E:1.8e-148^.^.	PF10551.10^MULE^MULE transposase domain^14-72^E:6.1e-08	.	.	.	.	FAR1
387	Transcript_64483	sp|Q9SZL8|FRS5_ARATH^sp|Q9SZL8|FRS5_ARATH^Q:630-1925,H:71-508^38.041%ID^E:6.94e-91^.^.`sp|Q9SZL8|FRS5_ARATH^sp|Q9SZL8|FRS5_ARATH^Q:258-599,H:69-183^49.565%ID^E:1.3e-20^.^.	Transcript_64483.p1	105-1931[+]	sp|Q9SZL8|FRS5_ARATH^sp|Q9SZL8|FRS5_ARATH^Q:176-608,H:71-509^38.182%ID^E:2.68e-97^.^.`sp|Q9SZL8|FRS5_ARATH^sp|Q9SZL8|FRS5_ARATH^Q:52-165,H:69-183^49.565%ID^E:1e-20^.^.	Seita.9G115200.1.p^Seita.9G115200.1.p^Q:705-1751,H:1-316^72.206%ID^E:1.05e-163^.^.`Seita.9G115200.1.p^Seita.9G115200.1.p^Q:339-584,H:1-82^41.463%ID^E:1.12e-07^.^.	.	XP_006650502.1^XP_006650502.1^Q:105-1931,H:1-602^79.5%ID^E:0^.^.	Seita.9G115200.1.p^Seita.9G115200.1.p^Q:201-549,H:1-316^72.206%ID^E:1.37e-167^.^.`Seita.9G115200.1.p^Seita.9G115200.1.p^Q:79-160,H:1-82^41.463%ID^E:6.11e-08^.^.	.	XP_006650502.1^XP_006650502.1^Q:1-609,H:1-602^79.5%ID^E:0^.^.	PF03101.16^FAR1^FAR1 DNA-binding domain^71-160^E:6.2e-31`PF03101.16^FAR1^FAR1 DNA-binding domain^192-282^E:1.4e-23`PF10551.10^MULE^MULE transposase domain^400-491^E:1.4e-14	.	.	.	.	FAR1
388	Transcript_64959	sp|Q7X8R0|EAT1_ORYSJ^sp|Q7X8R0|EAT1_ORYSJ^Q:40-399,H:152-277^82.677%ID^E:2.08e-61^.^.	Transcript_64959.p1	1-399[+]	sp|Q7X8R0|EAT1_ORYSJ^sp|Q7X8R0|EAT1_ORYSJ^Q:7-133,H:145-277^82.836%ID^E:5.39e-67^.^.	Seita.7G222500.2.p^Seita.7G222500.2.p^Q:40-399,H:153-277^80.8%ID^E:2.33e-67^.^.	.	XP_022684519.1^XP_022684519.1^Q:16-399,H:145-277^81.2%ID^E:2.4e-63^.^.	Seita.7G222500.2.p^Seita.7G222500.2.p^Q:6-133,H:145-277^81.203%ID^E:1.93e-72^.^.	.	XP_022684519.1^XP_022684519.1^Q:6-133,H:145-277^81.2%ID^E:2.4e-63^.^.	.	.	.	.	.	bHLH
389	Transcript_65339	sp|Q10CH5|PIL13_ORYSJ^sp|Q10CH5|PIL13_ORYSJ^Q:1-402,H:269-399^73.881%ID^E:6.28e-64^.^.	Transcript_65339.p1	1-405[+]	sp|Q10CH5|PIL13_ORYSJ^sp|Q10CH5|PIL13_ORYSJ^Q:1-134,H:269-399^73.881%ID^E:5.65e-64^.^.	Seita.9G067200.3.p^Seita.9G067200.3.p^Q:1-402,H:281-417^78.261%ID^E:4.36e-70^.^.	.	OEL15395.1^OEL15395.1^Q:1-405,H:273-410^83.3%ID^E:1.1e-73^.^.	Seita.9G067200.3.p^Seita.9G067200.3.p^Q:1-134,H:281-417^78.261%ID^E:3.92e-70^.^.	.	OEL15395.1^OEL15395.1^Q:1-135,H:273-410^83.3%ID^E:1.1e-73^.^.	.	.	.	.	K16189	bHLH
390	Transcript_65856	sp|Q8RZ35|ABI5_ORYSJ^sp|Q8RZ35|ABI5_ORYSJ^Q:1-297,H:43-139^75.758%ID^E:2.23e-36^.^.	Transcript_65856.p1	1-300[+]	sp|Q8RZ35|ABI5_ORYSJ^sp|Q8RZ35|ABI5_ORYSJ^Q:1-99,H:43-139^75.758%ID^E:4.75e-39^.^.	Seita.5G389300.2.p^Seita.5G389300.2.p^Q:1-297,H:46-147^71.569%ID^E:5.95e-40^.^.	.	XP_039808360.1^XP_039808360.1^Q:1-300,H:49-144^78.2%ID^E:2.6e-44^.^.	Seita.5G389300.2.p^Seita.5G389300.2.p^Q:1-99,H:46-147^74.038%ID^E:2.94e-43^.^.	.	XP_039808360.1^XP_039808360.1^Q:1-100,H:49-144^78.2%ID^E:2.6e-44^.^.	.	.	.	.	K14432	bZIP
391	Transcript_66458	sp|Q9FKK2|AGL62_ARATH^sp|Q9FKK2|AGL62_ARATH^Q:87-380,H:51-145^29.126%ID^E:1.24e-05^.^.	Transcript_66458.p1	66-380[+]	sp|Q9FKK2|AGL62_ARATH^sp|Q9FKK2|AGL62_ARATH^Q:8-105,H:51-145^29.126%ID^E:6.4e-06^.^.	Seita.2G086800.1.p^Seita.2G086800.1.p^Q:87-380,H:53-151^54%ID^E:1.15e-33^.^.	.	PUZ69105.1^PUZ69105.1^Q:87-380,H:53-150^62.6%ID^E:3.4e-31^.^.	Seita.2G086800.1.p^Seita.2G086800.1.p^Q:8-105,H:53-151^54%ID^E:5.82e-34^.^.	.	PUZ69105.1^PUZ69105.1^Q:8-105,H:53-150^62.6%ID^E:1.5e-31^.^.	.	.	.	.	.	M-type_MADS
392	Transcript_66792	sp|Q9FFY9|TRP4_ARATH^sp|Q9FFY9|TRP4_ARATH^Q:9-182,H:532-590^42.373%ID^E:2.12e-06^.^.	Transcript_66792.p1	3-365[+]	sp|Q9FFY9|TRP4_ARATH^sp|Q9FFY9|TRP4_ARATH^Q:3-60,H:532-590^42.373%ID^E:1.19e-06^.^.	Seita.9G238700.1.p^Seita.9G238700.1.p^Q:6-281,H:135-218^60.87%ID^E:6.2e-30^.^.	.	TVU30529.1^TVU30529.1^Q:9-314,H:249-350^65.7%ID^E:1.7e-36^.^.	Seita.9G238700.1.p^Seita.9G238700.1.p^Q:2-93,H:135-218^60.87%ID^E:2.02e-30^.^.	.	TVU30529.1^TVU30529.1^Q:3-104,H:249-350^65.7%ID^E:1.1e-36^.^.	PF00249.32^Myb_DNA-binding^Myb-like DNA-binding domain^7-55^E:3.3e-09`PF13921.7^Myb_DNA-bind_6^Myb-like DNA-binding domain^9-57^E:1.1e-06	.	.	.	.	MYB_related
393	Transcript_67659	.	Transcript_67659.p1	3-482[+]	sp|Q9LUI3|TSO1_ARATH^sp|Q9LUI3|TSO1_ARATH^Q:30-117,H:460-555^29.167%ID^E:2.65e-05^.^.	Seita.5G224200.1.p^Seita.5G224200.1.p^Q:153-293,H:75-121^46.809%ID^E:1.11e-05^.^.	.	XP_037409760.1^XP_037409760.1^Q:168-305,H:86-131^54.3%ID^E:9.2e-08^.^.	Seita.5G224200.1.p^Seita.5G224200.1.p^Q:51-97,H:75-121^46.809%ID^E:1.46e-06^.^.	.	XP_037409760.1^XP_037409760.1^Q:56-101,H:86-131^54.3%ID^E:1.2e-08^.^.	PF03638.16^TCR^Tesmin/TSO1-like CXC domain, cysteine-rich domain^57-92^E:1.7e-05	.	.	.	.	CPP
394	Transcript_68032	sp|Q7XTV3|WOX4_ORYSJ^sp|Q7XTV3|WOX4_ORYSJ^Q:264-575,H:1-116^63.793%ID^E:3.47e-33^.^.	Transcript_68032.p1	264-578[+]	sp|Q7XTV3|WOX4_ORYSJ^sp|Q7XTV3|WOX4_ORYSJ^Q:1-104,H:1-116^59.483%ID^E:3.2e-36^.^.	Seita.7G263200.1.p^Seita.7G263200.1.p^Q:264-578,H:1-109^74.312%ID^E:5.16e-46^.^.	.	XP_004977039.1^XP_004977039.1^Q:264-578,H:1-109^70.6%ID^E:3.1e-42^.^.	Seita.7G263200.1.p^Seita.7G263200.1.p^Q:1-105,H:1-109^77.064%ID^E:6.15e-50^.^.	.	XP_004977039.1^XP_004977039.1^Q:1-105,H:1-109^71.6%ID^E:1.2e-43^.^.	.	.	.	.	.	WOX
395	Transcript_68371	sp|Q655V5|NFYC4_ORYSJ^sp|Q655V5|NFYC4_ORYSJ^Q:3-179,H:131-191^40.984%ID^E:1.96e-07^.^.	Transcript_68371.p1	3-416[+]	sp|Q655V5|NFYC4_ORYSJ^sp|Q655V5|NFYC4_ORYSJ^Q:1-59,H:131-191^40.984%ID^E:7.52e-08^.^.	Seita.3G338800.1.p^Seita.3G338800.1.p^Q:3-317,H:74-180^58.879%ID^E:2.7e-29^.^.	.	KAF8658043.1^KAF8658043.1^Q:3-416,H:28-161^59.4%ID^E:2.1e-38^.^.	Seita.3G338800.1.p^Seita.3G338800.1.p^Q:1-133,H:74-210^54.015%ID^E:9.24e-39^.^.	.	KAF8658043.1^KAF8658043.1^Q:1-138,H:28-161^59.4%ID^E:2.1e-38^.^.	.	.	.	.	.	NF-YC
396	Transcript_71691	sp|Q943I6|STOP1_ORYSJ^sp|Q943I6|STOP1_ORYSJ^Q:147-1673,H:1-510^67.636%ID^E:0^.^.	Transcript_71691.p1	147-1712[+]	sp|Q943I6|STOP1_ORYSJ^sp|Q943I6|STOP1_ORYSJ^Q:1-509,H:1-510^67.636%ID^E:0^.^.	Seita.5G396100.1.p^Seita.5G396100.1.p^Q:147-1712,H:1-518^72.212%ID^E:0^.^.	.	CAD6228950.1^CAD6228950.1^Q:147-1709,H:1-519^73.4%ID^E:1.5e-264^.^.	Seita.5G396100.1.p^Seita.5G396100.1.p^Q:1-522,H:1-518^72.212%ID^E:0^.^.	.	CAD6228950.1^CAD6228950.1^Q:1-521,H:1-519^73.4%ID^E:1.1e-266^.^.	PF00096.27^zf-C2H2^Zinc finger, C2H2 type^280-301^E:0.00094	.	.	GO:0003676^molecular_function^nucleic acid binding	.	C2H2
397	Transcript_71772	sp|Q9FJ10|GAT16_ARATH^sp|Q9FJ10|GAT16_ARATH^Q:2125-2487,H:36-139^43.802%ID^E:1.11e-14^.^.	Transcript_71772.p1	1132-2490[+]	sp|Q9FJ10|GAT16_ARATH^sp|Q9FJ10|GAT16_ARATH^Q:334-452,H:38-139^44.538%ID^E:3.13e-19^.^.	Seita.1G358400.2.p^Seita.1G358400.2.p^Q:1132-2232,H:1-372^80.749%ID^E:6.47e-105^.^.	.	XP_025807686.1^XP_025807686.1^Q:1132-2232,H:1-371^75.5%ID^E:1.7e-140^.^.	Seita.1G358400.2.p^Seita.1G358400.2.p^Q:1-367,H:1-372^84.8%ID^E:0^.^.	.	XP_025807686.1^XP_025807686.1^Q:1-367,H:1-371^75.5%ID^E:5.5e-148^.^.	PF00320.28^GATA^GATA zinc finger^334-368^E:1.1e-15	.	.	GO:0008270^molecular_function^zinc ion binding`GO:0043565^molecular_function^sequence-specific DNA binding`GO:0006355^biological_process^regulation of transcription, DNA-templated	.	GATA
398	Transcript_71830	sp|Q6YZW0|ARFU_ORYSJ^sp|Q6YZW0|ARFU_ORYSJ^Q:293-1861,H:19-540^85.851%ID^E:0^.^.`sp|Q6YZW0|ARFU_ORYSJ^sp|Q6YZW0|ARFU_ORYSJ^Q:2123-3526,H:647-1116^80.085%ID^E:0^.^.	Transcript_71830.p1	35-3529[+]	sp|Q6YZW0|ARFU_ORYSJ^sp|Q6YZW0|ARFU_ORYSJ^Q:87-654,H:19-586^84.886%ID^E:0^.^.	Seita.6G212000.1.p^Seita.6G212000.1.p^Q:302-1861,H:22-539^89.615%ID^E:0^.^.`Seita.6G212000.1.p^Seita.6G212000.1.p^Q:2132-3529,H:631-1100^82.766%ID^E:0^.^.	.	XP_034599631.1^XP_034599631.1^Q:302-3526,H:22-1099^84.4%ID^E:0^.^.	Seita.6G212000.1.p^Seita.6G212000.1.p^Q:90-1165,H:22-1100^85.754%ID^E:0^.^.	.	XP_034599631.1^XP_034599631.1^Q:90-1164,H:22-1099^84.4%ID^E:0^.^.	PF02362.22^B3^B3 DNA binding domain^200-301^E:1.5e-18`PF06507.14^Auxin_resp^Auxin response factor^326-409^E:1.5e-34`PF02309.17^AUX_IAA^AUX/IAA family^1042-1131^E:1.7e-09	.	.	GO:0003677^molecular_function^DNA binding`GO:0006355^biological_process^regulation of transcription, DNA-templated`GO:0009725^biological_process^response to hormone`GO:0005634^cellular_component^nucleus	.	ARF
399	Transcript_71871	sp|O65683|BZP11_ARATH^sp|O65683|BZP11_ARATH^Q:983-1255,H:22-112^56.044%ID^E:1.81e-19^.^.	Transcript_71871.p1	890-1390[+]	sp|C0Z2L5|BZP44_ARATH^sp|C0Z2L5|BZP44_ARATH^Q:6-127,H:8-131^45.161%ID^E:1.51e-31^.^.	Seita.1G096900.1.p^Seita.1G096900.1.p^Q:971-1390,H:28-173^78.082%ID^E:1.37e-48^.^.	.	PUZ73949.1^PUZ73949.1^Q:890-1387,H:1-171^80.1%ID^E:6.5e-59^.^.	Seita.1G096900.1.p^Seita.1G096900.1.p^Q:28-167,H:28-173^78.082%ID^E:7.55e-65^.^.	.	PUZ73949.1^PUZ73949.1^Q:1-166,H:1-171^80.7%ID^E:4.7e-65^.^.	PF07716.16^bZIP_2^Basic region leucine zipper^35-75^E:4.9e-05`PF00170.22^bZIP_1^bZIP transcription factor^36-78^E:4.8e-10	.	.	GO:0003700^molecular_function^DNA-binding transcription factor activity`GO:0006355^biological_process^regulation of transcription, DNA-templated	.	bZIP
400	Transcript_71894	sp|Q5NAN5|GLK2_ORYSJ^sp|Q5NAN5|GLK2_ORYSJ^Q:362-1807,H:1-539^57.721%ID^E:1.57e-120^.^.	Transcript_71894.p1	362-1813[+]	sp|Q5NAN5|GLK2_ORYSJ^sp|Q5NAN5|GLK2_ORYSJ^Q:1-482,H:1-539^60.917%ID^E:8.22e-145^.^.	Seita.5G003100.1.p^Seita.5G003100.1.p^Q:362-1792,H:1-464^65.72%ID^E:1.23e-135^.^.	.	OEL24245.1^OEL24245.1^Q:362-1798,H:1-478^66%ID^E:3.9e-178^.^.	Seita.5G003100.1.p^Seita.5G003100.1.p^Q:1-477,H:1-464^66.934%ID^E:8.54e-171^.^.	.	OEL24245.1^OEL24245.1^Q:1-479,H:1-478^66%ID^E:2.4e-181^.^.	PF00249.32^Myb_DNA-binding^Myb-like DNA-binding domain^183-232^E:1.6e-07	.	.	.	.	G2-like
401	Transcript_71986	sp|Q9FNN6|SRM1_ARATH^sp|Q9FNN6|SRM1_ARATH^Q:239-994,H:12-267^56.089%ID^E:6.59e-76^.^.	Transcript_71986.p1	2-1084[+]	sp|Q9FNN6|SRM1_ARATH^sp|Q9FNN6|SRM1_ARATH^Q:63-359,H:1-297^57.547%ID^E:5.07e-104^.^.	Seita.3G016200.1.p^Seita.3G016200.1.p^Q:239-1084,H:22-307^87.063%ID^E:8.8e-135^.^.	.	PVH36008.1^PVH36008.1^Q:5-1081,H:64-427^79.2%ID^E:1.9e-167^.^.	Seita.3G016200.1.p^Seita.3G016200.1.p^Q:80-361,H:22-307^87.063%ID^E:1.92e-159^.^.	.	PVH36008.1^PVH36008.1^Q:2-360,H:64-427^79.2%ID^E:7.3e-170^.^.	PF00249.32^Myb_DNA-binding^Myb-like DNA-binding domain^78-125^E:3.3e-08`PF00249.32^Myb_DNA-binding^Myb-like DNA-binding domain^187-231^E:5.3e-11	.	.	.	.	MYB
402	Transcript_72024	sp|Q6YYC0|C3H55_ORYSJ^sp|Q6YYC0|C3H55_ORYSJ^Q:604-1065,H:1-180^62.088%ID^E:5.36e-53^.^.	Transcript_72024.p2	604-1134[+]	sp|Q6YYC0|C3H55_ORYSJ^sp|Q6YYC0|C3H55_ORYSJ^Q:1-155,H:1-181^62.295%ID^E:1.08e-56^.^.	Seita.6G073300.1.p^Seita.6G073300.1.p^Q:604-1065,H:1-147^72.903%ID^E:5.92e-52^.^.	.	RLM62127.1^RLM62127.1^Q:604-1041,H:1-142^73.5%ID^E:1.3e-56^.^.	Seita.6G073300.1.p^Seita.6G073300.1.p^Q:1-154,H:1-147^72.903%ID^E:3.35e-55^.^.	.	RLM62127.1^RLM62127.1^Q:1-146,H:1-142^73.5%ID^E:1.3e-58^.^.	.	.	.	.	.	C3H
403	Transcript_72073	sp|Q10RP4|SE14_ORYSJ^sp|Q10RP4|SE14_ORYSJ^Q:1355-1975,H:1290-1483^42.029%ID^E:2.61e-45^.^.	Transcript_72073.p1	2-1993[+]	sp|Q10RP4|SE14_ORYSJ^sp|Q10RP4|SE14_ORYSJ^Q:452-658,H:1290-1483^42.029%ID^E:5.48e-50^.^.	Seita.9G540000.1.p^Seita.9G540000.1.p^Q:242-1987,H:35-570^62.521%ID^E:0^.^.	.	XP_039779964.1^XP_039779964.1^Q:152-1987,H:1-606^54.2%ID^E:1.9e-169^.^.	Seita.9G540000.1.p^Seita.9G540000.1.p^Q:51-662,H:1-570^63.752%ID^E:0^.^.	.	XP_039779964.1^XP_039779964.1^Q:51-661,H:1-605^54.3%ID^E:3.2e-170^.^.	.	.	.	.	.	C2H2
404	Transcript_72162	sp|Q6H500|RSBZ4_ORYSJ^sp|Q6H500|RSBZ4_ORYSJ^Q:303-956,H:29-250^76.577%ID^E:3.9e-107^.^.	Transcript_72162.p1	3-956[+]	sp|Q6H500|RSBZ4_ORYSJ^sp|Q6H500|RSBZ4_ORYSJ^Q:71-318,H:1-250^74.603%ID^E:2.33e-121^.^.	Seita.1G068600.1.p^Seita.1G068600.1.p^Q:192-956,H:1-269^75.465%ID^E:4.64e-127^.^.	.	XP_021315644.1^XP_021315644.1^Q:192-956,H:1-271^80.6%ID^E:9.2e-134^.^.	Seita.1G068600.1.p^Seita.1G068600.1.p^Q:64-318,H:1-269^79.779%ID^E:1.54e-146^.^.	.	XP_021315644.1^XP_021315644.1^Q:64-318,H:1-271^80.6%ID^E:9.2e-134^.^.	PF00170.22^bZIP_1^bZIP transcription factor^192-242^E:1.4e-14`PF07716.16^bZIP_2^Basic region leucine zipper^193-238^E:1.8e-09	.	.	GO:0003700^molecular_function^DNA-binding transcription factor activity`GO:0006355^biological_process^regulation of transcription, DNA-templated	.	bZIP
405	Transcript_72185	sp|Q1PFE1|AIL1_ARATH^sp|Q1PFE1|AIL1_ARATH^Q:1-393,H:253-383^70.229%ID^E:3.19e-51^.^.`sp|Q1PFE1|AIL1_ARATH^sp|Q1PFE1|AIL1_ARATH^Q:7-126,H:349-388^45%ID^E:6.25e-05^.^.	Transcript_72185.p1	1-393[+]	sp|Q6PQQ3|AIL5_ARATH^sp|Q6PQQ3|AIL5_ARATH^Q:1-131,H:233-363^69.466%ID^E:6.14e-61^.^.`sp|Q6PQQ3|AIL5_ARATH^sp|Q6PQQ3|AIL5_ARATH^Q:61-130,H:191-268^38.462%ID^E:5.72e-09^.^.`sp|Q6PQQ3|AIL5_ARATH^sp|Q6PQQ3|AIL5_ARATH^Q:3-42,H:329-368^47.5%ID^E:4.93e-06^.^.	Seita.1G319700.1.p^Seita.1G319700.1.p^Q:1-393,H:209-339^95.42%ID^E:3.43e-76^.^.`Seita.1G319700.1.p^Seita.1G319700.1.p^Q:7-123,H:305-343^46.154%ID^E:2.34e-05^.^.	.	XP_004953856.1^XP_004953856.1^Q:1-393,H:209-339^95.4%ID^E:5.2e-82^.^.	Seita.1G319700.1.p^Seita.1G319700.1.p^Q:1-131,H:209-339^95.42%ID^E:2.46e-89^.^.`Seita.1G319700.1.p^Seita.1G319700.1.p^Q:3-41,H:305-343^46.154%ID^E:2.95e-05^.^.	.	XP_004953856.1^XP_004953856.1^Q:1-131,H:209-339^95.4%ID^E:5.2e-82^.^.	PF00847.21^AP2^AP2 domain^3-29^E:8e-05`PF00847.21^AP2^AP2 domain^73-123^E:3.1e-11	.	.	GO:0003700^molecular_function^DNA-binding transcription factor activity`GO:0006355^biological_process^regulation of transcription, DNA-templated	K09285	AP2
406	Transcript_72321	sp|Q54NA6|MYBL_DICDI^sp|Q54NA6|MYBL_DICDI^Q:1249-2037,H:525-792^39.63%ID^E:3.78e-51^.^.`sp|Q54NA6|MYBL_DICDI^sp|Q54NA6|MYBL_DICDI^Q:1216-1749,H:567-746^33.516%ID^E:2.51e-19^.^.`sp|Q54NA6|MYBL_DICDI^sp|Q54NA6|MYBL_DICDI^Q:1210-1596,H:621-748^35.385%ID^E:2.5e-14^.^.	Transcript_72321.p1	1-2511[+]	sp|Q54NA6|MYBL_DICDI^sp|Q54NA6|MYBL_DICDI^Q:417-679,H:525-792^39.63%ID^E:3.67e-52^.^.`sp|Q54NA6|MYBL_DICDI^sp|Q54NA6|MYBL_DICDI^Q:406-583,H:567-746^33.516%ID^E:5.84e-20^.^.`sp|Q54NA6|MYBL_DICDI^sp|Q54NA6|MYBL_DICDI^Q:404-532,H:621-748^35.385%ID^E:7.12e-15^.^.	Seita.2G028600.1.p^Seita.2G028600.1.p^Q:754-2502,H:140-776^70.487%ID^E:0^.^.`Seita.2G028600.1.p^Seita.2G028600.1.p^Q:2191-2508,H:725-869^49.333%ID^E:7.41e-52^.^.`Seita.2G028600.1.p^Seita.2G028600.1.p^Q:2615-2848,H:870-946^73.077%ID^E:7.41e-52^.^.	.	TVU41062.1^TVU41062.1^Q:754-2343,H:296-825^75.1%ID^E:4e-269^.^.	Seita.2G028600.1.p^Seita.2G028600.1.p^Q:252-834,H:140-776^70.487%ID^E:0^.^.`Seita.2G028600.1.p^Seita.2G028600.1.p^Q:716-836,H:711-869^47.273%ID^E:3.46e-26^.^.	.	TVU41062.1^TVU41062.1^Q:252-781,H:296-825^75.1%ID^E:1e-274^.^.	PF15612.7^WHIM1^WSTF, HB1, Itc1p, MBD9 motif 1^171-201^E:1.7e-05`PF13921.7^Myb_DNA-bind_6^Myb-like DNA-binding domain^340-447^E:5.8e-05`PF00249.32^Myb_DNA-binding^Myb-like DNA-binding domain^437-481^E:1e-06`PF13921.7^Myb_DNA-bind_6^Myb-like DNA-binding domain^439-500^E:1.4e-11`PF00249.32^Myb_DNA-binding^Myb-like DNA-binding domain^489-533^E:5.3e-13`PF13921.7^Myb_DNA-bind_6^Myb-like DNA-binding do…	.	.	.	K09422	MYB
407	Transcript_72393	sp|Q9C8N5|STOP1_ARATH^sp|Q9C8N5|STOP1_ARATH^Q:403-918,H:226-402^56.425%ID^E:1.8e-66^.^.	Transcript_72393.p1	1-1095[+]	sp|Q9C8N5|STOP1_ARATH^sp|Q9C8N5|STOP1_ARATH^Q:1-297,H:57-389^39.181%ID^E:7.06e-74^.^.	Seita.1G204500.1.p^Seita.1G204500.1.p^Q:118-1095,H:65-393^80.606%ID^E:8.55e-159^.^.	.	RLM78482.1^RLM78482.1^Q:28-1089,H:40-393^83.5%ID^E:2.4e-187^.^.	Seita.1G204500.1.p^Seita.1G204500.1.p^Q:40-365,H:65-393^81.269%ID^E:1.49e-177^.^.	.	RLM78482.1^RLM78482.1^Q:10-363,H:40-393^83.5%ID^E:3.2e-190^.^.	PF00096.27^zf-C2H2^Zinc finger, C2H2 type^154-175^E:0.00025	.	.	GO:0003676^molecular_function^nucleic acid binding	.	C2H2
408	Transcript_72429	sp|Q9CAA9|BH049_ARATH^sp|Q9CAA9|BH049_ARATH^Q:270-830,H:208-406^55%ID^E:2.12e-51^.^.	Transcript_72429.p1	126-1067[+]	sp|Q9CAA9|BH049_ARATH^sp|Q9CAA9|BH049_ARATH^Q:49-235,H:208-406^55.172%ID^E:2.43e-57^.^.	Seita.2G241500.1.p^Seita.2G241500.1.p^Q:156-1067,H:132-437^92.182%ID^E:0^.^.	.	XP_039819793.1^XP_039819793.1^Q:51-1064,H:101-438^88.3%ID^E:1.1e-190^.^.	Seita.2G241500.1.p^Seita.2G241500.1.p^Q:11-314,H:132-437^92.182%ID^E:0^.^.	.	CAD6224547.1^CAD6224547.1^Q:1-313,H:123-438^91.5%ID^E:2e-188^.^.	PF00010.27^HLH^Helix-loop-helix DNA-binding domain^141-189^E:7.4e-07	.	.	GO:0046983^molecular_function^protein dimerization activity	.	bHLH
409	Transcript_72480	sp|Q01371|WC1_NEUCR^sp|Q01371|WC1_NEUCR^Q:2-850,H:708-974^58.246%ID^E:3.57e-83^.^.	Transcript_72480.p1	2-1126[+]	sp|Q01371|WC1_NEUCR^sp|Q01371|WC1_NEUCR^Q:1-357,H:708-1052^52.198%ID^E:1.65e-89^.^.	Seita.5G470400.1.p^Seita.5G470400.1.p^Q:722-829,H:29-64^55.556%ID^E:4.35e-08^.^.	.	RYN33093.1^RYN33093.1^Q:2-1123,H:699-1072^100%ID^E:1.8e-249^.^.	Seita.5G470400.1.p^Seita.5G470400.1.p^Q:241-276,H:29-64^55.556%ID^E:1.71e-08^.^.	.	RYN33093.1^RYN33093.1^Q:1-374,H:699-1072^100%ID^E:1.1e-251^.^.	PF00320.28^GATA^GATA zinc finger^243-276^E:3e-15	.	.	GO:0008270^molecular_function^zinc ion binding`GO:0043565^molecular_function^sequence-specific DNA binding`GO:0006355^biological_process^regulation of transcription, DNA-templated	.	GATA
410	Transcript_72537	sp|F4JIF5|TCX2_ARATH^sp|F4JIF5|TCX2_ARATH^Q:772-2235,H:202-670^42.773%ID^E:3.33e-83^.^.`sp|F4JIF5|TCX2_ARATH^sp|F4JIF5|TCX2_ARATH^Q:19-192,H:21-76^49.153%ID^E:1.06e-05^.^.	Transcript_72537.p1	1-2289[+]	sp|Q9LUI3|TSO1_ARATH^sp|Q9LUI3|TSO1_ARATH^Q:7-745,H:22-691^36.328%ID^E:3.06e-103^.^.	Seita.2G050700.1.p^Seita.2G050700.1.p^Q:19-2289,H:35-783^84.016%ID^E:0^.^.	.	XP_034580617.1^XP_034580617.1^Q:19-2289,H:17-765^84.3%ID^E:0^.^.	Seita.2G050700.1.p^Seita.2G050700.1.p^Q:7-763,H:35-783^84.016%ID^E:0^.^.	.	XP_034580617.1^XP_034580617.1^Q:7-763,H:17-765^84.3%ID^E:0^.^.	PF03638.16^TCR^Tesmin/TSO1-like CXC domain, cysteine-rich domain^460-495^E:1.3e-11`PF03638.16^TCR^Tesmin/TSO1-like CXC domain, cysteine-rich domain^545-581^E:1.5e-11	.	.	.	.	CPP
411	Transcript_72562	sp|Q9SZL8|FRS5_ARATH^sp|Q9SZL8|FRS5_ARATH^Q:280-1968,H:68-635^36.888%ID^E:9.92e-116^.^.	Transcript_72562.p1	46-2229[+]	sp|Q9SZL8|FRS5_ARATH^sp|Q9SZL8|FRS5_ARATH^Q:79-641,H:68-635^36.888%ID^E:1.75e-120^.^.	Seita.9G517600.3.p^Seita.9G517600.3.p^Q:46-2229,H:1-728^89.698%ID^E:0^.^.	.	XP_004985481.1^XP_004985481.1^Q:46-2226,H:1-727^89.7%ID^E:0^.^.	Seita.9G517600.3.p^Seita.9G517600.3.p^Q:1-728,H:1-728^89.698%ID^E:0^.^.	.	XP_004985481.1^XP_004985481.1^Q:1-727,H:1-727^89.7%ID^E:0^.^.	PF00320.28^GATA^GATA zinc finger^29-62^E:9.4e-10`PF03101.16^FAR1^FAR1 DNA-binding domain^98-183^E:2.2e-27`PF10551.10^MULE^MULE transposase domain^307-401^E:8.5e-25`PF04434.18^SWIM^SWIM zinc finger^389-398^E:2700`PF04434.18^SWIM^SWIM zinc finger^575-619^E:1.5e-05	.	.	GO:0008270^molecular_function^zinc ion binding`GO:0043565^molecular_function^sequence-specific DNA binding`GO:0006355^biological_process^regulation of transcription, DNA-templated	K17604	FAR1
412	Transcript_72570	sp|F4K933|ET2_ARATH^sp|F4K933|ET2_ARATH^Q:151-1647,H:14-483^32.58%ID^E:8.89e-60^.^.`sp|F4K933|ET2_ARATH^sp|F4K933|ET2_ARATH^Q:1555-1812,H:277-379^28.155%ID^E:0.000575^.^.	Transcript_72570.p1	127-1803[+]	sp|F4K933|ET2_ARATH^sp|F4K933|ET2_ARATH^Q:2-507,H:7-483^32.342%ID^E:4.04e-61^.^.`sp|F4K933|ET2_ARATH^sp|F4K933|ET2_ARATH^Q:477-557,H:277-374^28.571%ID^E:0.000793^.^.	Seita.2G371900.1.p^Seita.2G371900.1.p^Q:148-1788,H:6-567^73.628%ID^E:0^.^.	.	RLN35464.1^RLN35464.1^Q:127-1785,H:1-569^75.1%ID^E:3.4e-297^.^.	Seita.2G371900.1.p^Seita.2G371900.1.p^Q:5-554,H:3-567^73.592%ID^E:0^.^.	.	RLN35464.1^RLN35464.1^Q:1-553,H:1-569^75.1%ID^E:7.4e-300^.^.	.	.	.	.	.	HRT-like
413	Transcript_72737	sp|Q9LSQ3|BH082_ARATH^sp|Q9LSQ3|BH082_ARATH^Q:1168-1614,H:96-243^69.128%ID^E:4.82e-56^.^.	Transcript_72737.p1	256-1803[+]	sp|Q9LSQ3|BH082_ARATH^sp|Q9LSQ3|BH082_ARATH^Q:267-466,H:63-256^62.255%ID^E:7.78e-73^.^.	Seita.1G200500.1.p^Seita.1G200500.1.p^Q:256-1710,H:1-493^70.281%ID^E:4.34e-179^.^.	.	XP_039790073.1^XP_039790073.1^Q:256-1710,H:1-497^70.5%ID^E:2.1e-208^.^.	Seita.1G200500.1.p^Seita.1G200500.1.p^Q:1-486,H:1-494^70.942%ID^E:0^.^.	.	XP_039790073.1^XP_039790073.1^Q:1-485,H:1-497^70.5%ID^E:2.9e-210^.^.	PF00010.27^HLH^Helix-loop-helix DNA-binding domain^319-364^E:4.4e-10	.	.	GO:0046983^molecular_function^protein dimerization activity	.	bHLH
414	Transcript_72986	sp|Q9ASQ2|MAMYB_ARATH^sp|Q9ASQ2|MAMYB_ARATH^Q:502-807,H:124-231^35.185%ID^E:3.04e-11^.^.	Transcript_72986.p1	1-921[+]	sp|Q9ASQ2|MAMYB_ARATH^sp|Q9ASQ2|MAMYB_ARATH^Q:196-301,H:156-267^33.036%ID^E:1.18e-12^.^.	Seita.6G054000.1.p^Seita.6G054000.1.p^Q:574-810,H:164-242^87.342%ID^E:1.17e-40^.^.`Seita.6G054000.1.p^Seita.6G054000.1.p^Q:368-553,H:87-149^63.492%ID^E:1.17e-40^.^.	.	XP_034598520.1^XP_034598520.1^Q:113-553,H:1-149^67.3%ID^E:3.4e-46^.^.	Seita.6G054000.1.p^Seita.6G054000.1.p^Q:192-270,H:164-242^87.342%ID^E:1.59e-32^.^.	.	PUZ50208.1^PUZ50208.1^Q:184-286,H:154-256^82.5%ID^E:5.3e-45^.^.	.	.	.	.	.	MYB
415	Transcript_72992	sp|F7J0N2|RGA5R_ORYSJ^sp|F7J0N2|RGA5R_ORYSJ^Q:218-1849,H:1-543^41.304%ID^E:1.49e-117^.^.	Transcript_72992.p1	218-1849[+]	sp|F7J0N2|RGA5R_ORYSJ^sp|F7J0N2|RGA5R_ORYSJ^Q:1-544,H:1-543^41.622%ID^E:3.15e-122^.^.	Seita.2G175200.1.p^Seita.2G175200.1.p^Q:233-1849,H:26-564^64.815%ID^E:0^.^.	AFY93328_1^AFY93328_1^Q:752-1774,H:115-440^20.9%ID^E:5.7e-06^.^.	OEL27774.1^OEL27774.1^Q:203-1849,H:14-563^66.8%ID^E:2.6e-251^.^.	Seita.2G175200.1.p^Seita.2G175200.1.p^Q:6-544,H:26-564^64.815%ID^E:0^.^.	AFY93328_1^AFY93328_1^Q:179-519,H:115-440^20.9%ID^E:4.7e-06^.^.	OEL27774.1^OEL27774.1^Q:1-544,H:19-563^67%ID^E:3.4e-252^.^.	PF18052.2^Rx_N^Rx N-terminal domain^17-92^E:2.5e-11`PF00931.23^NB-ARC^NB-ARC domain^183-427^E:7.1e-42	.	.	GO:0043531^molecular_function^ADP binding	.	WRKY
416	Transcript_73061	sp|Q5N712|JM705_ORYSJ^sp|Q5N712|JM705_ORYSJ^Q:1-2277,H:341-1116^59.755%ID^E:0^.^.	Transcript_73061.p1	1-2283[+]	sp|Q5N712|JM705_ORYSJ^sp|Q5N712|JM705_ORYSJ^Q:1-759,H:341-1116^59.755%ID^E:0^.^.	Seita.5G420700.1.p^Seita.5G420700.1.p^Q:1-2271,H:327-1118^73.292%ID^E:0^.^.	.	XP_025815151.1^XP_025815151.1^Q:1-2262,H:327-1125^70.9%ID^E:0^.^.	Seita.5G420700.1.p^Seita.5G420700.1.p^Q:1-757,H:327-1118^73.416%ID^E:0^.^.	.	XP_025815151.1^XP_025815151.1^Q:1-754,H:327-1125^70.9%ID^E:0^.^.	.	.	.	.	.	C2H2
417	Transcript_73077	sp|Q53K16|SCL7_ORYSJ^sp|Q53K16|SCL7_ORYSJ^Q:1-717,H:340-578^87.029%ID^E:1.62e-138^.^.	Transcript_73077.p1	1-720[+]	sp|Q53K16|SCL7_ORYSJ^sp|Q53K16|SCL7_ORYSJ^Q:1-239,H:340-578^87.029%ID^E:1.83e-148^.^.	Seita.9G112200.1.p^Seita.9G112200.1.p^Q:1-720,H:324-563^92.5%ID^E:1.94e-148^.^.	.	KAF8674358.1^KAF8674358.1^Q:1-717,H:323-561^92.5%ID^E:5e-153^.^.	Seita.9G112200.1.p^Seita.9G112200.1.p^Q:1-240,H:324-563^92.5%ID^E:1.42e-159^.^.	.	KAF8674358.1^KAF8674358.1^Q:1-239,H:323-561^92.5%ID^E:1.7e-154^.^.	PF03514.15^GRAS^GRAS domain family^2-239^E:4e-61	.	.	.	.	GRAS
418	Transcript_73088	sp|Q7XSS9|ARFM_ORYSJ^sp|Q7XSS9|ARFM_ORYSJ^Q:3-542,H:318-497^44.211%ID^E:4.74e-26^.^.	Transcript_73088.p1	3-581[+]	sp|Q7XSS9|ARFM_ORYSJ^sp|Q7XSS9|ARFM_ORYSJ^Q:1-186,H:318-503^44.898%ID^E:1.04e-30^.^.	Seita.3G003300.1.p^Seita.3G003300.1.p^Q:3-533,H:303-487^69.841%ID^E:2.98e-74^.^.	.	TVU16711.1^TVU16711.1^Q:3-575,H:300-501^76.4%ID^E:3.3e-89^.^.	Seita.3G003300.1.p^Seita.3G003300.1.p^Q:1-193,H:303-503^69.268%ID^E:9.62e-84^.^.	.	TVU16711.1^TVU16711.1^Q:1-191,H:300-501^76.4%ID^E:3.5e-92^.^.	.	.	.	.	.	ARF
419	Transcript_73100	sp|Q01I23|HOX17_ORYSI^sp|Q01I23|HOX17_ORYSI^Q:270-593,H:20-135^80.172%ID^E:3.59e-48^.^.	Transcript_73100.p1	216-662[+]	sp|Q01I23|HOX17_ORYSI^sp|Q01I23|HOX17_ORYSI^Q:1-126,H:1-135^80%ID^E:2.63e-52^.^.	Seita.7G187800.1.p^Seita.7G187800.1.p^Q:270-593,H:20-129^89.091%ID^E:4.98e-63^.^.	.	KAF8702367.1^KAF8702367.1^Q:216-593,H:1-129^89.9%ID^E:2.5e-68^.^.	Seita.7G187800.1.p^Seita.7G187800.1.p^Q:1-126,H:1-129^89.922%ID^E:1.15e-66^.^.	.	KAF8702367.1^KAF8702367.1^Q:1-126,H:1-129^89.9%ID^E:1.7e-69^.^.	PF00046.30^Homeodomain^Homeodomain^72-126^E:1.3e-17	.	.	GO:0003677^molecular_function^DNA binding	K09338	HD-ZIP
420	Transcript_73105	sp|Q9SZL8|FRS5_ARATH^sp|Q9SZL8|FRS5_ARATH^Q:274-1401,H:63-442^35.844%ID^E:3.54e-74^.^.	Transcript_73105.p1	265-1413[+]	sp|Q9SZL8|FRS5_ARATH^sp|Q9SZL8|FRS5_ARATH^Q:4-379,H:63-442^36.623%ID^E:1.97e-79^.^.	Seita.2G388600.1.p^Seita.2G388600.1.p^Q:319-1401,H:104-469^35.31%ID^E:2.24e-63^.^.	.	XP_034571046.1^XP_034571046.1^Q:265-1413,H:1-383^67%ID^E:1.1e-188^.^.	Seita.2G388600.1.p^Seita.2G388600.1.p^Q:19-379,H:104-469^35.31%ID^E:1.94e-70^.^.	.	XP_034571046.1^XP_034571046.1^Q:1-383,H:1-383^67%ID^E:5.3e-190^.^.	PF03101.16^FAR1^FAR1 DNA-binding domain^31-120^E:6.3e-19`PF10551.10^MULE^MULE transposase domain^242-336^E:1.1e-28`PF00872.19^Transposase_mut^Transposase, Mutator family^262-371^E:0.00022	.	.	GO:0003677^molecular_function^DNA binding`GO:0004803^molecular_function^transposase activity`GO:0006313^biological_process^transposition, DNA-mediated	.	FAR1
421	Transcript_73159	sp|Q9SAK5|APL_ARATH^sp|Q9SAK5|APL_ARATH^Q:3-680,H:73-311^43.922%ID^E:1.43e-48^.^.	Transcript_73159.p1	3-680[+]	sp|Q9SAK5|APL_ARATH^sp|Q9SAK5|APL_ARATH^Q:1-226,H:73-311^43.922%ID^E:1.28e-48^.^.	Seita.4G185800.1.p^Seita.4G185800.1.p^Q:3-680,H:76-300^79.221%ID^E:6.77e-126^.^.	.	XP_012700824.1^XP_012700824.1^Q:3-680,H:76-300^77.9%ID^E:2.9e-106^.^.	Seita.4G185800.1.p^Seita.4G185800.1.p^Q:1-226,H:76-300^79.221%ID^E:6.09e-126^.^.	.	XP_012700824.1^XP_012700824.1^Q:1-226,H:76-300^77.9%ID^E:2.9e-106^.^.	PF14379.7^Myb_CC_LHEQLE^MYB-CC type transfactor, LHEQLE motif^58-103^E:3.8e-25	.	.	.	.	G2-like
422	Transcript_73265	sp|Q9FV71|E2FB_ARATH^sp|Q9FV71|E2FB_ARATH^Q:24-983,H:93-419^45.723%ID^E:9.66e-76^.^.	Transcript_73265.p1	3-992[+]	sp|Q9FV71|E2FB_ARATH^sp|Q9FV71|E2FB_ARATH^Q:8-327,H:93-419^45.723%ID^E:2.85e-88^.^.	Seita.7G011900.1.p^Seita.7G011900.1.p^Q:18-992,H:159-483^80%ID^E:3.69e-173^.^.	.	PUZ46103.1^PUZ46103.1^Q:18-989,H:158-481^82.7%ID^E:9.8e-184^.^.	Seita.7G011900.1.p^Seita.7G011900.1.p^Q:6-330,H:159-483^80%ID^E:0^.^.	.	PUZ46103.1^PUZ46103.1^Q:6-329,H:158-481^82.7%ID^E:1.1e-185^.^.	PF02319.21^E2F_TDP^E2F/DP family winged-helix DNA-binding domain^49-112^E:1.7e-24`PF16421.6^E2F_CC-MB^E2F transcription factor CC-MB domain^128-233^E:8.4e-27	.	.	GO:0003700^molecular_function^DNA-binding transcription factor activity`GO:0006355^biological_process^regulation of transcription, DNA-templated`GO:0005667^cellular_component^transcription regulator complex`GO:0046983^molecular_function^protein dimerization activity	K06620	E2F/DP
423	Transcript_73584	sp|Q8LSZ4|E2FE_ARATH^sp|Q8LSZ4|E2FE_ARATH^Q:85-1032,H:86-393^41.59%ID^E:5.96e-64^.^.`sp|Q8LSZ4|E2FE_ARATH^sp|Q8LSZ4|E2FE_ARATH^Q:364-561,H:34-89^39.394%ID^E:0.000207^.^.	Transcript_73584.p1	1-1044[+]	sp|Q8LSZ4|E2FE_ARATH^sp|Q8LSZ4|E2FE_ARATH^Q:29-344,H:86-393^41.071%ID^E:6.21e-67^.^.`sp|Q8LSZ4|E2FE_ARATH^sp|Q8LSZ4|E2FE_ARATH^Q:122-187,H:34-89^39.394%ID^E:9.06e-05^.^.	Seita.4G108100.1.p^Seita.4G108100.1.p^Q:85-1044,H:137-452^82.188%ID^E:2.87e-179^.^.`Seita.4G108100.1.p^Seita.4G108100.1.p^Q:340-606,H:77-150^42.697%ID^E:1.89e-09^.^.	.	CAD6339669.1^CAD6339669.1^Q:85-1041,H:109-427^86.2%ID^E:8.8e-190^.^.	Seita.4G108100.1.p^Seita.4G108100.1.p^Q:29-348,H:137-452^84.062%ID^E:0^.^.`Seita.4G108100.1.p^Seita.4G108100.1.p^Q:114-202,H:77-150^42.697%ID^E:8.6e-10^.^.	.	CAD6339669.1^CAD6339669.1^Q:29-347,H:109-427^86.2%ID^E:6.5e-191^.^.	PF02319.21^E2F_TDP^E2F/DP family winged-helix DNA-binding domain^123-202^E:1.6e-21	.	.	GO:0003700^molecular_function^DNA-binding transcription factor activity`GO:0006355^biological_process^regulation of transcription, DNA-templated`GO:0005667^cellular_component^transcription regulator complex	.	E2F/DP
424	Transcript_73970	sp|Q9S7L2|MYB98_ARATH^sp|Q9S7L2|MYB98_ARATH^Q:336-827,H:175-343^61.047%ID^E:5.15e-58^.^.	Transcript_73970.p1	3-1007[+]	sp|Q9S7L2|MYB98_ARATH^sp|Q9S7L2|MYB98_ARATH^Q:112-275,H:175-343^61.047%ID^E:1.75e-65^.^.	Seita.9G054400.1.p^Seita.9G054400.1.p^Q:183-965,H:1-262^77.863%ID^E:6.65e-122^.^.	.	XP_039825544.1^XP_039825544.1^Q:39-980,H:1-315^78.2%ID^E:2.9e-173^.^.	Seita.9G054400.1.p^Seita.9G054400.1.p^Q:61-321,H:1-262^80.228%ID^E:8.98e-133^.^.	.	XP_039825544.1^XP_039825544.1^Q:13-326,H:1-315^78.2%ID^E:2.9e-173^.^.	PF00249.32^Myb_DNA-binding^Myb-like DNA-binding domain^146-192^E:5.5e-16`PF13921.7^Myb_DNA-bind_6^Myb-like DNA-binding domain^149-206^E:3.7e-17`PF00249.32^Myb_DNA-binding^Myb-like DNA-binding domain^201-240^E:2.5e-15`PF13921.7^Myb_DNA-bind_6^Myb-like DNA-binding domain^201-242^E:5.4e-08	.	.	.	K09422	MYB
425	Transcript_74198	sp|A2ZAI7|ROC3_ORYSI^sp|A2ZAI7|ROC3_ORYSI^Q:150-938,H:595-879^82.105%ID^E:6.55e-142^.^.	Transcript_74198.p1	180-956[+]	sp|A2ZAI7|ROC3_ORYSI^sp|A2ZAI7|ROC3_ORYSI^Q:1-253,H:605-879^81.455%ID^E:1.29e-143^.^.	Seita.9G309800.2.p^Seita.9G309800.2.p^Q:150-956,H:613-882^94.074%ID^E:2.94e-160^.^.	.	VAH05616.1^VAH05616.1^Q:150-953,H:151-419^89.6%ID^E:9.9e-163^.^.	Seita.9G309800.2.p^Seita.9G309800.2.p^Q:1-256,H:623-878^94.141%ID^E:1.19e-168^.^.	.	VAH05616.1^VAH05616.1^Q:1-258,H:161-419^89.2%ID^E:4.7e-156^.^.	.	.	.	.	.	HD-ZIP
426	Transcript_74246	sp|P41696|AZF1_YEAST^sp|P41696|AZF1_YEAST^Q:37-300,H:530-638^36.842%ID^E:5.91e-13^.^.`sp|P41696|AZF1_YEAST^sp|P41696|AZF1_YEAST^Q:145-297,H:647-695^43.137%ID^E:1.26e-07^.^.	Transcript_74246.p1	1-300[+]	sp|P41696|AZF1_YEAST^sp|P41696|AZF1_YEAST^Q:13-100,H:530-638^36.842%ID^E:5.32e-13^.^.`sp|P41696|AZF1_YEAST^sp|P41696|AZF1_YEAST^Q:49-99,H:647-695^43.137%ID^E:1.13e-07^.^.	Seita.3G068200.1.p^Seita.3G068200.1.p^Q:145-300,H:118-169^44.231%ID^E:5.66e-09^.^.`Seita.3G068200.1.p^Seita.3G068200.1.p^Q:142-300,H:147-199^32.075%ID^E:0.000374^.^.`Seita.3G068200.1.p^Seita.3G068200.1.p^Q:151-297,H:91-138^34.694%ID^E:0.000814^.^.	.	RYO58249.1^RYO58249.1^Q:1-240,H:137-216^97.5%ID^E:3.7e-45^.^.	Seita.3G068200.1.p^Seita.3G068200.1.p^Q:49-100,H:118-169^44.231%ID^E:5.09e-09^.^.`Seita.3G068200.1.p^Seita.3G068200.1.p^Q:48-100,H:147-199^32.075%ID^E:0.000336^.^.`Seita.3G068200.1.p^Seita.3G068200.1.p^Q:51-99,H:91-138^34.694%ID^E:0.000733^.^.	.	RYO58249.1^RYO58249.1^Q:1-80,H:137-216^97.5%ID^E:3.7e-45^.^.	PF00096.27^zf-C2H2^Zinc finger, C2H2 type^51-75^E:6.1e-05	.	.	GO:0003676^molecular_function^nucleic acid binding	.	C2H2
427	Transcript_74742	sp|Q94CL7|PHR1_ARATH^sp|Q94CL7|PHR1_ARATH^Q:105-434,H:251-361^53.153%ID^E:4.59e-26^.^.	Transcript_74742.p1	33-545[+]	sp|Q94CL7|PHR1_ARATH^sp|Q94CL7|PHR1_ARATH^Q:25-134,H:251-361^53.153%ID^E:8.8e-31^.^.	Seita.9G416300.2.p^Seita.9G416300.2.p^Q:24-494,H:215-375^40.936%ID^E:1.73e-25^.^.	.	TVU27726.1^TVU27726.1^Q:66-506,H:302-448^74.1%ID^E:5e-57^.^.	Seita.2G118400.1.p^Seita.2G118400.1.p^Q:25-128,H:268-371^53.333%ID^E:1.08e-29^.^.	.	TVU27726.1^TVU27726.1^Q:12-158,H:302-448^74.1%ID^E:1.9e-57^.^.	PF14379.7^Myb_CC_LHEQLE^MYB-CC type transfactor, LHEQLE motif^89-130^E:3.4e-15	sigP:1^25^0.547^YES	.	.	.	G2-like
428	Transcript_74823	sp|Q9SZL8|FRS5_ARATH^sp|Q9SZL8|FRS5_ARATH^Q:97-2097,H:16-708^34.708%ID^E:3.42e-121^.^.	Transcript_74823.p1	85-2100[+]	sp|Q9SZL8|FRS5_ARATH^sp|Q9SZL8|FRS5_ARATH^Q:5-671,H:16-708^34.708%ID^E:6.49e-134^.^.	Seita.4G225600.2.p^Seita.4G225600.2.p^Q:85-2100,H:1-672^86.924%ID^E:0^.^.	.	PUZ60079.1^PUZ60079.1^Q:85-2097,H:1-671^87.8%ID^E:0^.^.	Seita.4G225600.2.p^Seita.4G225600.2.p^Q:1-672,H:1-672^86.924%ID^E:0^.^.	.	PUZ60079.1^PUZ60079.1^Q:1-671,H:1-671^87.8%ID^E:0^.^.	PF03101.16^FAR1^FAR1 DNA-binding domain^82-173^E:1.5e-20`PF10551.10^MULE^MULE transposase domain^260-351^E:3.7e-21`PF04434.18^SWIM^SWIM zinc finger^546-574^E:2.5e-07	.	.	GO:0008270^molecular_function^zinc ion binding	.	FAR1
429	Transcript_75185	sp|Q8S983|ARFK_ORYSJ^sp|Q8S983|ARFK_ORYSJ^Q:3-1232,H:150-562^80.63%ID^E:0^.^.	Transcript_75185.p1	3-1232[+]	sp|Q8S983|ARFK_ORYSJ^sp|Q8S983|ARFK_ORYSJ^Q:1-410,H:150-562^80.63%ID^E:0^.^.	Seita.3G028100.3.p^Seita.3G028100.3.p^Q:3-1232,H:150-553^89.756%ID^E:0^.^.	.	RLM74024.1^RLM74024.1^Q:3-1232,H:150-559^91.5%ID^E:2e-267^.^.	Seita.3G028100.3.p^Seita.3G028100.3.p^Q:1-410,H:150-553^89.756%ID^E:0^.^.	.	RLM74024.1^RLM74024.1^Q:1-410,H:150-559^91.5%ID^E:2e-267^.^.	PF02362.22^B3^B3 DNA binding domain^1-95^E:2.4e-18`PF06507.14^Auxin_resp^Auxin response factor^120-202^E:3.4e-33	.	.	GO:0003677^molecular_function^DNA binding`GO:0006355^biological_process^regulation of transcription, DNA-templated`GO:0009725^biological_process^response to hormone`GO:0005634^cellular_component^nucleus	K14486	ARF
430	Transcript_75265	sp|Q7X8R0|EAT1_ORYSJ^sp|Q7X8R0|EAT1_ORYSJ^Q:3-356,H:6-122^61.017%ID^E:1.26e-40^.^.	Transcript_75265.p1	3-356[+]	sp|Q7X8R0|EAT1_ORYSJ^sp|Q7X8R0|EAT1_ORYSJ^Q:1-118,H:6-122^61.017%ID^E:1.14e-40^.^.	Seita.7G222500.2.p^Seita.7G222500.2.p^Q:3-356,H:6-123^72.034%ID^E:1.27e-54^.^.	.	RLM64358.1^RLM64358.1^Q:3-356,H:6-123^73.7%ID^E:1.3e-52^.^.	Seita.7G222500.2.p^Seita.7G222500.2.p^Q:1-118,H:6-123^72.034%ID^E:1.14e-54^.^.	.	RLM64358.1^RLM64358.1^Q:1-118,H:6-123^73.7%ID^E:1.3e-52^.^.	.	.	.	.	.	bHLH
431	Transcript_75394	.	Transcript_75394.p1	2-355[+]	.	Seita.1G094300.1.p^Seita.1G094300.1.p^Q:38-310,H:406-497^71.739%ID^E:6.77e-38^.^.	.	PUZ73981.1^PUZ73981.1^Q:2-355,H:398-517^70.8%ID^E:1e-41^.^.	Seita.1G094300.1.p^Seita.1G094300.1.p^Q:13-104,H:406-498^72.043%ID^E:4.61e-39^.^.	.	PUZ73981.1^PUZ73981.1^Q:1-118,H:398-517^70.8%ID^E:1e-41^.^.	.	.	.	.	.	Nin-like
432	Transcript_75561	.	Transcript_75561.p1	1-513[+]	.	Seita.2G302300.1.p^Seita.2G302300.1.p^Q:79-513,H:238-365^50.685%ID^E:1.28e-29^.^.	.	CAD6223887.1^CAD6223887.1^Q:4-510,H:125-309^43.6%ID^E:2.1e-34^.^.	Seita.2G302300.1.p^Seita.2G302300.1.p^Q:27-171,H:238-365^51.034%ID^E:8.5e-36^.^.	.	CAD6223887.1^CAD6223887.1^Q:2-170,H:125-309^43.6%ID^E:1.8e-34^.^.	.	.	.	.	.	MYB_related
433	Transcript_75598	sp|Q4WHG0|CEF1_ASPFU^sp|Q4WHG0|CEF1_ASPFU^Q:9-521,H:339-511^58.286%ID^E:2.42e-55^.^.	Transcript_75598.p1	3-566[+]	sp|Q4WHG0|CEF1_ASPFU^sp|Q4WHG0|CEF1_ASPFU^Q:3-173,H:339-511^58.286%ID^E:2.18e-55^.^.	Seita.7G057500.1.p^Seita.7G057500.1.p^Q:24-506,H:331-496^41.808%ID^E:4.94e-18^.^.	.	KAB2101712.1^KAB2101712.1^Q:3-560,H:336-521^100%ID^E:2.1e-116^.^.	Seita.7G057500.1.p^Seita.7G057500.1.p^Q:8-168,H:331-496^41.808%ID^E:4.45e-18^.^.	.	KAB2101712.1^KAB2101712.1^Q:1-186,H:336-521^100%ID^E:2.1e-116^.^.	PF11831.9^Myb_Cef^pre-mRNA splicing factor component^82-186^E:9.1e-30	.	.	.	K12860	MYB
434	Transcript_75923	sp|Q52MZ2|TGA10_TOBAC^sp|Q52MZ2|TGA10_TOBAC^Q:3-635,H:131-322^47.273%ID^E:2.81e-49^.^.	Transcript_75923.p1	3-641[+]	sp|Q52MZ2|TGA10_TOBAC^sp|Q52MZ2|TGA10_TOBAC^Q:1-211,H:131-322^47.489%ID^E:8.71e-52^.^.	Seita.2G253800.2.p^Seita.2G253800.2.p^Q:3-638,H:91-306^86.574%ID^E:2.23e-119^.^.	.	ACG39046.1^ACG39046.1^Q:3-638,H:7-221^86%ID^E:5.8e-97^.^.	Seita.2G253800.2.p^Seita.2G253800.2.p^Q:1-212,H:91-306^86.574%ID^E:1.46e-120^.^.	.	ACG39046.1^ACG39046.1^Q:1-212,H:7-221^86%ID^E:5.8e-97^.^.	PF00170.22^bZIP_1^bZIP transcription factor^96-138^E:1.1e-08`PF07716.16^bZIP_2^Basic region leucine zipper^97-140^E:3.3e-07	.	.	GO:0003700^molecular_function^DNA-binding transcription factor activity`GO:0006355^biological_process^regulation of transcription, DNA-templated	K14431	bZIP
435	Transcript_76127	sp|P26307|VIV1_MAIZE^sp|P26307|VIV1_MAIZE^Q:2-361,H:505-626^93.443%ID^E:1.19e-75^.^.	Transcript_76127.p1	2-475[+]	sp|P26307|VIV1_MAIZE^sp|P26307|VIV1_MAIZE^Q:1-120,H:505-626^93.443%ID^E:1.07e-75^.^.	Seita.5G423900.1.p^Seita.5G423900.1.p^Q:2-442,H:520-667^79.73%ID^E:5.42e-78^.^.	.	XP_002458965.1^XP_002458965.1^Q:2-457,H:519-669^82.4%ID^E:1.3e-71^.^.	Seita.5G423900.1.p^Seita.5G423900.1.p^Q:1-147,H:520-667^79.73%ID^E:4.88e-78^.^.	.	XP_002458965.1^XP_002458965.1^Q:1-152,H:519-669^82.4%ID^E:1.3e-71^.^.	PF02362.22^B3^B3 DNA binding domain^14-109^E:2.4e-17	.	.	GO:0003677^molecular_function^DNA binding	.	B3
436	Transcript_77077	sp|Q6YYC0|C3H55_ORYSJ^sp|Q6YYC0|C3H55_ORYSJ^Q:91-315,H:309-383^45.333%ID^E:1.2e-11^.^.	Transcript_77077.p1	1-333[+]	sp|Q6YYC0|C3H55_ORYSJ^sp|Q6YYC0|C3H55_ORYSJ^Q:31-105,H:309-383^45.333%ID^E:1.08e-11^.^.	Seita.6G073300.1.p^Seita.6G073300.1.p^Q:91-318,H:281-356^50%ID^E:2.41e-13^.^.	.	.	Seita.6G073300.1.p^Seita.6G073300.1.p^Q:31-106,H:281-356^50%ID^E:2.17e-13^.^.	.	.	.	.	.	.	.	C3H
437	Transcript_77425	.	Transcript_77425.p1	3-299[-]	.	Seita.3G338800.1.p^Seita.3G338800.1.p^Q:299-9,H:237-343^40%ID^E:4.81e-14^.^.	.	OEL33795.1^OEL33795.1^Q:299-48,H:156-236^56.5%ID^E:1.4e-14^.^.	Seita.3G338800.1.p^Seita.3G338800.1.p^Q:1-97,H:237-343^45.455%ID^E:1.06e-20^.^.	.	OEL33795.1^OEL33795.1^Q:1-84,H:156-236^56.5%ID^E:1.4e-14^.^.	.	.	.	.	.	NF-YC
438	Transcript_78503	sp|A6BLW4|NFYC2_ORYSJ^sp|A6BLW4|NFYC2_ORYSJ^Q:233-310,H:195-223^82.759%ID^E:1.74e-05^.^.	Transcript_78503.p1	2-397[+]	sp|A6BLW4|NFYC2_ORYSJ^sp|A6BLW4|NFYC2_ORYSJ^Q:27-105,H:148-225^68.293%ID^E:1.03e-20^.^.	Seita.9G468100.1.p^Seita.9G468100.1.p^Q:233-310,H:195-221^77.778%ID^E:9.41e-06^.^.	.	ACR36073.1^ACR36073.1^Q:334-74,H:1-86^72.4%ID^E:1.6e-24^.^.	Seita.9G468100.1.p^Seita.9G468100.1.p^Q:27-125,H:148-245^67.647%ID^E:1.72e-21^.^.	.	NP_001147992.1^NP_001147992.1^Q:84-125,H:204-245^90.5%ID^E:2.2e-14^.^.	.	.	.	.	K06630	NF-YC
439	Transcript_78510	sp|Q9XI33|WIN1_ARATH^sp|Q9XI33|WIN1_ARATH^Q:70-357,H:101-196^59.375%ID^E:9.28e-26^.^.	Transcript_78510.p2	1-426[+]	sp|Q9XI33|WIN1_ARATH^sp|Q9XI33|WIN1_ARATH^Q:24-120,H:101-197^58.763%ID^E:1.68e-32^.^.	Seita.4G222600.1.p^Seita.4G222600.1.p^Q:49-426,H:100-233^67.91%ID^E:1.54e-47^.^.	.	TVU08104.1^TVU08104.1^Q:43-423,H:29-165^80.3%ID^E:3e-47^.^.	Seita.4G222600.1.p^Seita.4G222600.1.p^Q:17-142,H:100-233^77.372%ID^E:3.25e-60^.^.	.	TVU08104.1^TVU08104.1^Q:15-141,H:29-165^80.3%ID^E:5.2e-47^.^.	.	.	.	.	.	ERF
440	Transcript_78608	sp|Q9S793|FRS8_ARATH^sp|Q9S793|FRS8_ARATH^Q:236-394,H:95-147^41.509%ID^E:1.8e-06^.^.	Transcript_78608.p1	248-553[+]	sp|Q9S793|FRS8_ARATH^sp|Q9S793|FRS8_ARATH^Q:1-49,H:99-147^40.816%ID^E:5.66e-06^.^.	Seita.2G388600.1.p^Seita.2G388600.1.p^Q:212-394,H:94-153^45.902%ID^E:3.11e-10^.^.	.	XP_039842425.1^XP_039842425.1^Q:182-394,H:46-117^81.9%ID^E:8.4e-31^.^.	Seita.2G388600.1.p^Seita.2G388600.1.p^Q:1-49,H:106-153^46.939%ID^E:3.04e-07^.^.	.	ABA92085.1^ABA92085.1^Q:1-102,H:77-151^55.3%ID^E:5.1e-24^.^.	PF03101.16^FAR1^FAR1 DNA-binding domain^11-51^E:2.4e-09	.	.	.	.	FAR1
441	Transcript_78668	sp|F4JRF5|RLT3_ARATH^sp|F4JRF5|RLT3_ARATH^Q:4-315,H:1002-1103^58.654%ID^E:1.4e-33^.^.	Transcript_78668.p1	1-315[+]	sp|F4JRF5|RLT3_ARATH^sp|F4JRF5|RLT3_ARATH^Q:2-105,H:1002-1103^58.654%ID^E:5.5e-34^.^.	Seita.9G470200.3.p^Seita.9G470200.3.p^Q:1-315,H:1027-1131^98.095%ID^E:2.83e-59^.^.	.	TKV97103.1^TKV97103.1^Q:1-315,H:1027-1131^98.1%ID^E:6e-58^.^.	Seita.9G470200.4.p^Seita.9G470200.4.p^Q:1-105,H:1027-1131^98.095%ID^E:3.51e-65^.^.	.	TKV97103.1^TKV97103.1^Q:1-105,H:1027-1131^98.1%ID^E:6e-58^.^.	.	.	.	.	.	HB-other
442	Transcript_78758	sp|Q9SCQ6|IDD2_ARATH^sp|Q9SCQ6|IDD2_ARATH^Q:360-280,H:382-408^74.074%ID^E:0.000236^.^.	Transcript_78758.p2	133-438[-]	sp|Q9LVQ7|IDD1_ARATH^sp|Q9LVQ7|IDD1_ARATH^Q:4-53,H:404-457^57.407%ID^E:4.15e-05^.^.	Seita.2G368500.1.p^Seita.2G368500.1.p^Q:378-133,H:659-740^93.902%ID^E:1.67e-37^.^.	.	RLN33402.1^RLN33402.1^Q:429-136,H:1-98^90.8%ID^E:1.2e-53^.^.	Seita.2G368500.1.p^Seita.2G368500.1.p^Q:1-102,H:639-740^89.216%ID^E:2.7e-42^.^.	.	RLN33402.1^RLN33402.1^Q:4-101,H:1-98^90.8%ID^E:1e-54^.^.	.	.	.	.	.	C2H2
443	Transcript_78883	sp|Q6H805|ORR24_ORYSJ^sp|Q6H805|ORR24_ORYSJ^Q:371-2221,H:23-626^79.417%ID^E:0^.^.	Transcript_78883.p1	311-2224[+]	sp|Q6H805|ORR24_ORYSJ^sp|Q6H805|ORR24_ORYSJ^Q:21-637,H:23-626^79.417%ID^E:0^.^.	Seita.1G061200.1.p^Seita.1G061200.1.p^Q:311-2224,H:1-635^87.011%ID^E:0^.^.	WP_127565416_1^WP_127565416_1^Q:377-745,H:4-124^39%ID^E:4e-15^.^.	TVU02894.1^TVU02894.1^Q:311-2221,H:1-630^87.4%ID^E:0^.^.	Seita.1G061200.1.p^Seita.1G061200.1.p^Q:1-638,H:1-635^87.324%ID^E:0^.^.	WP_127565416_1^WP_127565416_1^Q:23-145,H:4-124^39%ID^E:3.1e-15^.^.	TVU02894.1^TVU02894.1^Q:1-637,H:1-630^87.4%ID^E:0^.^.	PF00072.25^Response_reg^Response regulator receiver domain^29-138^E:1.6e-23`PF00249.32^Myb_DNA-binding^Myb-like DNA-binding domain^214-264^E:2.2e-06	.	.	GO:0000160^biological_process^phosphorelay signal transduction system	.	ARR-B
444	Transcript_78993	sp|Q5ZA07|C3H41_ORYSJ^sp|Q5ZA07|C3H41_ORYSJ^Q:325-1431,H:1-368^82.703%ID^E:0^.^.	Transcript_78993.p1	1-1434[+]	sp|Q5ZA07|C3H41_ORYSJ^sp|Q5ZA07|C3H41_ORYSJ^Q:109-477,H:1-368^82.973%ID^E:0^.^.	Seita.4G138800.2.p^Seita.4G138800.2.p^Q:325-1434,H:1-369^87.027%ID^E:0^.^.	.	TVU11426.1^TVU11426.1^Q:325-1431,H:1-373^87.1%ID^E:6.8e-214^.^.	Seita.4G138800.2.p^Seita.4G138800.2.p^Q:109-478,H:1-369^88.41%ID^E:0^.^.	.	TVU11426.1^TVU11426.1^Q:109-477,H:1-373^87.1%ID^E:1.3e-220^.^.	PF14608.7^zf-CCCH_2^RNA-binding, Nab2-type zinc finger^116-134^E:0.28`PF18044.2^zf-CCCH_4^CCCH-type zinc finger^143-162^E:5.9e-07`PF00642.25^zf-CCCH^Zinc finger C-x8-C-x5-C-x3-H type (and similar)^143-163^E:1.5e-06`PF14608.7^zf-CCCH_2^RNA-binding, Nab2-type zinc finger^144-162^E:2.9`PF14608.7^zf-CCCH_2^RNA-binding, Nab2-type zinc finger^261-281^E:0.11`PF13639.7^zf-RING_2^Ring finger domain^324-38…	.	.	GO:0046872^molecular_function^metal ion binding	K15687	C3H
445	Transcript_78993	sp|Q5ZA07|C3H41_ORYSJ^sp|Q5ZA07|C3H41_ORYSJ^Q:325-1431,H:1-368^82.703%ID^E:0^.^.	Transcript_78993.p2	2350-2766[-]	sp|Q9ZT94|POLR2_ARATH^sp|Q9ZT94|POLR2_ARATH^Q:15-99,H:311-395^38.824%ID^E:2.64e-10^.^.	Seita.4G138800.2.p^Seita.4G138800.2.p^Q:325-1434,H:1-369^87.027%ID^E:0^.^.	.	TVU11426.1^TVU11426.1^Q:325-1431,H:1-373^87.1%ID^E:6.8e-214^.^.	.	.	XP_021311749.1^XP_021311749.1^Q:11-130,H:67-204^45.3%ID^E:1.4e-23^.^.	.	.	.	.	.	C3H
446	Transcript_79035	sp|Q8H443|AP23_ORYSJ^sp|Q8H443|AP23_ORYSJ^Q:95-1243,H:43-432^76.276%ID^E:7.8e-176^.^.	Transcript_79035.p1	2-1258[+]	sp|Q8H443|AP23_ORYSJ^sp|Q8H443|AP23_ORYSJ^Q:22-418,H:33-436^77.805%ID^E:0^.^.	Seita.2G091100.1.p^Seita.2G091100.1.p^Q:317-1153,H:184-465^84.507%ID^E:5.64e-155^.^.	.	KAF0908265.1^KAF0908265.1^Q:2-1255,H:6-430^76.8%ID^E:8.7e-217^.^.	Seita.2G091100.1.p^Seita.2G091100.1.p^Q:22-419,H:95-508^74.584%ID^E:5.26e-180^.^.	.	KAF0908265.1^KAF0908265.1^Q:1-418,H:6-430^76.8%ID^E:4.9e-217^.^.	PF00847.21^AP2^AP2 domain^106-154^E:2.1e-10`PF00847.21^AP2^AP2 domain^197-247^E:2.7e-09	.	.	GO:0003700^molecular_function^DNA-binding transcription factor activity`GO:0006355^biological_process^regulation of transcription, DNA-templated	K09284	AP2
447	Transcript_79056	sp|Q9LSD5|TCP20_ARATH^sp|Q9LSD5|TCP20_ARATH^Q:508-711,H:71-138^91.176%ID^E:1.59e-34^.^.	Transcript_79056.p1	1-1221[+]	sp|Q9LSD5|TCP20_ARATH^sp|Q9LSD5|TCP20_ARATH^Q:165-362,H:66-274^45.455%ID^E:1.07e-47^.^.	Seita.5G433900.1.p^Seita.5G433900.1.p^Q:271-1116,H:1-298^67.11%ID^E:3.71e-75^.^.	.	CAD6228406.1^CAD6228406.1^Q:271-1218,H:1-321^84.9%ID^E:1.3e-113^.^.	Seita.5G433900.1.p^Seita.5G433900.1.p^Q:91-407,H:1-333^74.777%ID^E:1.71e-115^.^.	.	CAD6228406.1^CAD6228406.1^Q:91-406,H:1-321^85.2%ID^E:5.1e-117^.^.	PF03634.14^TCP^TCP family transcription factor^176-259^E:8.9e-31	.	.	.	.	TCP
448	Transcript_79133	sp|C0SVS4|PHLB_ARATH^sp|C0SVS4|PHLB_ARATH^Q:313-1080,H:16-270^47.925%ID^E:1.39e-63^.^.	Transcript_79133.p1	259-1110[+]	sp|C0SVS4|PHLB_ARATH^sp|C0SVS4|PHLB_ARATH^Q:5-274,H:1-270^48.214%ID^E:2.11e-72^.^.	Seita.7G223500.1.p^Seita.7G223500.1.p^Q:316-1110,H:13-279^79.026%ID^E:1.07e-142^.^.	.	XP_025808925.1^XP_025808925.1^Q:259-1104,H:1-274^78%ID^E:1.2e-129^.^.	Seita.1G286400.1.p^Seita.1G286400.1.p^Q:1-282,H:1-274^78.369%ID^E:7.8e-151^.^.	.	XP_025808925.1^XP_025808925.1^Q:1-282,H:1-274^78%ID^E:7.7e-137^.^.	PF00249.32^Myb_DNA-binding^Myb-like DNA-binding domain^29-79^E:1.8e-08`PF14379.7^Myb_CC_LHEQLE^MYB-CC type transfactor, LHEQLE motif^125-169^E:2.4e-23	.	.	.	.	G2-like
449	Transcript_79192	sp|Q9SZL8|FRS5_ARATH^sp|Q9SZL8|FRS5_ARATH^Q:420-2114,H:68-636^36.411%ID^E:1.67e-114^.^.	Transcript_79192.p1	138-2273[+]	sp|Q9SZL8|FRS5_ARATH^sp|Q9SZL8|FRS5_ARATH^Q:95-659,H:68-636^36.411%ID^E:2.52e-116^.^.	Seita.2G388600.1.p^Seita.2G388600.1.p^Q:138-2246,H:1-705^93.759%ID^E:0^.^.	.	CAD6223071.1^CAD6223071.1^Q:126-2246,H:54-760^94.2%ID^E:0^.^.	Seita.2G388600.1.p^Seita.2G388600.1.p^Q:1-703,H:1-705^93.759%ID^E:0^.^.	.	XP_021309418.1^XP_021309418.1^Q:1-703,H:1-703^94.5%ID^E:0^.^.	PF00320.28^GATA^GATA zinc finger^44-78^E:2.9e-11`PF03101.16^FAR1^FAR1 DNA-binding domain^114-200^E:2.8e-24`PF10551.10^MULE^MULE transposase domain^324-418^E:1.8e-23`PF04434.18^SWIM^SWIM zinc finger^600-638^E:7.5e-06	.	.	GO:0008270^molecular_function^zinc ion binding`GO:0043565^molecular_function^sequence-specific DNA binding`GO:0006355^biological_process^regulation of transcription, DNA-templated	K17604	FAR1
450	Transcript_79290	sp|Q9SY59|NFXL1_ARATH^sp|Q9SY59|NFXL1_ARATH^Q:63-3041,H:199-1188^59.941%ID^E:0^.^.	Transcript_79290.p1	153-3044[+]	sp|Q9SY59|NFXL1_ARATH^sp|Q9SY59|NFXL1_ARATH^Q:2-963,H:230-1188^60%ID^E:0^.^.	Seita.4G110900.1.p^Seita.4G110900.1.p^Q:138-3044,H:1-964^88.98%ID^E:0^.^.	.	KAF8723647.1^KAF8723647.1^Q:3-3041,H:126-1135^85.8%ID^E:0^.^.	Seita.4G110900.1.p^Seita.4G110900.1.p^Q:1-964,H:6-964^88.923%ID^E:0^.^.	.	XP_004966863.2^XP_004966863.2^Q:1-963,H:6-963^87.4%ID^E:0^.^.	PF01422.18^zf-NF-X1^NF-X1 type zinc finger^83-89^E:2100`PF01422.18^zf-NF-X1^NF-X1 type zinc finger^112-127^E:8`PF01422.18^zf-NF-X1^NF-X1 type zinc finger^165-183^E:0.012`PF01422.18^zf-NF-X1^NF-X1 type zinc finger^219-223^E:8400`PF01422.18^zf-NF-X1^NF-X1 type zinc finger^229-246^E:0.00032`PF01422.18^zf-NF-X1^NF-X1 type zinc finger^255-259^E:18000`PF01422.18^zf-NF-X1^NF-X1 type zinc finger^276-281^…	.	.	GO:0003700^molecular_function^DNA-binding transcription factor activity`GO:0008270^molecular_function^zinc ion binding`GO:0006355^biological_process^regulation of transcription, DNA-templated`GO:0005634^cellular_component^nucleus	K12236	NF-X1
451	Transcript_79439	sp|Q9ZVC9|FRS3_ARATH^sp|Q9ZVC9|FRS3_ARATH^Q:8-1117,H:210-576^32.615%ID^E:3.36e-63^.^.	Transcript_79439.p1	2-1690[+]	sp|Q9ZVC9|FRS3_ARATH^sp|Q9ZVC9|FRS3_ARATH^Q:3-372,H:210-576^32.615%ID^E:1.51e-63^.^.	Seita.7G295500.1.p^Seita.7G295500.1.p^Q:2-1690,H:256-817^86.856%ID^E:0^.^.	.	PUZ63040.1^PUZ63040.1^Q:2-1687,H:256-816^88.3%ID^E:0^.^.	Seita.7G295500.1.p^Seita.7G295500.1.p^Q:1-563,H:256-817^86.856%ID^E:0^.^.	.	PUZ63040.1^PUZ63040.1^Q:1-562,H:256-816^88.3%ID^E:0^.^.	PF10551.10^MULE^MULE transposase domain^39-133^E:1.3e-21`PF04434.18^SWIM^SWIM zinc finger^326-350^E:9e-05	.	.	GO:0008270^molecular_function^zinc ion binding	.	FAR1
452	Transcript_79470	sp|Q9SZL8|FRS5_ARATH^sp|Q9SZL8|FRS5_ARATH^Q:1244-2107,H:283-571^32.99%ID^E:8.97e-69^.^.`sp|Q9SZL8|FRS5_ARATH^sp|Q9SZL8|FRS5_ARATH^Q:655-1251,H:78-286^32.394%ID^E:8.97e-69^.^.`sp|Q9SZL8|FRS5_ARATH^sp|Q9SZL8|FRS5_ARATH^Q:217-582,H:60-186^37.008%ID^E:2.33e-16^.^.	Transcript_79470.p1	1-1290[+]	sp|Q3E7I5|FRS12_ARATH^sp|Q3E7I5|FRS12_ARATH^Q:85-417,H:43-386^26.546%ID^E:8.11e-25^.^.	Seita.2G353500.3.p^Seita.2G353500.3.p^Q:4-1245,H:19-432^88.647%ID^E:0^.^.`Seita.2G353500.3.p^Seita.2G353500.3.p^Q:1241-2128,H:431-724^89.527%ID^E:0^.^.	.	XP_004958034.1^XP_004958034.1^Q:4-1245,H:19-432^88.6%ID^E:4.2e-255^.^.	Seita.2G353500.3.p^Seita.2G353500.3.p^Q:1-415,H:18-432^88.434%ID^E:0^.^.	.	XP_004958034.1^XP_004958034.1^Q:2-428,H:19-445^86.7%ID^E:6.6e-260^.^.	PF03101.16^FAR1^FAR1 DNA-binding domain^99-186^E:1.3e-29`PF03101.16^FAR1^FAR1 DNA-binding domain^228-314^E:4.7e-26	.	.	.	K17604	FAR1
453	Transcript_79470	sp|Q9SZL8|FRS5_ARATH^sp|Q9SZL8|FRS5_ARATH^Q:1244-2107,H:283-571^32.99%ID^E:8.97e-69^.^.`sp|Q9SZL8|FRS5_ARATH^sp|Q9SZL8|FRS5_ARATH^Q:655-1251,H:78-286^32.394%ID^E:8.97e-69^.^.`sp|Q9SZL8|FRS5_ARATH^sp|Q9SZL8|FRS5_ARATH^Q:217-582,H:60-186^37.008%ID^E:2.33e-16^.^.	Transcript_79470.p2	1268-2137[+]	sp|Q9SZL8|FRS5_ARATH^sp|Q9SZL8|FRS5_ARATH^Q:1-280,H:291-571^32.155%ID^E:1.03e-49^.^.	Seita.2G353500.3.p^Seita.2G353500.3.p^Q:4-1245,H:19-432^88.647%ID^E:0^.^.`Seita.2G353500.3.p^Seita.2G353500.3.p^Q:1241-2128,H:431-724^89.527%ID^E:0^.^.	.	XP_004958034.1^XP_004958034.1^Q:4-1245,H:19-432^88.6%ID^E:4.2e-255^.^.	Seita.2G353500.3.p^Seita.2G353500.3.p^Q:1-287,H:440-724^89.895%ID^E:0^.^.	.	RLM87502.1^RLM87502.1^Q:1-287,H:440-726^90.9%ID^E:1.6e-185^.^.	PF10551.10^MULE^MULE transposase domain^11-103^E:2.2e-20	.	.	.	K17604	FAR1
454	Transcript_79664	sp|Q6K4V3|C3H15_ORYSJ^sp|Q6K4V3|C3H15_ORYSJ^Q:656-1453,H:59-325^91.418%ID^E:1.19e-147^.^.	Transcript_79664.p1	155-1459[+]	sp|Q6K4V3|C3H15_ORYSJ^sp|Q6K4V3|C3H15_ORYSJ^Q:168-433,H:59-325^91.418%ID^E:2.51e-159^.^.	Seita.1G014000.1.p^Seita.1G014000.1.p^Q:641-1441,H:56-322^90.706%ID^E:1.56e-148^.^.	.	TVU21392.1^TVU21392.1^Q:629-1456,H:44-319^91%ID^E:6.6e-165^.^.	Seita.1G014000.1.p^Seita.1G014000.1.p^Q:163-429,H:56-322^91.078%ID^E:1.81e-156^.^.	.	TVU21392.1^TVU21392.1^Q:159-433,H:44-318^91.3%ID^E:7.5e-166^.^.	PF04520.14^Senescence_reg^Senescence regulator^35-154^E:8.1e-10`PF00642.25^zf-CCCH^Zinc finger C-x8-C-x5-C-x3-H type (and similar)^295-320^E:7.2e-10`PF13920.7^zf-C3HC4_3^Zinc finger, C3HC4 type (RING finger)^372-413^E:1.9e-08`PF00097.26^zf-C3HC4^Zinc finger, C3HC4 type (RING finger)^373-410^E:0.00011`PF13445.7^zf-RING_UBOX^RING-type zinc-finger^373-410^E:0.0013	.	.	GO:0046872^molecular_function^metal ion binding	K13127	C3H
455	Transcript_79757	sp|Q6VBA4|HFC1A_ORYSJ^sp|Q6VBA4|HFC1A_ORYSJ^Q:1-489,H:170-339^54.335%ID^E:6.32e-35^.^.	Transcript_79757.p1	52-492[+]	sp|Q6VBA4|HFC1A_ORYSJ^sp|Q6VBA4|HFC1A_ORYSJ^Q:1-146,H:187-339^53.846%ID^E:8.49e-36^.^.	Seita.5G233300.1.p^Seita.5G233300.1.p^Q:1-492,H:163-318^60.714%ID^E:3.8e-47^.^.	.	OEL17301.1^OEL17301.1^Q:1-489,H:162-320^67.1%ID^E:5.9e-54^.^.	Seita.5G233300.1.p^Seita.5G233300.1.p^Q:1-147,H:180-318^58.278%ID^E:3.34e-42^.^.	.	OEL17301.1^OEL17301.1^Q:1-146,H:179-320^66%ID^E:1.8e-48^.^.	.	.	.	.	K09419	HSF
456	Transcript_79921	sp|Q9CAR4|WRK36_ARATH^sp|Q9CAR4|WRK36_ARATH^Q:287-547,H:21-111^42.857%ID^E:1.32e-05^.^.	Transcript_79921.p1	83-778[+]	sp|Q9CAR4|WRK36_ARATH^sp|Q9CAR4|WRK36_ARATH^Q:69-155,H:21-111^42.857%ID^E:1.11e-05^.^.	Seita.4G033900.1.p^Seita.4G033900.1.p^Q:83-778,H:1-239^69.874%ID^E:1.33e-105^.^.	.	XP_039807812.1^XP_039807812.1^Q:83-778,H:1-236^71.8%ID^E:1.1e-89^.^.	Seita.4G033900.1.p^Seita.4G033900.1.p^Q:1-232,H:1-239^69.874%ID^E:4.21e-106^.^.	.	XP_039807812.1^XP_039807812.1^Q:1-232,H:1-236^71.8%ID^E:8.2e-90^.^.	.	.	.	.	.	WRKY
457	Transcript_80479	.	Transcript_80479.p1	1-405[+]	.	Seita.1G333400.1.p^Seita.1G333400.1.p^Q:1-405,H:172-300^68.613%ID^E:2.02e-57^.^.	.	OEL38520.1^OEL38520.1^Q:1-402,H:179-306^77.9%ID^E:1.3e-62^.^.	Seita.1G333400.1.p^Seita.1G333400.1.p^Q:1-135,H:172-300^75.912%ID^E:1.2e-67^.^.	.	OEL38520.1^OEL38520.1^Q:1-134,H:179-306^77.9%ID^E:1.8e-63^.^.	.	.	.	.	.	GeBP
458	Transcript_80531	sp|Q9SZL8|FRS5_ARATH^sp|Q9SZL8|FRS5_ARATH^Q:2-349,H:172-285^35.345%ID^E:8.22e-19^.^.	Transcript_80531.p1	2-349[+]	sp|Q9SZL8|FRS5_ARATH^sp|Q9SZL8|FRS5_ARATH^Q:1-116,H:172-285^35.345%ID^E:7.39e-19^.^.	Seita.2G388600.1.p^Seita.2G388600.1.p^Q:2-349,H:196-312^33.051%ID^E:5.88e-15^.^.	.	XP_025879530.1^XP_025879530.1^Q:2-349,H:85-200^79.3%ID^E:3.9e-60^.^.	Seita.2G388600.1.p^Seita.2G388600.1.p^Q:1-116,H:196-312^33.051%ID^E:5.29e-15^.^.	.	XP_025879530.1^XP_025879530.1^Q:1-116,H:85-200^79.3%ID^E:3.9e-60^.^.	.	.	.	.	.	FAR1
459	Transcript_80728	.	Transcript_80728.p1	1-417[+]	sp|Q554P0|BZPJ_DICDI^sp|Q554P0|BZPJ_DICDI^Q:69-128,H:548-607^40%ID^E:2.5e-05^.^.	.	.	OQO04150.1^OQO04150.1^Q:1-417,H:216-354^78.4%ID^E:1.2e-59^.^.	Seita.2G411200.1.p^Seita.2G411200.1.p^Q:70-128,H:118-176^40.678%ID^E:8.44e-06^.^.	.	OQO04150.1^OQO04150.1^Q:1-139,H:216-354^78.4%ID^E:1.2e-59^.^.	PF03131.18^bZIP_Maf^bZIP Maf transcription factor^65-132^E:3.6e-09`PF00170.22^bZIP_1^bZIP transcription factor^69-126^E:8.5e-09`PF07716.16^bZIP_2^Basic region leucine zipper^70-118^E:1.3e-06	.	.	GO:0003677^molecular_function^DNA binding`GO:0006355^biological_process^regulation of transcription, DNA-templated`GO:0005634^cellular_component^nucleus`GO:0003700^molecular_function^DNA-binding transcription factor activity	.	bZIP
460	Transcript_80988	sp|Q9LIE5|FHY3_ARATH^sp|Q9LIE5|FHY3_ARATH^Q:20-298,H:574-664^29.032%ID^E:3.4e-07^.^.	Transcript_80988.p1	2-439[+]	sp|Q9LIE5|FHY3_ARATH^sp|Q9LIE5|FHY3_ARATH^Q:7-99,H:574-664^29.032%ID^E:3.06e-07^.^.	Seita.7G034000.1.p^Seita.7G034000.1.p^Q:2-310,H:689-793^35.238%ID^E:1.03e-17^.^.	.	AAS72362.1^AAS72362.1^Q:2-340,H:669-782^50.9%ID^E:1.6e-26^.^.	Seita.7G034000.1.p^Seita.7G034000.1.p^Q:1-103,H:689-793^35.238%ID^E:9.29e-18^.^.	.	AAS72362.1^AAS72362.1^Q:1-113,H:669-782^50.9%ID^E:1.6e-26^.^.	PF04434.18^SWIM^SWIM zinc finger^5-32^E:8.6e-05`PF04434.18^SWIM^SWIM zinc finger^128-137^E:8700	.	.	GO:0008270^molecular_function^zinc ion binding	.	FAR1
461	Transcript_81609	sp|Q9FWX2|NAC7_ARATH^sp|Q9FWX2|NAC7_ARATH^Q:2-598,H:129-395^31.461%ID^E:1.77e-22^.^.	Transcript_81609.p1	2-601[+]	sp|Q9FWX2|NAC7_ARATH^sp|Q9FWX2|NAC7_ARATH^Q:1-199,H:129-395^31.461%ID^E:1.49e-25^.^.	Seita.4G003000.2.p^Seita.4G003000.2.p^Q:2-601,H:141-340^92.04%ID^E:5.24e-127^.^.	.	XP_034588997.1^XP_034588997.1^Q:2-598,H:141-339^92.5%ID^E:9e-131^.^.	Seita.4G003000.2.p^Seita.4G003000.2.p^Q:1-200,H:141-340^92.04%ID^E:1.35e-133^.^.	.	XP_034588997.1^XP_034588997.1^Q:1-199,H:141-339^92.5%ID^E:2.2e-131^.^.	.	.	.	.	.	NAC
462	Transcript_82378	sp|Q10CH5|PIL13_ORYSJ^sp|Q10CH5|PIL13_ORYSJ^Q:75-305,H:198-275^84.615%ID^E:5.22e-37^.^.	Transcript_82378.p1	3-305[+]	sp|Q10CH5|PIL13_ORYSJ^sp|Q10CH5|PIL13_ORYSJ^Q:25-101,H:198-275^84.615%ID^E:4.69e-37^.^.	Seita.2G029600.1.p^Seita.2G029600.1.p^Q:54-305,H:168-251^80.952%ID^E:8.91e-42^.^.	.	KAF0905622.1^KAF0905622.1^Q:69-305,H:171-249^88.6%ID^E:3.6e-36^.^.	Seita.2G029600.1.p^Seita.2G029600.1.p^Q:18-101,H:168-251^80.952%ID^E:8.02e-42^.^.	.	KAF0905622.1^KAF0905622.1^Q:23-101,H:171-249^88.6%ID^E:3.6e-36^.^.	PF00010.27^HLH^Helix-loop-helix DNA-binding domain^50-96^E:1.7e-16	.	.	GO:0046983^molecular_function^protein dimerization activity	K16189	bHLH
463	Transcript_82451	sp|Q5NB82|NLP3_ORYSJ^sp|Q5NB82|NLP3_ORYSJ^Q:1-117,H:625-663^79.487%ID^E:4.45e-12^.^.`sp|Q5NB82|NLP3_ORYSJ^sp|Q5NB82|NLP3_ORYSJ^Q:292-402,H:844-880^59.459%ID^E:3.71e-07^.^.	Transcript_82451.p1	1-402[+]	sp|Q8RWY4|NLP6_ARATH^sp|Q8RWY4|NLP6_ARATH^Q:1-134,H:583-775^31.98%ID^E:1.46e-17^.^.	Seita.1G094300.1.p^Seita.1G094300.1.p^Q:1-402,H:538-677^73.571%ID^E:8.57e-44^.^.	.	XP_002453272.1^XP_002453272.1^Q:1-402,H:545-675^78.5%ID^E:2.2e-53^.^.	Seita.1G094300.1.p^Seita.1G094300.1.p^Q:1-134,H:538-677^76.429%ID^E:2.85e-52^.^.	.	XP_002453272.1^XP_002453272.1^Q:1-134,H:545-675^78.5%ID^E:2.2e-53^.^.	PF02042.16^RWP-RK^RWP-RK domain^1-21^E:1.7e-09	.	.	.	.	Nin-like
464	Transcript_82846	sp|P29381|AGL1_ARATH^sp|P29381|AGL1_ARATH^Q:212-319,H:5-40^75%ID^E:1.28e-10^.^.	Transcript_82846.p1	2-319[+]	sp|P29381|AGL1_ARATH^sp|P29381|AGL1_ARATH^Q:71-106,H:5-40^75%ID^E:6.78e-11^.^.	Seita.3G073000.1.p^Seita.3G073000.1.p^Q:95-319,H:1-80^77.5%ID^E:3.65e-34^.^.	.	XP_039836199.1^XP_039836199.1^Q:95-319,H:1-78^76.9%ID^E:1.2e-25^.^.	Seita.3G073000.1.p^Seita.3G073000.1.p^Q:32-106,H:1-80^77.5%ID^E:3.4e-34^.^.	.	XP_039836199.1^XP_039836199.1^Q:32-106,H:1-78^76.9%ID^E:1.2e-25^.^.	PF00319.19^SRF-TF^SRF-type transcription factor (DNA-binding and dimerisation domain)^91-106^E:0.00028	.	.	GO:0003677^molecular_function^DNA binding`GO:0046983^molecular_function^protein dimerization activity	K09264	MIKC_MADS
465	Transcript_82890	sp|Q84K00|NAC78_ARATH^sp|Q84K00|NAC78_ARATH^Q:251-787,H:2-175^42.473%ID^E:3.52e-34^.^.	Transcript_82890.p1	215-1474[+]	sp|Q84K00|NAC78_ARATH^sp|Q84K00|NAC78_ARATH^Q:13-198,H:2-182^44.041%ID^E:4.65e-43^.^.	Seita.6G251900.1.p^Seita.6G251900.1.p^Q:272-1474,H:24-424^71.186%ID^E:4.28e-171^.^.	.	XP_025820240.1^XP_025820240.1^Q:257-1474,H:17-422^71.1%ID^E:5e-191^.^.	Seita.6G251900.1.p^Seita.6G251900.1.p^Q:20-420,H:24-424^71.186%ID^E:0^.^.	.	XP_025820240.1^XP_025820240.1^Q:15-420,H:17-422^71.1%ID^E:3.4e-192^.^.	PF02365.16^NAM^No apical meristem (NAM) protein^21-154^E:2.6e-25	.	.	GO:0003677^molecular_function^DNA binding`GO:0006355^biological_process^regulation of transcription, DNA-templated	.	NAC
466	Transcript_82931	sp|Q0DA50|C3H45_ORYSJ^sp|Q0DA50|C3H45_ORYSJ^Q:1272-1991,H:232-473^92.562%ID^E:6.04e-114^.^.`sp|Q0DA50|C3H45_ORYSJ^sp|Q0DA50|C3H45_ORYSJ^Q:2346-2498,H:592-642^84.314%ID^E:5.35e-09^.^.	Transcript_82931.p1	333-2570[+]	sp|Q0DA50|C3H45_ORYSJ^sp|Q0DA50|C3H45_ORYSJ^Q:248-745,H:147-665^78.977%ID^E:0^.^.	Seita.5G207200.1.p^Seita.5G207200.1.p^Q:459-1208,H:21-271^73.705%ID^E:1.95e-119^.^.	.	KAF0902301.1^KAF0902301.1^Q:1266-2567,H:220-656^91.8%ID^E:8.4e-240^.^.	Seita.4G262400.1.p^Seita.4G262400.1.p^Q:294-746,H:188-638^84.267%ID^E:0^.^.	.	KAF0902301.1^KAF0902301.1^Q:312-745,H:220-656^91.8%ID^E:3.5e-243^.^.	PF13912.7^zf-C2H2_6^C2H2-type zinc finger^71-94^E:0.0021`PF00096.27^zf-C2H2^Zinc finger, C2H2 type^72-94^E:0.0031`PF12171.9^zf-C2H2_jaz^Zinc-finger double-stranded RNA-binding^72-94^E:9.8e-05`PF12874.8^zf-met^Zinc-finger of C2H2 type^72-94^E:0.00074`PF04146.16^YTH^YT521-B-like domain^340-402^E:4.2e-26`PF04146.16^YTH^YT521-B-like domain^418-474^E:3.8e-18	.	.	GO:0003676^molecular_function^nucleic acid binding`GO:0003723^molecular_function^RNA binding	K14404	C3H
467	Transcript_82990	sp|F4JRB0|HHO5_ARATH^sp|F4JRB0|HHO5_ARATH^Q:191-1156,H:10-313^31.594%ID^E:9.8e-35^.^.	Transcript_82990.p1	170-1294[+]	sp|F4JRB0|HHO5_ARATH^sp|F4JRB0|HHO5_ARATH^Q:8-329,H:10-313^34.971%ID^E:9.36e-46^.^.	Seita.2G013500.1.p^Seita.2G013500.1.p^Q:170-1045,H:1-294^80.678%ID^E:1.42e-108^.^.	.	XP_025804519.1^XP_025804519.1^Q:170-1258,H:1-363^69.7%ID^E:1.3e-146^.^.	Seita.2G013500.1.p^Seita.2G013500.1.p^Q:1-363,H:1-358^73.497%ID^E:4.37e-144^.^.	.	XP_025804519.1^XP_025804519.1^Q:1-362,H:1-362^69.9%ID^E:4e-148^.^.	PF00249.32^Myb_DNA-binding^Myb-like DNA-binding domain^235-286^E:1.4e-05	.	.	.	.	G2-like
468	Transcript_83026	sp|Q8W3M7|Y4598_ARATH^sp|Q8W3M7|Y4598_ARATH^Q:350-937,H:62-265^41.121%ID^E:6.56e-25^.^.	Transcript_83026.p1	179-1282[+]	sp|Q8W3M7|Y4598_ARATH^sp|Q8W3M7|Y4598_ARATH^Q:9-253,H:18-265^38.168%ID^E:6.12e-34^.^.	Seita.7G277000.1.p^Seita.7G277000.1.p^Q:179-1282,H:1-360^77.54%ID^E:1.84e-160^.^.	.	XP_039835902.1^XP_039835902.1^Q:179-1279,H:1-359^80.2%ID^E:3.7e-167^.^.	Seita.7G277000.1.p^Seita.7G277000.1.p^Q:1-368,H:1-360^78.877%ID^E:1.35e-170^.^.	.	XP_039835902.1^XP_039835902.1^Q:1-367,H:1-359^80.2%ID^E:3e-171^.^.	.	.	.	.	.	bZIP
469	Transcript_83082	sp|Q9SYM2|BBX22_ARATH^sp|Q9SYM2|BBX22_ARATH^Q:181-1302,H:1-298^39.947%ID^E:6.32e-62^.^.	Transcript_83082.p1	181-1311[+]	sp|Q9SYM2|BBX22_ARATH^sp|Q9SYM2|BBX22_ARATH^Q:1-374,H:1-298^39.947%ID^E:1.39e-67^.^.	Seita.4G072000.1.p^Seita.4G072000.1.p^Q:181-1311,H:1-379^80.789%ID^E:0^.^.	.	CAD6340216.1^CAD6340216.1^Q:181-1308,H:1-376^80.9%ID^E:1.5e-213^.^.	Seita.4G072000.1.p^Seita.4G072000.1.p^Q:1-377,H:1-379^81.053%ID^E:0^.^.	.	CAD6340216.1^CAD6340216.1^Q:1-376,H:1-376^80.9%ID^E:1.5e-217^.^.	PF00643.25^zf-B_box^B-box zinc finger^4-47^E:3.4e-05`PF00643.25^zf-B_box^B-box zinc finger^64-95^E:6.1e-07	.	.	GO:0008270^molecular_function^zinc ion binding	.	DBB
470	Transcript_83131	sp|Q6AU90|BZP39_ORYSJ^sp|Q6AU90|BZP39_ORYSJ^Q:118-2082,H:1-646^70.846%ID^E:0^.^.	Transcript_83131.p1	118-2085[+]	sp|Q6AU90|BZP39_ORYSJ^sp|Q6AU90|BZP39_ORYSJ^Q:1-655,H:1-646^77.492%ID^E:0^.^.	Seita.3G242900.1.p^Seita.3G242900.1.p^Q:118-2085,H:1-646^80.851%ID^E:0^.^.	.	XP_039800985.1^XP_039800985.1^Q:118-2082,H:1-649^85.5%ID^E:0^.^.	Seita.3G242900.1.p^Seita.3G242900.1.p^Q:1-656,H:1-646^81.611%ID^E:0^.^.	.	XP_039800985.1^XP_039800985.1^Q:1-655,H:1-649^85.5%ID^E:0^.^.	PF00170.22^bZIP_1^bZIP transcription factor^177-238^E:2.2e-10`PF07716.16^bZIP_2^Basic region leucine zipper^184-224^E:1.1e-05	.	ExpAA=21.31^PredHel=1^Topology=i317-339o	GO:0003700^molecular_function^DNA-binding transcription factor activity`GO:0006355^biological_process^regulation of transcription, DNA-templated	.	bZIP
471	Transcript_83142	sp|Q93ZE2|TGA7_ARATH^sp|Q93ZE2|TGA7_ARATH^Q:303-1364,H:16-360^50.565%ID^E:1.7e-96^.^.	Transcript_83142.p1	276-1391[+]	sp|Q93ZE2|TGA7_ARATH^sp|Q93ZE2|TGA7_ARATH^Q:10-371,H:16-368^52.198%ID^E:7.51e-126^.^.	Seita.6G044300.3.p^Seita.6G044300.3.p^Q:303-1364,H:1-359^72.778%ID^E:2.49e-144^.^.	.	XP_025820315.1^XP_025820315.1^Q:234-1388,H:19-418^74.3%ID^E:5.3e-174^.^.	Seita.6G044300.3.p^Seita.6G044300.3.p^Q:10-372,H:1-368^73.442%ID^E:1.02e-175^.^.	.	XP_025820316.1^XP_025820316.1^Q:10-371,H:1-371^76.1%ID^E:9.8e-174^.^.	PF07716.16^bZIP_2^Basic region leucine zipper^89-130^E:7.3e-06`PF00170.22^bZIP_1^bZIP transcription factor^90-127^E:5.4e-08`PF14144.7^DOG1^Seed dormancy control^170-244^E:4.9e-29	.	.	GO:0003700^molecular_function^DNA-binding transcription factor activity`GO:0006355^biological_process^regulation of transcription, DNA-templated`GO:0043565^molecular_function^sequence-specific DNA binding`GO:0006351^biological_process^transcription, DNA-templated	K14431	bZIP
472	Transcript_83255	sp|Q9C616|KAN2_ARATH^sp|Q9C616|KAN2_ARATH^Q:989-1129,H:218-264^97.872%ID^E:5.85e-21^.^.	Transcript_83255.p1	410-1279[+]	sp|Q9C616|KAN2_ARATH^sp|Q9C616|KAN2_ARATH^Q:168-240,H:189-264^80.263%ID^E:2.04e-33^.^.	Seita.1G283000.1.p^Seita.1G283000.1.p^Q:989-1129,H:183-229^95.745%ID^E:1.46e-21^.^.	.	KAF7087592.1^KAF7087592.1^Q:410-1129,H:1-204^46.6%ID^E:2e-41^.^.	Seita.6G053400.1.p^Seita.6G053400.1.p^Q:137-240,H:87-212^56.349%ID^E:2.93e-35^.^.	.	KAF7087592.1^KAF7087592.1^Q:1-240,H:1-204^46.6%ID^E:5.9e-43^.^.	.	.	.	.	.	G2-like
473	Transcript_83391	sp|Q9S7G7|MB3R1_ARATH^sp|Q9S7G7|MB3R1_ARATH^Q:248-910,H:24-244^71.946%ID^E:1.58e-101^.^.`sp|Q9S7G7|MB3R1_ARATH^sp|Q9S7G7|MB3R1_ARATH^Q:1823-2152,H:556-666^59.821%ID^E:1.13e-29^.^.	Transcript_83391.p1	134-2854[+]	sp|Q9S7G7|MB3R1_ARATH^sp|Q9S7G7|MB3R1_ARATH^Q:39-259,H:24-244^71.946%ID^E:1.69e-102^.^.`sp|Q9S7G7|MB3R1_ARATH^sp|Q9S7G7|MB3R1_ARATH^Q:564-673,H:556-666^59.821%ID^E:7.48e-30^.^.	Seita.5G008900.1.p^Seita.5G008900.1.p^Q:134-2236,H:1-660^70.043%ID^E:0^.^.`Seita.5G008900.1.p^Seita.5G008900.1.p^Q:2192-2854,H:718-935^67.857%ID^E:3.07e-70^.^.	.	XP_025814765.1^XP_025814765.1^Q:134-2851,H:1-922^67.5%ID^E:0^.^.	Seita.5G008900.1.p^Seita.5G008900.1.p^Q:1-701,H:1-660^70.043%ID^E:0^.^.`Seita.5G008900.1.p^Seita.5G008900.1.p^Q:687-907,H:718-935^67.857%ID^E:6.32e-77^.^.	.	XP_025814765.1^XP_025814765.1^Q:1-906,H:1-922^67.5%ID^E:0^.^.	PF00249.32^Myb_DNA-binding^Myb-like DNA-binding domain^50-96^E:2.4e-15`PF13921.7^Myb_DNA-bind_6^Myb-like DNA-binding domain^53-110^E:2.4e-15`PF00249.32^Myb_DNA-binding^Myb-like DNA-binding domain^102-148^E:4.6e-17`PF13921.7^Myb_DNA-bind_6^Myb-like DNA-binding domain^105-162^E:1.9e-16`PF00249.32^Myb_DNA-binding^Myb-like DNA-binding domain^155-196^E:3.8e-13`PF13921.7^Myb_DNA-bind_6^Myb-like DNA-bin…	.	.	.	.	MYB
474	Transcript_83458	.	Transcript_83458.p1	1-375[+]	.	Seita.8G008100.1.p^Seita.8G008100.1.p^Q:1-375,H:220-343^55.639%ID^E:8.73e-25^.^.	.	QIM56794.1^QIM56794.1^Q:1-375,H:212-330^66.7%ID^E:1.5e-38^.^.	Seita.8G008100.1.p^Seita.8G008100.1.p^Q:1-125,H:220-343^55.639%ID^E:7.85e-25^.^.	.	QIM56794.1^QIM56794.1^Q:1-125,H:212-330^66.7%ID^E:1.5e-38^.^.	.	.	.	.	.	NAC
475	Transcript_83699	sp|O24463|PBF_MAIZE^sp|O24463|PBF_MAIZE^Q:314-1099,H:24-306^38.127%ID^E:1.44e-35^.^.	Transcript_83699.p1	218-1141[+]	sp|O24463|PBF_MAIZE^sp|O24463|PBF_MAIZE^Q:1-294,H:1-306^39.577%ID^E:5.01e-47^.^.	Seita.1G022000.1.p^Seita.1G022000.1.p^Q:305-949,H:11-219^50.442%ID^E:8.9e-43^.^.	.	TVU51645.1^TVU51645.1^Q:293-982,H:27-286^52.1%ID^E:2e-50^.^.	Seita.8G147600.1.p^Seita.8G147600.1.p^Q:32-244,H:12-214^50%ID^E:2.22e-53^.^.	.	TVU51645.1^TVU51645.1^Q:26-255,H:27-286^52.1%ID^E:1.5e-51^.^.	PF02701.16^zf-Dof^Dof domain, zinc finger^63-118^E:8.6e-33	.	.	GO:0003677^molecular_function^DNA binding`GO:0006355^biological_process^regulation of transcription, DNA-templated	.	Dof
476	Transcript_83950	sp|Q9SWG3|FAR1_ARATH^sp|Q9SWG3|FAR1_ARATH^Q:44-523,H:311-469^39.375%ID^E:4.2e-41^.^.	Transcript_83950.p1	101-529[+]	sp|Q9SWG3|FAR1_ARATH^sp|Q9SWG3|FAR1_ARATH^Q:1-141,H:330-469^39.007%ID^E:3.46e-34^.^.	Seita.9G189000.1.p^Seita.9G189000.1.p^Q:44-523,H:436-595^51.25%ID^E:6.62e-53^.^.	.	XP_040242178.1^XP_040242178.1^Q:35-529,H:164-328^67.9%ID^E:1.1e-73^.^.	Seita.9G189000.1.p^Seita.9G189000.1.p^Q:1-141,H:455-595^53.191%ID^E:1.7e-48^.^.	.	XP_040242178.1^XP_040242178.1^Q:1-143,H:186-328^77.6%ID^E:3.1e-73^.^.	PF10551.10^MULE^MULE transposase domain^2-39^E:2.8e-09	.	.	.	.	FAR1
477	Transcript_84014	sp|Q2R8L1|RGA5S_ORYSJ^sp|Q2R8L1|RGA5S_ORYSJ^Q:1-1257,H:508-922^48.349%ID^E:5.85e-104^.^.	Transcript_84014.p1	1-2034[+]	sp|Q2R8L1|RGA5S_ORYSJ^sp|Q2R8L1|RGA5S_ORYSJ^Q:1-419,H:508-922^49.412%ID^E:5.34e-113^.^.	Seita.2G175200.1.p^Seita.2G175200.1.p^Q:1-1788,H:533-1097^60.972%ID^E:0^.^.`Seita.2G175200.1.p^Seita.2G175200.1.p^Q:1594-1815,H:1148-1221^66.216%ID^E:3.33e-27^.^.	.	XP_004956574.1^XP_004956574.1^Q:1-1836,H:531-1111^59.7%ID^E:7.8e-225^.^.	Seita.2G175200.1.p^Seita.2G175200.1.p^Q:1-596,H:533-1097^60.972%ID^E:0^.^.`Seita.2G175200.1.p^Seita.2G175200.1.p^Q:532-605,H:1148-1221^66.216%ID^E:2.56e-27^.^.	.	XP_004956574.1^XP_004956574.1^Q:1-612,H:531-1111^59.7%ID^E:3.2e-225^.^.	PF03106.16^WRKY^WRKY DNA -binding domain^537-596^E:2.2e-25	.	.	GO:0003700^molecular_function^DNA-binding transcription factor activity`GO:0043565^molecular_function^sequence-specific DNA binding`GO:0006355^biological_process^regulation of transcription, DNA-templated	.	WRKY
478	Transcript_84018	sp|A2ZAI7|ROC3_ORYSI^sp|A2ZAI7|ROC3_ORYSI^Q:307-570,H:61-145^68.889%ID^E:1.57e-17^.^.`sp|A2ZAI7|ROC3_ORYSI^sp|A2ZAI7|ROC3_ORYSI^Q:20-187,H:2-61^65.079%ID^E:1.57e-17^.^.	Transcript_84018.p1	1-573[+]	sp|A2ZAI7|ROC3_ORYSI^sp|A2ZAI7|ROC3_ORYSI^Q:103-190,H:61-145^68.889%ID^E:5.96e-28^.^.	Seita.9G309800.2.p^Seita.9G309800.2.p^Q:205-570,H:28-148^64.286%ID^E:7.64e-24^.^.`Seita.9G309800.2.p^Seita.9G309800.2.p^Q:26-193,H:1-58^71.186%ID^E:8.23e-13^.^.	.	OEL31224.1^OEL31224.1^Q:307-570,H:56-144^84.3%ID^E:1.3e-29^.^.	Seita.9G309800.2.p^Seita.9G309800.2.p^Q:69-190,H:28-148^64.286%ID^E:1.75e-44^.^.	.	OEL31224.1^OEL31224.1^Q:103-190,H:56-144^84.3%ID^E:1.3e-29^.^.	.	.	.	.	.	HD-ZIP
479	Transcript_84150	.	Transcript_84150.p1	3-371[+]	sp|Q38914|ANT_ARATH^sp|Q38914|ANT_ARATH^Q:1-109,H:426-528^27.928%ID^E:0.000892^.^.	Seita.8G005700.2.p^Seita.8G005700.2.p^Q:3-371,H:143-283^68.085%ID^E:5.57e-49^.^.	.	KAF8648553.1^KAF8648553.1^Q:3-371,H:195-329^71.9%ID^E:1.5e-54^.^.	Seita.8G005700.2.p^Seita.8G005700.2.p^Q:1-123,H:143-283^68.085%ID^E:4.01e-60^.^.	.	KAF8648553.1^KAF8648553.1^Q:1-123,H:195-329^71.9%ID^E:1.5e-54^.^.	.	.	.	.	.	AP2
480	Transcript_84566	sp|Q8RWD0|COL16_ARATH^sp|Q8RWD0|COL16_ARATH^Q:81-197,H:178-212^64.103%ID^E:7.74e-06^.^.	Transcript_84566.p3	3-329[+]	sp|Q8RWD0|COL16_ARATH^sp|Q8RWD0|COL16_ARATH^Q:27-65,H:178-212^64.103%ID^E:6.9e-06^.^.	Seita.4G116600.1.p^Seita.4G116600.1.p^Q:66-326,H:201-288^73.034%ID^E:1.08e-32^.^.	.	PUZ61656.1^PUZ61656.1^Q:3-326,H:181-288^74.3%ID^E:1.5e-41^.^.	Seita.4G116600.1.p^Seita.4G116600.1.p^Q:18-108,H:197-288^73.118%ID^E:3.76e-35^.^.	.	PUZ61656.1^PUZ61656.1^Q:1-108,H:181-288^74.3%ID^E:1.5e-41^.^.	.	.	.	.	.	CO-like
481	Transcript_85424	sp|Q5CD17|NAC77_ORYSJ^sp|Q5CD17|NAC77_ORYSJ^Q:126-293,H:322-389^48.529%ID^E:2.58e-07^.^.	Transcript_85424.p1	3-386[+]	sp|Q5CD17|NAC77_ORYSJ^sp|Q5CD17|NAC77_ORYSJ^Q:32-100,H:310-392^45.783%ID^E:3.56e-09^.^.	Seita.7G306500.1.p^Seita.7G306500.1.p^Q:6-293,H:265-357^62.245%ID^E:6.04e-23^.^.	.	XP_004978484.1^XP_004978484.1^Q:51-383,H:276-385^69%ID^E:3.2e-31^.^.	Seita.7G306500.1.p^Seita.7G306500.1.p^Q:2-104,H:265-364^65.714%ID^E:2.91e-32^.^.	.	XP_004978484.1^XP_004978484.1^Q:17-127,H:276-385^69%ID^E:1.4e-31^.^.	.	.	.	.	.	NAC
482	Transcript_85451	sp|Q6NQJ7|FRS4_ARATH^sp|Q6NQJ7|FRS4_ARATH^Q:6-572,H:60-241^31.746%ID^E:7.34e-27^.^.	Transcript_85451.p1	3-572[+]	sp|Q6NQJ7|FRS4_ARATH^sp|Q6NQJ7|FRS4_ARATH^Q:2-190,H:60-241^31.746%ID^E:6.61e-27^.^.	Seita.4G017600.1.p^Seita.4G017600.1.p^Q:30-572,H:108-285^39.56%ID^E:1.64e-31^.^.	.	CAD6221304.1^CAD6221304.1^Q:9-572,H:130-311^66.7%ID^E:2.2e-72^.^.	Seita.4G017600.1.p^Seita.4G017600.1.p^Q:10-190,H:108-285^39.56%ID^E:1.48e-31^.^.	.	CAD6221304.1^CAD6221304.1^Q:3-190,H:130-311^66.7%ID^E:2.2e-72^.^.	.	.	.	.	.	FAR1
483	Transcript_85516	sp|Q5ZAY0|TF1_ORYSJ^sp|Q5ZAY0|TF1_ORYSJ^Q:19-306,H:223-320^53.061%ID^E:9.64e-29^.^.	Transcript_85516.p1	1-306[+]	sp|Q5ZAY0|TF1_ORYSJ^sp|Q5ZAY0|TF1_ORYSJ^Q:7-102,H:223-320^53.061%ID^E:8.68e-29^.^.	Seita.5G344800.1.p^Seita.5G344800.1.p^Q:25-306,H:273-368^68.75%ID^E:7.07e-37^.^.	.	CAB3478545.1^CAB3478545.1^Q:7-306,H:182-283^69.6%ID^E:1.3e-36^.^.	Seita.5G344800.1.p^Seita.5G344800.1.p^Q:9-102,H:273-368^68.75%ID^E:6.36e-37^.^.	.	CAB3478545.1^CAB3478545.1^Q:3-102,H:182-283^69.6%ID^E:1.3e-36^.^.	.	.	.	.	.	HD-ZIP
484	Transcript_85885	sp|Q9SXA1|P4KA1_ARATH^sp|Q9SXA1|P4KA1_ARATH^Q:787-5949,H:297-2028^70.477%ID^E:0^.^.	Transcript_85885.p1	157-5952[+]	sp|Q9SXA1|P4KA1_ARATH^sp|Q9SXA1|P4KA1_ARATH^Q:183-1931,H:265-2028^70.389%ID^E:0^.^.`sp|Q9SXA1|P4KA1_ARATH^sp|Q9SXA1|P4KA1_ARATH^Q:1-185,H:1-199^28.431%ID^E:1.45e-08^.^.	Seita.9G119700.1.p^Seita.9G119700.1.p^Q:622-5952,H:159-1934^93.472%ID^E:0^.^.`Seita.9G119700.1.p^Seita.9G119700.1.p^Q:157-234,H:1-26^100%ID^E:2.16e-07^.^.	.	XP_021307615.1^XP_021307615.1^Q:157-5949,H:1-1933^93.1%ID^E:0^.^.	Seita.9G119700.1.p^Seita.9G119700.1.p^Q:1-1932,H:1-1934^92.196%ID^E:0^.^.	.	XP_021307615.1^XP_021307615.1^Q:1-1931,H:1-1933^93.1%ID^E:0^.^.	PF00613.21^PI3Ka^Phosphoinositide 3-kinase family, accessory domain (PIK domain)^1412-1547^E:4.2e-21`PF00454.28^PI3_PI4_kinase^Phosphatidylinositol 3- and 4-kinase^1671-1878^E:1.4e-25	.	.	.	K00888	CO-like
485	Transcript_85885	sp|Q9SXA1|P4KA1_ARATH^sp|Q9SXA1|P4KA1_ARATH^Q:787-5949,H:297-2028^70.477%ID^E:0^.^.	Transcript_85885.p3	7312-8661[-]	sp|Q8RWD0|COL16_ARATH^sp|Q8RWD0|COL16_ARATH^Q:66-408,H:8-403^40.144%ID^E:7.33e-72^.^.	Seita.9G119700.1.p^Seita.9G119700.1.p^Q:622-5952,H:159-1934^93.472%ID^E:0^.^.`Seita.9G119700.1.p^Seita.9G119700.1.p^Q:157-234,H:1-26^100%ID^E:2.16e-07^.^.	.	XP_021307615.1^XP_021307615.1^Q:157-5949,H:1-1933^93.1%ID^E:0^.^.	Seita.9G119800.1.p^Seita.9G119800.1.p^Q:53-450,H:1-407^86.098%ID^E:0^.^.	.	RLN42368.1^RLN42368.1^Q:53-449,H:1-405^83.8%ID^E:6.2e-229^.^.	PF06203.15^CCT^CCT motif^366-408^E:1.8e-17	.	.	GO:0005515^molecular_function^protein binding	.	CO-like
486	Transcript_85886	sp|Q9C9A9|COL7_ARATH^sp|Q9C9A9|COL7_ARATH^Q:225-1220,H:22-385^37.433%ID^E:1.52e-53^.^.	Transcript_85886.p1	3-1352[+]	sp|Q8RWD0|COL16_ARATH^sp|Q8RWD0|COL16_ARATH^Q:66-408,H:8-403^40.144%ID^E:7.33e-72^.^.	Seita.9G119800.1.p^Seita.9G119800.1.p^Q:222-1352,H:19-407^86.375%ID^E:0^.^.	.	RLN42368.1^RLN42368.1^Q:159-1349,H:1-405^83.8%ID^E:6.4e-229^.^.	Seita.9G119800.1.p^Seita.9G119800.1.p^Q:53-450,H:1-407^86.098%ID^E:0^.^.	.	RLN42368.1^RLN42368.1^Q:53-449,H:1-405^83.8%ID^E:6.2e-229^.^.	PF06203.15^CCT^CCT motif^366-408^E:1.8e-17	.	.	GO:0005515^molecular_function^protein binding	.	CO-like
487	Transcript_85935	sp|Q9ZQ70|WRKY3_ARATH^sp|Q9ZQ70|WRKY3_ARATH^Q:258-1343,H:153-511^47.507%ID^E:3.26e-95^.^.	Transcript_85935.p1	3-1346[+]	sp|Q9ZQ70|WRKY3_ARATH^sp|Q9ZQ70|WRKY3_ARATH^Q:61-447,H:126-511^48.775%ID^E:3.74e-117^.^.	Seita.3G355500.1.p^Seita.3G355500.1.p^Q:252-1346,H:137-495^88.219%ID^E:0^.^.	.	OEL32533.1^OEL32533.1^Q:39-1343,H:67-499^87.9%ID^E:7.5e-264^.^.	Seita.3G355500.1.p^Seita.3G355500.1.p^Q:14-448,H:66-495^85.584%ID^E:0^.^.	.	OEL32533.1^OEL32533.1^Q:13-447,H:67-499^87.9%ID^E:3.4e-267^.^.	PF03106.16^WRKY^WRKY DNA -binding domain^176-232^E:5.4e-24`PF03106.16^WRKY^WRKY DNA -binding domain^333-390^E:1.6e-25	.	.	GO:0003700^molecular_function^DNA-binding transcription factor activity`GO:0043565^molecular_function^sequence-specific DNA binding`GO:0006355^biological_process^regulation of transcription, DNA-templated	.	WRKY
488	Transcript_86012	sp|Q10RP4|SE14_ORYSJ^sp|Q10RP4|SE14_ORYSJ^Q:180-4589,H:20-1487^66.821%ID^E:0^.^.	Transcript_86012.p1	135-4592[+]	sp|Q10RP4|SE14_ORYSJ^sp|Q10RP4|SE14_ORYSJ^Q:16-1485,H:20-1487^67.284%ID^E:0^.^.	Seita.9G538300.1.p^Seita.9G538300.1.p^Q:141-4592,H:4-1508^77.895%ID^E:0^.^.	.	XP_004985676.1^XP_004985676.1^Q:141-4589,H:4-1507^77.9%ID^E:0^.^.	Seita.9G538300.1.p^Seita.9G538300.1.p^Q:3-1486,H:4-1508^77.895%ID^E:0^.^.	.	XP_004985676.1^XP_004985676.1^Q:3-1485,H:4-1507^77.9%ID^E:0^.^.	PF02375.18^JmjN^jmjN domain^27-60^E:8.9e-13`PF02373.23^JmjC^JmjC domain, hydroxylase^254-373^E:8.4e-37	.	.	.	.	C2H2
489	Transcript_86026	sp|B2LXS7|WHY1_MAIZE^sp|B2LXS7|WHY1_MAIZE^Q:129-866,H:26-266^85.887%ID^E:1.44e-139^.^.	Transcript_86026.p1	57-869[+]	sp|B2LXS7|WHY1_MAIZE^sp|B2LXS7|WHY1_MAIZE^Q:1-270,H:1-266^85.401%ID^E:5.37e-156^.^.	Seita.4G033800.1.p^Seita.4G033800.1.p^Q:129-869,H:26-269^89.558%ID^E:5.62e-150^.^.	.	PUZ62231.1^PUZ62231.1^Q:57-866,H:1-266^88.3%ID^E:1.2e-162^.^.	Seita.4G033800.1.p^Seita.4G033800.1.p^Q:20-271,H:21-269^89.37%ID^E:4.18e-155^.^.	.	PUZ62231.1^PUZ62231.1^Q:1-270,H:1-266^88.3%ID^E:4.5e-165^.^.	PF08536.12^Whirly^Whirly transcription factor^96-230^E:1.7e-58	.	.	GO:0003697^molecular_function^single-stranded DNA binding`GO:0006355^biological_process^regulation of transcription, DNA-templated`GO:0006952^biological_process^defense response	.	Whirly
490	Transcript_86046	.	Transcript_86046.p1	100-999[+]	sp|F4K5T4|STKLU_ARATH^sp|F4K5T4|STKLU_ARATH^Q:31-139,H:92-194^25.439%ID^E:9.56e-06^.^.	Seita.7G008200.1.p^Seita.7G008200.1.p^Q:220-996,H:19-250^57.915%ID^E:4e-83^.^.	.	XP_004974990.1^XP_004974990.1^Q:220-996,H:19-250^56.4%ID^E:3.9e-76^.^.	Seita.7G008200.1.p^Seita.7G008200.1.p^Q:41-299,H:19-250^59.073%ID^E:5.93e-87^.^.	.	XP_004974990.1^XP_004974990.1^Q:41-299,H:19-250^56.4%ID^E:1.7e-77^.^.	PF04504.15^DUF573^Protein of unknown function, DUF573^72-168^E:4.1e-13	.	.	GO:0006355^biological_process^regulation of transcription, DNA-templated	.	GeBP
491	Transcript_86083	sp|Q850K7|EXLB1_ORYSJ^sp|Q850K7|EXLB1_ORYSJ^Q:4080-3406,H:25-251^83.843%ID^E:4.27e-123^.^.	Transcript_86083.p2	3388-3804[-]	sp|Q850K7|EXLB1_ORYSJ^sp|Q850K7|EXLB1_ORYSJ^Q:1-138,H:120-256^87.681%ID^E:7.54e-85^.^.	Seita.2G321800.1.p^Seita.2G321800.1.p^Q:478-2853,H:59-852^90.554%ID^E:0^.^.`Seita.2G321800.1.p^Seita.2G321800.1.p^Q:913-1260,H:57-174^39.831%ID^E:4.44e-11^.^.	.	XP_002460729.2^XP_002460729.2^Q:148-2850,H:7-907^85.1%ID^E:0^.^.	Seita.2G321900.1.p^Seita.2G321900.1.p^Q:1-139,H:144-282^89.928%ID^E:4.42e-92^.^.	.	OEL34675.1^OEL34675.1^Q:1-138,H:119-256^92.8%ID^E:2.1e-91^.^.	PF01357.22^Expansin_C^Expansin C-terminal domain^33-114^E:5.8e-13	.	.	.	.	FAR1
492	Transcript_86083	sp|Q850K7|EXLB1_ORYSJ^sp|Q850K7|EXLB1_ORYSJ^Q:4080-3406,H:25-251^83.843%ID^E:4.27e-123^.^.	Transcript_86083.p1	136-2853[+]	sp|Q9SZL8|FRS5_ARATH^sp|Q9SZL8|FRS5_ARATH^Q:260-837,H:73-675^32.577%ID^E:4.54e-88^.^.`sp|Q9SZL8|FRS5_ARATH^sp|Q9SZL8|FRS5_ARATH^Q:113-227,H:73-178^35.897%ID^E:2.11e-07^.^.	Seita.2G321800.1.p^Seita.2G321800.1.p^Q:478-2853,H:59-852^90.554%ID^E:0^.^.`Seita.2G321800.1.p^Seita.2G321800.1.p^Q:913-1260,H:57-174^39.831%ID^E:4.44e-11^.^.	.	XP_002460729.2^XP_002460729.2^Q:148-2850,H:7-907^85.1%ID^E:0^.^.	Seita.2G321800.1.p^Seita.2G321800.1.p^Q:55-906,H:1-852^88.876%ID^E:0^.^.	.	XP_002460729.2^XP_002460729.2^Q:5-905,H:7-907^85.1%ID^E:0^.^.	PF03101.16^FAR1^FAR1 DNA-binding domain^127-227^E:3.5e-19`PF03101.16^FAR1^FAR1 DNA-binding domain^275-374^E:1.2e-18`PF10551.10^MULE^MULE transposase domain^463-557^E:1.6e-19`PF04434.18^SWIM^SWIM zinc finger^748-777^E:2e-05	.	.	GO:0008270^molecular_function^zinc ion binding	K17604	FAR1
493	Transcript_86298	sp|Q9LT67|BH113_ARATH^sp|Q9LT67|BH113_ARATH^Q:595-804,H:139-201^61.429%ID^E:1.15e-17^.^.	Transcript_86298.p1	175-855[+]	sp|Q9LT67|BH113_ARATH^sp|Q9LT67|BH113_ARATH^Q:141-210,H:139-201^61.429%ID^E:1.39e-19^.^.	Seita.9G084000.1.p^Seita.9G084000.1.p^Q:175-795,H:1-216^75.926%ID^E:6.82e-65^.^.	.	TVU44943.1^TVU44943.1^Q:175-798,H:1-224^80%ID^E:7e-105^.^.	Seita.9G084000.1.p^Seita.9G084000.1.p^Q:1-207,H:1-216^75.463%ID^E:3.87e-87^.^.	.	TVU44943.1^TVU44943.1^Q:1-208,H:1-224^80%ID^E:7.4e-106^.^.	.	.	.	.	.	bHLH
494	Transcript_86378	sp|Q10CE8|PCF6_ORYSJ^sp|Q10CE8|PCF6_ORYSJ^Q:373-1389,H:42-357^56.686%ID^E:4.5e-76^.^.	Transcript_86378.p1	211-1392[+]	sp|Q10CE8|PCF6_ORYSJ^sp|Q10CE8|PCF6_ORYSJ^Q:36-393,H:31-357^58.065%ID^E:5.36e-102^.^.	Seita.9G064600.1.p^Seita.9G064600.1.p^Q:373-1392,H:64-392^77.746%ID^E:6.96e-127^.^.	.	XP_039830395.1^XP_039830395.1^Q:211-1389,H:1-385^76.8%ID^E:6.2e-175^.^.	Seita.9G064600.1.p^Seita.9G064600.1.p^Q:52-394,H:61-392^78.51%ID^E:9.61e-160^.^.	.	XP_039830395.1^XP_039830395.1^Q:1-393,H:1-385^76.8%ID^E:3.6e-178^.^.	PF03634.14^TCP^TCP family transcription factor^64-179^E:3e-33	.	.	.	.	TCP
495	Transcript_86381	sp|P06774|HAP2_YEAST^sp|P06774|HAP2_YEAST^Q:1453-1569,H:158-195^69.231%ID^E:1.21e-07^.^.	Transcript_86381.p1	841-1569[+]	sp|P06774|HAP2_YEAST^sp|P06774|HAP2_YEAST^Q:197-243,H:151-195^63.83%ID^E:1.19e-08^.^.	Seita.2G383900.4.p^Seita.2G383900.4.p^Q:1453-1569,H:138-175^64.103%ID^E:3.56e-07^.^.	.	XP_018386815.1^XP_018386815.1^Q:841-1569,H:1-243^100%ID^E:1.5e-158^.^.	Seita.2G383900.4.p^Seita.2G383900.4.p^Q:205-243,H:138-175^64.103%ID^E:6.86e-08^.^.	.	XP_018386815.1^XP_018386815.1^Q:1-243,H:1-243^100%ID^E:7.8e-163^.^.	PF02045.16^CBFB_NFYA^CCAAT-binding transcription factor (CBF-B/NF-YA) subunit B^207-243^E:1.4e-12	.	.	GO:0003700^molecular_function^DNA-binding transcription factor activity`GO:0006355^biological_process^regulation of transcription, DNA-templated	K08064	NF-YA
496	Transcript_86446	sp|Q9SZL8|FRS5_ARATH^sp|Q9SZL8|FRS5_ARATH^Q:1227-1769,H:73-285^34.579%ID^E:3.58e-27^.^.	Transcript_86446.p1	606-1769[+]	sp|Q9SZL8|FRS5_ARATH^sp|Q9SZL8|FRS5_ARATH^Q:208-388,H:73-285^34.579%ID^E:3.01e-28^.^.	Seita.7G237000.1.p^Seita.7G237000.1.p^Q:696-1769,H:1-358^85%ID^E:2.15e-176^.^.	.	XP_002448527.2^XP_002448527.2^Q:606-1769,H:1-387^79.8%ID^E:3.5e-202^.^.	Seita.7G237000.1.p^Seita.7G237000.1.p^Q:31-388,H:1-358^85%ID^E:0^.^.	.	XP_002448527.2^XP_002448527.2^Q:1-388,H:1-387^79.8%ID^E:3.5e-205^.^.	PF03101.16^FAR1^FAR1 DNA-binding domain^222-305^E:9.9e-23	.	.	.	.	FAR1
497	Transcript_86534	.	Transcript_86534.p1	176-553[+]	.	Seita.3G111800.1.p^Seita.3G111800.1.p^Q:176-550,H:1-128^73.438%ID^E:1.03e-30^.^.	.	XP_039836874.1^XP_039836874.1^Q:176-550,H:1-122^77.6%ID^E:2e-50^.^.	Seita.3G111800.1.p^Seita.3G111800.1.p^Q:1-125,H:1-128^75%ID^E:2.41e-37^.^.	.	XP_039836874.1^XP_039836874.1^Q:1-125,H:1-122^77.6%ID^E:3e-51^.^.	.	.	.	.	.	MYB_related
498	Transcript_86679	sp|Q7XC57|MYBS3_ORYSJ^sp|Q7XC57|MYBS3_ORYSJ^Q:3-962,H:22-313^42.296%ID^E:9.67e-60^.^.	Transcript_86679.p1	54-1016[+]	sp|Q7XC57|MYBS3_ORYSJ^sp|Q7XC57|MYBS3_ORYSJ^Q:1-303,H:35-313^43.849%ID^E:8.82e-67^.^.	Seita.5G133800.1.p^Seita.5G133800.1.p^Q:6-1016,H:31-367^82.789%ID^E:3.26e-164^.^.	.	RLN24788.1^RLN24788.1^Q:3-1013,H:31-367^84.9%ID^E:1.9e-169^.^.	Seita.5G133800.1.p^Seita.5G133800.1.p^Q:1-321,H:47-367^82.866%ID^E:7.88e-167^.^.	.	RLN24788.1^RLN24788.1^Q:1-320,H:48-367^85%ID^E:1.1e-158^.^.	PF00249.32^Myb_DNA-binding^Myb-like DNA-binding domain^64-108^E:3.9e-11	.	.	.	.	MYB_related
499	Transcript_86846	sp|Q7XC57|MYBS3_ORYSJ^sp|Q7XC57|MYBS3_ORYSJ^Q:3-479,H:22-173^54.717%ID^E:1.22e-43^.^.	Transcript_86846.p1	54-548[+]	sp|Q7XC57|MYBS3_ORYSJ^sp|Q7XC57|MYBS3_ORYSJ^Q:1-134,H:35-165^62.044%ID^E:1.45e-45^.^.	Seita.5G133800.1.p^Seita.5G133800.1.p^Q:6-548,H:31-211^86.188%ID^E:6.04e-79^.^.	.	KAF8663218.1^KAF8663218.1^Q:3-545,H:26-206^87.8%ID^E:4.1e-88^.^.	Seita.5G133800.1.p^Seita.5G133800.1.p^Q:1-164,H:47-210^87.195%ID^E:5.02e-70^.^.	.	KAF8663218.1^KAF8663218.1^Q:1-164,H:43-206^88.4%ID^E:1.6e-77^.^.	PF00249.32^Myb_DNA-binding^Myb-like DNA-binding domain^64-108^E:1.8e-10	.	.	.	.	MYB_related
500	Transcript_86959	sp|Q69T58|ROC8_ORYSJ^sp|Q69T58|ROC8_ORYSJ^Q:399-1,H:1-133^93.985%ID^E:4.8e-73^.^.	Transcript_86959.p2	1-399[-]	sp|Q69T58|ROC8_ORYSJ^sp|Q69T58|ROC8_ORYSJ^Q:1-133,H:1-133^93.985%ID^E:4.43e-90^.^.	Seita.4G084600.1.p^Seita.4G084600.1.p^Q:399-1,H:1-133^94.737%ID^E:7.73e-75^.^.	.	PWZ07330.1^PWZ07330.1^Q:399-1,H:1-133^97%ID^E:1.1e-83^.^.	Seita.4G084600.1.p^Seita.4G084600.1.p^Q:1-133,H:1-133^94.737%ID^E:4.6e-91^.^.	.	PWZ07330.1^PWZ07330.1^Q:1-133,H:1-133^97%ID^E:1.2e-85^.^.	PF00046.30^Homeodomain^Homeodomain^16-71^E:1.5e-19`PF05920.12^Homeobox_KN^Homeobox KN domain^37-67^E:0.00011	.	.	GO:0003677^molecular_function^DNA binding`GO:0006355^biological_process^regulation of transcription, DNA-templated	K09338	HD-ZIP
501	Transcript_87297	sp|Q9FKL2|MYB36_ARATH^sp|Q9FKL2|MYB36_ARATH^Q:187-543,H:1-119^85.714%ID^E:1.75e-68^.^.	Transcript_87297.p1	187-792[+]	sp|Q9FKL2|MYB36_ARATH^sp|Q9FKL2|MYB36_ARATH^Q:1-119,H:1-119^85.714%ID^E:4.22e-75^.^.	Seita.7G030000.1.p^Seita.7G030000.1.p^Q:187-786,H:1-200^84.577%ID^E:7.99e-119^.^.	.	RLM64812.1^RLM64812.1^Q:187-786,H:1-201^85.6%ID^E:1e-123^.^.	Seita.7G030000.1.p^Seita.7G030000.1.p^Q:1-200,H:1-200^84.577%ID^E:8.42e-126^.^.	.	RLM64812.1^RLM64812.1^Q:1-200,H:1-201^85.6%ID^E:4.3e-125^.^.	PF00249.32^Myb_DNA-binding^Myb-like DNA-binding domain^14-62^E:9.8e-15`PF13921.7^Myb_DNA-bind_6^Myb-like DNA-binding domain^17-76^E:6.4e-10`PF00249.32^Myb_DNA-binding^Myb-like DNA-binding domain^69-111^E:4.5e-09`PF13921.7^Myb_DNA-bind_6^Myb-like DNA-binding domain^71-117^E:6e-06	.	.	.	K09422	MYB
502	Transcript_87370	sp|P38533|HSF2_MOUSE^sp|P38533|HSF2_MOUSE^Q:12-539,H:13-179^35%ID^E:1.03e-20^.^.	Transcript_87370.p1	3-557[+]	sp|P38533|HSF2_MOUSE^sp|P38533|HSF2_MOUSE^Q:4-179,H:13-179^35%ID^E:9.27e-21^.^.	Seita.6G236100.2.p^Seita.6G236100.2.p^Q:12-338,H:48-142^39.64%ID^E:1.19e-18^.^.	.	RII10886.1^RII10886.1^Q:9-554,H:141-322^100%ID^E:8.3e-117^.^.	Seita.6G236100.2.p^Seita.6G236100.2.p^Q:4-112,H:48-142^39.64%ID^E:1.07e-18^.^.	.	RII10886.1^RII10886.1^Q:3-184,H:141-322^100%ID^E:8.3e-117^.^.	PF00447.18^HSF_DNA-bind^HSF-type DNA-binding^3-103^E:6.4e-29	.	.	GO:0003700^molecular_function^DNA-binding transcription factor activity`GO:0043565^molecular_function^sequence-specific DNA binding`GO:0006355^biological_process^regulation of transcription, DNA-templated`GO:0005634^cellular_component^nucleus	K09419	HSF
503	Transcript_87442	sp|Q9SZL8|FRS5_ARATH^sp|Q9SZL8|FRS5_ARATH^Q:21-251,H:425-503^32.5%ID^E:3.34e-07^.^.	Transcript_87442.p1	3-332[+]	sp|Q9SZL8|FRS5_ARATH^sp|Q9SZL8|FRS5_ARATH^Q:7-83,H:425-503^32.5%ID^E:1.59e-07^.^.	Seita.2G152300.1.p^Seita.2G152300.1.p^Q:3-308,H:305-407^52.427%ID^E:1.35e-33^.^.	.	TVU04202.1^TVU04202.1^Q:3-299,H:455-553^67.7%ID^E:1.1e-38^.^.	Seita.2G152300.1.p^Seita.2G152300.1.p^Q:1-102,H:305-407^52.427%ID^E:4.45e-34^.^.	.	TVU04202.1^TVU04202.1^Q:1-99,H:455-553^67.7%ID^E:5.3e-39^.^.	.	.	.	.	.	FAR1
504	Transcript_87459	sp|Q6EPF0|ROC5_ORYSJ^sp|Q6EPF0|ROC5_ORYSJ^Q:1-345,H:441-561^76.033%ID^E:1.42e-53^.^.`sp|Q6EPF0|ROC5_ORYSJ^sp|Q6EPF0|ROC5_ORYSJ^Q:440-601,H:562-615^81.481%ID^E:1.42e-53^.^.	Transcript_87459.p1	1-363[+]	sp|Q7Y0V9|ROC4_ORYSJ^sp|Q7Y0V9|ROC4_ORYSJ^Q:1-116,H:451-572^74.59%ID^E:2.4e-54^.^.	Seita.7G203300.1.p^Seita.7G203300.1.p^Q:4-360,H:438-556^82.353%ID^E:4.58e-59^.^.`Seita.7G203300.1.p^Seita.7G203300.1.p^Q:440-601,H:552-604^74.074%ID^E:4.58e-59^.^.	.	OEL28213.1^OEL28213.1^Q:4-348,H:170-284^86.1%ID^E:6.1e-62^.^.	Seita.7G203300.1.p^Seita.7G203300.1.p^Q:2-120,H:438-556^82.353%ID^E:2.38e-64^.^.	.	OEL28213.1^OEL28213.1^Q:2-116,H:170-284^86.1%ID^E:3.8e-63^.^.	PF01852.20^START^START domain^2-100^E:9.2e-25	.	.	GO:0008289^molecular_function^lipid binding	K09338	HD-ZIP
505	Transcript_87463	sp|Q6ZIK5|GRF4_ORYSJ^sp|Q6ZIK5|GRF4_ORYSJ^Q:2-115,H:67-111^80%ID^E:1.01e-14^.^.	Transcript_87463.p1	2-307[+]	sp|Q6ZIK5|GRF4_ORYSJ^sp|Q6ZIK5|GRF4_ORYSJ^Q:1-38,H:67-111^80%ID^E:6.72e-16^.^.	Seita.7G224500.1.p^Seita.7G224500.1.p^Q:2-118,H:55-93^92.308%ID^E:8.74e-17^.^.	.	AIB04308.1^AIB04308.1^Q:2-127,H:61-102^85.7%ID^E:1.1e-14^.^.	Seita.7G224500.1.p^Seita.7G224500.1.p^Q:1-39,H:55-93^92.308%ID^E:4.99e-18^.^.	.	AIB04308.1^AIB04308.1^Q:1-42,H:61-102^85.7%ID^E:1.3e-15^.^.	PF08880.12^QLQ^QLQ^1-32^E:1.1e-12	.	.	GO:0005524^molecular_function^ATP binding`GO:0006355^biological_process^regulation of transcription, DNA-templated`GO:0005634^cellular_component^nucleus	.	GRF
506	Transcript_88151	.	Transcript_88151.p2	1-354[+]	.	Seita.3G062400.1.p^Seita.3G062400.1.p^Q:16-354,H:176-296^70.248%ID^E:2.91e-30^.^.	.	KAG2615979.1^KAG2615979.1^Q:154-351,H:156-222^79.1%ID^E:1.1e-28^.^.	Seita.3G062400.1.p^Seita.3G062400.1.p^Q:6-118,H:176-296^70.248%ID^E:1.15e-31^.^.	.	KAG2615979.1^KAG2615979.1^Q:52-117,H:156-222^79.1%ID^E:7.1e-29^.^.	.	.	.	.	.	MYB
507	Transcript_88431	sp|Q69TW5|BZP46_ORYSJ^sp|Q69TW5|BZP46_ORYSJ^Q:335-1267,H:1-300^69.649%ID^E:5.31e-101^.^.	Transcript_88431.p1	2-1555[+]	sp|Q69TW5|BZP46_ORYSJ^sp|Q69TW5|BZP46_ORYSJ^Q:112-422,H:1-300^70.288%ID^E:1.91e-123^.^.	Seita.4G082000.1.p^Seita.4G082000.1.p^Q:368-1267,H:1-301^75.908%ID^E:1.37e-111^.^.	.	RLM55632.1^RLM55632.1^Q:335-1261,H:1-313^82.3%ID^E:1.2e-136^.^.	Seita.4G082000.1.p^Seita.4G082000.1.p^Q:123-422,H:1-301^79.208%ID^E:2.32e-146^.^.	.	RLM55632.1^RLM55632.1^Q:112-420,H:1-313^82.3%ID^E:1.8e-142^.^.	PF07716.16^bZIP_2^Basic region leucine zipper^365-414^E:7.4e-08`PF00170.22^bZIP_1^bZIP transcription factor^366-416^E:4.9e-13	.	ExpAA=23.90^PredHel=1^Topology=i2-24o	GO:0003700^molecular_function^DNA-binding transcription factor activity`GO:0006355^biological_process^regulation of transcription, DNA-templated	K14432	bZIP
508	Transcript_88472	sp|Q84W56|RNJ_ARATH^sp|Q84W56|RNJ_ARATH^Q:251-2677,H:84-904^68.029%ID^E:0^.^.	Transcript_88472.p1	98-2704[+]	sp|Q84W56|RNJ_ARATH^sp|Q84W56|RNJ_ARATH^Q:1-860,H:32-904^65.989%ID^E:0^.^.	Seita.1G185600.1.p^Seita.1G185600.1.p^Q:200-2704,H:48-879^94.371%ID^E:0^.^.	WP_014355379_1^WP_014355379_1^Q:329-1741,H:34-495^40%ID^E:1.2e-107^.^.	XP_039789918.1^XP_039789918.1^Q:98-2701,H:1-871^93.1%ID^E:0^.^.	Seita.1G185600.1.p^Seita.1G185600.1.p^Q:1-869,H:1-879^92.744%ID^E:0^.^.	WP_014355379_1^WP_014355379_1^Q:78-548,H:34-495^40%ID^E:9.7e-110^.^.	XP_039789918.1^XP_039789918.1^Q:1-868,H:1-871^93.1%ID^E:0^.^.	PF00753.28^Lactamase_B^Metallo-beta-lactamase superfamily^91-235^E:8.7e-09`PF12706.8^Lactamase_B_2^Beta-lactamase superfamily domain^101-237^E:3.7e-11`PF07521.13^RMMBL^Zn-dependent metallo-hydrolase RNA specificity domain^436-464^E:3.7e-05`PF13837.7^Myb_DNA-bind_4^Myb/SANT-like DNA-binding domain^775-858^E:1.7e-15	.	.	.	.	Trihelix
509	Transcript_88499	sp|O82503|CRF1_ARATH^sp|O82503|CRF1_ARATH^Q:1086-931,H:96-147^67.308%ID^E:1.4e-09^.^.	Transcript_88499.p3	646-1086[-]	sp|O82503|CRF1_ARATH^sp|O82503|CRF1_ARATH^Q:1-49,H:96-144^69.388%ID^E:1.12e-17^.^.	Seita.6G023700.1.p^Seita.6G023700.1.p^Q:1086-943,H:35-82^72.917%ID^E:4.42e-10^.^.	.	XP_025800803.1^XP_025800803.1^Q:1086-649,H:105-269^65.1%ID^E:5e-41^.^.	Seita.9G038700.1.p^Seita.9G038700.1.p^Q:1-147,H:93-245^42.767%ID^E:1.19e-25^.^.	.	XP_025800803.1^XP_025800803.1^Q:1-146,H:105-269^65.1%ID^E:4.2e-44^.^.	PF00847.21^AP2^AP2 domain^1-40^E:1.9e-10	.	.	GO:0003700^molecular_function^DNA-binding transcription factor activity`GO:0006355^biological_process^regulation of transcription, DNA-templated	.	ERF
510	Transcript_88514	sp|O65590|WRK34_ARATH^sp|O65590|WRK34_ARATH^Q:602-1945,H:1-435^35.211%ID^E:1.86e-59^.^.	Transcript_88514.p2	2-313[+]	.	Seita.2G248500.2.p^Seita.2G248500.2.p^Q:602-2350,H:1-574^79.658%ID^E:0^.^.	.	OEL37374.1^OEL37374.1^Q:602-2347,H:1-582^83.2%ID^E:0^.^.	.	.	.	.	.	.	.	.	WRKY
511	Transcript_88514	sp|O65590|WRK34_ARATH^sp|O65590|WRK34_ARATH^Q:602-1945,H:1-435^35.211%ID^E:1.86e-59^.^.	Transcript_88514.p1	602-2350[+]	sp|O65590|WRK34_ARATH^sp|O65590|WRK34_ARATH^Q:1-575,H:1-564^32.859%ID^E:1.74e-65^.^.	Seita.2G248500.2.p^Seita.2G248500.2.p^Q:602-2350,H:1-574^79.658%ID^E:0^.^.	.	OEL37374.1^OEL37374.1^Q:602-2347,H:1-582^83.2%ID^E:0^.^.	Seita.2G248500.2.p^Seita.2G248500.2.p^Q:1-583,H:1-574^80.513%ID^E:0^.^.	.	OEL37374.1^OEL37374.1^Q:1-582,H:1-582^83.2%ID^E:0^.^.	PF03106.16^WRKY^WRKY DNA -binding domain^385-442^E:1.9e-24	.	.	GO:0003700^molecular_function^DNA-binding transcription factor activity`GO:0043565^molecular_function^sequence-specific DNA binding`GO:0006355^biological_process^regulation of transcription, DNA-templated	K18835	WRKY
512	Transcript_88523	sp|Q69IL4|RF2A_ORYSJ^sp|Q69IL4|RF2A_ORYSJ^Q:297-1403,H:1-370^76.8%ID^E:6.79e-103^.^.	Transcript_88523.p1	297-1436[+]	sp|Q69IL4|RF2A_ORYSJ^sp|Q69IL4|RF2A_ORYSJ^Q:1-379,H:1-380^77.662%ID^E:2.82e-160^.^.	Seita.2G274100.1.p^Seita.2G274100.1.p^Q:297-1403,H:1-368^85.908%ID^E:2.75e-125^.^.	.	XP_004957354.1^XP_004957354.1^Q:297-1433,H:1-378^88.4%ID^E:6.8e-181^.^.	Seita.2G274100.1.p^Seita.2G274100.1.p^Q:1-369,H:1-368^89.973%ID^E:0^.^.	.	XP_004957354.1^XP_004957354.1^Q:1-379,H:1-378^88.4%ID^E:3.9e-184^.^.	PF07716.16^bZIP_2^Basic region leucine zipper^181-232^E:1.5e-07`PF00170.22^bZIP_1^bZIP transcription factor^183-231^E:1.2e-08	.	.	GO:0003700^molecular_function^DNA-binding transcription factor activity`GO:0006355^biological_process^regulation of transcription, DNA-templated	.	bZIP
513	Transcript_88534	sp|B8AEH1|ORR23_ORYSI^sp|B8AEH1|ORR23_ORYSI^Q:2-1819,H:76-686^72.801%ID^E:0^.^.	Transcript_88534.p1	2-1828[+]	sp|B8AEH1|ORR23_ORYSI^sp|B8AEH1|ORR23_ORYSI^Q:1-608,H:76-688^73.701%ID^E:0^.^.	Seita.1G351300.1.p^Seita.1G351300.1.p^Q:2-1819,H:73-677^81.743%ID^E:0^.^.	WP_024912146_1^WP_024912146_1^Q:2-214,H:51-121^45.1%ID^E:1.4e-07^.^.	CAD6241896.1^CAD6241896.1^Q:2-1825,H:73-676^80.9%ID^E:0^.^.	Seita.1G351300.1.p^Seita.1G351300.1.p^Q:1-609,H:73-680^81.833%ID^E:0^.^.	WP_024912146_1^WP_024912146_1^Q:1-71,H:51-121^45.1%ID^E:9.9e-08^.^.	CAD6241896.1^CAD6241896.1^Q:1-608,H:73-676^80.9%ID^E:0^.^.	PF00072.25^Response_reg^Response regulator receiver domain^1-60^E:5.5e-10`PF00249.32^Myb_DNA-binding^Myb-like DNA-binding domain^142-192^E:9.4e-07	.	.	GO:0000160^biological_process^phosphorelay signal transduction system	.	ARR-B
514	Transcript_88565	sp|Q6X5Y6|WRI1_ARATH^sp|Q6X5Y6|WRI1_ARATH^Q:309-911,H:29-231^71.569%ID^E:3.73e-76^.^.	Transcript_88565.p1	177-1292[+]	sp|Q6X5Y6|WRI1_ARATH^sp|Q6X5Y6|WRI1_ARATH^Q:45-372,H:29-386^49.864%ID^E:9.47e-97^.^.	Seita.8G005700.1.p^Seita.8G005700.1.p^Q:285-1292,H:36-381^75.287%ID^E:4.33e-159^.^.	.	XP_025807914.1^XP_025807914.1^Q:276-1292,H:33-383^76%ID^E:1.3e-178^.^.	Seita.8G005700.1.p^Seita.8G005700.1.p^Q:34-372,H:33-381^75.921%ID^E:0^.^.	.	XP_025807914.1^XP_025807914.1^Q:34-372,H:33-383^76%ID^E:1.5e-179^.^.	PF00847.21^AP2^AP2 domain^78-137^E:1.2e-14`PF00847.21^AP2^AP2 domain^180-231^E:2.4e-13	.	.	GO:0003700^molecular_function^DNA-binding transcription factor activity`GO:0006355^biological_process^regulation of transcription, DNA-templated	.	AP2
515	Transcript_88683	sp|Q10CH5|PIL13_ORYSJ^sp|Q10CH5|PIL13_ORYSJ^Q:50-463,H:180-321^49.66%ID^E:1.29e-30^.^.	Transcript_88683.p1	2-739[+]	sp|Q10CH5|PIL13_ORYSJ^sp|Q10CH5|PIL13_ORYSJ^Q:17-172,H:180-339^52.121%ID^E:1.99e-42^.^.	Seita.3G384900.1.p^Seita.3G384900.1.p^Q:2-622,H:200-406^76.415%ID^E:1.4e-93^.^.	.	XP_039840208.1^XP_039840208.1^Q:2-736,H:207-457^71.9%ID^E:2.7e-106^.^.	Seita.3G384900.1.p^Seita.3G384900.1.p^Q:1-207,H:200-406^76.415%ID^E:1.17e-100^.^.	.	XP_039840208.1^XP_039840208.1^Q:1-245,H:207-457^71.9%ID^E:2.7e-108^.^.	PF00010.27^HLH^Helix-loop-helix DNA-binding domain^62-108^E:1.8e-14	.	.	GO:0046983^molecular_function^protein dimerization activity	K16189	bHLH
516	Transcript_88729	sp|Q10F25|GAT18_ORYSJ^sp|Q10F25|GAT18_ORYSJ^Q:375-1088,H:79-316^82.773%ID^E:1.78e-127^.^.	Transcript_88729.p1	3-1094[+]	sp|A2XKR7|GAT18_ORYSI^sp|A2XKR7|GAT18_ORYSI^Q:107-362,H:60-316^82.879%ID^E:1.26e-149^.^.	Seita.9G138400.1.p^Seita.9G138400.1.p^Q:375-1088,H:72-296^85.294%ID^E:2.58e-127^.^.	.	TVU45659.1^TVU45659.1^Q:174-1091,H:1-344^75.4%ID^E:1.3e-140^.^.	Seita.9G138400.1.p^Seita.9G138400.1.p^Q:122-362,H:69-296^85.062%ID^E:9.14e-143^.^.	.	TVU45659.1^TVU45659.1^Q:58-363,H:1-344^75.4%ID^E:1.9e-141^.^.	PF06200.15^tify^tify domain^123-154^E:2.5e-12`PF09425.11^Jas_motif^Jas motif^186-211^E:1.6e-07`PF06203.15^CCT^CCT motif^189-229^E:1.7e-13`PF00320.28^GATA^GATA zinc finger^261-297^E:4.9e-14	.	.	GO:0005515^molecular_function^protein binding`GO:0008270^molecular_function^zinc ion binding`GO:0043565^molecular_function^sequence-specific DNA binding`GO:0006355^biological_process^regulation of transcription, DNA-templated	.	GATA
517	Transcript_88932	sp|Q6ASS2|LOL3_ORYSJ^sp|Q6ASS2|LOL3_ORYSJ^Q:289-762,H:1-170^76.471%ID^E:5.72e-71^.^.	Transcript_88932.p1	1-816[+]	sp|Q6ASS2|LOL3_ORYSJ^sp|Q6ASS2|LOL3_ORYSJ^Q:97-270,H:1-186^81.183%ID^E:6.62e-99^.^.	Seita.9G159900.1.p^Seita.9G159900.1.p^Q:289-762,H:1-158^85.443%ID^E:4.14e-81^.^.	.	XP_039830563.1^XP_039830563.1^Q:289-810,H:1-174^92.5%ID^E:4e-60^.^.	Seita.9G159900.1.p^Seita.9G159900.1.p^Q:97-272,H:1-176^86.364%ID^E:8.91e-111^.^.	.	XP_039830563.1^XP_039830563.1^Q:97-270,H:1-174^92.5%ID^E:1.6e-61^.^.	PF06943.13^zf-LSD1^LSD1 zinc finger^103-127^E:1.7e-11`PF06943.13^zf-LSD1^LSD1 zinc finger^142-166^E:7.2e-11`PF06943.13^zf-LSD1^LSD1 zinc finger^180-204^E:1.5e-13	.	.	.	.	LSD
518	Transcript_88988	sp|F4I4E1|BH167_ARATH^sp|F4I4E1|BH167_ARATH^Q:237-371,H:119-163^44.444%ID^E:0.0001^.^.	Transcript_88988.p1	3-407[+]	sp|Q9XIJ1|BH168_ARATH^sp|Q9XIJ1|BH168_ARATH^Q:79-133,H:119-173^45.455%ID^E:8.57e-09^.^.	Seita.5G072700.1.p^Seita.5G072700.1.p^Q:3-371,H:85-215^61.832%ID^E:4.1e-36^.^.	.	XP_004967960.1^XP_004967960.1^Q:3-401,H:85-225^80.1%ID^E:2.3e-39^.^.	Seita.5G072700.1.p^Seita.5G072700.1.p^Q:1-133,H:85-225^68.085%ID^E:1.13e-49^.^.	.	XP_004967960.1^XP_004967960.1^Q:1-133,H:85-225^80.1%ID^E:1.5e-39^.^.	.	.	.	.	.	bHLH
519	Transcript_89116	sp|Q0JHU7|MB3R2_ORYSJ^sp|Q0JHU7|MB3R2_ORYSJ^Q:420-1,H:1-139^68.31%ID^E:9.31e-46^.^.	Transcript_89116.p2	1-420[-]	sp|Q0JHU7|MB3R2_ORYSJ^sp|Q0JHU7|MB3R2_ORYSJ^Q:1-140,H:1-139^68.31%ID^E:1.7e-53^.^.	Seita.3G217600.1.p^Seita.3G217600.1.p^Q:420-1,H:1-140^82.857%ID^E:3.21e-57^.^.	.	XP_025809063.1^XP_025809063.1^Q:420-4,H:1-139^84.2%ID^E:5.5e-77^.^.	Seita.3G217600.1.p^Seita.3G217600.1.p^Q:1-140,H:1-140^82.857%ID^E:1.49e-69^.^.	.	XP_025809063.1^XP_025809063.1^Q:1-139,H:1-139^84.2%ID^E:2.4e-77^.^.	PF00249.32^Myb_DNA-binding^Myb-like DNA-binding domain^68-113^E:2.3e-14`PF13921.7^Myb_DNA-bind_6^Myb-like DNA-binding domain^71-128^E:4.8e-15	.	.	.	K09422	MYB
520	Transcript_89138	sp|Q9SUP6|WRK53_ARATH^sp|Q9SUP6|WRK53_ARATH^Q:366-581,H:98-179^45.122%ID^E:3.19e-08^.^.	Transcript_89138.p1	3-611[+]	sp|Q9SUP6|WRK53_ARATH^sp|Q9SUP6|WRK53_ARATH^Q:122-193,H:98-179^45.122%ID^E:1.79e-08^.^.	Seita.3G139400.1.p^Seita.3G139400.1.p^Q:180-581,H:1-146^62.914%ID^E:4.15e-33^.^.	.	XP_039799783.1^XP_039799783.1^Q:180-608,H:1-144^70.3%ID^E:9.7e-51^.^.	Seita.3G139400.1.p^Seita.3G139400.1.p^Q:60-193,H:1-146^62.914%ID^E:1.09e-44^.^.	.	XP_039799783.1^XP_039799783.1^Q:60-202,H:1-144^70.3%ID^E:3.2e-51^.^.	PF03106.16^WRKY^WRKY DNA -binding domain^172-193^E:1.9e-06	.	.	GO:0003700^molecular_function^DNA-binding transcription factor activity`GO:0043565^molecular_function^sequence-specific DNA binding`GO:0006355^biological_process^regulation of transcription, DNA-templated	.	WRKY
521	Transcript_89291	.	Transcript_89291.p1	3-539[+]	.	Seita.2G057800.1.p^Seita.2G057800.1.p^Q:99-212,H:105-147^69.767%ID^E:2.24e-13^.^.`Seita.2G057800.1.p^Seita.2G057800.1.p^Q:1-81,H:80-105^74.074%ID^E:2.24e-13^.^.	.	OEL28476.1^OEL28476.1^Q:337-450,H:142-179^84.2%ID^E:1.3e-09^.^.	Seita.2G057800.1.p^Seita.2G057800.1.p^Q:33-70,H:105-147^69.767%ID^E:5.43e-09^.^.	.	PUZ68684.1^PUZ68684.1^Q:33-70,H:96-138^69.8%ID^E:4.1e-05^.^.	.	.	.	.	.	bHLH
522	Transcript_89834	sp|Q9FHA7|HEC1_ARATH^sp|Q9FHA7|HEC1_ARATH^Q:106-2,H:97-131^80%ID^E:5.81e-12^.^.	Transcript_89834.p2	2-427[-]	sp|Q9FHA7|HEC1_ARATH^sp|Q9FHA7|HEC1_ARATH^Q:108-142,H:97-131^80%ID^E:1.76e-12^.^.	Seita.2G228700.1.p^Seita.2G228700.1.p^Q:427-2,H:1-155^71.613%ID^E:2.73e-52^.^.	.	RLN34989.1^RLN34989.1^Q:427-2,H:1-153^71.9%ID^E:1.2e-56^.^.	Seita.2G228700.1.p^Seita.2G228700.1.p^Q:1-142,H:1-155^71.613%ID^E:9.42e-65^.^.	.	RLN34989.1^RLN34989.1^Q:1-142,H:1-153^71.9%ID^E:4.6e-57^.^.	.	.	.	.	.	bHLH
523	Transcript_90012	sp|Q9SZL8|FRS5_ARATH^sp|Q9SZL8|FRS5_ARATH^Q:4-552,H:180-362^35.326%ID^E:4.89e-49^.^.`sp|Q9SZL8|FRS5_ARATH^sp|Q9SZL8|FRS5_ARATH^Q:551-1255,H:363-599^25.316%ID^E:4.89e-49^.^.	Transcript_90012.p1	1-690[+]	sp|Q9SZL8|FRS5_ARATH^sp|Q9SZL8|FRS5_ARATH^Q:2-184,H:180-362^35.326%ID^E:3.01e-30^.^.	Seita.7G237000.1.p^Seita.7G237000.1.p^Q:175-555,H:310-436^45.669%ID^E:8.74e-48^.^.`Seita.7G237000.1.p^Seita.7G237000.1.p^Q:554-1255,H:437-669^26.778%ID^E:8.74e-48^.^.	.	XP_038980153.1^XP_038980153.1^Q:554-1255,H:72-305^56.4%ID^E:5e-88^.^.	Seita.9G517600.2.p^Seita.9G517600.2.p^Q:2-185,H:147-331^39.896%ID^E:8.7e-35^.^.	.	XP_020101865.1^XP_020101865.1^Q:1-184,H:193-378^62.9%ID^E:3.7e-68^.^.	PF10551.10^MULE^MULE transposase domain^122-194^E:1.1e-11	.	.	.	.	FAR1
524	Transcript_90174	sp|P93007|EF112_ARATH^sp|P93007|EF112_ARATH^Q:227-304,H:77-102^96.154%ID^E:2.36e-10^.^.	Transcript_90174.p2	2-304[+]	sp|Q9LY29|EF115_ARATH^sp|Q9LY29|EF115_ARATH^Q:2-101,H:32-124^50.485%ID^E:4.27e-24^.^.	Seita.7G080300.2.p^Seita.7G080300.2.p^Q:59-304,H:124-206^65.882%ID^E:2.51e-11^.^.	.	XP_012702791.1^XP_012702791.1^Q:2-304,H:105-205^89.1%ID^E:3.6e-26^.^.	Seita.7G080300.2.p^Seita.7G080300.2.p^Q:1-101,H:105-206^76.923%ID^E:1.2e-34^.^.	.	XP_012702791.1^XP_012702791.1^Q:1-101,H:105-205^89.1%ID^E:3.6e-26^.^.	PF00847.21^AP2^AP2 domain^68-100^E:1.4e-09	.	.	GO:0003700^molecular_function^DNA-binding transcription factor activity`GO:0006355^biological_process^regulation of transcription, DNA-templated	.	ERF
525	Transcript_90292	sp|Q8H0T5|ERF73_ARATH^sp|Q8H0T5|ERF73_ARATH^Q:2-136,H:36-80^82.222%ID^E:4.65e-18^.^.	Transcript_90292.p1	2-610[+]	sp|Q8H0T5|ERF73_ARATH^sp|Q8H0T5|ERF73_ARATH^Q:1-191,H:36-211^38.889%ID^E:5.54e-24^.^.	Seita.9G516700.2.p^Seita.9G516700.2.p^Q:2-610,H:111-327^64.679%ID^E:6.51e-64^.^.	.	RLN18222.1^RLN18222.1^Q:2-607,H:96-309^67.3%ID^E:5.8e-81^.^.	Seita.9G516700.2.p^Seita.9G516700.2.p^Q:1-203,H:111-327^66.972%ID^E:1.26e-85^.^.	.	RLN18222.1^RLN18222.1^Q:1-202,H:96-309^67.3%ID^E:5.2e-83^.^.	PF00847.21^AP2^AP2 domain^1-38^E:4.8e-06	.	.	GO:0003700^molecular_function^DNA-binding transcription factor activity`GO:0006355^biological_process^regulation of transcription, DNA-templated	K09286	ERF
526	Transcript_90446	.	Transcript_90446.p1	1-405[+]	.	Seita.5G052700.2.p^Seita.5G052700.2.p^Q:49-405,H:376-494^39.167%ID^E:1.73e-09^.^.	.	AOT28196.1^AOT28196.1^Q:1-405,H:279-414^70.5%ID^E:2.7e-54^.^.	Seita.5G052700.2.p^Seita.5G052700.2.p^Q:17-135,H:376-494^39.167%ID^E:1.56e-09^.^.	.	AOT28196.1^AOT28196.1^Q:1-135,H:279-414^70.5%ID^E:2.7e-54^.^.	.	.	.	.	.	Dof
527	Transcript_90635	sp|Q0J9X2|ROC2_ORYSJ^sp|Q0J9X2|ROC2_ORYSJ^Q:483-2228,H:1-584^85.98%ID^E:0^.^.	Transcript_90635.p1	483-2228[+]	sp|Q0J9X2|ROC2_ORYSJ^sp|Q0J9X2|ROC2_ORYSJ^Q:1-582,H:1-584^87.669%ID^E:0^.^.	Seita.7G246700.1.p^Seita.7G246700.1.p^Q:483-2228,H:1-583^92.15%ID^E:0^.^.	.	OEL36986.1^OEL36986.1^Q:483-2228,H:1-581^94.5%ID^E:0^.^.	Seita.7G246700.1.p^Seita.7G246700.1.p^Q:1-582,H:1-583^92.321%ID^E:0^.^.	.	OEL36986.1^OEL36986.1^Q:1-582,H:1-581^94.5%ID^E:0^.^.	PF00046.30^Homeodomain^Homeodomain^103-158^E:9.1e-19`PF01852.20^START^START domain^298-518^E:5.6e-53	.	.	GO:0003677^molecular_function^DNA binding`GO:0008289^molecular_function^lipid binding	K09338	HD-ZIP
528	Transcript_90663	sp|Q9LGU7|SPL1_ORYSJ^sp|Q9LGU7|SPL1_ORYSJ^Q:329-2908,H:1-862^71.991%ID^E:0^.^.	Transcript_90663.p1	275-2911[+]	sp|Q9LGU7|SPL1_ORYSJ^sp|Q9LGU7|SPL1_ORYSJ^Q:19-878,H:1-862^71.991%ID^E:0^.^.	Seita.5G030800.4.p^Seita.5G030800.4.p^Q:275-2911,H:1-882^81.736%ID^E:0^.^.	.	KAF8661848.1^KAF8661848.1^Q:275-2908,H:1-882^81.1%ID^E:0^.^.	Seita.5G030800.4.p^Seita.5G030800.4.p^Q:1-879,H:1-882^81.736%ID^E:0^.^.	.	KAF8661848.1^KAF8661848.1^Q:1-878,H:1-882^81.1%ID^E:0^.^.	PF03110.15^SBP^SBP domain^124-197^E:7.5e-29	.	ExpAA=17.94^PredHel=1^Topology=o837-856i	GO:0003677^molecular_function^DNA binding`GO:0005634^cellular_component^nucleus	.	SBP
529	Transcript_90665	sp|A3BYC1|HOX25_ORYSJ^sp|A3BYC1|HOX25_ORYSJ^Q:678-1328,H:82-320^56.25%ID^E:1.55e-45^.^.	Transcript_90665.p1	438-1331[+]	sp|A3BYC1|HOX25_ORYSJ^sp|A3BYC1|HOX25_ORYSJ^Q:38-297,H:31-320^55.034%ID^E:2.69e-74^.^.	Seita.2G193200.2.p^Seita.2G193200.2.p^Q:438-1328,H:1-296^57.46%ID^E:4.3e-54^.^.	.	OEL34516.1^OEL34516.1^Q:438-1319,H:1-296^61.4%ID^E:1.4e-85^.^.	Seita.2G193200.2.p^Seita.2G193200.2.p^Q:1-297,H:1-296^60%ID^E:7.33e-86^.^.	.	OEL34516.1^OEL34516.1^Q:1-294,H:1-296^61.6%ID^E:7.6e-89^.^.	PF00046.30^Homeodomain^Homeodomain^80-135^E:5.3e-16`PF02183.19^HALZ^Homeobox associated leucine zipper^137-179^E:5.7e-14	.	.	GO:0003677^molecular_function^DNA binding`GO:0003700^molecular_function^DNA-binding transcription factor activity`GO:0043565^molecular_function^sequence-specific DNA binding`GO:0006355^biological_process^regulation of transcription, DNA-templated	K09338	HD-ZIP
530	Transcript_90688	sp|Q6AST1|HOX32_ORYSJ^sp|Q6AST1|HOX32_ORYSJ^Q:351-2885,H:15-859^95.385%ID^E:0^.^.	Transcript_90688.p1	324-2888[+]	sp|Q6AST1|HOX32_ORYSJ^sp|Q6AST1|HOX32_ORYSJ^Q:10-854,H:15-859^95.385%ID^E:0^.^.	Seita.9G158800.1.p^Seita.9G158800.1.p^Q:348-2888,H:11-857^96.93%ID^E:0^.^.	.	TVU45960.1^TVU45960.1^Q:330-2885,H:2-861^96.9%ID^E:0^.^.	Seita.9G158800.1.p^Seita.9G158800.1.p^Q:1-855,H:1-857^96.499%ID^E:0^.^.	.	TVU45960.1^TVU45960.1^Q:3-854,H:2-861^96.9%ID^E:0^.^.	PF00046.30^Homeodomain^Homeodomain^28-85^E:3e-16`PF01852.20^START^START domain^176-383^E:4.1e-52`PF08670.12^MEKHLA^MEKHLA domain^711-853^E:1.9e-50	.	.	GO:0003677^molecular_function^DNA binding`GO:0008289^molecular_function^lipid binding	K09338	HD-ZIP
531	Transcript_90889	sp|Q10S83|NLP1_ORYSJ^sp|Q10S83|NLP1_ORYSJ^Q:312-22,H:16-113^51.923%ID^E:7.72e-17^.^.	Transcript_90889.p4	1-333[-]	sp|Q10S83|NLP1_ORYSJ^sp|Q10S83|NLP1_ORYSJ^Q:8-104,H:16-113^54.808%ID^E:2.63e-24^.^.	Seita.9G553000.3.p^Seita.9G553000.3.p^Q:333-1,H:1-104^66.071%ID^E:2e-28^.^.	.	RLN42382.1^RLN42382.1^Q:333-1,H:1-115^66.7%ID^E:1.2e-34^.^.	Seita.9G553000.3.p^Seita.9G553000.3.p^Q:1-111,H:1-104^66.071%ID^E:3.13e-31^.^.	.	RLN42382.1^RLN42382.1^Q:4-111,H:5-115^67.3%ID^E:2.9e-36^.^.	.	.	.	.	.	Nin-like
532	Transcript_90894	sp|Q5YGP7|PLET2_ARATH^sp|Q5YGP7|PLET2_ARATH^Q:195-764,H:193-384^87.5%ID^E:1.52e-111^.^.`sp|Q5YGP7|PLET2_ARATH^sp|Q5YGP7|PLET2_ARATH^Q:447-689,H:175-263^42.697%ID^E:1.38e-07^.^.	Transcript_90894.p1	3-1007[+]	sp|Q5YGP7|PLET2_ARATH^sp|Q5YGP7|PLET2_ARATH^Q:28-254,H:156-384^77.293%ID^E:9e-121^.^.	Seita.3G033600.1.p^Seita.3G033600.1.p^Q:195-1007,H:133-402^89.377%ID^E:1.73e-157^.^.`Seita.3G033600.1.p^Seita.3G033600.1.p^Q:456-689,H:118-203^40.698%ID^E:1.75e-08^.^.	.	PUZ49256.1^PUZ49256.1^Q:162-1004,H:126-405^89.8%ID^E:2.3e-170^.^.	Seita.3G033600.1.p^Seita.3G033600.1.p^Q:49-335,H:117-402^86.505%ID^E:0^.^.	.	PUZ49256.1^PUZ49256.1^Q:54-334,H:126-405^89.8%ID^E:2.3e-170^.^.	PF00847.21^AP2^AP2 domain^62-120^E:3.1e-13`PF00847.21^AP2^AP2 domain^164-214^E:1.9e-10	.	.	GO:0003700^molecular_function^DNA-binding transcription factor activity`GO:0006355^biological_process^regulation of transcription, DNA-templated	K09285	AP2
533	Transcript_90985	sp|Q9FH80|BAM8_ARATH^sp|Q9FH80|BAM8_ARATH^Q:2-1735,H:107-683^59.38%ID^E:0^.^.	Transcript_90985.p1	65-1759[+]	sp|Q9FH80|BAM8_ARATH^sp|Q9FH80|BAM8_ARATH^Q:1-557,H:128-683^58.214%ID^E:0^.^.	Seita.1G099800.1.p^Seita.1G099800.1.p^Q:2-1753,H:68-654^89.116%ID^E:0^.^.	.	XP_002451472.2^XP_002451472.2^Q:2-1756,H:108-695^88.5%ID^E:0^.^.	Seita.1G099800.1.p^Seita.1G099800.1.p^Q:1-563,H:89-654^87.831%ID^E:0^.^.	.	XP_002451472.2^XP_002451472.2^Q:1-564,H:129-695^88%ID^E:0^.^.	PF05687.14^BES1_N^BES1/BZR1 plant transcription factor, N-terminal^1-106^E:3.8e-18`PF01373.18^Glyco_hydro_14^Glycosyl hydrolase family 14^149-520^E:3.9e-84	.	.	GO:0016161^molecular_function^beta-amylase activity`GO:0000272^biological_process^polysaccharide catabolic process	K01177	BES1
534	Transcript_91048	sp|Q0JP11|C3H3_ORYSJ^sp|Q0JP11|C3H3_ORYSJ^Q:100-591,H:1-167^71.257%ID^E:2.12e-72^.^.	Transcript_91048.p1	100-594[+]	sp|Q0JP11|C3H3_ORYSJ^sp|Q0JP11|C3H3_ORYSJ^Q:1-164,H:1-167^71.257%ID^E:6.76e-77^.^.	Seita.5G060700.1.p^Seita.5G060700.1.p^Q:100-594,H:1-165^83.636%ID^E:3.6e-93^.^.	.	XP_039813808.1^XP_039813808.1^Q:100-591,H:1-164^86.6%ID^E:9.4e-108^.^.	Seita.5G060700.1.p^Seita.5G060700.1.p^Q:1-165,H:1-165^83.636%ID^E:6.48e-104^.^.	.	XP_039813808.1^XP_039813808.1^Q:1-164,H:1-164^86.6%ID^E:4.6e-109^.^.	PF06220.13^zf-U1^U1 zinc finger^5-37^E:7.2e-10`PF00642.25^zf-CCCH^Zinc finger C-x8-C-x5-C-x3-H type (and similar)^65-87^E:5.1e-09`PF14608.7^zf-CCCH_2^RNA-binding, Nab2-type zinc finger^65-86^E:0.00061`PF18345.2^zf_CCCH_4^Zinc finger domain^66-85^E:1.5e-07	.	.	GO:0008270^molecular_function^zinc ion binding`GO:0046872^molecular_function^metal ion binding	K13152	C3H
535	Transcript_91050	sp|Q9LJG8|ASIL2_ARATH^sp|Q9LJG8|ASIL2_ARATH^Q:3-125,H:366-406^51.22%ID^E:4.56e-05^.^.	Transcript_91050.p2	39-392[+]	.	Seita.1G201000.1.p^Seita.1G201000.1.p^Q:3-299,H:268-368^69.307%ID^E:5.84e-34^.^.	.	OEL28317.1^OEL28317.1^Q:3-245,H:267-347^77.8%ID^E:7.3e-24^.^.	Seita.1G201000.1.p^Seita.1G201000.1.p^Q:1-106,H:280-381^69.444%ID^E:3.29e-37^.^.	.	OEL28317.1^OEL28317.1^Q:1-68,H:279-346^77.9%ID^E:1.4e-19^.^.	.	.	.	.	.	Trihelix
536	Transcript_91307	sp|Q9FYR7|SCL8_ARATH^sp|Q9FYR7|SCL8_ARATH^Q:963-1769,H:266-541^42.403%ID^E:2.82e-58^.^.	Transcript_91307.p1	186-1769[+]	sp|Q9SDQ3|SCL1_ARATH^sp|Q9SDQ3|SCL1_ARATH^Q:109-527,H:90-491^33.641%ID^E:2.96e-62^.^.	Seita.7G209700.1.p^Seita.7G209700.1.p^Q:186-1769,H:1-532^79.667%ID^E:0^.^.	.	XP_039820485.1^XP_039820485.1^Q:186-1769,H:1-525^75.1%ID^E:5.7e-231^.^.	Seita.7G209700.1.p^Seita.7G209700.1.p^Q:1-528,H:1-532^79.667%ID^E:0^.^.	.	XP_039820485.1^XP_039820485.1^Q:1-528,H:1-525^75.1%ID^E:4.1e-232^.^.	PF03514.15^GRAS^GRAS domain family^260-528^E:3.5e-60	.	.	.	.	GRAS
537	Transcript_91385	sp|Q5CD17|NAC77_ORYSJ^sp|Q5CD17|NAC77_ORYSJ^Q:18-623,H:129-341^43.049%ID^E:1.65e-37^.^.	Transcript_91385.p1	3-623[+]	sp|Q5CD17|NAC77_ORYSJ^sp|Q5CD17|NAC77_ORYSJ^Q:6-207,H:129-341^43.049%ID^E:1.49e-37^.^.	Seita.7G306500.1.p^Seita.7G306500.1.p^Q:9-623,H:114-318^63.721%ID^E:1.38e-73^.^.	.	XP_034602343.1^XP_034602343.1^Q:9-623,H:114-318^64.7%ID^E:4.7e-69^.^.	Seita.7G306500.1.p^Seita.7G306500.1.p^Q:3-207,H:114-318^63.721%ID^E:1.24e-73^.^.	.	XP_034602343.1^XP_034602343.1^Q:3-207,H:114-318^64.7%ID^E:4.7e-69^.^.	PF02365.16^NAM^No apical meristem (NAM) protein^6-37^E:2.7e-08	.	.	GO:0003677^molecular_function^DNA binding`GO:0006355^biological_process^regulation of transcription, DNA-templated	.	NAC
538	Transcript_91477	.	Transcript_91477.p1	3-338[+]	.	Seita.9G165600.1.p^Seita.9G165600.1.p^Q:120-338,H:263-334^72%ID^E:7.43e-18^.^.	.	RLN16387.1^RLN16387.1^Q:3-335,H:219-331^76.1%ID^E:5.5e-47^.^.	Seita.9G165600.1.p^Seita.9G165600.1.p^Q:2-112,H:223-334^73.043%ID^E:9.51e-31^.^.	.	RLN16387.1^RLN16387.1^Q:1-111,H:219-331^76.1%ID^E:1.2e-48^.^.	.	.	ExpAA=21.10^PredHel=1^Topology=i21-43o	.	.	NAC
539	Transcript_91612	sp|Q75LX7|KNOS4_ORYSJ^sp|Q75LX7|KNOS4_ORYSJ^Q:49-306,H:112-198^63.218%ID^E:6.57e-20^.^.	Transcript_91612.p1	1-309[+]	sp|Q75LX7|KNOS4_ORYSJ^sp|Q75LX7|KNOS4_ORYSJ^Q:17-102,H:112-198^65.909%ID^E:2.9e-28^.^.	Seita.9G142500.1.p^Seita.9G142500.1.p^Q:31-306,H:103-196^80.851%ID^E:2.63e-35^.^.	.	CAD6206141.1^CAD6206141.1^Q:31-306,H:106-199^84%ID^E:1.2e-42^.^.	Seita.9G142500.1.p^Seita.9G142500.1.p^Q:11-102,H:103-196^80.851%ID^E:1.29e-47^.^.	.	CAD6206141.1^CAD6206141.1^Q:11-102,H:106-199^84%ID^E:1.2e-42^.^.	PF03791.14^KNOX2^KNOX2 domain^21-64^E:1e-22	.	.	GO:0003677^molecular_function^DNA binding`GO:0005634^cellular_component^nucleus	.	TALE
540	Transcript_91642	.	Transcript_91642.p1	1-495[+]	sp|Q50EX6|ODO1_PETHY^sp|Q50EX6|ODO1_PETHY^Q:1-43,H:110-155^47.826%ID^E:0.000113^.^.	Seita.4G115200.1.p^Seita.4G115200.1.p^Q:331-495,H:241-294^64.286%ID^E:3.03e-08^.^.	.	CAB3470241.1^CAB3470241.1^Q:1-492,H:110-274^61.1%ID^E:1.1e-40^.^.	Seita.4G115200.1.p^Seita.4G115200.1.p^Q:1-165,H:110-294^57.979%ID^E:5.14e-38^.^.	.	CAB3470241.1^CAB3470241.1^Q:1-164,H:110-274^61.1%ID^E:8.4e-42^.^.	.	.	.	.	K09422	MYB
541	Transcript_92078	.	Transcript_92078.p1	2-322[+]	.	Seita.7G006100.1.p^Seita.7G006100.1.p^Q:2-283,H:594-687^78.723%ID^E:4.76e-43^.^.	.	XP_004974975.1^XP_004974975.1^Q:2-277,H:594-685^78.3%ID^E:7.4e-35^.^.	Seita.7G006100.1.p^Seita.7G006100.1.p^Q:1-94,H:594-687^78.723%ID^E:4.28e-43^.^.	.	XP_004974975.1^XP_004974975.1^Q:1-92,H:594-685^78.3%ID^E:7.4e-35^.^.	.	.	.	.	.	C3H
542	Transcript_92081	sp|Q8GTS2|BZP23_ARATH^sp|Q8GTS2|BZP23_ARATH^Q:210-599,H:26-155^63.433%ID^E:9.89e-53^.^.	Transcript_92081.p1	147-785[+]	sp|Q8GTS2|BZP23_ARATH^sp|Q8GTS2|BZP23_ARATH^Q:22-151,H:26-155^63.433%ID^E:1.11e-53^.^.	Seita.5G350800.2.p^Seita.5G350800.2.p^Q:147-752,H:1-210^73.953%ID^E:1.96e-95^.^.	.	PUZ54349.1^PUZ54349.1^Q:147-782,H:1-218^72.6%ID^E:6.8e-99^.^.	Seita.5G350800.2.p^Seita.5G350800.2.p^Q:1-202,H:1-210^73.953%ID^E:1.09e-96^.^.	.	PUZ54349.1^PUZ54349.1^Q:1-212,H:1-218^72.6%ID^E:2.1e-100^.^.	PF00170.22^bZIP_1^bZIP transcription factor^68-117^E:2.5e-07`PF07716.16^bZIP_2^Basic region leucine zipper^79-125^E:1.9e-11	.	.	GO:0003700^molecular_function^DNA-binding transcription factor activity`GO:0006355^biological_process^regulation of transcription, DNA-templated	.	bZIP
543	Transcript_92087	sp|Q7XC51|MYBS2_ORYSJ^sp|Q7XC51|MYBS2_ORYSJ^Q:101-343,H:84-164^75.309%ID^E:1.71e-38^.^.	Transcript_92087.p1	2-397[+]	sp|Q7XC57|MYBS3_ORYSJ^sp|Q7XC57|MYBS3_ORYSJ^Q:2-125,H:35-170^56.115%ID^E:9.36e-44^.^.	Seita.6G063100.2.p^Seita.6G063100.2.p^Q:98-397,H:86-185^93%ID^E:4.12e-64^.^.	.	CAD6246660.1^CAD6246660.1^Q:2-397,H:42-174^87.2%ID^E:9e-73^.^.	Seita.6G063100.2.p^Seita.6G063100.2.p^Q:1-132,H:46-185^82.143%ID^E:1.53e-74^.^.	.	CAD6246660.1^CAD6246660.1^Q:1-132,H:42-174^87.2%ID^E:9e-73^.^.	PF00249.32^Myb_DNA-binding^Myb-like DNA-binding domain^50-93^E:6e-12	.	.	.	.	MYB_related
544	Transcript_92240	sp|B3VTV7|MYB60_VITVI^sp|B3VTV7|MYB60_VITVI^Q:1-369,H:101-197^36.585%ID^E:9.53e-05^.^.	Transcript_92240.p1	1-399[+]	sp|B3VTV7|MYB60_VITVI^sp|B3VTV7|MYB60_VITVI^Q:1-123,H:101-197^37.5%ID^E:1.48e-10^.^.	Seita.7G307500.1.p^Seita.7G307500.1.p^Q:1-399,H:101-228^66.176%ID^E:6.6e-26^.^.	.	OEL29431.1^OEL29431.1^Q:1-399,H:101-226^71.6%ID^E:2.1e-49^.^.	Seita.7G307500.1.p^Seita.7G307500.1.p^Q:1-133,H:101-228^69.853%ID^E:1.28e-29^.^.	.	OEL29431.1^OEL29431.1^Q:1-133,H:101-226^71.6%ID^E:2.1e-49^.^.	.	.	.	.	K09422	MYB
545	Transcript_92315	sp|Q6A332|ALY3_ARATH^sp|Q6A332|ALY3_ARATH^Q:1-423,H:710-853^36.774%ID^E:2.54e-16^.^.	Transcript_92315.p1	1-423[+]	sp|Q6A332|ALY3_ARATH^sp|Q6A332|ALY3_ARATH^Q:1-141,H:710-853^38.961%ID^E:1.88e-20^.^.	Seita.8G160000.6.p^Seita.8G160000.6.p^Q:1-423,H:725-872^75.497%ID^E:1.1e-58^.^.	.	TVU22425.1^TVU22425.1^Q:1-423,H:719-866^76.8%ID^E:1.3e-65^.^.	Seita.8G160000.5.p^Seita.8G160000.5.p^Q:1-141,H:721-868^75.497%ID^E:1.13e-70^.^.	.	TVU22425.1^TVU22425.1^Q:1-141,H:719-866^76.8%ID^E:1.3e-65^.^.	.	.	.	.	.	MYB_related
546	Transcript_92349	sp|Q75K81|C3H36_ORYSJ^sp|Q75K81|C3H36_ORYSJ^Q:3-464,H:545-699^62.025%ID^E:5.71e-54^.^.	Transcript_92349.p1	3-485[+]	sp|Q75K81|C3H36_ORYSJ^sp|Q75K81|C3H36_ORYSJ^Q:1-154,H:545-699^62.025%ID^E:7.7e-55^.^.	Seita.3G191800.2.p^Seita.3G191800.2.p^Q:30-464,H:375-518^67.586%ID^E:6.46e-52^.^.	.	AQK86994.1^AQK86994.1^Q:9-470,H:288-440^67.5%ID^E:6.6e-57^.^.	Seita.3G191800.2.p^Seita.3G191800.2.p^Q:10-154,H:375-518^67.586%ID^E:8.1e-53^.^.	.	AQK86994.1^AQK86994.1^Q:3-156,H:288-440^67.5%ID^E:1.4e-57^.^.	.	.	.	.	.	C3H
547	Transcript_92435	sp|Q9FP29|KNOS1_ORYSJ^sp|Q9FP29|KNOS1_ORYSJ^Q:640-1419,H:38-301^83.712%ID^E:1.46e-144^.^.	Transcript_92435.p1	508-1422[+]	sp|Q9FP29|KNOS1_ORYSJ^sp|Q9FP29|KNOS1_ORYSJ^Q:1-304,H:1-301^78.896%ID^E:1.49e-157^.^.	Seita.5G027000.1.p^Seita.5G027000.1.p^Q:640-1422,H:33-296^88.636%ID^E:4.74e-160^.^.	.	CAD6238719.1^CAD6238719.1^Q:508-1419,H:1-292^80.7%ID^E:5.1e-166^.^.	Seita.5G027000.1.p^Seita.5G027000.1.p^Q:1-305,H:1-296^83.442%ID^E:1.15e-176^.^.	.	CAD6238719.1^CAD6238719.1^Q:1-304,H:1-292^80.7%ID^E:3e-169^.^.	PF03790.14^KNOX1^KNOX1 domain^50-89^E:9.4e-20`PF03791.14^KNOX2^KNOX2 domain^100-146^E:1.3e-22`PF03789.14^ELK^ELK domain^192-213^E:1.6e-07`PF05920.12^Homeobox_KN^Homeobox KN domain^232-271^E:4.5e-17`PF00046.30^Homeodomain^Homeodomain^239-272^E:5.7e-07	.	.	GO:0003677^molecular_function^DNA binding`GO:0005634^cellular_component^nucleus`GO:0006355^biological_process^regulation of transcription, DNA-templated	.	TALE
548	Transcript_92435	sp|Q9FP29|KNOS1_ORYSJ^sp|Q9FP29|KNOS1_ORYSJ^Q:640-1419,H:38-301^83.712%ID^E:1.46e-144^.^.	Transcript_92435.p2	1-444[+]	.	Seita.5G027000.1.p^Seita.5G027000.1.p^Q:640-1422,H:33-296^88.636%ID^E:4.74e-160^.^.	.	CAD6238719.1^CAD6238719.1^Q:508-1419,H:1-292^80.7%ID^E:5.1e-166^.^.	.	.	.	.	.	ExpAA=21.98^PredHel=1^Topology=o77-99i	.	.	TALE
549	Transcript_92445	sp|F4JI44|NDX_ARATH^sp|F4JI44|NDX_ARATH^Q:235-1872,H:10-557^40.142%ID^E:4.39e-95^.^.`sp|F4JI44|NDX_ARATH^sp|F4JI44|NDX_ARATH^Q:2263-3027,H:680-911^38.846%ID^E:1.1e-37^.^.	Transcript_92445.p1	226-3045[+]	sp|F4JI44|NDX_ARATH^sp|F4JI44|NDX_ARATH^Q:4-549,H:10-557^40.142%ID^E:4.5e-112^.^.`sp|F4JI44|NDX_ARATH^sp|F4JI44|NDX_ARATH^Q:680-934,H:680-911^38.846%ID^E:4.63e-38^.^.	Seita.8G215200.1.p^Seita.8G215200.1.p^Q:226-3045,H:1-926^83.83%ID^E:0^.^.	.	RLM69191.1^RLM69191.1^Q:226-3042,H:603-1532^83.7%ID^E:0^.^.	Seita.8G215200.1.p^Seita.8G215200.1.p^Q:1-940,H:1-926^83.83%ID^E:0^.^.	.	RLM69191.1^RLM69191.1^Q:1-939,H:603-1532^83.7%ID^E:0^.^.	.	.	.	.	.	HB-other
550	Transcript_92478	sp|Q681X4|ZAT5_ARATH^sp|Q681X4|ZAT5_ARATH^Q:569-1171,H:110-286^36.279%ID^E:1.57e-30^.^.	Transcript_92478.p1	149-1174[+]	sp|Q681X4|ZAT5_ARATH^sp|Q681X4|ZAT5_ARATH^Q:62-341,H:71-286^34.106%ID^E:2.26e-34^.^.	Seita.1G372800.1.p^Seita.1G372800.1.p^Q:149-1174,H:1-346^62.222%ID^E:1.37e-98^.^.	.	PUZ78337.1^PUZ78337.1^Q:485-1171,H:126-360^82.6%ID^E:1.7e-87^.^.	Seita.1G372800.1.p^Seita.1G372800.1.p^Q:12-342,H:12-346^67.241%ID^E:1.72e-126^.^.	.	PUZ78337.1^PUZ78337.1^Q:113-341,H:126-360^82.6%ID^E:6.1e-90^.^.	PF13912.7^zf-C2H2_6^C2H2-type zinc finger^145-170^E:1.9e-11`PF13912.7^zf-C2H2_6^C2H2-type zinc finger^238-262^E:2.5e-12`PF13894.7^zf-C2H2_4^C2H2-type zinc finger^239-261^E:0.001	.	.	.	.	C2H2
551	Transcript_92494	sp|P24068|OCS1_MAIZE^sp|P24068|OCS1_MAIZE^Q:48-509,H:1-151^83.117%ID^E:1.09e-73^.^.	Transcript_92494.p3	48-512[+]	sp|P24068|OCS1_MAIZE^sp|P24068|OCS1_MAIZE^Q:1-154,H:1-151^83.117%ID^E:8.01e-85^.^.	Seita.3G335400.1.p^Seita.3G335400.1.p^Q:48-512,H:1-150^86.452%ID^E:9.04e-76^.^.	.	KAE8773498.1^KAE8773498.1^Q:48-509,H:1-158^74.1%ID^E:5.9e-63^.^.	Seita.3G335400.1.p^Seita.3G335400.1.p^Q:1-155,H:1-150^86.452%ID^E:1.47e-87^.^.	.	KAE8773498.1^KAE8773498.1^Q:1-154,H:1-158^73.4%ID^E:3.9e-65^.^.	PF00170.22^bZIP_1^bZIP transcription factor^26-85^E:1.1e-10`PF07716.16^bZIP_2^Basic region leucine zipper^27-66^E:9.1e-07	.	.	GO:0003700^molecular_function^DNA-binding transcription factor activity`GO:0006355^biological_process^regulation of transcription, DNA-templated	.	bZIP
552	Transcript_92550	sp|Q94IK2|STK_SOLTU^sp|Q94IK2|STK_SOLTU^Q:129-416,H:156-246^37.5%ID^E:5.59e-14^.^.	Transcript_92550.p1	30-851[+]	sp|Q94IK2|STK_SOLTU^sp|Q94IK2|STK_SOLTU^Q:12-273,H:123-398^28.723%ID^E:4.67e-24^.^.	Seita.2G225800.1.p^Seita.2G225800.1.p^Q:66-851,H:172-444^78.388%ID^E:7.36e-114^.^.	.	XP_002460312.1^XP_002460312.1^Q:3-848,H:150-442^76.1%ID^E:5.2e-133^.^.	Seita.2G225800.1.p^Seita.2G225800.1.p^Q:1-274,H:159-444^79.72%ID^E:1.4e-152^.^.	.	KAG0543946.1^KAG0543946.1^Q:1-273,H:1-284^75.7%ID^E:4.3e-131^.^.	PF04504.15^DUF573^Protein of unknown function, DUF573^35-130^E:6.6e-28	.	.	GO:0006355^biological_process^regulation of transcription, DNA-templated	.	GeBP
553	Transcript_92747	sp|Q9C8W9|NAC30_ARATH^sp|Q9C8W9|NAC30_ARATH^Q:366-1151,H:9-267^53.65%ID^E:1.72e-90^.^.	Transcript_92747.p1	345-1223[+]	sp|Q9C8W9|NAC30_ARATH^sp|Q9C8W9|NAC30_ARATH^Q:8-287,H:9-285^51.211%ID^E:1.39e-97^.^.	Seita.3G003000.1.p^Seita.3G003000.1.p^Q:366-1199,H:27-325^67.097%ID^E:7.48e-108^.^.	.	AWT22305.1^AWT22305.1^Q:351-1220,H:4-281^79.7%ID^E:3.4e-156^.^.	Seita.3G003000.2.p^Seita.3G003000.2.p^Q:1-288,H:2-310^66.25%ID^E:4.5e-121^.^.	.	AWT22305.1^AWT22305.1^Q:3-292,H:4-281^79.7%ID^E:2e-159^.^.	PF02365.16^NAM^No apical meristem (NAM) protein^9-138^E:4.6e-36	.	.	GO:0003677^molecular_function^DNA binding`GO:0006355^biological_process^regulation of transcription, DNA-templated	.	NAC
554	Transcript_93444	sp|Q6H434|TGAL7_ORYSJ^sp|Q6H434|TGAL7_ORYSJ^Q:1-327,H:17-129^59.13%ID^E:4.67e-33^.^.	Transcript_93444.p1	43-372[+]	sp|Q6H434|TGAL7_ORYSJ^sp|Q6H434|TGAL7_ORYSJ^Q:14-96,H:43-130^58.427%ID^E:1.03e-26^.^.	Seita.2G163200.1.p^Seita.2G163200.1.p^Q:85-315,H:15-86^85.714%ID^E:8.77e-39^.^.	.	XP_034580830.1^XP_034580830.1^Q:4-270,H:176-260^86.5%ID^E:1.1e-37^.^.	Seita.2G163200.1.p^Seita.2G163200.1.p^Q:1-91,H:1-86^84.615%ID^E:1.04e-45^.^.	.	XP_039811293.1^XP_039811293.1^Q:1-78,H:1-74^87.2%ID^E:2.8e-33^.^.	.	.	.	.	K14431	bZIP
555	Transcript_93593	sp|G4N2B2|TRF2_MAGO7^sp|G4N2B2|TRF2_MAGO7^Q:335-3,H:46-152^73.874%ID^E:3.87e-38^.^.	Transcript_93593.p2	3-368[-]	sp|G4N2B2|TRF2_MAGO7^sp|G4N2B2|TRF2_MAGO7^Q:12-122,H:46-152^73.874%ID^E:3.62e-39^.^.	Seita.5G326100.1.p^Seita.5G326100.1.p^Q:245-72,H:91-148^34.483%ID^E:3.65e-07^.^.	.	KAF2025175.1^KAF2025175.1^Q:368-3,H:1-122^100%ID^E:8.7e-61^.^.	Seita.5G326100.1.p^Seita.5G326100.1.p^Q:42-99,H:91-148^34.483%ID^E:6.65e-08^.^.	.	KAF2025175.1^KAF2025175.1^Q:1-122,H:1-122^100%ID^E:7e-62^.^.	PF00046.30^Homeodomain^Homeodomain^45-99^E:9.6e-21`PF05920.12^Homeobox_KN^Homeobox KN domain^64-96^E:0.00029	.	.	GO:0003677^molecular_function^DNA binding`GO:0006355^biological_process^regulation of transcription, DNA-templated	.	HD-ZIP
556	Transcript_94109	sp|Q7Y0W3|EHD1_ORYSI^sp|Q7Y0W3|EHD1_ORYSI^Q:8-313,H:246-341^55.882%ID^E:8.59e-29^.^.	Transcript_94109.p1	2-325[+]	sp|Q7Y0W3|EHD1_ORYSI^sp|Q7Y0W3|EHD1_ORYSI^Q:3-104,H:246-341^55.882%ID^E:6.81e-30^.^.	Seita.9G231000.1.p^Seita.9G231000.1.p^Q:8-325,H:227-333^72.477%ID^E:1.68e-42^.^.	.	RLN41618.1^RLN41618.1^Q:8-322,H:184-290^80.4%ID^E:3e-47^.^.	Seita.9G231000.1.p^Seita.9G231000.1.p^Q:3-108,H:227-333^72.477%ID^E:1.45e-43^.^.	.	RLN41618.1^RLN41618.1^Q:3-107,H:184-290^80.4%ID^E:1.5e-47^.^.	.	.	.	.	.	ARR-B
557	Transcript_94152	.	Transcript_94152.p1	108-734[+]	.	Seita.7G250800.1.p^Seita.7G250800.1.p^Q:108-734,H:1-215^73.394%ID^E:4.87e-70^.^.	.	OEL28650.1^OEL28650.1^Q:108-734,H:1-211^78.1%ID^E:3.1e-96^.^.	Seita.7G250800.1.p^Seita.7G250800.1.p^Q:1-209,H:1-215^73.394%ID^E:2.19e-86^.^.	.	OEL28650.1^OEL28650.1^Q:1-209,H:1-211^78.1%ID^E:5.6e-97^.^.	.	.	.	.	.	bHLH
558	Transcript_94187	sp|Q9FK47|PHLA_ARATH^sp|Q9FK47|PHLA_ARATH^Q:114-317,H:146-213^66.176%ID^E:1.62e-21^.^.	Transcript_94187.p1	3-608[+]	sp|Q9FK47|PHLA_ARATH^sp|Q9FK47|PHLA_ARATH^Q:38-105,H:146-213^66.176%ID^E:3.23e-22^.^.	Seita.1G286400.1.p^Seita.1G286400.1.p^Q:3-569,H:87-275^88.36%ID^E:6.56e-112^.^.	.	XP_004953575.1^XP_004953575.1^Q:3-569,H:87-275^88.4%ID^E:1.1e-98^.^.	Seita.1G286400.1.p^Seita.1G286400.1.p^Q:1-189,H:87-275^88.36%ID^E:1.48e-121^.^.	.	XP_004953575.1^XP_004953575.1^Q:1-189,H:87-275^88.4%ID^E:4.7e-100^.^.	PF14379.7^Myb_CC_LHEQLE^MYB-CC type transfactor, LHEQLE motif^39-83^E:1.8e-24	.	.	.	.	G2-like
559	Transcript_94237	sp|Q9SZL7|FRS9_ARATH^sp|Q9SZL7|FRS9_ARATH^Q:14-406,H:270-399^37.879%ID^E:4.51e-22^.^.	Transcript_94237.p1	2-406[+]	sp|Q9SZL7|FRS9_ARATH^sp|Q9SZL7|FRS9_ARATH^Q:5-135,H:270-399^37.879%ID^E:4.06e-22^.^.	Seita.2G321800.1.p^Seita.2G321800.1.p^Q:8-406,H:613-742^43.609%ID^E:3.25e-32^.^.	.	KAG0544599.1^KAG0544599.1^Q:2-406,H:35-165^79.3%ID^E:3.3e-67^.^.	Seita.2G321800.1.p^Seita.2G321800.1.p^Q:3-135,H:613-742^43.609%ID^E:2.93e-32^.^.	.	KAG0544599.1^KAG0544599.1^Q:1-135,H:35-165^79.3%ID^E:3.3e-67^.^.	PF04434.18^SWIM^SWIM zinc finger^87-113^E:4.3e-06	.	.	GO:0008270^molecular_function^zinc ion binding	K17604	FAR1
560	Transcript_94241	sp|B9F1L8|DOF2_ORYSJ^sp|B9F1L8|DOF2_ORYSJ^Q:1-561,H:169-362^64.141%ID^E:1.16e-50^.^.	Transcript_94241.p1	1-615[+]	sp|B9F1L8|DOF2_ORYSJ^sp|B9F1L8|DOF2_ORYSJ^Q:1-192,H:169-367^65.517%ID^E:4.5e-61^.^.	Seita.1G269700.1.p^Seita.1G269700.1.p^Q:1-561,H:168-355^77.778%ID^E:1.61e-68^.^.	.	XP_022683328.1^XP_022683328.1^Q:1-612,H:153-357^87.4%ID^E:6.3e-118^.^.	Seita.1G269700.1.p^Seita.1G269700.1.p^Q:1-205,H:168-373^85.024%ID^E:1.13e-93^.^.	.	XP_022683328.1^XP_022683328.1^Q:1-204,H:153-357^87.4%ID^E:2.9e-118^.^.	.	.	.	.	.	Dof
561	Transcript_94547	sp|Q9FP29|KNOS1_ORYSJ^sp|Q9FP29|KNOS1_ORYSJ^Q:436-1395,H:2-301^75%ID^E:1.64e-150^.^.	Transcript_94547.p2	1-372[+]	.	Seita.5G027000.1.p^Seita.5G027000.1.p^Q:436-1398,H:2-296^82.972%ID^E:2.57e-175^.^.	.	XP_002455513.1^XP_002455513.1^Q:436-1395,H:2-294^84.1%ID^E:2e-183^.^.	.	.	.	.	.	.	.	.	TALE
562	Transcript_94547	sp|Q9FP29|KNOS1_ORYSJ^sp|Q9FP29|KNOS1_ORYSJ^Q:436-1395,H:2-301^75%ID^E:1.64e-150^.^.	Transcript_94547.p1	544-1167[+]	sp|Q9FP29|KNOS1_ORYSJ^sp|Q9FP29|KNOS1_ORYSJ^Q:1-204,H:43-248^79.612%ID^E:3.29e-101^.^.	Seita.5G027000.1.p^Seita.5G027000.1.p^Q:436-1398,H:2-296^82.972%ID^E:2.57e-175^.^.	.	XP_002455513.1^XP_002455513.1^Q:436-1395,H:2-294^84.1%ID^E:2e-183^.^.	Seita.5G027000.1.p^Seita.5G027000.1.p^Q:1-205,H:38-243^87.379%ID^E:6.78e-121^.^.	.	XP_002455513.1^XP_002455513.1^Q:1-205,H:38-242^88.3%ID^E:6.1e-123^.^.	PF03790.14^KNOX1^KNOX1 domain^1-39^E:3.5e-19`PF03791.14^KNOX2^KNOX2 domain^52-98^E:7.3e-24`PF03789.14^ELK^ELK domain^144-165^E:2.6e-07	.	.	GO:0003677^molecular_function^DNA binding`GO:0005634^cellular_component^nucleus	.	TALE
563	Transcript_94673	sp|Q66GR3|BH130_ARATH^sp|Q66GR3|BH130_ARATH^Q:367-1488,H:16-351^36.049%ID^E:2.43e-40^.^.	Transcript_94673.p1	286-1524[+]	sp|Q66GR3|BH130_ARATH^sp|Q66GR3|BH130_ARATH^Q:28-401,H:16-351^36.049%ID^E:3.55e-53^.^.	Seita.2G252900.1.p^Seita.2G252900.1.p^Q:286-1524,H:1-398^73.38%ID^E:2e-164^.^.	.	XP_004957179.1^XP_004957179.1^Q:286-1521,H:1-397^72.3%ID^E:2.5e-169^.^.	Seita.2G252900.1.p^Seita.2G252900.1.p^Q:1-413,H:1-398^73.38%ID^E:0^.^.	.	XP_004957179.1^XP_004957179.1^Q:1-412,H:1-397^72.3%ID^E:8.3e-173^.^.	PF00010.27^HLH^Helix-loop-helix DNA-binding domain^341-386^E:2.5e-10	.	.	GO:0046983^molecular_function^protein dimerization activity	.	bHLH
564	Transcript_94709	sp|Q9C882|GTL1_ARATH^sp|Q9C882|GTL1_ARATH^Q:348-602,H:61-145^82.353%ID^E:1.73e-38^.^.`sp|Q9C882|GTL1_ARATH^sp|Q9C882|GTL1_ARATH^Q:1512-1790,H:435-527^72.043%ID^E:1.03e-28^.^.`sp|Q9C882|GTL1_ARATH^sp|Q9C882|GTL1_ARATH^Q:351-602,H:435-519^48.235%ID^E:1.64e-17^.^.`sp|Q9C882|GTL1_ARATH^sp|Q9C882|GTL1_ARATH^Q:1509-1772,H:61-147^46.591%ID^E:5.28e-12^.^.	Transcript_94709.p1	90-2267[+]	sp|Q39117|TGT2_ARATH^sp|Q39117|TGT2_ARATH^Q:78-566,H:31-488^40.655%ID^E:8.47e-104^.^.`sp|Q39117|TGT2_ARATH^sp|Q39117|TGT2_ARATH^Q:85-182,H:394-498^46.667%ID^E:7.03e-21^.^.	Seita.7G184300.1.p^Seita.7G184300.1.p^Q:1380-2183,H:48-315^70.111%ID^E:1.21e-77^.^.`Seita.7G184300.1.p^Seita.7G184300.1.p^Q:351-602,H:94-178^47.059%ID^E:3.51e-19^.^.	.	CAD6262884.1^CAD6262884.1^Q:231-2264,H:54-754^71.7%ID^E:3.6e-259^.^.	Seita.1G253600.2.p^Seita.1G253600.2.p^Q:1-723,H:1-664^45.989%ID^E:3.56e-162^.^.	.	CAD6262884.1^CAD6262884.1^Q:48-725,H:54-754^72%ID^E:5.8e-264^.^.	PF13837.7^Myb_DNA-bind_4^Myb/SANT-like DNA-binding domain^87-173^E:2.4e-21`PF13837.7^Myb_DNA-bind_4^Myb/SANT-like DNA-binding domain^474-559^E:5.5e-22	.	.	.	.	Trihelix
565	Transcript_94734	sp|Q6ZAR0|ROC1_ORYSJ^sp|Q6ZAR0|ROC1_ORYSJ^Q:297-983,H:1-235^83.264%ID^E:5.09e-120^.^.	Transcript_94734.p1	297-983[+]	sp|Q6ZAR0|ROC1_ORYSJ^sp|Q6ZAR0|ROC1_ORYSJ^Q:1-229,H:1-235^83.264%ID^E:1.7e-125^.^.	Seita.6G039900.2.p^Seita.6G039900.2.p^Q:297-983,H:1-228^93.886%ID^E:1.79e-144^.^.	.	XP_004972697.1^XP_004972697.1^Q:297-983,H:1-228^95.2%ID^E:1.1e-126^.^.	Seita.6G039900.2.p^Seita.6G039900.2.p^Q:1-229,H:1-228^93.886%ID^E:1.16e-146^.^.	.	XP_004972697.1^XP_004972697.1^Q:1-229,H:1-228^95.2%ID^E:6.7e-128^.^.	PF00046.30^Homeodomain^Homeodomain^101-156^E:9.2e-19	.	.	GO:0003677^molecular_function^DNA binding	K09338	HD-ZIP
566	Transcript_94762	sp|Q9SAK5|APL_ARATH^sp|Q9SAK5|APL_ARATH^Q:364-843,H:34-175^48.75%ID^E:1.39e-39^.^.	Transcript_94762.p1	331-1191[+]	sp|Q9FK47|PHLA_ARATH^sp|Q9FK47|PHLA_ARATH^Q:12-269,H:45-304^41.818%ID^E:2.31e-50^.^.	Seita.6G158900.1.p^Seita.6G158900.1.p^Q:358-1191,H:13-283^67.958%ID^E:3.82e-93^.^.	.	OEL27631.1^OEL27631.1^Q:355-1185,H:19-288^70%ID^E:4e-99^.^.	Seita.6G158900.1.p^Seita.6G158900.1.p^Q:10-287,H:13-283^70.629%ID^E:3.38e-113^.^.	.	OEL27631.1^OEL27631.1^Q:9-285,H:19-288^70%ID^E:3.8e-103^.^.	PF00249.32^Myb_DNA-binding^Myb-like DNA-binding domain^15-65^E:1.8e-05`PF14379.7^Myb_CC_LHEQLE^MYB-CC type transfactor, LHEQLE motif^125-162^E:1e-14	.	.	.	.	G2-like
567	Transcript_94817	sp|Q9C519|WRKY6_ARATH^sp|Q9C519|WRKY6_ARATH^Q:284-1690,H:89-543^48.884%ID^E:7.5e-93^.^.	Transcript_94817.p1	125-1789[+]	sp|Q9C519|WRKY6_ARATH^sp|Q9C519|WRKY6_ARATH^Q:54-522,H:89-543^49.899%ID^E:4.55e-126^.^.	Seita.3G143400.1.p^Seita.3G143400.1.p^Q:458-1387,H:24-361^48.876%ID^E:1.7e-71^.^.	.	AML61757.1^AML61757.1^Q:125-1672,H:1-525^76%ID^E:5.2e-242^.^.	Seita.3G143400.1.p^Seita.3G143400.1.p^Q:85-517,H:1-449^42.169%ID^E:3.07e-88^.^.	.	AML61757.1^AML61757.1^Q:1-516,H:1-525^76%ID^E:2.4e-244^.^.	PF03106.16^WRKY^WRKY DNA -binding domain^297-354^E:1.5e-24	.	.	GO:0003700^molecular_function^DNA-binding transcription factor activity`GO:0043565^molecular_function^sequence-specific DNA binding`GO:0006355^biological_process^regulation of transcription, DNA-templated	.	WRKY
568	Transcript_94906	sp|Q5VSA8|BBRD_ORYSJ^sp|Q5VSA8|BBRD_ORYSJ^Q:115-1101,H:1-331^87.311%ID^E:0^.^.	Transcript_94906.p1	115-1104[+]	sp|Q5VSA8|BBRD_ORYSJ^sp|Q5VSA8|BBRD_ORYSJ^Q:1-329,H:1-331^87.311%ID^E:0^.^.	Seita.4G020600.2.p^Seita.4G020600.2.p^Q:112-1104,H:1-330^90.663%ID^E:0^.^.	.	KAF8732742.1^KAF8732742.1^Q:88-1101,H:4-340^87.9%ID^E:1.3e-186^.^.	Seita.4G020600.2.p^Seita.4G020600.2.p^Q:1-330,H:2-330^90.937%ID^E:0^.^.	.	CAD6337864.1^CAD6337864.1^Q:1-329,H:1-330^90.9%ID^E:2.9e-187^.^.	PF06217.13^GAGA_bind^GAGA binding protein-like family^1-329^E:2.6e-99	.	.	.	.	BBR-BPC
[truncated: 5,067 more rows]

## Sheet: PL
	transcript_id	sprot_Top_BLASTX_hit	prot_id	prot_coords	sprot_Top_BLASTP_hit	Sitablastx_BLASTX	cogblastx	nrblastx	Sitablastp	cogblastp	nrblastp	Pfam	SignalP	TmHMM	gene_ontology_Pfam	kegg	tf_type
[truncated: 6,306 more rows]

## Sheet: PM
	transcript_id	sprot_Top_BLASTX_hit	prot_id	prot_coords	sprot_Top_BLASTP_hit	Sitablastx_BLASTX	cogblastx	nrblastx	Sitablastp	cogblastp	nrblastp	Pfam	SignalP	TmHMM	gene_ontology_Pfam	kegg	tf_type
[truncated: 6,831 more rows]

## Sheet: PR
	transcript_id	sprot_Top_BLASTX_hit	prot_id	prot_coords	sprot_Top_BLASTP_hit	Sitablastx_BLASTX	cogblastx	nrblastx	Sitablastp	cogblastp	nrblastp	Pfam	SignalP	TmHMM	gene_ontology_Pfam	kegg	tf_type
[truncated: 6,950 more rows]
