# Supplementary material for: Optimization and application of non-native Phragmites australis transcriptome assemblies
Source: PLoS One. 2023 Jan 23;18(1):e0280354. doi: 10.1371/journal.pone.0280354 (PMC9870158; doi:10.1371/journal.pone.0280354)
Supplement: S6 Data — The transcripts with CDS-SSRs were marked with predicted gene names and protein names. (XLSX) [file pone.0280354.s014.xlsx]

## Sheet: PF_up
ID	SSR nr.	SSR type	SSR	size	start	end	Coding_region_type	Gene name	Protein name
Transcript_56970	1	p2	(GA)6	12	79	90
Transcript_56970	2	p1	(A)22	22	4405	4426
Transcript_98050	1	p1	(T)14	14	4180	4193
Transcript_104548	1	p3	(CTC)5	15	97	111	complete	GULLO2	L-gulonolactone oxidase 2
Transcript_236905	1	p1	(A)18	18	3119	3136
Transcript_256958	1	p2	(CT)10	20	142	161
Transcript_260607	1	p1	(T)15	15	8	22
Transcript_263150	1	p1	(T)10	10	3393	3402
Transcript_263150	2	p1	(A)19	19	3540	3558
Transcript_265484	1	p1	(A)18	18	1129	1146
Transcript_291453	1	p1	(T)30	30	3748	3777
Transcript_291992	1	p1	(A)29	29	588	616
Transcript_297020	1	p1	(T)44	44	232	275
Transcript_325984	1	p1	(C)12	12	6950	6961
Transcript_340082	1	p1	(A)11	11	147	157
Transcript_373399	1	p1	(T)17	17	326	342
Transcript_373399	2	p1	(T)18	18	577	594
Transcript_373399	3	c	(T)19gggaaccggatcgcggctcgggtttggggggggcccgggga(G)16	76	829	904

## Sheet: PF_down
ID	SSR nr.	SSR type	SSR	size	start	end	Coding_region_type	Gene name	Protein name
Transcript_185052	1	p1	(A)69	69	1652	1720
Transcript_205694	2	c	(T)10gctgcattta(T)11	31	1072	1102
Transcript_205694	3	p1	(T)17	17	1937	1953
Transcript_205694	1	p1	(C)12	12	527	538
Transcript_362355	1	p3	(AAG)5	15	865	879	complete	HSP81-1	Heat shock protein 81-1
Transcript_362355	2	p1	(A)62	62	2473	2534
Transcript_365789	1	p3	(GGC)5	15	88	102
Transcript_365789	2	p1	(A)73	73	1660	1732
Transcript_37523	1	p1	(T)17	17	3	19
Transcript_47552	1	c	(T)10gctgcattta(T)11	31	695	725
Transcript_47552	2	p1	(T)17	17	1560	1576	complete	rps16	30S ribosomal protein S16, chloroplastic
Transcript_47552	3	p3	(TGG)5	15	1888	1902
Transcript_60911	1	p1	(T)10	10	648	657
Transcript_98533	1	p1	(T)25	25	1	25

## Sheet: PL_up
ID	SSR nr.	SSR type	SSR	size	start	end	Coding_region_type	Gene name	Protein name
Transcript_11214	1	p1	(A)10	10	14179	14188
Transcript_11214	2	p1	(T)10	10	14581	14590
Transcript_11214	3	p1	(T)11	11	15081	15091
Transcript_11486	1	p1	(A)16	16	1431	1446
Transcript_16220	1	p3	(CTC)5	15	187	201	complete	NA	Putative glucose-6-phosphate 1-epimerase
Transcript_16220	2	p1	(A)11	11	1361	1371
Transcript_25944	1	p1	(A)24	24	1418	1441
Transcript_27964	1	p1	(A)24	24	1378	1401
Transcript_29039	1	p3	(CCG)5	15	203	217
Transcript_31361	1	p3	(CCT)5	15	118	132	complete	RPL27	50S ribosomal protein L27, chloroplastic
Transcript_31361	2	p1	(C)18	18	695	712
Transcript_31563	1	p1	(A)25	25	2680	2704
Transcript_33800	1	p1	(A)39	39	1317	1355
Transcript_35590	1	p1	(T)10	10	1035	1044
Transcript_37962	1	p1	(T)15	15	4	18
Transcript_37962	2	c	(A)10gaactctatttcagaattatgaaacagaatatcctgttttattatttactctttc(T)10	75	753	827
Transcript_39956	1	p2	(TC)7	14	80	93
Transcript_40110	1	c	(G)20c(G)33(T)20	74	5	78
Transcript_43177	1	p1	(T)17	17	131	147
Transcript_44702	1	p2	(AG)7	14	195	208
Transcript_47863	1	p1	(C)11	11	2339	2349
Transcript_48274	1	p1	(C)10	10	854	863
Transcript_48493	1	p3	(GCC)5	15	237	251	complete	CTPA3	Carboxyl-terminal-processing peptidase 3, chloroplastic
Transcript_48854	1	p3	(GAC)5	15	1719	1733	complete	Seita.9G541600	Ankyrin repeat family protein
Transcript_49302	1	p1	(T)10	10	125	134
Transcript_49389	1	p1	(A)11	11	393	403
Transcript_49389	2	c	(TGG)6tgatgg(TGA)6cgatgatgacaacgacaacgaggatgatgat(GAC)5	88	1768	1855
Transcript_51086	1	p1	(A)12	12	74	85	5prime_partial	ndhK	NAD(P)H-quinone oxidoreductase subunit K, chloroplastic
Transcript_51112	1	c	(A)12ttc(T)13	28	419	446
Transcript_51112	2	p1	(A)11	11	4933	4943
Transcript_51112	3	p1	(A)10	10	5438	5447
Transcript_53658	1	p1	(A)10	10	487	496
Transcript_53704	1	p1	(T)10	10	1329	1338
Transcript_58911	1	p1	(T)10	10	1713	1722
Transcript_59150	1	p1	(A)10	10	31	40
Transcript_59459	1	p1	(T)25	25	1328	1352
Transcript_59648	1	p1	(T)32	32	2	33
Transcript_59931	1	p3	(GGA)5	15	239	253	complete	ANTR6	Probable anion transporter 6, chloroplastic
Transcript_59995	1	p1	(A)11	11	2550	2560
Transcript_60317	1	p3	(CCG)5	15	64	78	5prime_partial	ADNT1	Mitochondrial adenine nucleotide transporter ADNT1, mitochondrial
Transcript_60317	2	p1	(A)40	40	1548	1587
Transcript_60857	1	p1	(A)49	49	1496	1544
Transcript_60955	1	p1	(A)53	53	835	887
Transcript_61059	1	p1	(A)60	60	5	64
Transcript_61059	2	p1	(A)10	10	542	551
Transcript_61208	1	p3	(GCA)6	18	2144	2161
Transcript_71708	1	p3	(CAG)5	15	2148	2162	complete	PNSB5	Photosynthetic NDH subunit of subcomplex B 5, chloroplastic
Transcript_71708	2	p1	(A)17	17	3020	3036
Transcript_71722	1	p2	(TA)6	12	8	19
Transcript_71892	1	p1	(A)15	15	1966	1980
Transcript_82900	1	p3	(GGC)5	15	493	507	complete	CYP97A3	Protein LUTEIN DEFICIENT 5, chloroplastic
Transcript_98072	1	p1	(A)60	60	972	1031
Transcript_98535	1	p1	(A)54	54	1351	1404
Transcript_98776	1	c	(T)94g(T)89	184	1	184
Transcript_98813	1	p1	(T)10	10	16	25
Transcript_101356	1	p1	(A)27	27	22	48	5prime_partial	rps2	30S ribosomal protein S2, chloroplastic
Transcript_104322	1	p3	(CGT)5	15	771	785	complete	NCED1	9-cis-epoxycarotenoid dioxygenase NCED1, chloroplastic
Transcript_125160	1	p1	(T)11	11	239	249
Transcript_125160	2	p1	(T)10	10	2533	2542
Transcript_125160	3	p1	(T)10	10	2908	2917	5prime_partial	rps2	30S ribosomal protein S2, chloroplastic
Transcript_125842	1	p1	(T)16	16	1689	1704
Transcript_155263	1	p4	(CGCT)5	20	76	95
Transcript_155330	1	p1	(A)24	24	1004	1027
Transcript_168239	1	c	(A)10tgctcctggaggaaaatccacctagggctgggagaggagctccagctcctctaaggaaagcccccttacaa(T)12	93	1493	1585
Transcript_169230	1	p3	(AGC)5	15	536	550
Transcript_169487	1	p1	(A)38	38	1784	1821
Transcript_170476	1	p1	(A)34	34	1176	1209
Transcript_170918	1	p3	(CCG)5	15	226	240	complete	At3g17800	UV-B-induced protein At3g17800, chloroplastic
Transcript_174977	1	p1	(T)42	42	453	494
Transcript_176334	1	p3	(GCG)5	15	273	287
Transcript_178546	1	p1	(A)35	35	2476	2510
Transcript_181429	1	p1	(A)48	48	1428	1475
Transcript_181795	1	p2	(AG)7	14	36	49
Transcript_182031	1	p3	(GCG)5	15	183	197	complete	TUFB1	Elongation factor Tu, chloroplastic
Transcript_182031	2	p1	(A)57	57	1687	1743
Transcript_182175	1	p3	(CCG)5	15	160	174	5prime_partial	At3g17800	UV-B-induced protein At3g17800, chloroplastic
Transcript_182175	2	p1	(A)61	61	1562	1622
Transcript_185067	1	p1	(G)11	11	1103	1113
Transcript_185107	1	p2	(GA)8	16	86	101	5prime_partial	Seita.7G166400	CAAX protease self-immunity protein
Transcript_185731	1	p1	(A)25	25	2160	2184
Transcript_186859	1	p2	(TC)9	18	2324	2341
Transcript_189857	1	p1	(T)14	14	1579	1592
Transcript_189978	1	p1	(A)17	17	2622	2638
Transcript_194752	1	p1	(A)10	10	1162	1171
Transcript_195782	1	c	(T)20a(G)13	34	2876	2909
Transcript_195782	2	p1	(T)10	10	3023	3032
Transcript_209922	1	p1	(A)10	10	202	211
Transcript_209922	2	p1	(A)10	10	1645	1654
Transcript_209922	3	p1	(A)10	10	2276	2285
Transcript_209922	4	p1	(T)10	10	3630	3639
Transcript_210920	1	p1	(C)13	13	1	13	5prime_partial	O10	Protein OPAQUE10
Transcript_216687	1	c	(A)10gaaagagtaaataataaaacaggatattctgtttcataattctgaaatagagttc(T)10	75	2500	2574
Transcript_216687	2	p1	(A)10	10	3309	3318
Transcript_222278	1	p1	(T)11	11	92	102
Transcript_222278	2	p1	(A)10	10	989	998
Transcript_224142	1	p1	(T)21	21	1	21
Transcript_224453	1	c	(A)12ttc(T)13	28	419	446
Transcript_224495	1	p2	(TG)6	12	2363	2374
Transcript_227195	1	p3	(CGC)5	15	574	588	complete	FAD7	Omega-3 fatty acid desaturase, chloroplastic
Transcript_229781	1	p3	(GAG)5	15	300	314	complete	GCH1	GTP cyclohydrolase 1
Transcript_231846	1	p2	(GA)6	12	1061	1072
Transcript_232406	1	p1	(A)11	11	308	318
Transcript_233632	1	p1	(T)12	12	3209	3220
Transcript_235603	1	p1	(A)10	10	110	119
Transcript_237251	1	p1	(T)15	15	123	137
Transcript_249183	1	c	(CT)8cc(CT)6	30	133	162	5prime_partial	MNB1B	DNA-binding protein MNB1B
Transcript_250033	1	c	(A)12ttc(T)13	28	365	392
Transcript_250049	1	p1	(A)11	11	339	349
Transcript_250368	1	p1	(T)21	21	3153	3173
Transcript_252604	1	p1	(T)18	18	669	686
Transcript_254175	1	p1	(A)14	14	2579	2592
Transcript_263836	1	p1	(T)10	10	292	301
Transcript_263836	2	p1	(T)11	11	796	806
Transcript_264251	1	p1	(A)11	11	61	71
Transcript_265058	1	p1	(G)18	18	6	23
Transcript_265782	1	p1	(T)24	24	8	31
Transcript_266760	1	p1	(A)12	12	3232	3243
Transcript_266806	1	p1	(A)20	20	666	685
Transcript_268491	1	p1	(A)10	10	386	395
Transcript_269275	1	p2	(GA)9	18	145	162
Transcript_269275	2	p1	(A)23	23	2022	2044
Transcript_272516	1	p3	(GCG)5	15	165	179
Transcript_272730	1	p1	(A)10	10	139	148
Transcript_274178	1	p3	(TAC)5	15	1625	1639	complete	XI-K	Myosin-17
Transcript_277731	1	p1	(A)25	25	1585	1609
Transcript_279296	1	p1	(A)25	25	1	25
Transcript_279296	2	p1	(A)12	12	324	335
Transcript_283173	1	p3	(CCT)5	15	199	213	complete	GPX7	Putative glutathione peroxidase 7, chloroplastic
Transcript_283173	2	p1	(A)27	27	1011	1037
Transcript_284336	1	p1	(T)28	28	1	28
Transcript_285268	1	p1	(A)10	10	34	43
Transcript_289998	1	p3	(GCC)6	18	91	108	complete	HCAR	7-hydroxymethyl chlorophyll a reductase, chloroplastic
Transcript_289998	2	c	(A)34cg(A)28	64	1766	1829
Transcript_290829	1	p1	(T)10	10	334	343
Transcript_292746	1	p1	(T)10	10	102	111	complete	Seita.4G023100	Transketolase, chloroplastic
Transcript_292746	2	p1	(A)39	39	1460	1498
Transcript_294654	1	p2	(TA)6	12	848	859
Transcript_295473	1	p1	(A)38	38	672	709
Transcript_296992	1	p1	(A)42	42	2290	2331
Transcript_297012	1	p1	(T)36	36	1	36
Transcript_297338	1	c	(C)13gg(C)17tccct(C)18	55	1	55
Transcript_297343	1	p1	(A)42	42	1274	1315
Transcript_297558	1	p3	(CTC)5	15	96	110
Transcript_297916	1	p1	(A)11	11	3222	3232
Transcript_298583	1	p3	(CGG)7	21	1054	1074	5prime_partial	CLPP2	ATP-dependent Clp protease proteolytic subunit 2, mitochondrial
Transcript_299059	1	p1	(A)52	52	1469	1520
Transcript_299159	1	p1	(A)52	52	947	998
Transcript_300179	1	p1	(A)48	48	3458	3505
Transcript_300327	1	p1	(A)50	50	1667	1716
Transcript_300525	1	p4	(ATAC)5	20	591	610
Transcript_301179	1	p1	(A)58	58	1116	1173
Transcript_301211	1	c	(T)60(A)64	124	1	124
Transcript_301211	2	p1	(A)11	11	421	431
Transcript_301211	3	p1	(A)10	10	2513	2522
Transcript_301211	4	p1	(T)11	11	2709	2719
Transcript_301257	1	p2	(CT)6	12	45	56	5prime_partial	MNB1B	DNA-binding protein MNB1B
Transcript_301257	2	p1	(A)18	18	1175	1192
Transcript_301450	1	p1	(A)58	58	3425	3482
Transcript_301570	1	p1	(A)69	69	967	1035
Transcript_301754	1	p2	(CT)9	18	1	18	3prime_partial	MT3B	Metallothionein-like protein 3B
Transcript_301754	2	p1	(A)20	20	751	770
Transcript_301825	1	p1	(T)17	17	1	17
Transcript_301825	2	p3	(CAG)5	15	1049	1063
Transcript_301904	1	p1	(T)12	12	1232	1243
Transcript_301904	2	p3	(CGC)5	15	2158	2172
Transcript_312438	1	p1	(A)11	11	2385	2395
Transcript_325937	1	p1	(A)20	20	1094	1113
Transcript_335404	1	p1	(A)28	28	1582	1609
Transcript_343955	1	p1	(T)28	28	1	28
Transcript_343955	2	p2	(TC)6	12	1145	1156	complete	PIP1-2	Aquaporin PIP1-2
Transcript_344107	1	p1	(A)31	31	1389	1419
Transcript_365819	1	p1	(A)71	71	2078	2148
Transcript_366036	1	p1	(A)20	20	1516	1535
Transcript_367502	1	p1	(T)82	82	1	82	5prime_partial	Seita.2G053800	Low molecular mass early light-inducible protein HV90, chloroplastic
Transcript_367537	1	p3	(CGG)7	21	708	728	5prime_partial	CLPP2	ATP-dependent Clp protease proteolytic subunit 2, mitochondrial
Transcript_367566	1	p3	(GCC)5	15	208	222	3prime_partial	SIGE	RNA polymerase sigma factor sigE, chloroplastic/mitochondrial
Transcript_367989	1	p1	(A)10	10	5877	5886
Transcript_367989	2	p1	(A)10	10	6252	6261
Transcript_368037	1	p1	(T)10	10	234	243
Transcript_368037	2	p1	(A)10	10	1970	1979
Transcript_368037	3	p1	(A)10	10	2110	2119
Transcript_368206	1	p1	(A)33	33	2242	2274
Transcript_368397	1	p3	(AGC)5	15	129	143
Transcript_368397	2	p1	(T)10	10	1011	1020
Transcript_368747	1	p2	(GA)18	36	1	36
Transcript_369234	1	p1	(T)10	10	1275	1284
Transcript_370375	1	p2	(AG)6	12	259	270
Transcript_371251	1	p3	(TGG)5	15	584	598	complete	Seita.2G401700	29 kDa ribonucleoprotein B, chloroplastic
Transcript_374361	1	p2	(CT)6	12	55	66	3prime_partial	Os04g0403701	Probable protein phosphatase 2C 39
Transcript_374703	1	p1	(A)10	10	353	362
Transcript_374704	1	p1	(T)49	49	1	49
Transcript_377353	1	p1	(A)32	32	802	833
Transcript_385311	1	p3	(GCC)6	18	28	45
Transcript_385311	2	p3	(GCC)5	15	179	193	complete	CBSCBSPB3	CBS domain-containing protein CBSCBSPB3
Transcript_385311	3	p1	(T)10	10	1765	1774
Transcript_406600	1	p1	(T)10	10	1	10
Transcript_406600	2	p1	(T)45	45	845	889
Transcript_418250	1	p1	(A)10	10	426	435
Transcript_418250	2	p1	(T)17	17	549	565
Transcript_419817	1	p1	(T)10	10	377	386

## Sheet: PL_down
ID	SSR nr.	SSR type	SSR	size	start	end	Coding_region_type	Gene name	Protein name
Transcript_44892	1	p3	(GCC)5	15	3191	3205	complete	SRFR1	Suppressor of RPS4-RLD 1
Transcript_44892	2	p3	(AAT)5	15	3758	3772
Transcript_53338	1	p1	(T)15	15	10	24
Transcript_98444	1	p1	(A)10	10	286	295	5prime_partial	NA	NA
Transcript_132510	1	p3	(GAA)5	15	386	400
Transcript_176535	1	p3	(CGG)5	15	310	324	complete	HIPP06	Heavy metal-associated isoprenylated plant protein 6
Transcript_176535	2	p1	(A)49	49	1592	1640
Transcript_183286	1	p3	(TGA)9	27	916	942	complete	NAP1;1	Nucleosome assembly protein 1;1
Transcript_226833	1	c	(A)14ttttat(A)17	37	553	589
Transcript_250704	1	p1	(A)15	15	532	546
Transcript_258349	1	p1	(A)10	10	191	200
Transcript_262059	1	p3	(GGT)11	33	609	641	internal	RZ1A	Glycine-rich RNA-binding protein RZ1A
Transcript_277459	1	p1	(A)11	11	616	626
Transcript_280230	1	p1	(G)10	10	27	36
Transcript_283017	1	c	(CCT)5ccccctc(CT)16	54	216	269	5prime_partial	NA	NA
Transcript_289085	1	p1	(T)27	27	1	27
Transcript_289085	2	p2	(CA)6	12	191	202
Transcript_296449	1	p1	(T)38	38	1	38
Transcript_297097	1	p1	(T)20	20	11	30
Transcript_298320	1	p1	(G)10	10	1	10
Transcript_298529	1	p1	(G)10	10	21	30
Transcript_298927	1	p1	(A)36	36	1284	1319
Transcript_299996	1	p1	(C)10	10	1503	1512
Transcript_300437	1	p1	(A)51	51	688	738
Transcript_301054	1	p1	(A)62	62	1615	1676
Transcript_312695	1	p1	(A)18	18	2027	2044
Transcript_370074	1	p1	(A)46	46	1093	1138
Transcript_418924	1	p1	(G)11	11	21	31

## Sheet: PM_up
ID	SSR nr.	SSR type	SSR	size	start	end	Coding_region_type	Gene name	Protein name
Transcript_31730	1	p1	(A)11	11	1	11
Transcript_31730	2	p3	(GCA)7	21	2373	2393
Transcript_31730	3	p1	(A)38	38	2675	2712
Transcript_34891	1	p1	(A)46	46	997	1042
Transcript_35448	1	p1	(A)70	70	2036	2105
Transcript_51249	1	p1	(A)10	10	96	105	5prime_partial	NHL2	NDR1/HIN1-like protein 2
Transcript_52227	1	p3	(GTC)5	15	593	607
Transcript_52858	1	p2	(CT)6	12	43	54
Transcript_52886	1	p3	(GGA)6	18	1142	1159
Transcript_54697	1	p2	(AG)6	12	103	114	5prime_partial	RTNLB2	Reticulon-like protein B2
Transcript_54860	1	p1	(C)11	11	17	27
Transcript_56129	1	p3	(GGC)5	15	67	81
Transcript_56129	2	p3	(GAG)5	15	192	206
Transcript_58951	1	p1	(T)27	27	1	27
Transcript_58951	2	p3	(CAG)5	15	290	304	complete	UAM1	UDP-arabinopyranose mutase 1
Transcript_60343	1	p3	(GGC)5	15	39	53	5prime_partial	RPS9C	40S ribosomal protein S9-2
Transcript_96876	1	p3	(GCG)5	15	74	88	5prime_partial	RPS9C	40S ribosomal protein S9-2
Transcript_96876	2	p1	(A)50	50	908	957
Transcript_98444	1	p1	(A)10	10	286	295	5prime_partial	NA	NA
Transcript_98533	1	p1	(T)25	25	1	25
Transcript_100353	1	p1	(A)13	13	3003	3015
Transcript_132510	1	p3	(GAA)5	15	386	400
Transcript_177741	1	p1	(C)12	12	1	12
Transcript_183060	1	p2	(GA)14	28	6	33
Transcript_184604	1	p2	(GA)8	16	52	67
Transcript_185051	1	p3	(GGC)5	15	88	102
Transcript_185052	1	p1	(A)69	69	1652	1720
Transcript_186232	1	p1	(A)58	58	773	830
Transcript_187203	1	p1	(A)11	11	861	871
Transcript_192382	1	p1	(A)11	11	3332	3342
Transcript_212193	1	p1	(A)10	10	2305	2314
Transcript_219257	1	p2	(TC)7	14	1	14
Transcript_219257	2	p3	(GGT)6	18	197	214
Transcript_219257	3	p3	(GGC)6	18	2049	2066	complete	PL10A DEAD-box ATP-dependent RNA helicase 37
Transcript_223171	1	p3	(CCG)5	15	280	294	complete	Os05g0573700	Ketol-acid reductoisomerase, chloroplastic
Transcript_224661	1	p1	(A)10	10	3060	3069
Transcript_226814	1	p1	(A)20	20	2215	2234
Transcript_228324	1	p2	(TA)6	12	217	228
Transcript_245203	1	p3	(CCG)5	15	185	199	5prime_partial	ADK2	Adenosine kinase 2
Transcript_250208	1	p3	(CGC)6	18	74	91
Transcript_250559	1	p2	(TC)9	18	86	103
Transcript_250559	2	p2	(CT)7	14	302	315
Transcript_250559	3	p3	(TGC)5	15	552	566
Transcript_252479	1	c	(CT)20cc(CT)7	56	104	159	5prime_partial	NA	NA
Transcript_252479	2	p3	(TGC)5	15	396	410
Transcript_258349	1	p1	(A)10	10	191	200
Transcript_260292	1	p2	(AG)12	24	236	259	complete	FAH	Fumarylacetoacetase
Transcript_262203	1	p1	(A)15	15	793	807
Transcript_283017	1	c	(CCT)5ccccctc(CT)16	54	216	269	5prime_partial	NA	NA
Transcript_288094	1	p3	(TGT)5	15	3173	3187
Transcript_295218	1	p2	(TC)43	86	404	489	complete	Seita.8G040900	BEL1-like homeodomain
Transcript_296965	1	p2	(CT)6	12	64	75
Transcript_296965	2	p1	(A)37	37	1925	1961
Transcript_299065	1	p2	(TC)14	28	53	80	5prime_partial	RS2Z32	Serine/arginine-rich splicing factor RS2Z32
Transcript_299196	1	p3	(CCG)6	18	26	43
Transcript_299196	2	p1	(A)10	10	3505	3514
Transcript_299514	1	p3	(CGC)5	15	32	46	5prime_partial	RPS11	40S ribosomal protein S11
Transcript_299514	2	p1	(A)52	52	740	791
Transcript_299517	1	c	(CT)6agttgtactcctcctgcatggctagctgtgtgtttgtgtcgatggagat(AG)6ttaggaagaagaagaaagttgatacctgccttgtacaactccaattatatggagaactgtattccta(AG)6	152	386	537
Transcript_301161	1	p3	(GCG)6	18	365	382	complete	GRP2	Glycine-rich RNA-binding protein 2
Transcript_301521	1	p1	(A)41	41	1583	1623
Transcript_301743	1	p3	(CCG)5	15	323	337	internal	DJA6	Chaperone protein dnaJ A6
Transcript_312476	1	p1	(A)19	19	1115	1133
Transcript_325839	1	p1	(A)10	10	1028	1037
Transcript_325839	2	p1	(T)10	10	2615	2624
Transcript_325851	1	p1	(T)10	10	484	493	complete	NA	NA
Transcript_343953	1	p1	(A)10	10	1327	1336
Transcript_343953	2	p1	(A)26	26	1891	1916
Transcript_349508	1	p1	(A)40	40	1609	1648
Transcript_362340	1	c	(A)49c(A)41	91	2280	2370
Transcript_362392	1	p2	(AG)9	18	150	167
Transcript_362407	1	p1	(A)12	12	266	277
Transcript_362489	1	p3	(AGC)5	15	53	67
Transcript_362489	2	p1	(A)60	60	1659	1718
Transcript_365790	1	p1	(A)56	56	1428	1483
Transcript_365809	1	p1	(A)71	71	859	929
Transcript_365858	1	p3	(CCT)6	18	31	48
Transcript_378071	1	p2	(GA)15	30	99	128
Transcript_378071	2	p1	(C)12	12	543	554
Transcript_379857	1	p1	(A)51	51	621	671
Transcript_380749	1	p2	(GA)7	14	75	88
Transcript_380749	2	p1	(A)23	23	829	851
Transcript_384506	1	c	(CA)6ctatcttctttgggggc(AG)8	45	160	204	3prime_partial	Seita.7G234500	POLYGALACTURONASE QRT3

## Sheet: PM_down
ID	SSR nr.	SSR type	SSR	size	start	end	Coding_region_type	Gene name	Protein name
Transcript_28700	1	p1	(A)27	27	2000	2026
Transcript_31799	1	p3	(CTC)6	18	61	78	complete	BGLU31	Beta-glucosidase 31
Transcript_33879	1	p2	(GA)12	24	31	54	5prime_partial	UGE-1	UDP-glucose 4-epimerase 1
Transcript_33879	2	p1	(A)48	48	1470	1517
Transcript_34022	1	p1	(A)19	19	1	19
Transcript_39956	1	p2	(TC)7	14	80	93
Transcript_48493	1	p3	(GCC)5	15	237	251	complete	CTPA3	Carboxyl-terminal-processing peptidase 3, chloroplastic
Transcript_49302	1	p1	(T)10	10	125	134
Transcript_59150	1	p1	(A)10	10	31	40
Transcript_59648	1	p1	(T)32	32	2	33
Transcript_60029	1	p1	(A)40	40	1316	1355
Transcript_71671	1	p1	(A)17	17	5431	5447
Transcript_82890	1	p2	(CT)11	22	1	22
Transcript_83000	1	p1	(A)18	18	5194	5211
Transcript_94738	1	p3	(CTC)5	15	74	88
Transcript_94738	2	p1	(A)37	37	1789	1825
Transcript_98017	1	p1	(A)61	61	2180	2240
Transcript_98813	1	p1	(T)10	10	16	25
Transcript_150085	1	p3	(TAA)5	15	964	978
Transcript_169715	1	p1	(A)37	37	2490	2526
Transcript_176973	1	p1	(T)48	48	4	51
Transcript_186277	1	p3	(GCA)5	15	679	693	complete	Seita.2G077400	NA
Transcript_195782	1	c	(T)20a(G)13	34	2876	2909
Transcript_195782	2	p1	(T)10	10	3023	3032
Transcript_209499	1	p3	(GGA)5	15	1344	1358
Transcript_218256	1	p1	(T)11	11	2495	2505
Transcript_223921	1	p1	(A)18	18	2029	2046
Transcript_231846	1	p2	(GA)6	12	1061	1072
Transcript_244044	1	p4	(GAAA)5	20	134	153	complete	Os09g0442300	Oryzain gamma chain
Transcript_250033	1	c	(A)12ttc(T)13	28	365	392
Transcript_250782	1	p1	(T)11	11	1059	1069	3prime_partial	RBCS1	Ribulose bisphosphate carboxylase small subunit, chloroplastic 2
Transcript_263836	1	p1	(T)10	10	292	301
Transcript_263836	2	p1	(T)11	11	796	806
Transcript_265782	1	p1	(T)24	24	8	31
Transcript_266956	1	p3	(GGC)7	21	1931	1951	complete	SR1IP1	BTB/POZ domain-containing protein SR1IP1
Transcript_287092	1	p1	(A)30	30	1774	1803
Transcript_288431	1	p3	(AGC)6	18	31	48	complete	NAC048	NAC domain-containing protein 48
Transcript_288431	2	p2	(TA)6	12	1385	1396
Transcript_288496	1	p1	(A)28	28	1460	1487
Transcript_290469	1	p1	(A)31	31	635	665
Transcript_293504	1	p1	(A)25	25	10	34
Transcript_297012	1	p1	(T)36	36	1	36
Transcript_297702	1	p3	(CGG)8	24	71	94	complete	NBP35	Cytosolic Fe-S cluster assembly factor NBP35
Transcript_297916	1	p1	(A)11	11	3222	3232
Transcript_298701	1	p3	(CAG)7	21	1803	1823	complete	WNK8	Probable serine/threonine-protein kinase WNK8
Transcript_299418	1	p4	(CCCT)6	24	65	88
Transcript_299418	2	p1	(T)12	12	213	224
Transcript_300491	1	p1	(C)15	15	1166	1180
Transcript_301086	1	p1	(A)57	57	1793	1849
Transcript_301138	1	p3	(GAG)5	15	140	154	5prime_partial	ABCF5	ABC transporter F family member 5
Transcript_301138	2	p1	(A)57	57	2427	2483
Transcript_302203	1	p1	(T)10	10	303	312
Transcript_312471	1	p3	(GCC)5	15	1	15	5prime_partial	NIN1	Neutral/alkaline invertase 1, mitochondrial
Transcript_343942	1	p1	(A)30	30	1651	1680
Transcript_362561	1	p3	(CAG)7	21	1838	1858	complete	WNK7	Probable serine/threonine-protein kinase WNK7
Transcript_365829	1	p3	(GAG)5	15	300	314	complete	ABCF5	ABC transporter F family member 5
Transcript_365829	2	p1	(A)29	29	2616	2644
Transcript_366036	1	p1	(A)20	20	1516	1535
Transcript_369921	1	p2	(GA)6	12	101	112
Transcript_369921	2	p3	(GGA)5	15	593	607	complete	VIII-1	Myosin-1
Transcript_380191	1	p1	(T)10	10	1944	1953
Transcript_380191	2	p1	(A)20	20	2206	2225

## Sheet: PR_up
ID	SSR nr.	SSR type	SSR	size	start	end	Coding_region_type	Gene name	Protein name
Transcript_31730	1	p1	(A)11	11	1	11
Transcript_31730	2	p3	(GCA)7	21	2373	2393
Transcript_31730	3	p1	(A)38	38	2675	2712
Transcript_34891	1	p1	(A)46	46	997	1042
Transcript_35448	1	p1	(A)70	70	2036	2105
Transcript_52227	1	p3	(GTC)5	15	593	607
Transcript_52858	1	p2	(CT)6	12	43	54
Transcript_52886	1	p3	(GGA)6	18	1142	1159
Transcript_54697	1	p2	(AG)6	12	103	114
Transcript_54860	1	p1	(C)11	11	17	27
Transcript_56659	1	p2	(GA)14	28	165	192	complete	MIRO1	Mitochondrial Rho GTPase 1
Transcript_57755	1	c	(CCG)6caggaaaccctagcgctcgtgg(GA)6	52	686	737
Transcript_60343	1	p3	(GGC)5	15	39	53	5prime_partial	RPS9C	40S ribosomal protein S9-2
Transcript_96876	1	p3	(GCG)5	15	74	88	5prime_partial	RPS9C	40S ribosomal protein S9-2
Transcript_96876	2	p1	(A)50	50	908	957
Transcript_98043	1	p3	(CGC)5	15	100	114
Transcript_98043	2	p1	(T)11	11	1959	1969
Transcript_98533	1	p1	(T)25	25	1	25
Transcript_100353	1	p1	(A)13	13	3003	3015
Transcript_132510	1	p3	(GAA)5	15	386	400
Transcript_177741	1	p1	(C)12	12	1	12
Transcript_177935	1	p1	(A)47	47	1715	1761
Transcript_178620	1	c	(CCG)5ttaccgcct(CTC)5	39	44	82	5prime_partial	HDT2	Histone deacetylase HDT2
Transcript_184604	1	p2	(GA)8	16	52	67
Transcript_185051	1	p3	(GGC)5	15	88	102
Transcript_185052	1	p1	(A)69	69	1652	1720
Transcript_187203	1	p1	(A)11	11	861	871
Transcript_192382	1	p1	(A)11	11	3332	3342
Transcript_210639	1	p3	(CGC)5	15	141	155
Transcript_219257	1	p2	(TC)7	14	1	14
Transcript_219257	2	p3	(GGT)6	18	197	214
Transcript_219257	3	p3	(GGC)6	18	2049	2066	complete	PL10A	DEAD-box ATP-dependent RNA helicase 37
Transcript_223171	1	p3	(CCG)5	15	280	294	complete	Os05g0573700	Ketol-acid reductoisomerase, chloroplastic
Transcript_224661	1	p1	(A)10	10	3060	3069
Transcript_227055	1	p2	(CT)22	44	250	293	complete	MADS15	MADS-box transcription factor 15
Transcript_228324	1	p2	(TA)6	12	217	228	complete	Seita.9G027700	NA
Transcript_228455	1	p2	(CT)20	40	380	419	3prime_partial	psaA	Photosystem I P700 chlorophyll a apoprotein A1
Transcript_245203	1	p3	(CCG)5	15	185	199	5prime_partial	ADK2	Adenosine kinase 2
Transcript_250208	1	p3	(CGC)6	18	74	91
Transcript_250559	1	p2	(TC)9	18	86	103
Transcript_250559	2	p2	(CT)7	14	302	315
Transcript_250559	3	p3	(TGC)5	15	552	566
Transcript_251085	1	c*	(GA)41(<GA>G)(GAG)7	106	165	270	complete	NA	NA
Transcript_252479	1	c	(CT)20cc(CT)7	56	104	159	5prime_partial	NA	NA
Transcript_252479	2	p3	(TGC)5	15	396	410
Transcript_258349	1	p1	(A)10	10	191	200
Transcript_260292	1	p2	(AG)12	24	236	259	complete	FAH	Fumarylacetoacetase
Transcript_262203	1	p1	(A)15	15	793	807
Transcript_269430	1	c*	(GA)21(<GA>G)(GAG)4	57	165	221
Transcript_278057	1	p3	(GAG)5	15	278	292	complete	EREBP1	Ethylene-responsive transcription factor 1
Transcript_283017	1	c	(CCT)5ccccctc(CT)16	54	216	269	5prime_partial	NA	NA
Transcript_285938	1	c	(GA)18gg(GA)12	62	91	152
Transcript_288211	1	p2	(AG)10	20	262	281
Transcript_292481	1	p1	(A)10	10	1105	1114
Transcript_295218	1	p2	(TC)43	86	404	489	complete	Seita.8G040900	BEL1-like homeodomain 1
Transcript_296965	1	p2	(CT)6	12	64	75
Transcript_296965	2	p1	(A)37	37	1925	1961
Transcript_298376	1	p3	(CCG)7	21	110	130	complete	ECT2	YTH domain-containing protein ECT2
Transcript_299065	1	p2	(TC)14	28	53	80	5prime_partial	RS2Z32	Serine/arginine-rich splicing factor RS2Z32
Transcript_299196	1	p3	(CCG)6	18	26	43
Transcript_299196	2	p1	(A)10	10	3505	3514
Transcript_299514	1	p3	(CGC)5	15	32	46	5prime_partial	RPS11	40S ribosomal protein S11
Transcript_299514	2	p1	(A)52	52	740	791
Transcript_300433	1	p1	(T)53	53	1	53
Transcript_300433	2	p3	(GCG)5	15	428	442
Transcript_300740	1	p1	(A)35	35	1205	1239
Transcript_301054	1	p1	(A)62	62	1615	1676
Transcript_301521	1	p1	(A)41	41	1583	1623
Transcript_301743	1	p3	(CCG)5	15	323	337	internal	DJA6	Chaperone protein dnaJ A6
Transcript_325839	1	p1	(A)10	10	1028	1037
Transcript_325839	2	p1	(T)10	10	2615	2624
Transcript_325851	1	p1	(T)10	10	484	493	complete	NA	NA
Transcript_343902	1	p3	(GGC)5	15	291	305
Transcript_343902	2	p3	(CCG)5	15	2305	2319	complete	Seita.3G143700	APOPTOSIS INHIBITOR 5-RELATED
Transcript_343953	1	p1	(A)10	10	1327	1336
Transcript_343953	2	p1	(A)26	26	1891	1916
Transcript_349508	1	p1	(A)40	40	1609	1648
Transcript_349990	1	p1	(A)37	37	2150	2186
Transcript_357041	1	p3	(GCA)5	15	572	586	complete	BRM	ATP-dependent helicase BRM
Transcript_362340	1	c	(A)49c(A)41	91	2280	2370
Transcript_362392	1	p2	(AG)9	18	150	167
Transcript_362407	1	p1	(A)12	12	266	277
Transcript_365789	1	p3	(GGC)5	15	88	102
Transcript_365789	2	p1	(A)73	73	1660	1732
Transcript_365790	1	p1	(A)56	56	1428	1483
Transcript_365809	1	p1	(A)71	71	859	929
Transcript_365858	1	p3	(CCT)6	18	31	48
Transcript_369736	1	p2	(TC)6	12	8	19
Transcript_372805	1	p1	(A)31	31	1124	1154
Transcript_378071	1	p2	(GA)15	30	99	128
Transcript_378071	2	p1	(C)12	12	543	554
Transcript_379857	1	p1	(A)51	51	621	671
Transcript_380749	1	p2	(GA)7	14	75	88
Transcript_380749	2	p1	(A)23	23	829	851
Transcript_384506	1	c	(CA)6ctatcttctttgggggc(AG)8	45	160	204	3prime_partial	Seita.7G234500	POLYGALACTURONASE QRT3

## Sheet: PR_down
ID	SSR nr.	SSR type	SSR	size	start	end	Coding_region_type	Gene name	Protein name
Transcript_33879	1	p2	(GA)12	24	31	54	5prime_partial	UGE-1	UDP-glucose 4-epimerase 1
Transcript_33879	2	p1	(A)48	48	1470	1517
Transcript_39956	1	p2	(TC)7	14	80	93
Transcript_48493	1	p3	(GCC)5	15	237	251	complete	CTPA3	Carboxyl-terminal-processing peptidase 3, chloroplastic
Transcript_49302	1	p1	(T)10	10	125	134
Transcript_57808	1	p1	(T)11	11	191	201
Transcript_59150	1	p1	(A)10	10	31	40
Transcript_59941	1	p3	(CCT)5	15	211	225	complete	Seita.5G331300	LYSOSOMAL PRO-X CARBOXYPEPTIDASE
Transcript_59941	2	p1	(A)29	29	2240	2268
Transcript_60029	1	p1	(A)40	40	1316	1355
Transcript_71787	1	p3	(CTC)5	15	155	169	3prime_partial	NDK4	Nucleoside diphosphate kinase IV, chloroplastic/mitochondrial
Transcript_82890	1	p2	(CT)11	22	1	22
Transcript_94637	1	p1	(A)40	40	1434	1473
Transcript_94738	1	p3	(CTC)5	15	74	88
Transcript_94738	2	p1	(A)37	37	1789	1825
Transcript_98017	1	p1	(A)61	61	2180	2240
Transcript_98813	1	p1	(T)10	10	16	25
Transcript_143629	1	p1	(A)10	10	613	622
Transcript_150085	1	p3	(TAA)5	15	964	978
Transcript_169715	1	p1	(A)37	37	2490	2526
Transcript_171209	1	p1	(A)17	17	2567	2583
Transcript_176200	1	p3	(CGC)5	15	131	145	complete	TMN9	Transmembrane 9 superfamily member 9
Transcript_183296	1	p3	(GGT)5	15	5	19
Transcript_188712	1	p3	(GAA)6	18	116	133	complete	Seita.2G434400	Eukaryotic translation initiation factor 2 subunit beta
Transcript_195375	1	p3	(ATT)5	15	2570	2584
Transcript_195782	1	c	(T)20a(G)13	34	2876	2909
Transcript_195782	2	p1	(T)10	10	3023	3032
Transcript_201627	1	p3	(TCC)5	15	8	22
Transcript_209499	1	p3	(GGA)5	15	1344	1358
Transcript_223921	1	p1	(A)18	18	2029	2046
Transcript_231378	1	p2	(CA)11	22	84	105
Transcript_231846	1	p2	(GA)6	12	1061	1072
Transcript_235954	1	p1	(T)10	10	2159	2168
Transcript_238624	1	p2	(GA)6	12	5060	5071
Transcript_244044	1	p4	(GAAA)5	20	134	153	complete	Os09g0442300	Oryzain gamma chain
Transcript_247586	1	p1	(A)18	18	671	688
Transcript_254936	1	p1	(T)16	16	19	34
Transcript_264251	1	p1	(A)11	11	61	71
Transcript_265782	1	p1	(T)24	24	8	31
Transcript_266956	1	p3	(GGC)7	21	1931	1951	complete	SR1IP1	BTB/POZ domain-containing protein SR1IP1
Transcript_269043	1	p3	(TCC)7	21	38	58		Transcript_299679	TET3	Tetraspanin-3
Transcript_269043	2	p1	(A)23	23	3074	3096
Transcript_283167	1	p1	(T)11	11	613	623
Transcript_283167	2	c	(A)27gga(T)21	51	828	878
Transcript_288496	1	p1	(A)28	28	1460	1487
Transcript_289060	1	p1	(T)10	10	369	378
Transcript_290199	1	p1	(A)30	30	889	918
Transcript_290469	1	p1	(A)31	31	635	665
Transcript_290829	1	p1	(T)10	10	334	343
Transcript_293224	1	p1	(A)40	40	1483	1522
Transcript_297916	1	p1	(A)11	11	3222	3232
Transcript_297964	1	p1	(T)10	10	4	13
Transcript_299679	1	p2	(GC)6	12	29	40	5prime_partial	TET3	Tetraspanin-3
Transcript_299679	2	c	(GA)12gggagagg(GA)7	46	197	242	5prime_partial	TET3	Tetraspanin-3
Transcript_300109	1	p3	(GCA)5	15	824	838	complete	MED15A	Mediator of RNA polymerase II transcription subunit 15a
Transcript_300109	2	p3	(CAG)8	24	1446	1469	complete	MED15A	Mediator of RNA polymerase II transcription subunit 15a
Transcript_302203	1	p1	(T)10	10	303	312
Transcript_302290	1	p1	(A)17	17	1808	1824
Transcript_302488	1	p3	(CCT)5	15	2401	2415
Transcript_312436	1	p1	(A)17	17	1410	1426
Transcript_312471	1	p3	(GCC)5	15	1	15	5prime_partial	NIN1	Neutral/alkaline invertase 1, mitochondrial
Transcript_344002	1	p1	(A)30	30	1104	1133
Transcript_349556	1	p3	(GGC)5	15	477	491	complete	HO1	Heme oxygenase 1, chloroplastic
Transcript_349556	2	p1	(A)40	40	1264	1303
Transcript_349673	1	p3	(CGC)5	15	802	816	complete	AP2-1	APETALA2-like protein 1
Transcript_349673	2	p1	(A)36	36	2302	2337
Transcript_356841	1	p1	(A)50	50	795	844
Transcript_366036	1	p1	(A)20	20	1516	1535
Transcript_369443	1	p2	(AG)12	24	36	59
Transcript_369443	2	p1	(A)27	27	3574	3600
Transcript_369921	1	p2	(GA)6	12	101	112
Transcript_369921	2	p3	(GGA)5	15	593	607	complete	VIII-1	Myosin-1
Transcript_376100	1	p2	(AG)16	32	1	32
Transcript_376100	2	p3	(GCG)5	15	2325	2339	complete	BLH1	BEL1-like homeodomain protein 1
Transcript_380191	1	p1	(T)10	10	1944	1953
Transcript_380191	2	p1	(A)20	20	2206	2225
