# Supplementary material for: Optimization and application of non-native Phragmites australis transcriptome assemblies
Source: PLoS One. 2023 Jan 23;18(1):e0280354. doi: 10.1371/journal.pone.0280354 (PMC9870158; doi:10.1371/journal.pone.0280354)
Supplement: S7 Data — (XLSX) [file pone.0280354.s015.xlsx]

## Sheet: P450
transcript_id	sprot_Top_BLASTX_hit	prot_id	prot_coords	sprot_Top_BLASTP_hit	Sitablastx_BLASTX	cogblastx_BLASTX	nrblastx_BLASTX	Sitablastp_BLASTP	cogblastp_BLASTP	nrblastp_BLASTP	Pfam	SignalP	TmHMM	gene_ontology_Pfam	kegg
Transcript_299	sp|Q9LUC6|C7A14_ARATH^sp|Q9LUC6|C7A14_ARATH^Q:264-1661,H:54-512^52.034%ID^E:3.65e-161^.^.	Transcript_299.p1	3-1664[+]	sp|Q9LUC6|C7A14_ARATH^sp|Q9LUC6|C7A14_ARATH^Q:88-553,H:54-512^52.034%ID^E:1.62e-170^.^.	Seita.5G235200.1.p^Seita.5G235200.1.p^Q:264-1664,H:62-527^83.94%ID^E:0^.^.	WP_012684730_1^WP_012684730_1^Q:315-1658,H:11-445^29.2%ID^E:7.5e-59^.^.	XP_039813945.1^XP_039813945.1^Q:258-1661,H:60-526^86.8%ID^E:4e-303^.^.	Seita.5G235200.1.p^Seita.5G235200.1.p^Q:86-554,H:60-527^84.222%ID^E:0^.^.	WP_012684730_1^WP_012684730_1^Q:105-552,H:11-445^29.2%ID^E:1.7e-59^.^.	XP_039813945.1^XP_039813945.1^Q:86-553,H:60-526^86.8%ID^E:2.3e-304^.^.	PF00067.23^p450^Cytochrome P450^123-532^E:9e-81	.	.	GO:0005506^molecular_function^iron ion binding`GO:0016705^molecular_function^oxidoreductase activity, acting on paired donors, with incorporation or reduction of molecular oxygen`GO:0020037^molecular_function^heme binding`GO:0055114^biological_process^obsolete oxidation-reduction process	.
Transcript_658	sp|P24465|C71A1_PERAE^sp|P24465|C71A1_PERAE^Q:278-1633,H:54-498^46.827%ID^E:5.56e-135^.^.	Transcript_658.p1	80-1648[+]	sp|P24465|C71A1_PERAE^sp|P24465|C71A1_PERAE^Q:53-518,H:40-498^47.983%ID^E:1.71e-151^.^.	Seita.5G009900.1.p^Seita.5G009900.1.p^Q:278-1645,H:65-523^75.594%ID^E:0^.^.	WP_012408123_1^WP_012408123_1^Q:215-1609,H:9-443^24.4%ID^E:3.2e-22^.^.	XP_004967421.1^XP_004967421.1^Q:209-1645,H:42-523^76.8%ID^E:6e-254^.^.	Seita.5G009900.1.p^Seita.5G009900.1.p^Q:64-522,H:62-523^76.231%ID^E:0^.^.	WP_012408123_1^WP_012408123_1^Q:46-514,H:9-447^24.4%ID^E:9.5e-23^.^.	XP_004967421.1^XP_004967421.1^Q:44-522,H:42-523^76.8%ID^E:1.8e-256^.^.	PF00067.23^p450^Cytochrome P450^45-511^E:4.9e-94	.	ExpAA=26.58^PredHel=1^Topology=i5-27o	GO:0005506^molecular_function^iron ion binding`GO:0016705^molecular_function^oxidoreductase activity, acting on paired donors, with incorporation or reduction of molecular oxygen`GO:0020037^molecular_function^heme binding`GO:0055114^biological_process^obsolete oxidation-reduction process	.
Transcript_3343	sp|Q6YTF5|C76M5_ORYSJ^sp|Q6YTF5|C76M5_ORYSJ^Q:1-297,H:185-285^48.515%ID^E:5.2e-21^.^.	Transcript_3343.p1	1-303[+]	sp|Q6YTF5|C76M5_ORYSJ^sp|Q6YTF5|C76M5_ORYSJ^Q:1-99,H:185-285^48.515%ID^E:4.68e-21^.^.	Seita.2G145700.1.p^Seita.2G145700.1.p^Q:1-303,H:195-295^84.158%ID^E:1.47e-52^.^.	.	TKW32157.1^TKW32157.1^Q:1-303,H:195-295^84.2%ID^E:1.5e-47^.^.	Seita.2G145700.1.p^Seita.2G145700.1.p^Q:1-101,H:195-295^84.158%ID^E:1.32e-52^.^.	.	TKW32157.1^TKW32157.1^Q:1-101,H:195-295^84.2%ID^E:1.5e-47^.^.	PF00067.23^p450^Cytochrome P450^2-98^E:8.8e-06	.	.	GO:0005506^molecular_function^iron ion binding`GO:0016705^molecular_function^oxidoreductase activity, acting on paired donors, with incorporation or reduction of molecular oxygen`GO:0020037^molecular_function^heme binding`GO:0055114^biological_process^obsolete oxidation-reduction process	.
Transcript_3723	sp|Q9VA27|CP4C3_DROME^sp|Q9VA27|CP4C3_DROME^Q:9-281,H:194-284^29.67%ID^E:6.02e-11^.^.	Transcript_3723.p1	3-311[+]	sp|Q9VA27|CP4C3_DROME^sp|Q9VA27|CP4C3_DROME^Q:3-93,H:194-284^29.67%ID^E:5.42e-11^.^.	.	.	XP_031639345.1^XP_031639345.1^Q:3-311,H:164-266^88.3%ID^E:1.9e-58^.^.	.	.	XP_031639345.1^XP_031639345.1^Q:1-103,H:164-266^88.3%ID^E:1.9e-58^.^.	PF00067.23^p450^Cytochrome P450^3-99^E:3.1e-07	.	.	GO:0005506^molecular_function^iron ion binding`GO:0016705^molecular_function^oxidoreductase activity, acting on paired donors, with incorporation or reduction of molecular oxygen`GO:0020037^molecular_function^heme binding`GO:0055114^biological_process^obsolete oxidation-reduction process	.
Transcript_3777	sp|A1CFL5|PATH_ASPCL^sp|A1CFL5|PATH_ASPCL^Q:308-6,H:404-503^38.095%ID^E:8.57e-10^.^.	Transcript_3777.p1	3-311[-]	sp|A1CFL5|PATH_ASPCL^sp|A1CFL5|PATH_ASPCL^Q:2-102,H:404-503^38.095%ID^E:7.71e-10^.^.	Seita.3G206100.1.p^Seita.3G206100.1.p^Q:311-12,H:386-485^31.068%ID^E:8.29e-06^.^.	.	RII22347.1^RII22347.1^Q:311-3,H:417-519^100%ID^E:2.5e-66^.^.	Seita.3G206100.1.p^Seita.3G206100.1.p^Q:1-100,H:386-485^31.068%ID^E:7.46e-06^.^.	.	RII22347.1^RII22347.1^Q:1-103,H:417-519^100%ID^E:2.5e-66^.^.	PF00067.23^p450^Cytochrome P450^2-94^E:3e-07	.	.	GO:0005506^molecular_function^iron ion binding`GO:0016705^molecular_function^oxidoreductase activity, acting on paired donors, with incorporation or reduction of molecular oxygen`GO:0020037^molecular_function^heme binding`GO:0055114^biological_process^obsolete oxidation-reduction process	.
Transcript_4484	sp|A8NCK6|COX2_COPC7^sp|A8NCK6|COX2_COPC7^Q:2-328,H:340-450^45.536%ID^E:1.66e-27^.^.	Transcript_4484.p1	2-328[+]	sp|A8NCK6|COX2_COPC7^sp|A8NCK6|COX2_COPC7^Q:1-109,H:340-450^45.536%ID^E:1.49e-27^.^.	Seita.3G194300.1.p^Seita.3G194300.1.p^Q:2-328,H:332-441^37.273%ID^E:1.18e-20^.^.	WP_015218011_1^WP_015218011_1^Q:35-328,H:296-393^31.3%ID^E:3.7e-08^.^.	CAA7263055.1^CAA7263055.1^Q:2-328,H:312-420^67%ID^E:4.7e-47^.^.	Seita.3G194300.1.p^Seita.3G194300.1.p^Q:1-109,H:332-441^37.273%ID^E:1.06e-20^.^.	WP_015218011_1^WP_015218011_1^Q:12-109,H:296-393^31.3%ID^E:3.7e-08^.^.	CAA7263055.1^CAA7263055.1^Q:1-109,H:312-420^67%ID^E:4.7e-47^.^.	PF00067.23^p450^Cytochrome P450^1-109^E:3.3e-32	.	.	GO:0005506^molecular_function^iron ion binding`GO:0016705^molecular_function^oxidoreductase activity, acting on paired donors, with incorporation or reduction of molecular oxygen`GO:0020037^molecular_function^heme binding`GO:0055114^biological_process^obsolete oxidation-reduction process	.
Transcript_4678	sp|P0DPA7|PSIH_PSICU^sp|P0DPA7|PSIH_PSICU^Q:6-329,H:372-479^49.541%ID^E:1.74e-30^.^.	Transcript_4678.p1	3-332[+]	sp|P0DPA7|PSIH_PSICU^sp|P0DPA7|PSIH_PSICU^Q:2-109,H:372-479^49.541%ID^E:1.56e-30^.^.	Seita.2G283800.1.p^Seita.2G283800.1.p^Q:15-278,H:339-426^39.326%ID^E:1.2e-16^.^.	WP_062250502_1^WP_062250502_1^Q:27-281,H:337-415^34.1%ID^E:4.4e-09^.^.	KAF9568495.1^KAF9568495.1^Q:6-329,H:328-434^70.4%ID^E:1.4e-45^.^.	Seita.2G283800.1.p^Seita.2G283800.1.p^Q:5-92,H:339-426^39.326%ID^E:1.08e-16^.^.	WP_062250502_1^WP_062250502_1^Q:9-93,H:337-415^34.1%ID^E:4.4e-09^.^.	KAF9568495.1^KAF9568495.1^Q:2-109,H:328-434^70.4%ID^E:1.4e-45^.^.	PF00067.23^p450^Cytochrome P450^5-95^E:3.3e-23	.	.	GO:0005506^molecular_function^iron ion binding`GO:0016705^molecular_function^oxidoreductase activity, acting on paired donors, with incorporation or reduction of molecular oxygen`GO:0020037^molecular_function^heme binding`GO:0055114^biological_process^obsolete oxidation-reduction process	.
Transcript_4797	sp|G0LET5|BOA7_BOTFB^sp|G0LET5|BOA7_BOTFB^Q:34-315,H:439-532^57.447%ID^E:1.55e-36^.^.	Transcript_4797.p1	1-336[+]	sp|G0LET5|BOA7_BOTFB^sp|G0LET5|BOA7_BOTFB^Q:12-105,H:439-532^57.447%ID^E:1.4e-36^.^.	Seita.1G059200.1.p^Seita.1G059200.1.p^Q:7-321,H:407-496^30.841%ID^E:1.51e-09^.^.	WP_010235987_1^WP_010235987_1^Q:10-225,H:372-434^38.9%ID^E:1.3e-06^.^.	KAF2234804.1^KAF2234804.1^Q:1-315,H:391-495^72.4%ID^E:7.2e-48^.^.	Seita.7G073400.1.p^Seita.7G073400.1.p^Q:3-86,H:430-504^32.143%ID^E:2.16e-09^.^.	WP_010235987_1^WP_010235987_1^Q:4-75,H:372-434^38.9%ID^E:1.3e-06^.^.	KAF2234804.1^KAF2234804.1^Q:1-105,H:391-495^72.4%ID^E:7.2e-48^.^.	PF00067.23^p450^Cytochrome P450^3-99^E:8.2e-15	.	.	GO:0005506^molecular_function^iron ion binding`GO:0016705^molecular_function^oxidoreductase activity, acting on paired donors, with incorporation or reduction of molecular oxygen`GO:0020037^molecular_function^heme binding`GO:0055114^biological_process^obsolete oxidation-reduction process	.
Transcript_5256	sp|B8NM64|USTC_ASPFN^sp|B8NM64|USTC_ASPFN^Q:38-274,H:252-331^47.5%ID^E:3.46e-22^.^.	Transcript_5256.p1	44-346[+]	sp|B8NM64|USTC_ASPFN^sp|B8NM64|USTC_ASPFN^Q:1-76,H:254-330^48.052%ID^E:3.33e-22^.^.	Seita.5G386300.1.p^Seita.5G386300.1.p^Q:56-325,H:405-497^38.298%ID^E:1.42e-13^.^.	WP_101893760_1^WP_101893760_1^Q:68-292,H:368-439^37.3%ID^E:4e-07^.^.	RYN51319.1^RYN51319.1^Q:2-346,H:256-370^99.1%ID^E:2.4e-80^.^.	Seita.5G386300.1.p^Seita.5G386300.1.p^Q:5-94,H:405-497^38.298%ID^E:6.29e-14^.^.	WP_101893760_1^WP_101893760_1^Q:9-83,H:368-439^37.3%ID^E:2.5e-07^.^.	RYN51319.1^RYN51319.1^Q:1-101,H:270-370^100%ID^E:5e-70^.^.	PF00067.23^p450^Cytochrome P450^2-94^E:5e-23	.	.	GO:0005506^molecular_function^iron ion binding`GO:0016705^molecular_function^oxidoreductase activity, acting on paired donors, with incorporation or reduction of molecular oxygen`GO:0020037^molecular_function^heme binding`GO:0055114^biological_process^obsolete oxidation-reduction process	.
Transcript_6225	sp|Q5MNI1|LOLP1_EPIUN^sp|Q5MNI1|LOLP1_EPIUN^Q:3-359,H:307-424^40.833%ID^E:9.05e-25^.^.	Transcript_6225.p1	3-374[+]	sp|Q5MNI1|LOLP1_EPIUN^sp|Q5MNI1|LOLP1_EPIUN^Q:1-119,H:307-424^40.833%ID^E:8.15e-25^.^.	Seita.9G362100.1.p^Seita.9G362100.1.p^Q:45-338,H:410-504^36.735%ID^E:4.9e-11^.^.	WP_081735793_1^WP_081735793_1^Q:42-338,H:572-664^35.4%ID^E:1e-06^.^.	RYN91737.1^RYN91737.1^Q:3-374,H:323-446^99.2%ID^E:4.9e-77^.^.	Seita.9G362100.1.p^Seita.9G362100.1.p^Q:15-112,H:410-504^36.735%ID^E:4.41e-11^.^.	WP_081735793_1^WP_081735793_1^Q:14-112,H:572-664^35.4%ID^E:1e-06^.^.	RYN91737.1^RYN91737.1^Q:1-124,H:323-446^99.2%ID^E:4.9e-77^.^.	PF00067.23^p450^Cytochrome P450^3-115^E:4e-20	.	.	GO:0005506^molecular_function^iron ion binding`GO:0016705^molecular_function^oxidoreductase activity, acting on paired donors, with incorporation or reduction of molecular oxygen`GO:0020037^molecular_function^heme binding`GO:0055114^biological_process^obsolete oxidation-reduction process	.
Transcript_6412	sp|P49430|THAS_RAT^sp|P49430|THAS_RAT^Q:52-348,H:321-415^33%ID^E:3.86e-07^.^.	Transcript_6412.p1	1-378[+]	sp|P49430|THAS_RAT^sp|P49430|THAS_RAT^Q:18-116,H:321-415^33%ID^E:3.48e-07^.^.	Seita.1G042800.3.p^Seita.1G042800.3.p^Q:79-327,H:237-314^34.94%ID^E:1.18e-06^.^.	WP_015803319_1^WP_015803319_1^Q:1-333,H:225-325^30.6%ID^E:5.6e-07^.^.	OAK94755.1^OAK94755.1^Q:1-375,H:318-441^84.8%ID^E:2.7e-63^.^.	Seita.1G042800.3.p^Seita.1G042800.3.p^Q:27-109,H:237-314^34.94%ID^E:1.06e-06^.^.	WP_015803319_1^WP_015803319_1^Q:1-111,H:225-325^30.6%ID^E:5.6e-07^.^.	OAK94755.1^OAK94755.1^Q:1-125,H:318-441^84.8%ID^E:2.7e-63^.^.	PF00067.23^p450^Cytochrome P450^2-114^E:8e-13	.	.	GO:0005506^molecular_function^iron ion binding`GO:0016705^molecular_function^oxidoreductase activity, acting on paired donors, with incorporation or reduction of molecular oxygen`GO:0020037^molecular_function^heme binding`GO:0055114^biological_process^obsolete oxidation-reduction process	.
Transcript_6461	sp|G3Y416|YANC_ASPNA^sp|G3Y416|YANC_ASPNA^Q:6-380,H:399-527^39.535%ID^E:1.44e-29^.^.	Transcript_6461.p1	3-380[+]	sp|G3Y416|YANC_ASPNA^sp|G3Y416|YANC_ASPNA^Q:2-126,H:399-527^39.535%ID^E:1.29e-29^.^.	Seita.2G224300.1.p^Seita.2G224300.1.p^Q:6-314,H:396-502^29.358%ID^E:8.16e-10^.^.	.	XP_018389713.1^XP_018389713.1^Q:6-380,H:412-536^100%ID^E:2.5e-84^.^.	Seita.2G224300.1.p^Seita.2G224300.1.p^Q:2-104,H:396-502^29.358%ID^E:7.34e-10^.^.	.	XP_018389713.1^XP_018389713.1^Q:2-126,H:412-536^100%ID^E:2.5e-84^.^.	PF00067.23^p450^Cytochrome P450^2-80^E:4e-15	.	.	GO:0005506^molecular_function^iron ion binding`GO:0016705^molecular_function^oxidoreductase activity, acting on paired donors, with incorporation or reduction of molecular oxygen`GO:0020037^molecular_function^heme binding`GO:0055114^biological_process^obsolete oxidation-reduction process	.
Transcript_6743	sp|A0A097ZPE4|ANDK_EMEVA^sp|A0A097ZPE4|ANDK_EMEVA^Q:6-386,H:347-465^42.52%ID^E:4.32e-32^.^.	Transcript_6743.p1	3-389[+]	sp|A0A097ZPE4|ANDK_EMEVA^sp|A0A097ZPE4|ANDK_EMEVA^Q:2-128,H:347-465^42.52%ID^E:3.89e-32^.^.	Seita.5G386300.1.p^Seita.5G386300.1.p^Q:9-389,H:366-485^33.333%ID^E:3.18e-15^.^.	WP_076345058_1^WP_076345058_1^Q:21-389,H:310-419^33.3%ID^E:2.1e-13^.^.	RYN50345.1^RYN50345.1^Q:3-389,H:345-473^100%ID^E:2.6e-87^.^.	Seita.5G386300.1.p^Seita.5G386300.1.p^Q:3-129,H:366-485^33.333%ID^E:2.86e-15^.^.	WP_076345058_1^WP_076345058_1^Q:7-129,H:310-419^33.3%ID^E:2.1e-13^.^.	RYN50345.1^RYN50345.1^Q:1-129,H:345-473^100%ID^E:2.6e-87^.^.	PF00067.23^p450^Cytochrome P450^3-128^E:5e-30	.	.	GO:0005506^molecular_function^iron ion binding`GO:0016705^molecular_function^oxidoreductase activity, acting on paired donors, with incorporation or reduction of molecular oxygen`GO:0020037^molecular_function^heme binding`GO:0055114^biological_process^obsolete oxidation-reduction process	.
Transcript_8605	sp|Q6YTF5|C76M5_ORYSJ^sp|Q6YTF5|C76M5_ORYSJ^Q:23-472,H:172-320^44%ID^E:2.17e-31^.^.	Transcript_8605.p1	2-478[+]	sp|Q6YTF5|C76M5_ORYSJ^sp|Q6YTF5|C76M5_ORYSJ^Q:8-157,H:172-320^44%ID^E:1.95e-31^.^.	Seita.2G224300.1.p^Seita.2G224300.1.p^Q:2-472,H:162-315^83.439%ID^E:3.87e-84^.^.	WP_011583317_1^WP_011583317_1^Q:8-463,H:140-287^29.3%ID^E:9.8e-05^.^.	XP_039834805.1^XP_039834805.1^Q:2-472,H:162-314^86%ID^E:7.9e-79^.^.	Seita.2G224300.1.p^Seita.2G224300.1.p^Q:1-157,H:162-315^83.439%ID^E:3.48e-84^.^.	WP_011583317_1^WP_011583317_1^Q:3-154,H:140-287^29.3%ID^E:9.8e-05^.^.	XP_039834805.1^XP_039834805.1^Q:1-157,H:162-314^86%ID^E:7.9e-79^.^.	PF00067.23^p450^Cytochrome P450^10-158^E:1.2e-16	.	.	GO:0005506^molecular_function^iron ion binding`GO:0016705^molecular_function^oxidoreductase activity, acting on paired donors, with incorporation or reduction of molecular oxygen`GO:0020037^molecular_function^heme binding`GO:0055114^biological_process^obsolete oxidation-reduction process	.
Transcript_9231	sp|Q9VUF8|CP314_DROME^sp|Q9VUF8|CP314_DROME^Q:40-525,H:59-223^64.242%ID^E:2.55e-77^.^.	Transcript_9231.p1	1-525[+]	sp|Q9VUF8|CP314_DROME^sp|Q9VUF8|CP314_DROME^Q:14-175,H:59-223^64.242%ID^E:2.3e-77^.^.	.	.	XP_031626151.1^XP_031626151.1^Q:4-525,H:59-232^92.5%ID^E:1.4e-114^.^.	.	.	XP_031626151.1^XP_031626151.1^Q:2-175,H:59-232^92.5%ID^E:1.4e-114^.^.	PF00067.23^p450^Cytochrome P450^18-162^E:1.5e-11	.	.	GO:0005506^molecular_function^iron ion binding`GO:0016705^molecular_function^oxidoreductase activity, acting on paired donors, with incorporation or reduction of molecular oxygen`GO:0020037^molecular_function^heme binding`GO:0055114^biological_process^obsolete oxidation-reduction process	K10723
Transcript_9734	sp|P24465|C71A1_PERAE^sp|P24465|C71A1_PERAE^Q:6-392,H:370-498^59.69%ID^E:1.81e-49^.^.	Transcript_9734.p1	3-407[+]	sp|P24465|C71A1_PERAE^sp|P24465|C71A1_PERAE^Q:2-130,H:370-498^59.69%ID^E:1.71e-50^.^.	Seita.3G179400.1.p^Seita.3G179400.1.p^Q:3-407,H:113-247^74.074%ID^E:2.89e-72^.^.	WP_012166986_1^WP_012166986_1^Q:15-383,H:197-315^31.7%ID^E:5.3e-11^.^.	RLM98851.1^RLM98851.1^Q:3-461,H:294-445^81%ID^E:1e-79^.^.	Seita.3G179400.1.p^Seita.3G179400.1.p^Q:1-135,H:113-247^74.074%ID^E:3.01e-73^.^.	WP_012166986_1^WP_012166986_1^Q:5-132,H:197-320^31.3%ID^E:7.9e-12^.^.	RLM98851.1^RLM98851.1^Q:1-134,H:294-427^85.8%ID^E:5.1e-77^.^.	PF00067.23^p450^Cytochrome P450^1-110^E:1.1e-33	.	.	GO:0005506^molecular_function^iron ion binding`GO:0016705^molecular_function^oxidoreductase activity, acting on paired donors, with incorporation or reduction of molecular oxygen`GO:0020037^molecular_function^heme binding`GO:0055114^biological_process^obsolete oxidation-reduction process	.
Transcript_9836	sp|O87605|PIKC_STRVZ^sp|O87605|PIKC_STRVZ^Q:310-552,H:190-259^34.568%ID^E:8.12e-06^.^.	Transcript_9836.p1	1-603[+]	sp|P05183|CP3A2_RAT^sp|P05183|CP3A2_RAT^Q:103-199,H:244-337^30.303%ID^E:5.78e-06^.^.	Seita.5G234700.1.p^Seita.5G234700.1.p^Q:280-603,H:293-398^25%ID^E:9.88e-05^.^.	WP_102755556_1^WP_102755556_1^Q:205-594,H:162-289^29.2%ID^E:6.5e-05^.^.	XP_018380292.1^XP_018380292.1^Q:1-603,H:188-388^100%ID^E:1.3e-138^.^.	Seita.9G336100.4.p^Seita.9G336100.4.p^Q:82-201,H:117-227^25.62%ID^E:0.000104^.^.	WP_102755556_1^WP_102755556_1^Q:69-198,H:162-289^29.2%ID^E:6.5e-05^.^.	XP_018380292.1^XP_018380292.1^Q:1-201,H:188-388^100%ID^E:1.3e-138^.^.	PF00067.23^p450^Cytochrome P450^67-200^E:1.9e-18	.	ExpAA=22.41^PredHel=1^Topology=o15-37i	GO:0005506^molecular_function^iron ion binding`GO:0016705^molecular_function^oxidoreductase activity, acting on paired donors, with incorporation or reduction of molecular oxygen`GO:0020037^molecular_function^heme binding`GO:0055114^biological_process^obsolete oxidation-reduction process	.
Transcript_9974	sp|W7LC91|FUM15_GIBM7^sp|W7LC91|FUM15_GIBM7^Q:3-506,H:71-244^43.678%ID^E:9.52e-36^.^.	Transcript_9974.p1	3-629[+]	sp|W7LC91|FUM15_GIBM7^sp|W7LC91|FUM15_GIBM7^Q:1-168,H:71-244^43.678%ID^E:1.24e-40^.^.	Seita.2G413200.1.p^Seita.2G413200.1.p^Q:108-500,H:98-228^28.03%ID^E:5.32e-09^.^.	WP_012659791_1^WP_012659791_1^Q:12-500,H:40-190^29.4%ID^E:1.9e-10^.^.	OWY42850.1^OWY42850.1^Q:3-515,H:66-236^98.2%ID^E:4.3e-118^.^.	Seita.3G201400.1.p^Seita.3G201400.1.p^Q:42-165,H:6-129^30.645%ID^E:2.29e-12^.^.	WP_012659791_1^WP_012659791_1^Q:4-166,H:40-190^29.4%ID^E:1.9e-10^.^.	OWY42850.1^OWY42850.1^Q:1-171,H:66-236^98.2%ID^E:4.3e-118^.^.	PF00067.23^p450^Cytochrome P450^36-169^E:1.3e-12	.	ExpAA=21.45^PredHel=1^Topology=o166-188i	GO:0005506^molecular_function^iron ion binding`GO:0016705^molecular_function^oxidoreductase activity, acting on paired donors, with incorporation or reduction of molecular oxygen`GO:0020037^molecular_function^heme binding`GO:0055114^biological_process^obsolete oxidation-reduction process	.
Transcript_10912	sp|Q9SBQ9|F3PH_PETHY^sp|Q9SBQ9|F3PH_PETHY^Q:7-774,H:223-470^33.333%ID^E:2.22e-35^.^.	Transcript_10912.p1	1-942[+]	sp|Q9SBQ9|F3PH_PETHY^sp|Q9SBQ9|F3PH_PETHY^Q:3-258,H:223-470^33.333%ID^E:9.48e-36^.^.	Seita.5G386800.1.p^Seita.5G386800.1.p^Q:10-813,H:232-493^32.384%ID^E:1.5e-36^.^.	WP_096058177_1^WP_096058177_1^Q:7-717,H:200-413^30.7%ID^E:9.3e-18^.^.	KAF9692844.1^KAF9692844.1^Q:1-939,H:212-524^94.2%ID^E:7.2e-217^.^.	Seita.5G386800.1.p^Seita.5G386800.1.p^Q:4-271,H:232-493^32.384%ID^E:5.65e-37^.^.	WP_096058177_1^WP_096058177_1^Q:3-239,H:200-413^30.7%ID^E:5.2e-18^.^.	KAF9692844.1^KAF9692844.1^Q:1-313,H:212-524^94.2%ID^E:7.7e-218^.^.	PF00067.23^p450^Cytochrome P450^3-283^E:1.1e-54	.	.	GO:0005506^molecular_function^iron ion binding`GO:0016705^molecular_function^oxidoreductase activity, acting on paired donors, with incorporation or reduction of molecular oxygen`GO:0020037^molecular_function^heme binding`GO:0055114^biological_process^obsolete oxidation-reduction process	.
Transcript_10985	sp|A6YIH8|C7D55_HYOMU^sp|A6YIH8|C7D55_HYOMU^Q:28-969,H:184-499^48.742%ID^E:2.03e-93^.^.	Transcript_10985.p1	1-981[+]	sp|A3A871|C71Z6_ORYSJ^sp|A3A871|C71Z6_ORYSJ^Q:5-322,H:187-510^50.462%ID^E:1.41e-106^.^.	Seita.9G176600.1.p^Seita.9G176600.1.p^Q:1-981,H:201-529^73.494%ID^E:1.6e-146^.^.	WP_081461322_1^WP_081461322_1^Q:22-864,H:151-419^31.8%ID^E:9.2e-30^.^.	TVU46271.1^TVU46271.1^Q:1-975,H:188-506^78.5%ID^E:9.4e-174^.^.	Seita.9G176600.1.p^Seita.9G176600.1.p^Q:1-327,H:201-529^73.494%ID^E:1.7e-168^.^.	WP_081461322_1^WP_081461322_1^Q:8-288,H:151-419^31.8%ID^E:2.4e-30^.^.	TVU46271.1^TVU46271.1^Q:1-325,H:188-506^78.5%ID^E:3.6e-175^.^.	PF00067.23^p450^Cytochrome P450^31-301^E:1.8e-71	.	.	GO:0005506^molecular_function^iron ion binding`GO:0016705^molecular_function^oxidoreductase activity, acting on paired donors, with incorporation or reduction of molecular oxygen`GO:0020037^molecular_function^heme binding`GO:0055114^biological_process^obsolete oxidation-reduction process	.
Transcript_11157	sp|Q5CCK3|C90B2_ORYSJ^sp|Q5CCK3|C90B2_ORYSJ^Q:291-1733,H:1-493^84.739%ID^E:0^.^.	Transcript_11157.p1	291-1769[+]	sp|Q5CCK3|C90B2_ORYSJ^sp|Q5CCK3|C90B2_ORYSJ^Q:1-492,H:1-504^84.676%ID^E:0^.^.	Seita.9G480100.2.p^Seita.9G480100.2.p^Q:300-1733,H:1-490^89.271%ID^E:0^.^.	BBD54618_1^BBD54618_1^Q:420-1751,H:12-442^30.8%ID^E:7e-57^.^.	OEL34128.1^OEL34128.1^Q:291-1760,H:1-492^90.5%ID^E:0^.^.	Seita.9G480100.2.p^Seita.9G480100.2.p^Q:4-490,H:1-499^89.066%ID^E:0^.^.	BBD54618_1^BBD54618_1^Q:44-487,H:12-442^30.8%ID^E:6e-58^.^.	OEL34128.1^OEL34128.1^Q:1-490,H:1-492^90.5%ID^E:0^.^.	PF00067.23^p450^Cytochrome P450^45-465^E:1e-57	sigP:1^30^0.844^YES	ExpAA=24.69^PredHel=1^Topology=i12-34o	GO:0005506^molecular_function^iron ion binding`GO:0016705^molecular_function^oxidoreductase activity, acting on paired donors, with incorporation or reduction of molecular oxygen`GO:0020037^molecular_function^heme binding`GO:0055114^biological_process^obsolete oxidation-reduction process	K09587
Transcript_11231	sp|P85191|CP450_HELAN^sp|P85191|CP450_HELAN^Q:12-206,H:62-126^52.308%ID^E:8.03e-19^.^.	.	.	.	Seita.3G224200.1.p^Seita.3G224200.1.p^Q:12-218,H:423-491^86.957%ID^E:2.11e-34^.^.	WP_010873724_1^WP_010873724_1^Q:3-191,H:351-413^41.3%ID^E:0.00026^.^.	RLN31158.1^RLN31158.1^Q:12-218,H:425-493^88.4%ID^E:7.7e-30^.^.	.	.	.	.	.	.	.	.
Transcript_13149	sp|O13820|ERG5_SCHPO^sp|O13820|ERG5_SCHPO^Q:2-301,H:387-487^63.366%ID^E:1.12e-38^.^.	Transcript_13149.p2	2-310[+]	sp|O13820|ERG5_SCHPO^sp|O13820|ERG5_SCHPO^Q:1-100,H:387-487^63.366%ID^E:1.01e-38^.^.	Seita.9G366300.2.p^Seita.9G366300.2.p^Q:2-268,H:375-464^31.522%ID^E:1.54e-11^.^.	WP_080045998_1^WP_080045998_1^Q:14-268,H:294-370^40%ID^E:5.2e-10^.^.	THX31751.1^THX31751.1^Q:2-304,H:405-505^100%ID^E:2e-67^.^.	Seita.9G366300.2.p^Seita.9G366300.2.p^Q:1-89,H:375-464^31.522%ID^E:1.39e-11^.^.	WP_080045998_1^WP_080045998_1^Q:5-89,H:294-370^40%ID^E:5.2e-10^.^.	THX31751.1^THX31751.1^Q:1-101,H:405-505^100%ID^E:2e-67^.^.	PF00067.23^p450^Cytochrome P450^9-89^E:3.8e-18	.	.	GO:0005506^molecular_function^iron ion binding`GO:0016705^molecular_function^oxidoreductase activity, acting on paired donors, with incorporation or reduction of molecular oxygen`GO:0020037^molecular_function^heme binding`GO:0055114^biological_process^obsolete oxidation-reduction process	K09831
Transcript_13397	sp|L8AXV5|ACRS1_ALTAL^sp|L8AXV5|ACRS1_ALTAL^Q:4-315,H:268-369^50%ID^E:1.86e-26^.^.	Transcript_13397.p1	1-324[+]	sp|L8AXV5|ACRS1_ALTAL^sp|L8AXV5|ACRS1_ALTAL^Q:2-105,H:268-369^50%ID^E:1.67e-26^.^.	Seita.5G234700.1.p^Seita.5G234700.1.p^Q:1-288,H:450-541^38.542%ID^E:9.93e-13^.^.	WP_101894472_1^WP_101894472_1^Q:4-237,H:344-415^35.9%ID^E:2.6e-08^.^.	XP_001802034.1^XP_001802034.1^Q:1-324,H:248-355^91.7%ID^E:1.3e-68^.^.	Seita.5G234700.1.p^Seita.5G234700.1.p^Q:1-96,H:450-541^38.542%ID^E:8.93e-13^.^.	WP_101894472_1^WP_101894472_1^Q:2-79,H:344-415^35.9%ID^E:2.6e-08^.^.	XP_001802034.1^XP_001802034.1^Q:1-108,H:248-355^91.7%ID^E:1.3e-68^.^.	PF00067.23^p450^Cytochrome P450^2-94^E:5.6e-18	.	.	GO:0005506^molecular_function^iron ion binding`GO:0016705^molecular_function^oxidoreductase activity, acting on paired donors, with incorporation or reduction of molecular oxygen`GO:0020037^molecular_function^heme binding`GO:0055114^biological_process^obsolete oxidation-reduction process	.
Transcript_13542	sp|Q9HGE0|FUM6_GIBM7^sp|Q9HGE0|FUM6_GIBM7^Q:2-259,H:392-476^50%ID^E:5.59e-22^.^.	Transcript_13542.p1	2-331[+]	sp|Q9HGE0|FUM6_GIBM7^sp|Q9HGE0|FUM6_GIBM7^Q:1-86,H:392-476^50%ID^E:5.03e-22^.^.	Seita.2G404300.1.p^Seita.2G404300.1.p^Q:2-223,H:426-499^46.667%ID^E:8.45e-11^.^.	WP_083712595_1^WP_083712595_1^Q:2-280,H:582-678^49.5%ID^E:1.3e-21^.^.	RYN48801.1^RYN48801.1^Q:2-328,H:381-489^99.1%ID^E:4.6e-64^.^.	Seita.2G404300.1.p^Seita.2G404300.1.p^Q:1-74,H:426-499^46.667%ID^E:7.6e-11^.^.	WP_083712595_1^WP_083712595_1^Q:1-93,H:582-678^49.5%ID^E:1.3e-21^.^.	RYN48801.1^RYN48801.1^Q:1-109,H:381-489^99.1%ID^E:4.6e-64^.^.	PF00067.23^p450^Cytochrome P450^2-79^E:6e-16	.	.	GO:0005506^molecular_function^iron ion binding`GO:0016705^molecular_function^oxidoreductase activity, acting on paired donors, with incorporation or reduction of molecular oxygen`GO:0020037^molecular_function^heme binding`GO:0055114^biological_process^obsolete oxidation-reduction process	K14338
Transcript_13988	sp|W7LC91|FUM15_GIBM7^sp|W7LC91|FUM15_GIBM7^Q:9-365,H:438-591^39.61%ID^E:3.49e-30^.^.	Transcript_13988.p1	3-365[+]	sp|W7LC91|FUM15_GIBM7^sp|W7LC91|FUM15_GIBM7^Q:3-121,H:438-591^39.61%ID^E:3.14e-30^.^.	Seita.1G219200.1.p^Seita.1G219200.1.p^Q:18-362,H:389-509^30.579%ID^E:3.59e-14^.^.	.	OWY42850.1^OWY42850.1^Q:3-365,H:414-534^100%ID^E:6.8e-82^.^.	Seita.1G219200.1.p^Seita.1G219200.1.p^Q:6-120,H:389-509^30.579%ID^E:3.23e-14^.^.	.	OWY42850.1^OWY42850.1^Q:1-121,H:414-534^100%ID^E:6.8e-82^.^.	PF00067.23^p450^Cytochrome P450^2-113^E:2.6e-22	.	.	GO:0005506^molecular_function^iron ion binding`GO:0016705^molecular_function^oxidoreductase activity, acting on paired donors, with incorporation or reduction of molecular oxygen`GO:0020037^molecular_function^heme binding`GO:0055114^biological_process^obsolete oxidation-reduction process	.
Transcript_14103	sp|L8AXV5|ACRS1_ALTAL^sp|L8AXV5|ACRS1_ALTAL^Q:4-369,H:177-297^39.344%ID^E:1.74e-24^.^.	Transcript_14103.p1	1-372[+]	sp|L8AXV5|ACRS1_ALTAL^sp|L8AXV5|ACRS1_ALTAL^Q:2-123,H:177-297^39.344%ID^E:1.56e-24^.^.	Seita.6G176700.1.p^Seita.6G176700.1.p^Q:4-363,H:186-300^35.2%ID^E:1.13e-14^.^.	WP_109993024_1^WP_109993024_1^Q:4-369,H:256-371^34.4%ID^E:6e-08^.^.	XP_018386400.1^XP_018386400.1^Q:1-369,H:228-350^99.2%ID^E:9.7e-81^.^.	Seita.6G176700.1.p^Seita.6G176700.1.p^Q:2-121,H:186-300^35.2%ID^E:1.01e-14^.^.	WP_109993024_1^WP_109993024_1^Q:2-123,H:256-371^34.4%ID^E:6e-08^.^.	XP_018386400.1^XP_018386400.1^Q:1-123,H:228-350^99.2%ID^E:9.7e-81^.^.	PF00067.23^p450^Cytochrome P450^2-123^E:9.4e-23	.	.	GO:0005506^molecular_function^iron ion binding`GO:0016705^molecular_function^oxidoreductase activity, acting on paired donors, with incorporation or reduction of molecular oxygen`GO:0020037^molecular_function^heme binding`GO:0055114^biological_process^obsolete oxidation-reduction process	.
Transcript_15896	sp|Q9VYY4|C4G15_DROME^sp|Q9VYY4|C4G15_DROME^Q:64-612,H:435-562^26.23%ID^E:1.26e-07^.^.	Transcript_15896.p1	1-729[+]	sp|Q9VYY4|C4G15_DROME^sp|Q9VYY4|C4G15_DROME^Q:22-204,H:435-562^27.513%ID^E:3.92e-08^.^.	Seita.1G166600.1.p^Seita.1G166600.1.p^Q:55-549,H:394-518^26.471%ID^E:5.62e-07^.^.	.	XP_013426174.1^XP_013426174.1^Q:1-729,H:387-628^85.2%ID^E:7.1e-143^.^.	Seita.1G166600.1.p^Seita.1G166600.1.p^Q:19-183,H:394-518^26.471%ID^E:1.84e-07^.^.	.	XP_013426174.1^XP_013426174.1^Q:1-243,H:387-628^85.2%ID^E:7.1e-143^.^.	PF00067.23^p450^Cytochrome P450^20-77^E:3.4e-05`PF00067.23^p450^Cytochrome P450^145-185^E:9.1e-11	.	.	GO:0005506^molecular_function^iron ion binding`GO:0016705^molecular_function^oxidoreductase activity, acting on paired donors, with incorporation or reduction of molecular oxygen`GO:0020037^molecular_function^heme binding`GO:0055114^biological_process^obsolete oxidation-reduction process	.
Transcript_16132	sp|Q7X7X4|C99A2_ORYSJ^sp|Q7X7X4|C99A2_ORYSJ^Q:2-955,H:220-527^63.522%ID^E:3.44e-138^.^.	Transcript_16132.p1	35-970[+]	sp|Q7X7X4|C99A2_ORYSJ^sp|Q7X7X4|C99A2_ORYSJ^Q:2-307,H:232-527^63.725%ID^E:4.36e-143^.^.	Seita.2G145900.2.p^Seita.2G145900.2.p^Q:2-949,H:190-495^66.139%ID^E:1.16e-146^.^.	WP_015898038_1^WP_015898038_1^Q:149-874,H:215-444^34%ID^E:1.4e-30^.^.	CAB3477593.1^CAB3477593.1^Q:2-943,H:210-524^85.1%ID^E:3.4e-189^.^.	Seita.2G145900.2.p^Seita.2G145900.2.p^Q:2-305,H:202-495^66.118%ID^E:1.76e-150^.^.	WP_015898038_1^WP_015898038_1^Q:39-280,H:215-444^34%ID^E:7.7e-31^.^.	CAB3477593.1^CAB3477593.1^Q:1-303,H:221-524^84.5%ID^E:2.1e-180^.^.	PF00067.23^p450^Cytochrome P450^7-286^E:2.7e-66	.	.	GO:0005506^molecular_function^iron ion binding`GO:0016705^molecular_function^oxidoreductase activity, acting on paired donors, with incorporation or reduction of molecular oxygen`GO:0020037^molecular_function^heme binding`GO:0055114^biological_process^obsolete oxidation-reduction process	.
Transcript_16642	sp|O48958|C71E1_SORBI^sp|O48958|C71E1_SORBI^Q:1-726,H:238-478^76.955%ID^E:2.96e-128^.^.`sp|O48958|C71E1_SORBI^sp|O48958|C71E1_SORBI^Q:731-859,H:483-525^81.395%ID^E:1.7e-14^.^.	Transcript_16642.p1	136-1050[+]	sp|O48958|C71E1_SORBI^sp|O48958|C71E1_SORBI^Q:1-205,H:283-486^74.757%ID^E:8e-101^.^.	Seita.9G011500.1.p^Seita.9G011500.1.p^Q:1-726,H:235-475^86.008%ID^E:2.7e-147^.^.`Seita.9G011500.1.p^Seita.9G011500.1.p^Q:731-859,H:480-522^93.023%ID^E:4.02e-19^.^.	WP_020462630_1^WP_020462630_1^Q:124-717,H:205-418^31.4%ID^E:1.9e-19^.^.	XP_012698059.1^XP_012698059.1^Q:1-750,H:235-483^84.5%ID^E:2.2e-143^.^.	Seita.9G011500.1.p^Seita.9G011500.1.p^Q:1-205,H:280-483^83.495%ID^E:2.78e-117^.^.	WP_020462630_1^WP_020462630_1^Q:3-194,H:213-418^31.6%ID^E:2.2e-19^.^.	PAN44008.2^PAN44008.2^Q:1-205,H:50-253^82%ID^E:8.8e-113^.^.	PF00067.23^p450^Cytochrome P450^12-197^E:6.6e-53	.	.	GO:0005506^molecular_function^iron ion binding`GO:0016705^molecular_function^oxidoreductase activity, acting on paired donors, with incorporation or reduction of molecular oxygen`GO:0020037^molecular_function^heme binding`GO:0055114^biological_process^obsolete oxidation-reduction process	.
Transcript_16886	sp|P93147|C81E1_GLYEC^sp|P93147|C81E1_GLYEC^Q:228-1694,H:33-499^39.877%ID^E:2.05e-115^.^.	Transcript_16886.p1	135-1700[+]	sp|P93147|C81E1_GLYEC^sp|P93147|C81E1_GLYEC^Q:10-520,H:11-499^40.117%ID^E:5.99e-137^.^.	Seita.5G386800.1.p^Seita.5G386800.1.p^Q:150-1694,H:5-520^83.366%ID^E:0^.^.	WP_015248175_1^WP_015248175_1^Q:228-1571,H:12-420^28.1%ID^E:3.2e-27^.^.	XP_004970623.1^XP_004970623.1^Q:150-1694,H:5-520^84.5%ID^E:1.30000000000245e-312^.^.	Seita.5G386800.1.p^Seita.5G386800.1.p^Q:6-520,H:5-520^83.752%ID^E:0^.^.	WP_015248175_1^WP_015248175_1^Q:32-479,H:12-420^28.1%ID^E:1.8e-27^.^.	XP_004970623.1^XP_004970623.1^Q:6-520,H:5-520^84.5%ID^E:7.89999999986288e-314^.^.	PF00067.23^p450^Cytochrome P450^32-494^E:4.5e-89	.	ExpAA=19.32^PredHel=1^Topology=i5-22o	GO:0005506^molecular_function^iron ion binding`GO:0016705^molecular_function^oxidoreductase activity, acting on paired donors, with incorporation or reduction of molecular oxygen`GO:0020037^molecular_function^heme binding`GO:0055114^biological_process^obsolete oxidation-reduction process	.
Transcript_18559	sp|Q0JFI2|C93G1_ORYSJ^sp|Q0JFI2|C93G1_ORYSJ^Q:122-391,H:242-334^26.596%ID^E:2.76e-05^.^.	Transcript_18559.p1	2-391[+]	sp|Q0JFI2|C93G1_ORYSJ^sp|Q0JFI2|C93G1_ORYSJ^Q:41-130,H:242-334^26.596%ID^E:2.49e-05^.^.	Seita.4G043300.1.p^Seita.4G043300.1.p^Q:20-385,H:219-341^30.4%ID^E:7.45e-07^.^.	.	XP_028504268.1^XP_028504268.1^Q:2-391,H:228-357^100%ID^E:4e-81^.^.	Seita.4G043300.1.p^Seita.4G043300.1.p^Q:7-128,H:219-341^30.4%ID^E:6.71e-07^.^.	.	XP_028504268.1^XP_028504268.1^Q:1-130,H:228-357^100%ID^E:4e-81^.^.	PF00067.23^p450^Cytochrome P450^38-129^E:1.2e-08	.	.	GO:0005506^molecular_function^iron ion binding`GO:0016705^molecular_function^oxidoreductase activity, acting on paired donors, with incorporation or reduction of molecular oxygen`GO:0020037^molecular_function^heme binding`GO:0055114^biological_process^obsolete oxidation-reduction process	.
Transcript_19027	sp|B8M9J6|TROPD_TALSN^sp|B8M9J6|TROPD_TALSN^Q:2-475,H:191-352^33.529%ID^E:2.13e-16^.^.	Transcript_19027.p1	2-484[+]	sp|B8M9J6|TROPD_TALSN^sp|B8M9J6|TROPD_TALSN^Q:1-158,H:191-352^33.529%ID^E:1.92e-16^.^.	Seita.7G186700.1.p^Seita.7G186700.1.p^Q:221-451,H:264-340^27.273%ID^E:4.31e-05^.^.	.	XP_038784349.1^XP_038784349.1^Q:2-484,H:189-349^100%ID^E:6.4e-107^.^.	Seita.7G186700.1.p^Seita.7G186700.1.p^Q:74-150,H:264-340^27.273%ID^E:3.87e-05^.^.	.	XP_038784349.1^XP_038784349.1^Q:1-161,H:189-349^100%ID^E:6.4e-107^.^.	PF00067.23^p450^Cytochrome P450^64-148^E:3.1e-08	.	ExpAA=18.11^PredHel=1^Topology=i113-135o	GO:0005506^molecular_function^iron ion binding`GO:0016705^molecular_function^oxidoreductase activity, acting on paired donors, with incorporation or reduction of molecular oxygen`GO:0020037^molecular_function^heme binding`GO:0055114^biological_process^obsolete oxidation-reduction process	.
Transcript_19655	sp|A6YIH8|C7D55_HYOMU^sp|A6YIH8|C7D55_HYOMU^Q:140-1171,H:31-369^48.547%ID^E:1.55e-103^.^.	Transcript_19655.p1	2-1171[+]	sp|A6YIH8|C7D55_HYOMU^sp|A6YIH8|C7D55_HYOMU^Q:47-390,H:31-369^48.547%ID^E:1.2e-103^.^.	Seita.6G150500.1.p^Seita.6G150500.1.p^Q:158-1171,H:41-380^87.353%ID^E:0^.^.	WP_095045131_1^WP_095045131_1^Q:149-1162,H:5-321^24.6%ID^E:5.1e-15^.^.	CAB3500844.1^CAB3500844.1^Q:47-1171,H:1-376^90.5%ID^E:7.3e-237^.^.	Seita.1G134800.1.p^Seita.1G134800.1.p^Q:16-390,H:1-374^85.067%ID^E:0^.^.	WP_095045131_1^WP_095045131_1^Q:50-387,H:5-321^24.6%ID^E:5.1e-15^.^.	CAB3500844.1^CAB3500844.1^Q:16-390,H:1-376^90.5%ID^E:7.3e-237^.^.	PF00067.23^p450^Cytochrome P450^49-389^E:2.9e-49	.	ExpAA=17.03^PredHel=1^Topology=i20-37o	GO:0005506^molecular_function^iron ion binding`GO:0016705^molecular_function^oxidoreductase activity, acting on paired donors, with incorporation or reduction of molecular oxygen`GO:0020037^molecular_function^heme binding`GO:0055114^biological_process^obsolete oxidation-reduction process	.
Transcript_20278	sp|V5XZS6|AKT7_ALTAL^sp|V5XZS6|AKT7_ALTAL^Q:89-1681,H:1-520^38.547%ID^E:4.66e-128^.^.	Transcript_20278.p1	107-1693[+]	sp|V5XZS6|AKT7_ALTAL^sp|V5XZS6|AKT7_ALTAL^Q:1-525,H:7-520^38.795%ID^E:9.18e-128^.^.	Seita.2G404400.1.p^Seita.2G404400.1.p^Q:776-1564,H:246-487^29.699%ID^E:2.9e-21^.^.	AKU99430_1^AKU99430_1^Q:905-1567,H:237-439^32.6%ID^E:8.9e-25^.^.	XP_018383580.1^XP_018383580.1^Q:107-1690,H:1-526^99.6%ID^E:0^.^.	Seita.2G404400.1.p^Seita.2G404400.1.p^Q:224-486,H:246-487^29.699%ID^E:1.55e-21^.^.	AKU99430_1^AKU99430_1^Q:267-487,H:237-439^32.6%ID^E:6.2e-25^.^.	XP_018383580.1^XP_018383580.1^Q:1-528,H:1-526^99.6%ID^E:0^.^.	PF00067.23^p450^Cytochrome P450^51-489^E:4.6e-62	.	ExpAA=23.81^PredHel=1^Topology=i2-24o	GO:0005506^molecular_function^iron ion binding`GO:0016705^molecular_function^oxidoreductase activity, acting on paired donors, with incorporation or reduction of molecular oxygen`GO:0020037^molecular_function^heme binding`GO:0055114^biological_process^obsolete oxidation-reduction process	.
Transcript_21940	sp|Q9V4U7|C6A14_DROME^sp|Q9V4U7|C6A14_DROME^Q:2-400,H:361-490^45.113%ID^E:4.32e-30^.^.	Transcript_21940.p1	2-418[+]	sp|Q9V4U7|C6A14_DROME^sp|Q9V4U7|C6A14_DROME^Q:1-133,H:361-490^45.113%ID^E:3.89e-30^.^.	Seita.5G234900.1.p^Seita.5G234900.1.p^Q:8-418,H:386-523^34.247%ID^E:1.52e-18^.^.	WP_012166986_1^WP_012166986_1^Q:8-364,H:177-291^31.9%ID^E:7.7e-15^.^.	XP_031628308.1^XP_031628308.1^Q:2-412,H:361-497^82.5%ID^E:5.9e-78^.^.	Seita.5G234900.1.p^Seita.5G234900.1.p^Q:3-139,H:386-523^34.247%ID^E:1.37e-18^.^.	WP_012166986_1^WP_012166986_1^Q:3-121,H:177-291^31.9%ID^E:7.7e-15^.^.	XP_031628308.1^XP_031628308.1^Q:1-137,H:361-497^82.5%ID^E:5.9e-78^.^.	PF00067.23^p450^Cytochrome P450^2-126^E:5.5e-36	.	.	GO:0005506^molecular_function^iron ion binding`GO:0016705^molecular_function^oxidoreductase activity, acting on paired donors, with incorporation or reduction of molecular oxygen`GO:0020037^molecular_function^heme binding`GO:0055114^biological_process^obsolete oxidation-reduction process	K14999
Transcript_22711	sp|Q6YTF5|C76M5_ORYSJ^sp|Q6YTF5|C76M5_ORYSJ^Q:1-1188,H:109-500^68.182%ID^E:0^.^.	Transcript_22711.p1	1-1194[+]	sp|Q6YTF5|C76M5_ORYSJ^sp|Q6YTF5|C76M5_ORYSJ^Q:1-396,H:109-500^68.182%ID^E:0^.^.	Seita.6G176900.1.p^Seita.6G176900.1.p^Q:1-1188,H:113-507^77.02%ID^E:0^.^.	WP_015119028_1^WP_015119028_1^Q:289-1113,H:153-419^31.7%ID^E:5.8e-26^.^.	XP_025819973.1^XP_025819973.1^Q:1-1185,H:101-496^78%ID^E:4.7e-225^.^.	Seita.6G176900.1.p^Seita.6G176900.1.p^Q:1-396,H:113-507^77.02%ID^E:0^.^.	WP_015119028_1^WP_015119028_1^Q:97-371,H:153-419^31.7%ID^E:1.8e-26^.^.	XP_025819973.1^XP_025819973.1^Q:1-395,H:101-496^78%ID^E:1.6e-226^.^.	PF00067.23^p450^Cytochrome P450^19-374^E:2.3e-80	.	.	GO:0005506^molecular_function^iron ion binding`GO:0016705^molecular_function^oxidoreductase activity, acting on paired donors, with incorporation or reduction of molecular oxygen`GO:0020037^molecular_function^heme binding`GO:0055114^biological_process^obsolete oxidation-reduction process	.
Transcript_22838	sp|Q42600|C84A1_ARATH^sp|Q42600|C84A1_ARATH^Q:349-1761,H:52-520^66.318%ID^E:0^.^.	Transcript_22838.p1	223-1767[+]	sp|Q42600|C84A1_ARATH^sp|Q42600|C84A1_ARATH^Q:39-513,H:48-520^67.842%ID^E:0^.^.	Seita.9G193900.1.p^Seita.9G193900.1.p^Q:214-1767,H:7-524^93.629%ID^E:0^.^.	WP_128476056_1^WP_128476056_1^Q:307-1692,H:29-464^28.4%ID^E:9.9e-38^.^.	XP_004982626.1^XP_004982626.1^Q:214-1764,H:7-523^93.6%ID^E:0^.^.	Seita.9G193900.1.p^Seita.9G193900.1.p^Q:1-515,H:10-524^93.592%ID^E:0^.^.	WP_128476056_1^WP_128476056_1^Q:29-490,H:29-464^28.4%ID^E:1.1e-38^.^.	XP_004982626.1^XP_004982626.1^Q:1-514,H:10-523^93.6%ID^E:0^.^.	PF00067.23^p450^Cytochrome P450^32-495^E:2.9e-93	.	.	GO:0005506^molecular_function^iron ion binding`GO:0016705^molecular_function^oxidoreductase activity, acting on paired donors, with incorporation or reduction of molecular oxygen`GO:0020037^molecular_function^heme binding`GO:0055114^biological_process^obsolete oxidation-reduction process	K09755
Transcript_23283	sp|Q7G602|C75B3_ORYSJ^sp|Q7G602|C75B3_ORYSJ^Q:1-987,H:135-471^82.84%ID^E:0^.^.`sp|Q7G602|C75B3_ORYSJ^sp|Q7G602|C75B3_ORYSJ^Q:989-1153,H:472-526^85.455%ID^E:3.05e-10^.^.	Transcript_23283.p1	88-1197[+]	sp|Q7G602|C75B3_ORYSJ^sp|Q7G602|C75B3_ORYSJ^Q:1-299,H:164-470^81.494%ID^E:1.76e-174^.^.	Seita.9G242900.1.p^Seita.9G242900.1.p^Q:1-987,H:129-458^88.182%ID^E:0^.^.`Seita.9G242900.1.p^Seita.9G242900.1.p^Q:989-1147,H:459-511^88.679%ID^E:4.82e-10^.^.	WP_013374206_1^WP_013374206_1^Q:193-963,H:155-399^31.7%ID^E:7.3e-28^.^.	ACF85998.1^ACF85998.1^Q:1-987,H:71-402^93.1%ID^E:4.4e-213^.^.	Seita.9G242900.1.p^Seita.9G242900.1.p^Q:1-299,H:158-457^87.667%ID^E:0^.^.	WP_013374206_1^WP_013374206_1^Q:36-292,H:155-399^31.7%ID^E:2e-28^.^.	ACF85998.1^ACF85998.1^Q:1-299,H:100-401^93%ID^E:1e-193^.^.	PF00067.23^p450^Cytochrome P450^13-293^E:2.2e-71	.	.	GO:0005506^molecular_function^iron ion binding`GO:0016705^molecular_function^oxidoreductase activity, acting on paired donors, with incorporation or reduction of molecular oxygen`GO:0020037^molecular_function^heme binding`GO:0055114^biological_process^obsolete oxidation-reduction process	K05280
Transcript_25471	sp|Q0J185|ABAH3_ORYSJ^sp|Q0J185|ABAH3_ORYSJ^Q:1-795,H:105-359^72.18%ID^E:7.08e-121^.^.	Transcript_25471.p1	1-858[+]	sp|Q0J185|ABAH3_ORYSJ^sp|Q0J185|ABAH3_ORYSJ^Q:1-265,H:105-359^72.18%ID^E:2.74e-128^.^.	Seita.6G181300.1.p^Seita.6G181300.1.p^Q:1-732,H:106-348^77.959%ID^E:1.11e-123^.^.	WP_015107847_1^WP_015107847_1^Q:1-639,H:53-269^31.4%ID^E:2.5e-17^.^.	XP_025821070.1^XP_025821070.1^Q:1-732,H:106-348^79.2%ID^E:3.6e-129^.^.	Seita.6G181300.1.p^Seita.6G181300.1.p^Q:1-244,H:106-348^77.959%ID^E:5.87e-125^.^.	WP_015107847_1^WP_015107847_1^Q:1-213,H:53-269^31.4%ID^E:1.7e-17^.^.	XP_025821070.1^XP_025821070.1^Q:1-244,H:106-348^79.2%ID^E:1.7e-129^.^.	PF00067.23^p450^Cytochrome P450^18-239^E:1.7e-17	.	.	GO:0005506^molecular_function^iron ion binding`GO:0016705^molecular_function^oxidoreductase activity, acting on paired donors, with incorporation or reduction of molecular oxygen`GO:0020037^molecular_function^heme binding`GO:0055114^biological_process^obsolete oxidation-reduction process	K09843
Transcript_25500	sp|Q8LM92|C75B4_ORYSJ^sp|Q8LM92|C75B4_ORYSJ^Q:155-1675,H:24-535^82.101%ID^E:0^.^.	Transcript_25500.p1	101-1678[+]	sp|Q8LM92|C75B4_ORYSJ^sp|Q8LM92|C75B4_ORYSJ^Q:1-525,H:6-535^81.203%ID^E:0^.^.	Seita.9G244600.1.p^Seita.9G244600.1.p^Q:416-1678,H:59-473^84.507%ID^E:0^.^.	WP_013374206_1^WP_013374206_1^Q:215-1570,H:9-428^26%ID^E:3.2e-31^.^.	AII26680.1^AII26680.1^Q:101-1675,H:1-521^88%ID^E:0^.^.	Seita.9G244600.1.p^Seita.9G244600.1.p^Q:106-526,H:59-473^84.507%ID^E:0^.^.`Seita.9G244600.1.p^Seita.9G244600.1.p^Q:1-40,H:24-62^63.415%ID^E:1.86e-05^.^.	WP_013374206_1^WP_013374206_1^Q:39-490,H:9-428^26%ID^E:1.3e-31^.^.	AII26680.1^AII26680.1^Q:1-525,H:1-521^88%ID^E:0^.^.	PF00067.23^p450^Cytochrome P450^38-501^E:1.3e-97	.	ExpAA=30.64^PredHel=1^Topology=i5-27o	GO:0005506^molecular_function^iron ion binding`GO:0016705^molecular_function^oxidoreductase activity, acting on paired donors, with incorporation or reduction of molecular oxygen`GO:0020037^molecular_function^heme binding`GO:0055114^biological_process^obsolete oxidation-reduction process	K05280
Transcript_26791	sp|B3FWR7|HPM1_HYPSB^sp|B3FWR7|HPM1_HYPSB^Q:3-323,H:377-479^48.624%ID^E:1.83e-26^.^.	Transcript_26791.p1	3-323[+]	sp|B3FWR7|HPM1_HYPSB^sp|B3FWR7|HPM1_HYPSB^Q:1-107,H:377-479^48.624%ID^E:1.65e-26^.^.	Seita.1G253000.1.p^Seita.1G253000.1.p^Q:27-293,H:376-458^32.584%ID^E:2.99e-11^.^.	WP_013156562_1^WP_013156562_1^Q:54-302,H:328-403^38.6%ID^E:1.3e-10^.^.	RYN46121.1^RYN46121.1^Q:3-323,H:371-477^100%ID^E:6.3e-75^.^.	Seita.1G253000.1.p^Seita.1G253000.1.p^Q:9-97,H:376-458^32.584%ID^E:2.69e-11^.^.	WP_013156562_1^WP_013156562_1^Q:18-100,H:328-403^38.6%ID^E:1.3e-10^.^.	RYN46121.1^RYN46121.1^Q:1-107,H:371-477^100%ID^E:6.3e-75^.^.	PF00067.23^p450^Cytochrome P450^9-105^E:5e-25	.	.	GO:0005506^molecular_function^iron ion binding`GO:0016705^molecular_function^oxidoreductase activity, acting on paired donors, with incorporation or reduction of molecular oxygen`GO:0020037^molecular_function^heme binding`GO:0055114^biological_process^obsolete oxidation-reduction process	.
Transcript_28366	sp|O23066|C86A2_ARATH^sp|O23066|C86A2_ARATH^Q:3-323,H:410-512^51.852%ID^E:1.38e-28^.^.	Transcript_28366.p1	51-338[+]	sp|O23066|C86A2_ARATH^sp|O23066|C86A2_ARATH^Q:1-91,H:426-512^50%ID^E:4.55e-21^.^.	Seita.3G260700.1.p^Seita.3G260700.1.p^Q:3-338,H:409-520^88.393%ID^E:1.21e-65^.^.	WP_117289197_1^WP_117289197_1^Q:45-320,H:373-455^35.5%ID^E:0.00011^.^.	XP_034584896.1^XP_034584896.1^Q:3-335,H:409-519^89.2%ID^E:2.6e-61^.^.	Seita.3G260700.1.p^Seita.3G260700.1.p^Q:1-96,H:425-520^89.583%ID^E:2.16e-55^.^.	WP_117289197_1^WP_117289197_1^Q:2-90,H:376-455^35.6%ID^E:3.1e-05^.^.	RLN29205.1^RLN29205.1^Q:1-95,H:424-518^90.5%ID^E:1.8e-50^.^.	PF00067.23^p450^Cytochrome P450^2-59^E:4.1e-12	.	.	GO:0005506^molecular_function^iron ion binding`GO:0016705^molecular_function^oxidoreductase activity, acting on paired donors, with incorporation or reduction of molecular oxygen`GO:0020037^molecular_function^heme binding`GO:0055114^biological_process^obsolete oxidation-reduction process	.
Transcript_30257	sp|Q9VG17|CP304_DROME^sp|Q9VG17|CP304_DROME^Q:10-315,H:264-360^38.235%ID^E:3.31e-17^.^.	Transcript_30257.p1	1-324[+]	sp|Q9VG17|CP304_DROME^sp|Q9VG17|CP304_DROME^Q:4-105,H:264-360^38.235%ID^E:2.24e-17^.^.	Seita.9G184700.1.p^Seita.9G184700.1.p^Q:25-297,H:163-248^26.374%ID^E:8.38e-05^.^.	WP_082860170_1^WP_082860170_1^Q:196-321,H:289-329^47.6%ID^E:0.00045^.^.	XP_031627920.1^XP_031627920.1^Q:1-321,H:259-365^83.2%ID^E:1.7e-53^.^.	Seita.9G184700.1.p^Seita.9G184700.1.p^Q:9-99,H:163-248^26.374%ID^E:7.06e-05^.^.	.	XP_031627920.1^XP_031627920.1^Q:1-106,H:259-364^84%ID^E:4.1e-53^.^.	PF00067.23^p450^Cytochrome P450^5-105^E:1.2e-12	.	.	GO:0005506^molecular_function^iron ion binding`GO:0016705^molecular_function^oxidoreductase activity, acting on paired donors, with incorporation or reduction of molecular oxygen`GO:0020037^molecular_function^heme binding`GO:0055114^biological_process^obsolete oxidation-reduction process	.
Transcript_31508	sp|Q9LMX7|C78A5_ARATH^sp|Q9LMX7|C78A5_ARATH^Q:2-1048,H:155-513^50.964%ID^E:4.42e-120^.^.	Transcript_31508.p1	98-1075[+]	sp|Q9LMX7|C78A5_ARATH^sp|Q9LMX7|C78A5_ARATH^Q:1-317,H:189-513^51.976%ID^E:9.09e-114^.^.	Seita.8G121800.1.p^Seita.8G121800.1.p^Q:2-1057,H:177-529^82.768%ID^E:0^.^.	WP_012392273_1^WP_012392273_1^Q:239-985,H:176-426^32.3%ID^E:5.1e-28^.^.	XP_034606299.1^XP_034606299.1^Q:2-1057,H:177-529^83.1%ID^E:5.8e-210^.^.	Seita.8G121800.1.p^Seita.8G121800.1.p^Q:1-320,H:209-529^84.783%ID^E:0^.^.	WP_012392273_1^WP_012392273_1^Q:48-296,H:176-426^32.3%ID^E:1.8e-28^.^.	XP_025826781.1^XP_025826781.1^Q:1-321,H:208-528^85.7%ID^E:5.6e-196^.^.	PF00067.23^p450^Cytochrome P450^24-298^E:2.4e-54	.	.	GO:0005506^molecular_function^iron ion binding`GO:0016705^molecular_function^oxidoreductase activity, acting on paired donors, with incorporation or reduction of molecular oxygen`GO:0020037^molecular_function^heme binding`GO:0055114^biological_process^obsolete oxidation-reduction process	.
Transcript_33534	sp|F4IK45|C70B2_ARATH^sp|F4IK45|C70B2_ARATH^Q:5-592,H:150-341^43.147%ID^E:1.54e-43^.^.	Transcript_33534.p1	65-595[+]	sp|F4IK45|C70B2_ARATH^sp|F4IK45|C70B2_ARATH^Q:1-176,H:170-341^42.938%ID^E:9.59e-45^.^.	Seita.2G404500.1.p^Seita.2G404500.1.p^Q:5-595,H:92-288^87.31%ID^E:2.98e-112^.^.	WP_015763550_1^WP_015763550_1^Q:5-337,H:36-147^29.5%ID^E:1.2e-09^.^.	KAF8679174.1^KAF8679174.1^Q:5-595,H:92-288^87.3%ID^E:1.8e-117^.^.	Seita.2G404500.2.p^Seita.2G404500.2.p^Q:1-177,H:1-177^87.006%ID^E:6.15e-112^.^.	WP_075094331_1^WP_075094331_1^Q:3-151,H:62-204^27.8%ID^E:2.1e-08^.^.	KAF8679174.1^KAF8679174.1^Q:1-177,H:112-288^88.1%ID^E:1.3e-102^.^.	PF00067.23^p450^Cytochrome P450^2-172^E:1.3e-14	.	.	GO:0005506^molecular_function^iron ion binding`GO:0016705^molecular_function^oxidoreductase activity, acting on paired donors, with incorporation or reduction of molecular oxygen`GO:0020037^molecular_function^heme binding`GO:0055114^biological_process^obsolete oxidation-reduction process	K20660
Transcript_33673	sp|O04790|C75A7_EUSER^sp|O04790|C75A7_EUSER^Q:3-773,H:131-381^55.253%ID^E:1.47e-87^.^.	Transcript_33673.p1	102-773[+]	sp|O04790|C75A7_EUSER^sp|O04790|C75A7_EUSER^Q:1-224,H:164-381^56.696%ID^E:1.42e-88^.^.	Seita.9G393400.1.p^Seita.9G393400.1.p^Q:3-773,H:133-389^94.163%ID^E:1.9e-149^.^.	WP_012234495_1^WP_012234495_1^Q:93-734,H:144-341^28.8%ID^E:4.6e-13^.^.	XP_004984278.1^XP_004984278.1^Q:3-773,H:133-389^94.2%ID^E:9.8e-162^.^.	Seita.9G393400.1.p^Seita.9G393400.1.p^Q:1-224,H:166-389^94.196%ID^E:2.02e-143^.^.	WP_012234495_1^WP_012234495_1^Q:4-211,H:150-341^29.1%ID^E:1.5e-12^.^.	XP_004984278.1^XP_004984278.1^Q:1-224,H:166-389^94.2%ID^E:5.1e-140^.^.	PF00067.23^p450^Cytochrome P450^6-220^E:2.1e-44	.	.	GO:0005506^molecular_function^iron ion binding`GO:0016705^molecular_function^oxidoreductase activity, acting on paired donors, with incorporation or reduction of molecular oxygen`GO:0020037^molecular_function^heme binding`GO:0055114^biological_process^obsolete oxidation-reduction process	K13083
Transcript_33884	sp|Q9LUC6|C7A14_ARATH^sp|Q9LUC6|C7A14_ARATH^Q:289-1707,H:42-512^56.237%ID^E:7.11e-176^.^.	Transcript_33884.p1	1-1710[+]	sp|Q9LUC6|C7A14_ARATH^sp|Q9LUC6|C7A14_ARATH^Q:78-569,H:23-512^55.894%ID^E:0^.^.	Seita.5G234700.2.p^Seita.5G234700.2.p^Q:289-1710,H:74-549^89.076%ID^E:0^.^.	WP_012684730_1^WP_012684730_1^Q:418-1704,H:28-445^31.3%ID^E:1.8e-60^.^.	XP_002455992.1^XP_002455992.1^Q:226-1707,H:29-523^89.5%ID^E:0^.^.	Seita.5G234700.2.p^Seita.5G234700.2.p^Q:76-570,H:53-549^88.732%ID^E:0^.^.	WP_012684730_1^WP_012684730_1^Q:140-568,H:28-445^31.3%ID^E:6.1e-61^.^.	XP_002455992.1^XP_002455992.1^Q:76-569,H:29-523^89.5%ID^E:0^.^.	PF00067.23^p450^Cytochrome P450^141-545^E:8.4e-85	.	.	GO:0005506^molecular_function^iron ion binding`GO:0016705^molecular_function^oxidoreductase activity, acting on paired donors, with incorporation or reduction of molecular oxygen`GO:0020037^molecular_function^heme binding`GO:0055114^biological_process^obsolete oxidation-reduction process	.
Transcript_34143	sp|O48956|C98A1_SORBI^sp|O48956|C98A1_SORBI^Q:149-1693,H:1-512^82.718%ID^E:0^.^.	Transcript_34143.p1	149-1696[+]	sp|O48956|C98A1_SORBI^sp|O48956|C98A1_SORBI^Q:1-515,H:1-512^82.718%ID^E:0^.^.	Seita.3G194300.1.p^Seita.3G194300.1.p^Q:149-1696,H:1-513^82.558%ID^E:0^.^.	WP_012931691_1^WP_012931691_1^Q:239-1582,H:10-425^27.2%ID^E:1.6e-29^.^.	RLN21761.1^RLN21761.1^Q:149-1693,H:1-513^90.1%ID^E:0^.^.	Seita.3G194300.1.p^Seita.3G194300.1.p^Q:1-516,H:1-513^82.558%ID^E:0^.^.	WP_012931691_1^WP_012931691_1^Q:31-478,H:10-425^27.2%ID^E:4.1e-30^.^.	RLN21761.1^RLN21761.1^Q:1-515,H:1-513^90.1%ID^E:0^.^.	PF00067.23^p450^Cytochrome P450^33-485^E:6.1e-105	.	ExpAA=22.23^PredHel=1^Topology=i7-29o	GO:0005506^molecular_function^iron ion binding`GO:0016705^molecular_function^oxidoreductase activity, acting on paired donors, with incorporation or reduction of molecular oxygen`GO:0020037^molecular_function^heme binding`GO:0055114^biological_process^obsolete oxidation-reduction process	K09754
Transcript_35435	sp|P93846|CP51_SORBI^sp|P93846|CP51_SORBI^Q:159-1622,H:1-492^91.057%ID^E:0^.^.	Transcript_35435.p1	3-1625[+]	sp|P93846|CP51_SORBI^sp|P93846|CP51_SORBI^Q:53-540,H:1-492^91.463%ID^E:0^.^.	Seita.8G135900.1.p^Seita.8G135900.1.p^Q:156-1625,H:1-490^92.857%ID^E:0^.^.	APR75533_1^APR75533_1^Q:258-1613,H:20-464^40.4%ID^E:1.3e-112^.^.	TVU24575.1^TVU24575.1^Q:153-1622,H:130-619^95.1%ID^E:0^.^.	Seita.8G135900.1.p^Seita.8G135900.1.p^Q:52-541,H:1-490^92.857%ID^E:0^.^.	APR75533_1^APR75533_1^Q:86-537,H:20-464^40.4%ID^E:1.4e-113^.^.	TVU24575.1^TVU24575.1^Q:51-540,H:130-619^95.1%ID^E:0^.^.	PF00067.23^p450^Cytochrome P450^93-517^E:6.3e-64	.	.	GO:0005506^molecular_function^iron ion binding`GO:0016705^molecular_function^oxidoreductase activity, acting on paired donors, with incorporation or reduction of molecular oxygen`GO:0020037^molecular_function^heme binding`GO:0055114^biological_process^obsolete oxidation-reduction process	K05917
Transcript_39795	sp|Q5VRM7|KAO_ORYSJ^sp|Q5VRM7|KAO_ORYSJ^Q:47-994,H:178-502^38.532%ID^E:1.3e-70^.^.	Transcript_39795.p1	2-997[+]	sp|Q5VRM7|KAO_ORYSJ^sp|Q5VRM7|KAO_ORYSJ^Q:16-331,H:178-502^38.532%ID^E:4.81e-73^.^.	Seita.7G186700.1.p^Seita.7G186700.1.p^Q:2-997,H:166-495^83.133%ID^E:0^.^.	AFY94075_1^AFY94075_1^Q:35-937,H:132-435^29%ID^E:6.5e-38^.^.	XP_039775171.1^XP_039775171.1^Q:2-994,H:170-498^85.2%ID^E:1.4e-201^.^.	Seita.7G186700.1.p^Seita.7G186700.1.p^Q:1-332,H:166-495^83.133%ID^E:0^.^.	AFY94075_1^AFY94075_1^Q:12-312,H:132-435^29%ID^E:1.3e-39^.^.	XP_039775171.1^XP_039775171.1^Q:1-331,H:170-498^85.2%ID^E:1.5e-204^.^.	PF00067.23^p450^Cytochrome P450^15-307^E:3.6e-58	.	.	GO:0005506^molecular_function^iron ion binding`GO:0016705^molecular_function^oxidoreductase activity, acting on paired donors, with incorporation or reduction of molecular oxygen`GO:0020037^molecular_function^heme binding`GO:0055114^biological_process^obsolete oxidation-reduction process	.
Transcript_39801	sp|Q7Y0C8|C74A1_ORYSJ^sp|Q7Y0C8|C74A1_ORYSJ^Q:3-587,H:318-512^91.282%ID^E:6.89e-118^.^.	Transcript_39801.p1	3-590[+]	sp|Q7Y0C8|C74A1_ORYSJ^sp|Q7Y0C8|C74A1_ORYSJ^Q:1-195,H:318-512^91.282%ID^E:2.24e-120^.^.	Seita.9G077900.1.p^Seita.9G077900.1.p^Q:201-590,H:1-130^94.615%ID^E:1.72e-86^.^.	WP_080046575_1^WP_080046575_1^Q:111-521,H:264-389^26.3%ID^E:0.0002^.^.	OEL30283.1^OEL30283.1^Q:3-587,H:316-510^94.4%ID^E:4.5e-123^.^.	Seita.9G077900.1.p^Seita.9G077900.1.p^Q:67-196,H:1-130^94.615%ID^E:1.31e-88^.^.	WP_080046575_1^WP_080046575_1^Q:37-173,H:264-389^26.3%ID^E:4.4e-05^.^.	OEL30283.1^OEL30283.1^Q:1-195,H:316-510^94.4%ID^E:7.7e-126^.^.	PF00067.23^p450^Cytochrome P450^24-168^E:5e-15	.	.	GO:0005506^molecular_function^iron ion binding`GO:0016705^molecular_function^oxidoreductase activity, acting on paired donors, with incorporation or reduction of molecular oxygen`GO:0020037^molecular_function^heme binding`GO:0055114^biological_process^obsolete oxidation-reduction process	K01723
Transcript_42289	sp|Q6WP51|BOT3_BOTFU^sp|Q6WP51|BOT3_BOTFU^Q:18-548,H:222-398^27.684%ID^E:1.01e-14^.^.	Transcript_42289.p1	3-548[+]	sp|A0A068A9T2|BREF3_EUPBR^sp|A0A068A9T2|BREF3_EUPBR^Q:3-182,H:160-339^29.834%ID^E:8.06e-21^.^.	.	.	RYN70780.1^RYN70780.1^Q:3-548,H:151-332^99.5%ID^E:6.6e-119^.^.	.	.	RYN70780.1^RYN70780.1^Q:1-182,H:151-332^99.5%ID^E:6.6e-119^.^.	PF00067.23^p450^Cytochrome P450^2-180^E:1.6e-05	.	ExpAA=19.45^PredHel=1^Topology=o150-172i	GO:0005506^molecular_function^iron ion binding`GO:0016705^molecular_function^oxidoreductase activity, acting on paired donors, with incorporation or reduction of molecular oxygen`GO:0020037^molecular_function^heme binding`GO:0055114^biological_process^obsolete oxidation-reduction process	.
Transcript_43191	sp|Q6F4F5|C724B_ORYSJ^sp|Q6F4F5|C724B_ORYSJ^Q:1-459,H:221-373^85.621%ID^E:2.77e-87^.^.	Transcript_43191.p1	1-459[+]	sp|Q6F4F5|C724B_ORYSJ^sp|Q6F4F5|C724B_ORYSJ^Q:1-153,H:221-373^85.621%ID^E:2.49e-87^.^.	Seita.7G132100.1.p^Seita.7G132100.1.p^Q:1-459,H:226-378^92.157%ID^E:8.32e-97^.^.	WP_054049430_1^WP_054049430_1^Q:46-393,H:196-311^33.9%ID^E:7.3e-08^.^.	XP_004975917.1^XP_004975917.1^Q:1-459,H:226-378^92.2%ID^E:4.1e-88^.^.	Seita.7G132100.1.p^Seita.7G132100.1.p^Q:1-153,H:226-378^92.157%ID^E:7.49e-97^.^.	WP_054049430_1^WP_054049430_1^Q:16-131,H:196-311^33.9%ID^E:7.3e-08^.^.	XP_004975917.1^XP_004975917.1^Q:1-153,H:226-378^92.2%ID^E:4.1e-88^.^.	PF00067.23^p450^Cytochrome P450^4-152^E:1.9e-22	.	.	GO:0005506^molecular_function^iron ion binding`GO:0016705^molecular_function^oxidoreductase activity, acting on paired donors, with incorporation or reduction of molecular oxygen`GO:0020037^molecular_function^heme binding`GO:0055114^biological_process^obsolete oxidation-reduction process	K12639
Transcript_43936	sp|P13527|CP6A1_MUSDO^sp|P13527|CP6A1_MUSDO^Q:239-1675,H:21-504^40.947%ID^E:7.21e-141^.^.	Transcript_43936.p1	176-1684[+]	sp|P13527|CP6A1_MUSDO^sp|P13527|CP6A1_MUSDO^Q:12-500,H:11-504^40.726%ID^E:7.29e-148^.^.	Seita.5G234900.1.p^Seita.5G234900.1.p^Q:524-1675,H:149-529^26.781%ID^E:2.28e-34^.^.	WP_096357337_1^WP_096357337_1^Q:383-1564,H:42-420^28.3%ID^E:4.1e-33^.^.	XP_031631295.1^XP_031631295.1^Q:176-1678,H:1-501^89.8%ID^E:0^.^.	Seita.5G234900.1.p^Seita.5G234900.1.p^Q:82-500,H:116-529^26.018%ID^E:1.8e-35^.^.	WP_096357337_1^WP_096357337_1^Q:70-463,H:42-420^28.3%ID^E:1.7e-33^.^.	XP_031631295.1^XP_031631295.1^Q:1-501,H:1-501^89.8%ID^E:0^.^.	PF00067.23^p450^Cytochrome P450^44-492^E:5.9e-96	.	ExpAA=41.91^PredHel=2^Topology=o4-23i74-96o	GO:0005506^molecular_function^iron ion binding`GO:0016705^molecular_function^oxidoreductase activity, acting on paired donors, with incorporation or reduction of molecular oxygen`GO:0020037^molecular_function^heme binding`GO:0055114^biological_process^obsolete oxidation-reduction process	K14999
Transcript_45772	sp|Q9VCW1|CP6D4_DROME^sp|Q9VCW1|CP6D4_DROME^Q:22-624,H:248-450^42.857%ID^E:6.32e-58^.^.	Transcript_45772.p1	1-624[+]	sp|Q9VCW1|CP6D4_DROME^sp|Q9VCW1|CP6D4_DROME^Q:8-208,H:248-450^42.857%ID^E:5.69e-58^.^.	Seita.9G336100.4.p^Seita.9G336100.4.p^Q:217-606,H:191-317^37.405%ID^E:8.08e-24^.^.	WP_013550841_1^WP_013550841_1^Q:97-579,H:212-369^29.6%ID^E:3e-21^.^.	XP_031634047.1^XP_031634047.1^Q:1-624,H:247-454^75%ID^E:4.6e-107^.^.	Seita.9G336100.4.p^Seita.9G336100.4.p^Q:73-202,H:191-317^37.405%ID^E:7.27e-24^.^.	WP_013550841_1^WP_013550841_1^Q:33-193,H:212-369^29.6%ID^E:3e-21^.^.	XP_031634047.1^XP_031634047.1^Q:1-208,H:247-454^75%ID^E:4.6e-107^.^.	PF00067.23^p450^Cytochrome P450^3-198^E:1.5e-54	.	.	GO:0005506^molecular_function^iron ion binding`GO:0016705^molecular_function^oxidoreductase activity, acting on paired donors, with incorporation or reduction of molecular oxygen`GO:0020037^molecular_function^heme binding`GO:0055114^biological_process^obsolete oxidation-reduction process	K14999
Transcript_45912	.	Transcript_45912.p1	3-407[+]	.	Seita.5G458900.1.p^Seita.5G458900.1.p^Q:84-347,H:366-437^33.333%ID^E:5.62e-05^.^.	.	XP_018380292.1^XP_018380292.1^Q:12-407,H:390-521^98.5%ID^E:2e-88^.^.	Seita.5G458900.1.p^Seita.5G458900.1.p^Q:28-115,H:366-437^33.333%ID^E:5.06e-05^.^.	.	XP_018380292.1^XP_018380292.1^Q:4-135,H:390-521^98.5%ID^E:2e-88^.^.	PF00067.23^p450^Cytochrome P450^26-110^E:1.6e-07	.	.	GO:0005506^molecular_function^iron ion binding`GO:0016705^molecular_function^oxidoreductase activity, acting on paired donors, with incorporation or reduction of molecular oxygen`GO:0020037^molecular_function^heme binding`GO:0055114^biological_process^obsolete oxidation-reduction process	.
Transcript_46609	sp|B9X287|C7346_ORYSJ^sp|B9X287|C7346_ORYSJ^Q:14-1303,H:75-522^46.341%ID^E:1.86e-113^.^.	Transcript_46609.p1	2-1318[+]	sp|B9X287|C7346_ORYSJ^sp|B9X287|C7346_ORYSJ^Q:5-434,H:75-522^46.341%ID^E:2.45e-138^.^.	Seita.3G247600.1.p^Seita.3G247600.1.p^Q:2-1318,H:71-511^89.116%ID^E:0^.^.	WP_013179376_1^WP_013179376_1^Q:38-1285,H:15-426^30.9%ID^E:3.5e-49^.^.	TVU04253.1^TVU04253.1^Q:2-1315,H:71-509^89.5%ID^E:4.1e-287^.^.	Seita.3G247600.1.p^Seita.3G247600.1.p^Q:1-439,H:71-511^89.116%ID^E:0^.^.	WP_013179376_1^WP_013179376_1^Q:13-428,H:15-426^30.9%ID^E:5.1e-50^.^.	TVU04253.1^TVU04253.1^Q:1-438,H:71-509^89.5%ID^E:4.2e-289^.^.	PF00067.23^p450^Cytochrome P450^20-414^E:4.6e-77	.	.	GO:0005506^molecular_function^iron ion binding`GO:0016705^molecular_function^oxidoreductase activity, acting on paired donors, with incorporation or reduction of molecular oxygen`GO:0020037^molecular_function^heme binding`GO:0055114^biological_process^obsolete oxidation-reduction process	.
Transcript_47498	sp|F4IK45|C70B2_ARATH^sp|F4IK45|C70B2_ARATH^Q:266-1741,H:95-572^40.688%ID^E:2.42e-115^.^.	Transcript_47498.p1	179-1744[+]	sp|F4IK45|C70B2_ARATH^sp|F4IK45|C70B2_ARATH^Q:19-521,H:84-572^42.178%ID^E:7.3e-138^.^.	Seita.9G391200.1.p^Seita.9G391200.1.p^Q:266-1744,H:31-523^84.073%ID^E:0^.^.	ADB36515_1^ADB36515_1^Q:503-1702,H:64-443^31.6%ID^E:7.8e-49^.^.	OEL27690.1^OEL27690.1^Q:179-1741,H:1-520^86.2%ID^E:6.39999999917596e-315^.^.	Seita.9G391200.1.p^Seita.9G391200.1.p^Q:23-522,H:24-523^84.493%ID^E:0^.^.	ADB36515_1^ADB36515_1^Q:109-508,H:64-443^31.6%ID^E:6.4e-50^.^.	OEL27690.1^OEL27690.1^Q:1-521,H:1-520^86.2%ID^E:0^.^.	PF00067.23^p450^Cytochrome P450^85-503^E:2.8e-76	sigP:1^27^0.791^YES	.	GO:0005506^molecular_function^iron ion binding`GO:0016705^molecular_function^oxidoreductase activity, acting on paired donors, with incorporation or reduction of molecular oxygen`GO:0020037^molecular_function^heme binding`GO:0055114^biological_process^obsolete oxidation-reduction process	K20660
Transcript_48075	sp|Q27698|CP6D1_MUSDO^sp|Q27698|CP6D1_MUSDO^Q:3-371,H:144-271^30.469%ID^E:5.49e-17^.^.	Transcript_48075.p1	3-377[+]	sp|Q27698|CP6D1_MUSDO^sp|Q27698|CP6D1_MUSDO^Q:1-123,H:144-271^30.469%ID^E:4.94e-17^.^.	.	.	XP_031617239.1^XP_031617239.1^Q:3-377,H:155-279^68.8%ID^E:7.3e-52^.^.	.	.	XP_031617239.1^XP_031617239.1^Q:1-125,H:155-279^68.8%ID^E:7.3e-52^.^.	PF00067.23^p450^Cytochrome P450^7-118^E:2.2e-05	.	.	GO:0005506^molecular_function^iron ion binding`GO:0016705^molecular_function^oxidoreductase activity, acting on paired donors, with incorporation or reduction of molecular oxygen`GO:0020037^molecular_function^heme binding`GO:0055114^biological_process^obsolete oxidation-reduction process	K14999
Transcript_48748	sp|D1MI46|C76BA_SWEMU^sp|D1MI46|C76BA_SWEMU^Q:1-978,H:172-492^40.909%ID^E:1.62e-73^.^.	Transcript_48748.p1	25-990[+]	sp|D1MI46|C76BA_SWEMU^sp|D1MI46|C76BA_SWEMU^Q:1-318,H:180-492^40.994%ID^E:4.25e-79^.^.	Seita.2G140600.1.p^Seita.2G140600.1.p^Q:1-987,H:173-509^85.46%ID^E:0^.^.	WP_117410887_1^WP_117410887_1^Q:184-909,H:185-415^34.2%ID^E:1.6e-28^.^.	OEL37471.1^OEL37471.1^Q:1-984,H:173-502^89.1%ID^E:9.7e-204^.^.	Seita.2G140600.1.p^Seita.2G140600.1.p^Q:1-321,H:181-509^87.234%ID^E:0^.^.	WP_117410887_1^WP_117410887_1^Q:54-295,H:185-415^34.2%ID^E:3.4e-29^.^.	OEL37471.1^OEL37471.1^Q:1-320,H:181-502^89.1%ID^E:1.1e-200^.^.	PF00067.23^p450^Cytochrome P450^8-302^E:2.2e-74	.	.	GO:0005506^molecular_function^iron ion binding`GO:0016705^molecular_function^oxidoreductase activity, acting on paired donors, with incorporation or reduction of molecular oxygen`GO:0020037^molecular_function^heme binding`GO:0055114^biological_process^obsolete oxidation-reduction process	.
Transcript_50746	sp|B6SSW8|C14B3_MAIZE^sp|B6SSW8|C14B3_MAIZE^Q:2-964,H:54-380^84.709%ID^E:0^.^.	Transcript_50746.p1	26-1021[+]	sp|B6SSW8|C14B3_MAIZE^sp|B6SSW8|C14B3_MAIZE^Q:19-313,H:86-380^88.136%ID^E:0^.^.	Seita.9G415500.1.p^Seita.9G415500.1.p^Q:2-964,H:53-381^84.498%ID^E:0^.^.	WP_011552379_1^WP_011552379_1^Q:131-958,H:43-318^25.7%ID^E:2.5e-17^.^.	RLN40173.1^RLN40173.1^Q:2-964,H:53-378^85.6%ID^E:7.2e-199^.^.	Seita.9G415500.1.p^Seita.9G415500.1.p^Q:19-313,H:87-381^88.475%ID^E:0^.^.	WP_011552379_1^WP_011552379_1^Q:36-311,H:43-318^25.7%ID^E:9.1e-18^.^.	RLN40173.1^RLN40173.1^Q:1-313,H:61-378^85.8%ID^E:2.9e-195^.^.	PF00067.23^p450^Cytochrome P450^27-311^E:2.8e-32	.	.	GO:0005506^molecular_function^iron ion binding`GO:0016705^molecular_function^oxidoreductase activity, acting on paired donors, with incorporation or reduction of molecular oxygen`GO:0020037^molecular_function^heme binding`GO:0055114^biological_process^obsolete oxidation-reduction process	.
Transcript_51707	sp|Q5Z5R4|C7016_ORYSJ^sp|Q5Z5R4|C7016_ORYSJ^Q:168-1580,H:34-504^81.316%ID^E:0^.^.	Transcript_51707.p1	42-1586[+]	sp|Q5Z5R4|C7016_ORYSJ^sp|Q5Z5R4|C7016_ORYSJ^Q:39-513,H:30-504^80.842%ID^E:0^.^.	Seita.4G235400.1.p^Seita.4G235400.1.p^Q:168-1586,H:38-511^89.03%ID^E:0^.^.	WP_099511112_1^WP_099511112_1^Q:771-1583,H:191-465^29.3%ID^E:5.2e-23^.^.	XP_002438597.1^XP_002438597.1^Q:138-1583,H:27-508^88.6%ID^E:4.69999999978083e-314^.^.	Seita.4G235400.1.p^Seita.4G235400.1.p^Q:41-515,H:36-511^89.076%ID^E:0^.^.	WP_099511112_1^WP_099511112_1^Q:244-514,H:191-465^29.3%ID^E:2.4e-23^.^.	XP_002438597.1^XP_002438597.1^Q:33-514,H:27-508^88.6%ID^E:1.29999999852025e-315^.^.	PF00067.23^p450^Cytochrome P450^50-491^E:3.1e-77	.	ExpAA=22.78^PredHel=1^Topology=i13-35o	GO:0005506^molecular_function^iron ion binding`GO:0016705^molecular_function^oxidoreductase activity, acting on paired donors, with incorporation or reduction of molecular oxygen`GO:0020037^molecular_function^heme binding`GO:0055114^biological_process^obsolete oxidation-reduction process	K04122
Transcript_53086	sp|B9G934|C14C3_ORYSJ^sp|B9G934|C14C3_ORYSJ^Q:1149-1781,H:295-487^28.169%ID^E:2.48e-17^.^.	Transcript_53086.p1	153-1868[+]	sp|B9G934|C14C3_ORYSJ^sp|B9G934|C14C3_ORYSJ^Q:333-543,H:295-487^28.169%ID^E:1.79e-20^.^.	Seita.2G411800.1.p^Seita.2G411800.1.p^Q:240-1868,H:30-572^81.031%ID^E:0^.^.	WP_080807392_1^WP_080807392_1^Q:375-1805,H:15-446^24.4%ID^E:3e-29^.^.	XP_004958510.1^XP_004958510.1^Q:153-1865,H:1-571^80.9%ID^E:0^.^.	Seita.2G411800.1.p^Seita.2G411800.1.p^Q:1-572,H:1-572^80.944%ID^E:0^.^.	WP_080807392_1^WP_080807392_1^Q:75-551,H:15-446^24.4%ID^E:9.1e-30^.^.	XP_004958510.1^XP_004958510.1^Q:1-571,H:1-571^80.9%ID^E:0^.^.	PF00067.23^p450^Cytochrome P450^97-544^E:1.5e-51	.	ExpAA=44.81^PredHel=2^Topology=o15-37i49-68o	GO:0005506^molecular_function^iron ion binding`GO:0016705^molecular_function^oxidoreductase activity, acting on paired donors, with incorporation or reduction of molecular oxygen`GO:0020037^molecular_function^heme binding`GO:0055114^biological_process^obsolete oxidation-reduction process	.
Transcript_54017	sp|F4IK45|C70B2_ARATH^sp|F4IK45|C70B2_ARATH^Q:176-1669,H:78-571^49.8%ID^E:3.73e-179^.^.	Transcript_54017.p1	107-1681[+]	sp|F4IK45|C70B2_ARATH^sp|F4IK45|C70B2_ARATH^Q:24-521,H:78-571^49.8%ID^E:0^.^.	Seita.9G391300.1.p^Seita.9G391300.1.p^Q:176-1669,H:25-522^65.863%ID^E:0^.^.	WP_012684730_1^WP_012684730_1^Q:380-1663,H:33-445^30.3%ID^E:4.3e-47^.^.	XP_021304248.1^XP_021304248.1^Q:113-1672,H:2-522^80.6%ID^E:1.1e-305^.^.	Seita.9G391300.1.p^Seita.9G391300.1.p^Q:24-521,H:25-522^65.863%ID^E:0^.^.	WP_012684730_1^WP_012684730_1^Q:92-519,H:33-445^30.3%ID^E:3e-48^.^.	XP_021304248.1^XP_021304248.1^Q:3-522,H:2-522^80.6%ID^E:2e-308^.^.	PF00067.23^p450^Cytochrome P450^87-498^E:8e-84	sigP:1^17^0.568^YES	ExpAA=21.97^PredHel=1^Topology=i5-27o	GO:0005506^molecular_function^iron ion binding`GO:0016705^molecular_function^oxidoreductase activity, acting on paired donors, with incorporation or reduction of molecular oxygen`GO:0020037^molecular_function^heme binding`GO:0055114^biological_process^obsolete oxidation-reduction process	K20660
Transcript_57662	sp|P93147|C81E1_GLYEC^sp|P93147|C81E1_GLYEC^Q:83-1600,H:13-498^40.514%ID^E:1.09e-118^.^.	Transcript_57662.p1	53-1609[+]	sp|Q6WNQ8|C81E8_MEDTR^sp|Q6WNQ8|C81E8_MEDTR^Q:36-511,H:30-493^42.138%ID^E:1.34e-138^.^.	Seita.9G083600.1.p^Seita.9G083600.1.p^Q:53-1609,H:1-524^82.476%ID^E:0^.^.	WP_104022215_1^WP_104022215_1^Q:170-1504,H:124-568^27.8%ID^E:1.1e-33^.^.	RLN42354.1^RLN42354.1^Q:53-1606,H:1-518^83.9%ID^E:2.7e-308^.^.	Seita.9G083600.1.p^Seita.9G083600.1.p^Q:1-519,H:1-524^82.476%ID^E:0^.^.	WP_104022215_1^WP_104022215_1^Q:40-484,H:124-568^27.8%ID^E:3.1e-34^.^.	RLN42354.1^RLN42354.1^Q:1-518,H:1-518^83.9%ID^E:1.2e-309^.^.	PF00067.23^p450^Cytochrome P450^39-496^E:3e-87	sigP:1^22^0.71^YES	ExpAA=36.52^PredHel=2^Topology=o4-22i108-130o	GO:0005506^molecular_function^iron ion binding`GO:0016705^molecular_function^oxidoreductase activity, acting on paired donors, with incorporation or reduction of molecular oxygen`GO:0020037^molecular_function^heme binding`GO:0055114^biological_process^obsolete oxidation-reduction process	.
Transcript_58616	sp|P48522|TCMO_CATRO^sp|P48522|TCMO_CATRO^Q:1715-282,H:25-502^82.845%ID^E:0^.^.	Transcript_58616.p2	270-1787[-]	sp|Q42797|TCMO_SOYBN^sp|Q42797|TCMO_SOYBN^Q:1-502,H:1-503^82.704%ID^E:0^.^.	Seita.5G361200.1.p^Seita.5G361200.1.p^Q:1715-282,H:25-502^88.494%ID^E:0^.^.	WP_013320740_1^WP_013320740_1^Q:1601-378,H:31-414^25%ID^E:3.4e-24^.^.	XP_004970385.2^XP_004970385.2^Q:1844-282,H:24-546^86.4%ID^E:0^.^.	Seita.5G361200.1.p^Seita.5G361200.1.p^Q:1-502,H:1-502^88.446%ID^E:0^.^.	WP_013320740_1^WP_013320740_1^Q:63-470,H:31-414^25%ID^E:1.6e-24^.^.	CAD6229330.1^CAD6229330.1^Q:1-502,H:1-502^88.4%ID^E:0^.^.	PF00067.23^p450^Cytochrome P450^34-491^E:4.6e-109	.	.	GO:0005506^molecular_function^iron ion binding`GO:0016705^molecular_function^oxidoreductase activity, acting on paired donors, with incorporation or reduction of molecular oxygen`GO:0020037^molecular_function^heme binding`GO:0055114^biological_process^obsolete oxidation-reduction process	K00487
Transcript_59489	sp|Q9LZ31|C77A4_ARATH^sp|Q9LZ31|C77A4_ARATH^Q:271-1671,H:53-511^58.458%ID^E:0^.^.	Transcript_59489.p1	115-1686[+]	sp|O48928|C77A3_SOYBN^sp|O48928|C77A3_SOYBN^Q:7-520,H:5-507^54.457%ID^E:0^.^.	Seita.7G088100.1.p^Seita.7G088100.1.p^Q:271-1686,H:62-535^88.186%ID^E:0^.^.	WP_015187329_1^WP_015187329_1^Q:241-1590,H:9-422^23.7%ID^E:6.6e-19^.^.	RLM64369.1^RLM64369.1^Q:37-1683,H:117-665^86.2%ID^E:0^.^.	Seita.7G088100.1.p^Seita.7G088100.1.p^Q:31-524,H:40-535^88.508%ID^E:0^.^.	WP_015187329_1^WP_015187329_1^Q:43-492,H:9-422^23.7%ID^E:3.6e-19^.^.	OEL19745.1^OEL19745.1^Q:1-523,H:1-526^88.4%ID^E:0^.^.	PF00067.23^p450^Cytochrome P450^42-505^E:4e-95	.	ExpAA=26.23^PredHel=1^Topology=i7-29o	GO:0005506^molecular_function^iron ion binding`GO:0016705^molecular_function^oxidoreductase activity, acting on paired donors, with incorporation or reduction of molecular oxygen`GO:0020037^molecular_function^heme binding`GO:0055114^biological_process^obsolete oxidation-reduction process	K21995
Transcript_60797	sp|B6SSW8|C14B3_MAIZE^sp|B6SSW8|C14B3_MAIZE^Q:22-438,H:380-518^91.367%ID^E:8.02e-87^.^.	Transcript_60797.p1	28-453[+]	sp|B6SSW8|C14B3_MAIZE^sp|B6SSW8|C14B3_MAIZE^Q:1-139,H:382-520^89.928%ID^E:4.24e-87^.^.	Seita.9G415500.2.p^Seita.9G415500.2.p^Q:22-438,H:268-406^91.367%ID^E:2.39e-88^.^.	AFY93206_1^AFY93206_1^Q:22-444,H:317-458^37.8%ID^E:1.6e-19^.^.	ONL97684.1^ONL97684.1^Q:22-438,H:112-250^91.4%ID^E:2.3e-85^.^.	Seita.9G415500.2.p^Seita.9G415500.2.p^Q:1-137,H:270-406^91.241%ID^E:1.61e-88^.^.	AFY93206_1^AFY93206_1^Q:2-139,H:320-458^37.9%ID^E:5.3e-20^.^.	ONL97684.1^ONL97684.1^Q:1-137,H:114-250^91.2%ID^E:4.6e-85^.^.	PF00067.23^p450^Cytochrome P450^1-119^E:6.9e-38	.	.	GO:0005506^molecular_function^iron ion binding`GO:0016705^molecular_function^oxidoreductase activity, acting on paired donors, with incorporation or reduction of molecular oxygen`GO:0020037^molecular_function^heme binding`GO:0055114^biological_process^obsolete oxidation-reduction process	.
Transcript_61240	sp|Q6TBX7|LUT1_ARATH^sp|Q6TBX7|LUT1_ARATH^Q:589-1950,H:87-539^79.736%ID^E:0^.^.	Transcript_61240.p1	199-1995[+]	sp|Q6TBX7|LUT1_ARATH^sp|Q6TBX7|LUT1_ARATH^Q:131-584,H:87-539^79.736%ID^E:0^.^.	Seita.9G336100.5.p^Seita.9G336100.5.p^Q:589-1980,H:85-548^93.75%ID^E:0^.^.	WP_011552379_1^WP_011552379_1^Q:646-1935,H:43-453^31.5%ID^E:6.6e-57^.^.	RLN19190.1^RLN19190.1^Q:589-1992,H:85-552^93.4%ID^E:0^.^.	Seita.9G336100.5.p^Seita.9G336100.5.p^Q:131-594,H:85-548^93.75%ID^E:0^.^.	WP_011552379_1^WP_011552379_1^Q:150-579,H:43-453^31.5%ID^E:5.8e-58^.^.	RLN19190.1^RLN19190.1^Q:131-598,H:85-552^93.4%ID^E:0^.^.	PF00067.23^p450^Cytochrome P450^145-568^E:1.2e-82	.	.	GO:0005506^molecular_function^iron ion binding`GO:0016705^molecular_function^oxidoreductase activity, acting on paired donors, with incorporation or reduction of molecular oxygen`GO:0020037^molecular_function^heme binding`GO:0055114^biological_process^obsolete oxidation-reduction process	K09837
Transcript_61601	sp|Q9VYY4|C4G15_DROME^sp|Q9VYY4|C4G15_DROME^Q:3-1079,H:195-572^69.474%ID^E:0^.^.	Transcript_61601.p1	3-1100[+]	sp|Q9VYY4|C4G15_DROME^sp|Q9VYY4|C4G15_DROME^Q:1-359,H:195-572^69.474%ID^E:0^.^.	Seita.5G285200.2.p^Seita.5G285200.2.p^Q:336-1082,H:152-404^29.572%ID^E:1.58e-30^.^.	WP_004045041_1^WP_004045041_1^Q:378-1079,H:230-457^32.1%ID^E:8.8e-40^.^.	XP_031626938.1^XP_031626938.1^Q:3-1097,H:202-566^93.7%ID^E:9.1e-241^.^.	Seita.5G285200.2.p^Seita.5G285200.2.p^Q:112-360,H:152-404^29.572%ID^E:6.73e-31^.^.	WP_004045041_1^WP_004045041_1^Q:126-359,H:230-457^32.1%ID^E:6.1e-40^.^.	XP_031626938.1^XP_031626938.1^Q:1-365,H:202-566^93.7%ID^E:2.2e-241^.^.	PF00067.23^p450^Cytochrome P450^128-354^E:2.9e-67	.	.	GO:0005506^molecular_function^iron ion binding`GO:0016705^molecular_function^oxidoreductase activity, acting on paired donors, with incorporation or reduction of molecular oxygen`GO:0020037^molecular_function^heme binding`GO:0055114^biological_process^obsolete oxidation-reduction process	K15001
Transcript_61699	sp|Q8GSQ1|C85A1_ORYSJ^sp|Q8GSQ1|C85A1_ORYSJ^Q:230-1561,H:22-469^85.938%ID^E:0^.^.	Transcript_61699.p1	167-1564[+]	sp|Q8GSQ1|C85A1_ORYSJ^sp|Q8GSQ1|C85A1_ORYSJ^Q:22-465,H:22-469^85.938%ID^E:0^.^.	Seita.9G173500.1.p^Seita.9G173500.1.p^Q:230-1564,H:87-531^94.831%ID^E:0^.^.	WP_062248717_1^WP_062248717_1^Q:266-1546,H:12-437^30.4%ID^E:6e-59^.^.	TVU46225.1^TVU46225.1^Q:170-1561,H:3-466^93.3%ID^E:0^.^.	Seita.9G173500.1.p^Seita.9G173500.1.p^Q:22-466,H:87-531^94.831%ID^E:0^.^.	WP_062248717_1^WP_062248717_1^Q:34-465,H:12-442^30.1%ID^E:6.8e-62^.^.	TVU46225.1^TVU46225.1^Q:3-465,H:4-466^93.5%ID^E:0^.^.	PF00067.23^p450^Cytochrome P450^35-450^E:2.9e-58	sigP:1^16^0.615^YES	ExpAA=20.55^PredHel=1^Topology=i2-24o	GO:0005506^molecular_function^iron ion binding`GO:0016705^molecular_function^oxidoreductase activity, acting on paired donors, with incorporation or reduction of molecular oxygen`GO:0020037^molecular_function^heme binding`GO:0055114^biological_process^obsolete oxidation-reduction process	K09590
Transcript_63464	sp|Q9VG82|CP9F2_DROME^sp|Q9VG82|CP9F2_DROME^Q:3-293,H:420-516^46.392%ID^E:1.04e-22^.^.	Transcript_63464.p1	3-332[+]	sp|Q9VG82|CP9F2_DROME^sp|Q9VG82|CP9F2_DROME^Q:1-97,H:420-516^46.392%ID^E:8.16e-23^.^.	Seita.8G166500.1.p^Seita.8G166500.1.p^Q:3-242,H:418-491^36.25%ID^E:1.7e-10^.^.	WP_082175176_1^WP_082175176_1^Q:3-197,H:435-499^30.8%ID^E:1.8e-06^.^.	XP_031635120.1^XP_031635120.1^Q:6-329,H:443-550^82.4%ID^E:3.1e-56^.^.	Seita.8G166500.1.p^Seita.8G166500.1.p^Q:1-67,H:418-481^40.299%ID^E:1.91e-10^.^.	WP_082175176_1^WP_082175176_1^Q:1-65,H:435-499^30.8%ID^E:1.2e-06^.^.	XP_031635120.1^XP_031635120.1^Q:2-109,H:443-550^82.4%ID^E:9.6e-57^.^.	PF00067.23^p450^Cytochrome P450^1-83^E:3.3e-17	.	.	GO:0005506^molecular_function^iron ion binding`GO:0016705^molecular_function^oxidoreductase activity, acting on paired donors, with incorporation or reduction of molecular oxygen`GO:0020037^molecular_function^heme binding`GO:0055114^biological_process^obsolete oxidation-reduction process	K15003
Transcript_63598	sp|Q6F5E4|P4501_PLEBE^sp|Q6F5E4|P4501_PLEBE^Q:2-124,H:51-90^48.78%ID^E:0.000126^.^.	.	.	.	.	.	RYN37255.1^RYN37255.1^Q:2-124,H:67-107^100%ID^E:2.3e-19^.^.	.	.	.	.	.	.	.	.
Transcript_63890	sp|Q9VYY4|C4G15_DROME^sp|Q9VYY4|C4G15_DROME^Q:4-327,H:100-207^78.704%ID^E:8.06e-54^.^.	Transcript_63890.p1	1-345[+]	sp|Q9VYY4|C4G15_DROME^sp|Q9VYY4|C4G15_DROME^Q:2-109,H:100-207^78.704%ID^E:8.42e-54^.^.	Seita.3G201400.1.p^Seita.3G201400.1.p^Q:7-276,H:28-109^31.111%ID^E:8.01e-07^.^.	WP_054290367_1^WP_054290367_1^Q:10-294,H:57-150^28.9%ID^E:9.4e-06^.^.	XP_031626938.1^XP_031626938.1^Q:1-336,H:106-217^89.3%ID^E:2.4e-61^.^.	Seita.3G201400.1.p^Seita.3G201400.1.p^Q:3-92,H:28-109^31.111%ID^E:7.63e-07^.^.	WP_054290367_1^WP_054290367_1^Q:4-98,H:57-150^28.9%ID^E:8.9e-06^.^.	XP_031626938.1^XP_031626938.1^Q:1-112,H:106-217^89.3%ID^E:2.2e-61^.^.	PF00067.23^p450^Cytochrome P450^14-99^E:2.7e-11	.	.	GO:0005506^molecular_function^iron ion binding`GO:0016705^molecular_function^oxidoreductase activity, acting on paired donors, with incorporation or reduction of molecular oxygen`GO:0020037^molecular_function^heme binding`GO:0055114^biological_process^obsolete oxidation-reduction process	K15001
Transcript_63926	sp|Q9FMY1|C86B1_ARATH^sp|Q9FMY1|C86B1_ARATH^Q:4-516,H:200-373^45.402%ID^E:1.81e-43^.^.	Transcript_63926.p1	1-531[+]	sp|Q9FMY1|C86B1_ARATH^sp|Q9FMY1|C86B1_ARATH^Q:2-172,H:200-373^45.402%ID^E:1.63e-43^.^.	Seita.9G545500.1.p^Seita.9G545500.1.p^Q:4-525,H:169-343^84.571%ID^E:5.74e-104^.^.	WP_049955203_1^WP_049955203_1^Q:13-498,H:142-288^29%ID^E:1.2e-10^.^.	XP_039828886.1^XP_039828886.1^Q:4-525,H:169-342^86.8%ID^E:4.2e-101^.^.	Seita.9G545500.1.p^Seita.9G545500.1.p^Q:2-175,H:169-343^84.571%ID^E:5.17e-104^.^.	WP_049955203_1^WP_049955203_1^Q:5-166,H:142-288^29%ID^E:1.2e-10^.^.	XP_039828886.1^XP_039828886.1^Q:2-175,H:169-342^86.8%ID^E:4.2e-101^.^.	PF00067.23^p450^Cytochrome P450^3-168^E:1e-16	.	.	GO:0005506^molecular_function^iron ion binding`GO:0016705^molecular_function^oxidoreductase activity, acting on paired donors, with incorporation or reduction of molecular oxygen`GO:0020037^molecular_function^heme binding`GO:0055114^biological_process^obsolete oxidation-reduction process	.
Transcript_64977	sp|A0A068AA78|BREF5_EUPBR^sp|A0A068AA78|BREF5_EUPBR^Q:25-582,H:283-462^40.86%ID^E:9.59e-38^.^.	Transcript_64977.p1	1-606[+]	sp|A0A068AA78|BREF5_EUPBR^sp|A0A068AA78|BREF5_EUPBR^Q:9-194,H:283-462^40.86%ID^E:8.63e-38^.^.	Seita.7G155300.1.p^Seita.7G155300.1.p^Q:46-582,H:322-503^29.73%ID^E:1.76e-22^.^.	WP_089672363_1^WP_089672363_1^Q:25-558,H:256-426^29.2%ID^E:2.4e-17^.^.	RYO05458.1^RYO05458.1^Q:1-588,H:335-530^98.5%ID^E:2.7e-130^.^.	Seita.7G155300.1.p^Seita.7G155300.1.p^Q:16-194,H:322-503^29.73%ID^E:1.58e-22^.^.	WP_089672363_1^WP_089672363_1^Q:9-186,H:256-426^29.2%ID^E:2.4e-17^.^.	RYO05458.1^RYO05458.1^Q:1-196,H:335-530^98.5%ID^E:2.7e-130^.^.	PF00067.23^p450^Cytochrome P450^15-191^E:3.3e-45	.	ExpAA=20.77^PredHel=1^Topology=o15-36i	GO:0005506^molecular_function^iron ion binding`GO:0016705^molecular_function^oxidoreductase activity, acting on paired donors, with incorporation or reduction of molecular oxygen`GO:0020037^molecular_function^heme binding`GO:0055114^biological_process^obsolete oxidation-reduction process	.
Transcript_65172	sp|P0CU70|CLAM_PASFU^sp|P0CU70|CLAM_PASFU^Q:7-612,H:246-450^28.78%ID^E:1.68e-21^.^.	Transcript_65172.p1	1-645[+]	sp|P0CU70|CLAM_PASFU^sp|P0CU70|CLAM_PASFU^Q:3-204,H:246-450^28.78%ID^E:1.51e-21^.^.	Seita.8G135900.1.p^Seita.8G135900.1.p^Q:10-624,H:212-413^29.439%ID^E:1.85e-20^.^.	WP_012392273_1^WP_012392273_1^Q:181-618,H:245-374^27.5%ID^E:3.1e-06^.^.	XP_013428952.1^XP_013428952.1^Q:1-645,H:218-432^87.9%ID^E:1.9e-140^.^.	Seita.8G135900.1.p^Seita.8G135900.1.p^Q:4-208,H:212-413^29.439%ID^E:1.66e-20^.^.	WP_012392273_1^WP_012392273_1^Q:61-206,H:245-374^27.5%ID^E:3.1e-06^.^.	XP_013428952.1^XP_013428952.1^Q:1-215,H:218-432^87.9%ID^E:1.9e-140^.^.	PF00067.23^p450^Cytochrome P450^7-213^E:2.1e-14	.	.	GO:0005506^molecular_function^iron ion binding`GO:0016705^molecular_function^oxidoreductase activity, acting on paired donors, with incorporation or reduction of molecular oxygen`GO:0020037^molecular_function^heme binding`GO:0055114^biological_process^obsolete oxidation-reduction process	.
Transcript_65629	sp|Q0C8A1|TRT6_ASPTN^sp|Q0C8A1|TRT6_ASPTN^Q:2-304,H:382-484^52.427%ID^E:2.8e-29^.^.	Transcript_65629.p1	2-331[+]	sp|Q0C8A1|TRT6_ASPTN^sp|Q0C8A1|TRT6_ASPTN^Q:1-101,H:382-484^52.427%ID^E:2.08e-29^.^.	Seita.8G093600.6.p^Seita.8G093600.6.p^Q:2-226,H:391-458^40%ID^E:2.31e-11^.^.	AFY93206_1^AFY93206_1^Q:14-307,H:369-456^33.7%ID^E:7.5e-07^.^.	KAB2104524.1^KAB2104524.1^Q:2-328,H:391-499^97.2%ID^E:4.8e-67^.^.	Seita.8G093600.6.p^Seita.8G093600.6.p^Q:1-75,H:391-458^40%ID^E:3.57e-11^.^.	AFY93206_1^AFY93206_1^Q:5-102,H:369-456^33.7%ID^E:6.4e-07^.^.	KAB2104524.1^KAB2104524.1^Q:1-109,H:391-499^97.2%ID^E:2.8e-67^.^.	PF00067.23^p450^Cytochrome P450^2-77^E:7.8e-15	.	.	GO:0005506^molecular_function^iron ion binding`GO:0016705^molecular_function^oxidoreductase activity, acting on paired donors, with incorporation or reduction of molecular oxygen`GO:0020037^molecular_function^heme binding`GO:0055114^biological_process^obsolete oxidation-reduction process	.
Transcript_66496	sp|B8NYW9|FLUA_ASPFN^sp|B8NYW9|FLUA_ASPFN^Q:2-637,H:188-393^33.645%ID^E:1.16e-28^.^.	Transcript_66496.p1	2-637[+]	sp|B8NYW9|FLUA_ASPFN^sp|B8NYW9|FLUA_ASPFN^Q:1-212,H:188-393^33.645%ID^E:1.04e-28^.^.	Seita.6G176900.1.p^Seita.6G176900.1.p^Q:353-631,H:307-396^38.947%ID^E:6.67e-11^.^.	WP_015226404_1^WP_015226404_1^Q:224-583,H:224-337^28.3%ID^E:9.7e-06^.^.	RYN33382.1^RYN33382.1^Q:2-637,H:56-267^100%ID^E:1.9e-151^.^.	Seita.6G176900.1.p^Seita.6G176900.1.p^Q:118-210,H:307-396^38.947%ID^E:6e-11^.^.	WP_015226404_1^WP_015226404_1^Q:75-194,H:224-337^28.3%ID^E:9.7e-06^.^.	RYN33382.1^RYN33382.1^Q:1-212,H:56-267^100%ID^E:1.9e-151^.^.	PF00067.23^p450^Cytochrome P450^53-211^E:1.4e-31	.	.	GO:0005506^molecular_function^iron ion binding`GO:0016705^molecular_function^oxidoreductase activity, acting on paired donors, with incorporation or reduction of molecular oxygen`GO:0020037^molecular_function^heme binding`GO:0055114^biological_process^obsolete oxidation-reduction process	.
Transcript_66801	sp|Q12589|CP52K_CANMA^sp|Q12589|CP52K_CANMA^Q:2-739,H:106-342^46.341%ID^E:1.89e-60^.^.	Transcript_66801.p1	2-757[+]	sp|Q12589|CP52K_CANMA^sp|Q12589|CP52K_CANMA^Q:1-246,H:106-342^46.341%ID^E:1.7e-60^.^.	Seita.9G526100.1.p^Seita.9G526100.1.p^Q:8-739,H:99-345^25.573%ID^E:7.07e-15^.^.	WP_004963311_1^WP_004963311_1^Q:71-724,H:81-279^26.2%ID^E:1.8e-09^.^.	XP_018389913.1^XP_018389913.1^Q:2-757,H:111-362^100%ID^E:5.6e-176^.^.	Seita.9G526100.1.p^Seita.9G526100.1.p^Q:3-246,H:99-345^25.573%ID^E:6.36e-15^.^.	WP_004963311_1^WP_004963311_1^Q:24-241,H:81-279^26.2%ID^E:1.8e-09^.^.	XP_018389913.1^XP_018389913.1^Q:1-252,H:111-362^100%ID^E:5.6e-176^.^.	PF00067.23^p450^Cytochrome P450^25-247^E:1.1e-16	.	.	GO:0005506^molecular_function^iron ion binding`GO:0016705^molecular_function^oxidoreductase activity, acting on paired donors, with incorporation or reduction of molecular oxygen`GO:0020037^molecular_function^heme binding`GO:0055114^biological_process^obsolete oxidation-reduction process	.
Transcript_67889	sp|Q6UEF4|AFLV_ASPPU^sp|Q6UEF4|AFLV_ASPPU^Q:8-376,H:229-356^37.209%ID^E:1.93e-13^.^.	Transcript_67889.p1	2-376[+]	sp|Q6UEF4|AFLV_ASPPU^sp|Q6UEF4|AFLV_ASPPU^Q:3-125,H:229-356^37.209%ID^E:1.73e-13^.^.	Seita.9G006900.1.p^Seita.9G006900.1.p^Q:188-349,H:290-342^38.889%ID^E:2.13e-05^.^.	WP_014099676_1^WP_014099676_1^Q:50-346,H:203-301^28.2%ID^E:0.00014^.^.	PVI05800.1^PVI05800.1^Q:2-373,H:214-339^80.2%ID^E:2e-61^.^.	Seita.9G006900.1.p^Seita.9G006900.1.p^Q:63-116,H:290-342^38.889%ID^E:1.92e-05^.^.	WP_014099676_1^WP_014099676_1^Q:17-115,H:203-301^28.2%ID^E:0.00014^.^.	PVI05800.1^PVI05800.1^Q:1-124,H:214-339^80.2%ID^E:2e-61^.^.	PF00067.23^p450^Cytochrome P450^16-118^E:3.2e-09	.	.	GO:0005506^molecular_function^iron ion binding`GO:0016705^molecular_function^oxidoreductase activity, acting on paired donors, with incorporation or reduction of molecular oxygen`GO:0020037^molecular_function^heme binding`GO:0055114^biological_process^obsolete oxidation-reduction process	.
Transcript_68935	sp|Q9V5L3|C49A1_DROME^sp|Q9V5L3|C49A1_DROME^Q:1-468,H:297-455^59.119%ID^E:6.97e-63^.^.	Transcript_68935.p1	1-468[+]	sp|Q9V5L3|C49A1_DROME^sp|Q9V5L3|C49A1_DROME^Q:1-156,H:297-455^59.119%ID^E:6.27e-63^.^.	Seita.2G140600.1.p^Seita.2G140600.1.p^Q:220-468,H:294-375^34.94%ID^E:1.85e-09^.^.	WP_088617847_1^WP_088617847_1^Q:253-462,H:253-320^42.9%ID^E:2e-07^.^.	XP_031620366.1^XP_031620366.1^Q:1-468,H:243-398^96.8%ID^E:1.7e-96^.^.	Seita.2G140600.1.p^Seita.2G140600.1.p^Q:74-156,H:294-375^34.94%ID^E:1.67e-09^.^.	WP_088617847_1^WP_088617847_1^Q:85-154,H:253-320^42.9%ID^E:2e-07^.^.	XP_031620366.1^XP_031620366.1^Q:1-156,H:243-398^96.8%ID^E:1.7e-96^.^.	PF00067.23^p450^Cytochrome P450^10-156^E:8.2e-22	.	.	GO:0005506^molecular_function^iron ion binding`GO:0016705^molecular_function^oxidoreductase activity, acting on paired donors, with incorporation or reduction of molecular oxygen`GO:0020037^molecular_function^heme binding`GO:0055114^biological_process^obsolete oxidation-reduction process	K17960
Transcript_70032	sp|Q0DS59|C14B2_ORYSJ^sp|Q0DS59|C14B2_ORYSJ^Q:100-525,H:326-453^30.07%ID^E:1e-13^.^.	Transcript_70032.p1	1-525[+]	sp|Q0DS59|C14B2_ORYSJ^sp|Q0DS59|C14B2_ORYSJ^Q:34-175,H:326-453^30.07%ID^E:9.01e-14^.^.	Seita.9G415500.1.p^Seita.9G415500.1.p^Q:85-525,H:312-444^29.73%ID^E:4e-14^.^.	WP_014147269_1^WP_014147269_1^Q:7-525,H:213-377^29.1%ID^E:2.2e-10^.^.	KAF9557039.1^KAF9557039.1^Q:1-525,H:254-428^81.1%ID^E:1e-94^.^.	Seita.9G415500.1.p^Seita.9G415500.1.p^Q:29-175,H:312-444^29.73%ID^E:3.6e-14^.^.	WP_014147269_1^WP_014147269_1^Q:3-175,H:213-377^29.1%ID^E:2.2e-10^.^.	KAF9557039.1^KAF9557039.1^Q:1-175,H:254-428^81.1%ID^E:1e-94^.^.	PF00067.23^p450^Cytochrome P450^7-175^E:1.5e-19	.	ExpAA=20.84^PredHel=1^Topology=o42-64i	GO:0005506^molecular_function^iron ion binding`GO:0016705^molecular_function^oxidoreductase activity, acting on paired donors, with incorporation or reduction of molecular oxygen`GO:0020037^molecular_function^heme binding`GO:0055114^biological_process^obsolete oxidation-reduction process	.
Transcript_70805	sp|Q6NT55|CP4FN_HUMAN^sp|Q6NT55|CP4FN_HUMAN^Q:51-380,H:262-371^29.464%ID^E:7.93e-06^.^.	Transcript_70805.p1	3-389[+]	sp|Q6NT55|CP4FN_HUMAN^sp|Q6NT55|CP4FN_HUMAN^Q:17-126,H:262-371^35.398%ID^E:9.08e-11^.^.	Seita.7G139200.1.p^Seita.7G139200.1.p^Q:135-389,H:307-393^31.034%ID^E:7.98e-05^.^.	WP_015803319_1^WP_015803319_1^Q:138-362,H:216-288^37.3%ID^E:1.3e-05^.^.	KAF9557442.1^KAF9557442.1^Q:6-389,H:239-366^89.8%ID^E:7.4e-69^.^.	Seita.2G404500.2.p^Seita.2G404500.2.p^Q:53-128,H:178-252^36.364%ID^E:2.05e-07^.^.	WP_015803319_1^WP_015803319_1^Q:46-120,H:216-288^37.3%ID^E:1.3e-05^.^.	KAF9557442.1^KAF9557442.1^Q:2-129,H:239-366^89.8%ID^E:7.4e-69^.^.	PF00067.23^p450^Cytochrome P450^7-124^E:1.3e-19	.	.	GO:0005506^molecular_function^iron ion binding`GO:0016705^molecular_function^oxidoreductase activity, acting on paired donors, with incorporation or reduction of molecular oxygen`GO:0020037^molecular_function^heme binding`GO:0055114^biological_process^obsolete oxidation-reduction process	.
Transcript_70833	sp|Q9GQM9|CP6L1_BLAGE^sp|Q9GQM9|CP6L1_BLAGE^Q:1-306,H:371-467^47.059%ID^E:8.03e-28^.^.	Transcript_70833.p1	1-312[+]	sp|Q9GQM9|CP6L1_BLAGE^sp|Q9GQM9|CP6L1_BLAGE^Q:1-102,H:371-467^47.059%ID^E:7.23e-28^.^.	Seita.2G201000.1.p^Seita.2G201000.1.p^Q:49-300,H:441-518^37.209%ID^E:1.16e-13^.^.	WP_053235052_1^WP_053235052_1^Q:40-285,H:346-425^42.7%ID^E:7e-12^.^.	XP_031628009.1^XP_031628009.1^Q:1-312,H:395-498^80.8%ID^E:7.5e-54^.^.	Seita.2G201000.1.p^Seita.2G201000.1.p^Q:17-100,H:441-518^37.209%ID^E:1.04e-13^.^.	WP_053235052_1^WP_053235052_1^Q:14-95,H:346-425^42.7%ID^E:7e-12^.^.	XP_031628009.1^XP_031628009.1^Q:1-104,H:395-498^80.8%ID^E:7.5e-54^.^.	PF00067.23^p450^Cytochrome P450^1-98^E:1e-28	.	.	GO:0005506^molecular_function^iron ion binding`GO:0016705^molecular_function^oxidoreductase activity, acting on paired donors, with incorporation or reduction of molecular oxygen`GO:0020037^molecular_function^heme binding`GO:0055114^biological_process^obsolete oxidation-reduction process	K14999
Transcript_71213	sp|O08336|CYPB_BACSU^sp|O08336|CYPB_BACSU^Q:7-441,H:140-284^46.897%ID^E:7e-40^.^.	Transcript_71213.p1	1-447[+]	sp|O08336|CYPB_BACSU^sp|O08336|CYPB_BACSU^Q:3-147,H:140-284^46.897%ID^E:6.3e-40^.^.	Seita.1G367300.1.p^Seita.1G367300.1.p^Q:7-444,H:273-428^25.949%ID^E:3.11e-08^.^.	WP_083712595_1^WP_083712595_1^Q:10-447,H:348-493^49.3%ID^E:2.3e-40^.^.	RYN48801.1^RYN48801.1^Q:1-447,H:144-292^100%ID^E:4.4e-94^.^.	Seita.1G367300.1.p^Seita.1G367300.1.p^Q:3-148,H:273-428^25.949%ID^E:2.8e-08^.^.	WP_083712595_1^WP_083712595_1^Q:4-149,H:348-493^49.3%ID^E:2.3e-40^.^.	RYN48801.1^RYN48801.1^Q:1-149,H:144-292^100%ID^E:4.4e-94^.^.	PF00067.23^p450^Cytochrome P450^3-149^E:3.6e-18	.	.	GO:0005506^molecular_function^iron ion binding`GO:0016705^molecular_function^oxidoreductase activity, acting on paired donors, with incorporation or reduction of molecular oxygen`GO:0020037^molecular_function^heme binding`GO:0055114^biological_process^obsolete oxidation-reduction process	K14338
Transcript_71612	sp|O81974|C71D8_SOYBN^sp|O81974|C71D8_SOYBN^Q:34-1122,H:143-502^42.779%ID^E:9.04e-100^.^.	Transcript_71612.p1	1-1125[+]	sp|O81974|C71D8_SOYBN^sp|O81974|C71D8_SOYBN^Q:12-374,H:143-502^43.052%ID^E:2.87e-105^.^.	Seita.1G155300.1.p^Seita.1G155300.1.p^Q:37-1122,H:147-513^65.94%ID^E:7.49e-172^.^.	WP_105215017_1^WP_105215017_1^Q:415-996,H:231-419^31.4%ID^E:3.7e-26^.^.	TVU25014.1^TVU25014.1^Q:37-1116,H:159-519^75.3%ID^E:1.6e-190^.^.	Seita.1G155300.1.p^Seita.1G155300.1.p^Q:13-374,H:147-513^66.757%ID^E:2.78e-176^.^.	WP_105215017_1^WP_105215017_1^Q:139-332,H:231-419^31.4%ID^E:2.6e-26^.^.	TVU25014.1^TVU25014.1^Q:13-372,H:159-519^75.3%ID^E:5e-191^.^.	PF00067.23^p450^Cytochrome P450^15-355^E:5.4e-80	.	.	GO:0005506^molecular_function^iron ion binding`GO:0016705^molecular_function^oxidoreductase activity, acting on paired donors, with incorporation or reduction of molecular oxygen`GO:0020037^molecular_function^heme binding`GO:0055114^biological_process^obsolete oxidation-reduction process	.
Transcript_71910	sp|O81117|C94A1_VICSA^sp|O81117|C94A1_VICSA^Q:1753-308,H:49-512^45.325%ID^E:1.09e-145^.^.	Transcript_71910.p2	299-1873[-]	sp|O81117|C94A1_VICSA^sp|O81117|C94A1_VICSA^Q:41-522,H:49-512^45.325%ID^E:8.22e-148^.^.	Seita.9G485700.1.p^Seita.9G485700.1.p^Q:1873-299,H:1-527^81.818%ID^E:0^.^.	WP_013946779_1^WP_013946779_1^Q:1777-314,H:3-452^27.3%ID^E:1.3e-44^.^.	PUZ42127.1^PUZ42127.1^Q:1873-302,H:1-517^85.6%ID^E:0^.^.	Seita.9G485700.1.p^Seita.9G485700.1.p^Q:1-525,H:1-527^81.818%ID^E:0^.^.	WP_013946779_1^WP_013946779_1^Q:33-520,H:3-452^27.3%ID^E:3.4e-45^.^.	PUZ42127.1^PUZ42127.1^Q:1-524,H:1-517^85.6%ID^E:0^.^.	PF00067.23^p450^Cytochrome P450^37-496^E:2.5e-66	sigP:1^17^0.841^YES	ExpAA=18.08^PredHel=1^Topology=i2-21o	GO:0005506^molecular_function^iron ion binding`GO:0016705^molecular_function^oxidoreductase activity, acting on paired donors, with incorporation or reduction of molecular oxygen`GO:0020037^molecular_function^heme binding`GO:0055114^biological_process^obsolete oxidation-reduction process	.
Transcript_71969	sp|B3RFJ6|86A22_PETHY^sp|B3RFJ6|86A22_PETHY^Q:485-1789,H:85-517^70.872%ID^E:0^.^.	Transcript_71969.p2	197-1843[+]	sp|B3RFJ6|86A22_PETHY^sp|B3RFJ6|86A22_PETHY^Q:97-531,H:85-517^70.872%ID^E:0^.^.	Seita.7G197000.1.p^Seita.7G197000.1.p^Q:404-1801,H:47-526^84.375%ID^E:0^.^.	WP_081461322_1^WP_081461322_1^Q:449-1774,H:38-447^26.2%ID^E:1.3e-32^.^.	XP_006647656.1^XP_006647656.1^Q:404-1840,H:47-532^87.3%ID^E:4.3e-307^.^.	Seita.7G197000.1.p^Seita.7G197000.1.p^Q:70-535,H:47-526^84.375%ID^E:0^.^.	WP_081461322_1^WP_081461322_1^Q:85-526,H:38-447^26.2%ID^E:2.8e-33^.^.	XP_006647656.1^XP_006647656.1^Q:70-548,H:47-532^87.3%ID^E:6.70000000000009e-311^.^.	PF00067.23^p450^Cytochrome P450^97-516^E:1.3e-59	.	ExpAA=26.42^PredHel=1^Topology=i21-43o	GO:0005506^molecular_function^iron ion binding`GO:0016705^molecular_function^oxidoreductase activity, acting on paired donors, with incorporation or reduction of molecular oxygen`GO:0020037^molecular_function^heme binding`GO:0055114^biological_process^obsolete oxidation-reduction process	K15398
Transcript_72013	sp|Q6YV88|C71Z7_ORYSJ^sp|Q6YV88|C71Z7_ORYSJ^Q:427-1386,H:186-510^59.76%ID^E:7.45e-134^.^.	Transcript_72013.p1	61-1401[+]	sp|Q6YV88|C71Z7_ORYSJ^sp|Q6YV88|C71Z7_ORYSJ^Q:123-442,H:186-510^60.55%ID^E:5.9e-144^.^.	Seita.9G241000.1.p^Seita.9G241000.1.p^Q:424-1395,H:184-505^78.704%ID^E:3.3e-174^.^.	WP_053237868_1^WP_053237868_1^Q:193-456,H:2-87^63.6%ID^E:3.8e-27^.^.	XP_034571958.1^XP_034571958.1^Q:424-1395,H:184-505^78.7%ID^E:9e-189^.^.	Seita.9G241000.1.p^Seita.9G241000.1.p^Q:122-445,H:184-505^78.704%ID^E:0^.^.	WP_053237868_1^WP_053237868_1^Q:45-132,H:2-87^63.6%ID^E:3.8e-27^.^.	XP_034571958.1^XP_034571958.1^Q:122-445,H:184-505^78.7%ID^E:4e-189^.^.	PF08534.11^Redoxin^Redoxin^48-173^E:3.1e-20`PF00578.22^AhpC-TSA^AhpC/TSA family^48-127^E:4.3e-09`PF00067.23^p450^Cytochrome P450^119-431^E:4.9e-75	.	.	GO:0016491^molecular_function^oxidoreductase activity`GO:0016209^molecular_function^antioxidant activity`GO:0055114^biological_process^obsolete oxidation-reduction process`GO:0005506^molecular_function^iron ion binding`GO:0016705^molecular_function^oxidoreductase activity, acting on paired donors, with incorporation or reduction of molecular oxygen`GO:0020037^molecular_function^heme binding	.
Transcript_72110	sp|O64635|C76C4_ARATH^sp|O64635|C76C4_ARATH^Q:176-1555,H:48-511^41.277%ID^E:7.92e-121^.^.	Transcript_72110.p1	50-1546[+]	sp|Q8VWZ7|C76B6_CATRO^sp|Q8VWZ7|C76B6_CATRO^Q:7-494,H:4-489^40.122%ID^E:1.61e-130^.^.	Seita.1G166100.1.p^Seita.1G166100.1.p^Q:59-1540,H:3-533^68.934%ID^E:0^.^.	WP_128476056_1^WP_128476056_1^Q:149-1483,H:32-458^28.8%ID^E:1.6e-42^.^.	XP_022679405.1^XP_022679405.1^Q:59-1540,H:12-499^77%ID^E:2.9e-275^.^.	Seita.1G166100.1.p^Seita.1G166100.1.p^Q:4-497,H:3-533^68.934%ID^E:0^.^.	WP_128476056_1^WP_128476056_1^Q:34-478,H:32-458^28.8%ID^E:1e-42^.^.	XP_022679405.1^XP_022679405.1^Q:3-497,H:11-499^76.8%ID^E:1.5e-275^.^.	PF00067.23^p450^Cytochrome P450^34-483^E:6.6e-104	.	ExpAA=22.65^PredHel=1^Topology=i5-27o	GO:0005506^molecular_function^iron ion binding`GO:0016705^molecular_function^oxidoreductase activity, acting on paired donors, with incorporation or reduction of molecular oxygen`GO:0020037^molecular_function^heme binding`GO:0055114^biological_process^obsolete oxidation-reduction process	.
Transcript_72284	sp|Q50EK3|C04C1_PINTA^sp|Q50EK3|C04C1_PINTA^Q:200-1609,H:30-503^52.391%ID^E:4.58e-158^.^.	Transcript_72284.p1	2-1645[+]	sp|Q50EK3|C04C1_PINTA^sp|Q50EK3|C04C1_PINTA^Q:48-536,H:7-503^51.4%ID^E:0^.^.	Seita.7G206600.1.p^Seita.7G206600.1.p^Q:230-1645,H:36-509^88.819%ID^E:0^.^.	WP_013560294_1^WP_013560294_1^Q:212-1549,H:8-419^25.8%ID^E:2e-30^.^.	OEL32688.1^OEL32688.1^Q:44-1642,H:491-1023^85.2%ID^E:0^.^.	Seita.7G206600.1.p^Seita.7G206600.1.p^Q:77-548,H:36-509^88.819%ID^E:0^.^.	WP_013560294_1^WP_013560294_1^Q:71-516,H:8-419^25.8%ID^E:1.1e-30^.^.	OEL32688.1^OEL32688.1^Q:15-547,H:491-1023^85.2%ID^E:0^.^.	PF00067.23^p450^Cytochrome P450^80-521^E:3.7e-72	.	ExpAA=35.76^PredHel=1^Topology=o45-67i	GO:0005506^molecular_function^iron ion binding`GO:0016705^molecular_function^oxidoreductase activity, acting on paired donors, with incorporation or reduction of molecular oxygen`GO:0020037^molecular_function^heme binding`GO:0055114^biological_process^obsolete oxidation-reduction process	.
Transcript_72395	sp|P10615|CP52A_CANTR^sp|P10615|CP52A_CANTR^Q:372-1547,H:113-513^42.271%ID^E:1.77e-87^.^.	Transcript_72395.p1	96-1628[+]	sp|Q9Y757|CP52L_DEBHN^sp|Q9Y757|CP52L_DEBHN^Q:8-508,H:9-517^36.433%ID^E:1.29e-100^.^.	Seita.1G219200.1.p^Seita.1G219200.1.p^Q:297-1532,H:63-480^26.484%ID^E:1.59e-36^.^.	WP_015181843_1^WP_015181843_1^Q:372-1535,H:49-420^32%ID^E:5.4e-40^.^.	XP_018384522.1^XP_018384522.1^Q:96-1625,H:1-510^100%ID^E:0^.^.	Seita.1G219200.1.p^Seita.1G219200.1.p^Q:68-479,H:63-480^27.854%ID^E:3.31e-41^.^.	WP_015181843_1^WP_015181843_1^Q:93-480,H:49-420^32%ID^E:1.9e-40^.^.	XP_018384522.1^XP_018384522.1^Q:1-510,H:1-510^100%ID^E:0^.^.	PF00067.23^p450^Cytochrome P450^95-505^E:6.9e-61	.	ExpAA=20.79^PredHel=1^Topology=i7-29o	GO:0005506^molecular_function^iron ion binding`GO:0016705^molecular_function^oxidoreductase activity, acting on paired donors, with incorporation or reduction of molecular oxygen`GO:0020037^molecular_function^heme binding`GO:0055114^biological_process^obsolete oxidation-reduction process	.
Transcript_73886	sp|Q9Y7G5|PHACA_EMEND^sp|Q9Y7G5|PHACA_EMEND^Q:3-707,H:98-332^77.021%ID^E:3.53e-129^.^.	Transcript_73886.p1	3-707[+]	sp|Q9Y7G5|PHACA_EMEND^sp|Q9Y7G5|PHACA_EMEND^Q:1-235,H:98-332^77.021%ID^E:3.18e-129^.^.	Seita.9G408200.1.p^Seita.9G408200.1.p^Q:3-698,H:116-347^24.797%ID^E:2.73e-06^.^.	.	XP_018387466.1^XP_018387466.1^Q:3-707,H:98-332^100%ID^E:1.6e-165^.^.	Seita.7G024800.1.p^Seita.7G024800.1.p^Q:66-228,H:173-344^26.286%ID^E:7.7e-07^.^.	.	XP_018387466.1^XP_018387466.1^Q:1-235,H:98-332^100%ID^E:1.6e-165^.^.	PF00067.23^p450^Cytochrome P450^27-235^E:5.4e-13	.	.	GO:0005506^molecular_function^iron ion binding`GO:0016705^molecular_function^oxidoreductase activity, acting on paired donors, with incorporation or reduction of molecular oxygen`GO:0020037^molecular_function^heme binding`GO:0055114^biological_process^obsolete oxidation-reduction process	K10437
Transcript_74554	sp|Q50EK3|C04C1_PINTA^sp|Q50EK3|C04C1_PINTA^Q:3-1064,H:153-514^50.546%ID^E:2.17e-123^.^.	Transcript_74554.p1	3-1073[+]	sp|Q50EK3|C04C1_PINTA^sp|Q50EK3|C04C1_PINTA^Q:1-354,H:153-514^50.546%ID^E:4.05e-124^.^.	Seita.4G019300.1.p^Seita.4G019300.1.p^Q:3-1073,H:172-525^82.073%ID^E:0^.^.	WP_010896756_1^WP_010896756_1^Q:9-989,H:125-429^27.6%ID^E:1.4e-30^.^.	XP_034589858.1^XP_034589858.1^Q:3-1067,H:170-527^83.5%ID^E:1.2e-214^.^.	Seita.4G019300.1.p^Seita.4G019300.1.p^Q:1-357,H:172-525^82.073%ID^E:0^.^.	WP_010896756_1^WP_010896756_1^Q:3-329,H:125-429^27.6%ID^E:5.2e-31^.^.	XP_034589858.1^XP_034589858.1^Q:1-355,H:170-527^83.5%ID^E:8.2e-216^.^.	PF00067.23^p450^Cytochrome P450^9-346^E:2.5e-67	.	.	GO:0005506^molecular_function^iron ion binding`GO:0016705^molecular_function^oxidoreductase activity, acting on paired donors, with incorporation or reduction of molecular oxygen`GO:0020037^molecular_function^heme binding`GO:0055114^biological_process^obsolete oxidation-reduction process	.
Transcript_74618	sp|Q9Y8G7|C505_FUSOX^sp|Q9Y8G7|C505_FUSOX^Q:9-620,H:143-347^57.073%ID^E:3.02e-80^.^.	Transcript_74618.p1	3-623[+]	sp|Q9Y8G7|C505_FUSOX^sp|Q9Y8G7|C505_FUSOX^Q:3-206,H:143-347^57.073%ID^E:2.72e-80^.^.	Seita.1G367300.1.p^Seita.1G367300.1.p^Q:18-614,H:280-489^31.05%ID^E:3.53e-19^.^.	WP_047859497_1^WP_047859497_1^Q:3-620,H:145-353^47.8%ID^E:3.6e-56^.^.	RII14876.1^RII14876.1^Q:3-623,H:142-348^99.5%ID^E:5.7e-136^.^.	Seita.1G367300.1.p^Seita.1G367300.1.p^Q:6-204,H:280-489^31.05%ID^E:3.18e-19^.^.	WP_047859497_1^WP_047859497_1^Q:1-206,H:145-353^47.8%ID^E:3.6e-56^.^.	RII14876.1^RII14876.1^Q:1-207,H:142-348^99.5%ID^E:5.7e-136^.^.	PF00067.23^p450^Cytochrome P450^2-206^E:5.7e-38	.	.	GO:0005506^molecular_function^iron ion binding`GO:0016705^molecular_function^oxidoreductase activity, acting on paired donors, with incorporation or reduction of molecular oxygen`GO:0020037^molecular_function^heme binding`GO:0055114^biological_process^obsolete oxidation-reduction process	K14338
Transcript_74684	sp|O14442|CP51_UNCNE^sp|O14442|CP51_UNCNE^Q:124-918,H:30-295^62.03%ID^E:1.15e-112^.^.	Transcript_74684.p1	1-921[+]	sp|O14442|CP51_UNCNE^sp|O14442|CP51_UNCNE^Q:42-306,H:30-295^62.03%ID^E:1.92e-120^.^.	Seita.8G136000.1.p^Seita.8G136000.1.p^Q:214-921,H:56-285^31.78%ID^E:1.68e-32^.^.	WP_014147269_1^WP_014147269_1^Q:175-921,H:11-252^29.3%ID^E:1.7e-32^.^.	XP_018386596.1^XP_018386596.1^Q:37-921,H:1-295^99.7%ID^E:4.3e-213^.^.	Seita.8G136000.1.p^Seita.8G136000.1.p^Q:34-307,H:19-285^29.927%ID^E:1.05e-32^.^.	WP_014147269_1^WP_014147269_1^Q:59-307,H:11-252^29.3%ID^E:1.7e-32^.^.	XP_018386596.1^XP_018386596.1^Q:13-307,H:1-295^99.7%ID^E:4.3e-213^.^.	PF00067.23^p450^Cytochrome P450^66-299^E:2.9e-21	.	ExpAA=62.28^PredHel=3^Topology=i7-24o34-53i66-88o	GO:0005506^molecular_function^iron ion binding`GO:0016705^molecular_function^oxidoreductase activity, acting on paired donors, with incorporation or reduction of molecular oxygen`GO:0020037^molecular_function^heme binding`GO:0055114^biological_process^obsolete oxidation-reduction process	K05917
Transcript_74741	sp|Q5KQH7|C14D1_ORYSJ^sp|Q5KQH7|C14D1_ORYSJ^Q:191-799,H:34-251^72.936%ID^E:1.77e-95^.^.	Transcript_74741.p1	95-799[+]	sp|Q5KQH7|C14D1_ORYSJ^sp|Q5KQH7|C14D1_ORYSJ^Q:21-235,H:25-251^73.478%ID^E:1.26e-105^.^.	Seita.3G201400.1.p^Seita.3G201400.1.p^Q:407-799,H:1-131^95.42%ID^E:6.52e-73^.^.	.	XP_002439973.2^XP_002439973.2^Q:83-799,H:3-239^85.1%ID^E:1.7e-139^.^.	Seita.3G201400.1.p^Seita.3G201400.1.p^Q:105-235,H:1-131^95.42%ID^E:4.88e-86^.^.	.	CAD6333481.1^CAD6333481.1^Q:2-235,H:8-238^87.2%ID^E:2.4e-139^.^.	PF00067.23^p450^Cytochrome P450^92-232^E:9.3e-16	.	ExpAA=22.65^PredHel=1^Topology=i7-29o	GO:0005506^molecular_function^iron ion binding`GO:0016705^molecular_function^oxidoreductase activity, acting on paired donors, with incorporation or reduction of molecular oxygen`GO:0020037^molecular_function^heme binding`GO:0055114^biological_process^obsolete oxidation-reduction process	K20661
Transcript_75243	sp|F4IK45|C70B2_ARATH^sp|F4IK45|C70B2_ARATH^Q:217-576,H:344-465^35.246%ID^E:2.85e-12^.^.	Transcript_75243.p1	1-591[+]	sp|F4IK45|C70B2_ARATH^sp|F4IK45|C70B2_ARATH^Q:73-192,H:344-465^35.246%ID^E:2.56e-12^.^.	Seita.5G234700.2.p^Seita.5G234700.2.p^Q:166-555,H:303-434^30.303%ID^E:2.22e-13^.^.	WP_015121181_1^WP_015121181_1^Q:109-528,H:202-329^32.1%ID^E:4.5e-08^.^.	KAF4618218.1^KAF4618218.1^Q:1-591,H:230-426^77.3%ID^E:1.2e-97^.^.	Seita.5G234700.2.p^Seita.5G234700.2.p^Q:56-185,H:303-434^30.303%ID^E:1.99e-13^.^.	WP_015121181_1^WP_015121181_1^Q:37-176,H:202-329^32.1%ID^E:4.5e-08^.^.	KAF4618218.1^KAF4618218.1^Q:1-197,H:230-426^77.3%ID^E:1.2e-97^.^.	PF00067.23^p450^Cytochrome P450^10-186^E:9.6e-20	.	.	GO:0005506^molecular_function^iron ion binding`GO:0016705^molecular_function^oxidoreductase activity, acting on paired donors, with incorporation or reduction of molecular oxygen`GO:0020037^molecular_function^heme binding`GO:0055114^biological_process^obsolete oxidation-reduction process	.
Transcript_76700	sp|A8NCK4|COX1_COPC7^sp|A8NCK4|COX1_COPC7^Q:2-1069,H:83-449^35.054%ID^E:7.05e-67^.^.	Transcript_76700.p1	2-1069[+]	sp|A8NCK4|COX1_COPC7^sp|A8NCK4|COX1_COPC7^Q:1-356,H:83-449^36.141%ID^E:2.12e-76^.^.	Seita.8G202500.1.p^Seita.8G202500.1.p^Q:2-949,H:91-409^23.353%ID^E:7.46e-17^.^.	WP_039002246_1^WP_039002246_1^Q:2-1069,H:53-401^25.1%ID^E:6.2e-19^.^.	KAF4617908.1^KAF4617908.1^Q:2-1066,H:86-438^69.3%ID^E:5.3e-177^.^.	Seita.6G094500.1.p^Seita.6G094500.1.p^Q:42-356,H:123-436^25.455%ID^E:5.66e-26^.^.	WP_039002246_1^WP_039002246_1^Q:1-356,H:53-401^25.1%ID^E:6.2e-19^.^.	KAF4617908.1^KAF4617908.1^Q:1-355,H:86-438^69.3%ID^E:5.3e-177^.^.	PF00067.23^p450^Cytochrome P450^2-356^E:1.1e-50	.	.	GO:0005506^molecular_function^iron ion binding`GO:0016705^molecular_function^oxidoreductase activity, acting on paired donors, with incorporation or reduction of molecular oxygen`GO:0020037^molecular_function^heme binding`GO:0055114^biological_process^obsolete oxidation-reduction process	.
Transcript_78301	sp|Q964T2|CP9E2_BLAGE^sp|Q964T2|CP9E2_BLAGE^Q:13-399,H:404-530^51.163%ID^E:1.13e-34^.^.	Transcript_78301.p1	1-408[+]	sp|Q9VG82|CP9F2_DROME^sp|Q9VG82|CP9F2_DROME^Q:5-133,H:388-515^50%ID^E:1.11e-35^.^.	Seita.5G285100.1.p^Seita.5G285100.1.p^Q:64-387,H:417-525^39.64%ID^E:3.91e-16^.^.	WP_095980875_1^WP_095980875_1^Q:64-399,H:350-458^37.5%ID^E:6e-18^.^.	XP_031619720.1^XP_031619720.1^Q:4-405,H:392-525^90.3%ID^E:9.6e-85^.^.	Seita.5G285100.1.p^Seita.5G285100.1.p^Q:22-114,H:417-511^40%ID^E:2.83e-16^.^.	WP_095980875_1^WP_095980875_1^Q:22-133,H:350-458^37.5%ID^E:2.5e-18^.^.	XP_031619720.1^XP_031619720.1^Q:2-135,H:392-525^90.3%ID^E:2.1e-85^.^.	PF00067.23^p450^Cytochrome P450^5-116^E:1.1e-37	.	.	GO:0005506^molecular_function^iron ion binding`GO:0016705^molecular_function^oxidoreductase activity, acting on paired donors, with incorporation or reduction of molecular oxygen`GO:0020037^molecular_function^heme binding`GO:0055114^biological_process^obsolete oxidation-reduction process	K15003
Transcript_78917	sp|Q42602|C89A2_ARATH^sp|Q42602|C89A2_ARATH^Q:499-1809,H:54-504^52.308%ID^E:3.52e-138^.^.	Transcript_78917.p1	304-1830[+]	sp|Q42602|C89A2_ARATH^sp|Q42602|C89A2_ARATH^Q:52-502,H:40-504^51.599%ID^E:3.6e-149^.^.	Seita.9G006900.1.p^Seita.9G006900.1.p^Q:493-1824,H:62-515^65.714%ID^E:0^.^.	WP_062249793_1^WP_062249793_1^Q:427-1737,H:8-427^25%ID^E:1.4e-26^.^.	XP_025798311.1^XP_025798311.1^Q:304-1815,H:1-507^69.6%ID^E:1.7e-240^.^.	Seita.9G408400.1.p^Seita.9G408400.1.p^Q:1-500,H:1-477^64.497%ID^E:0^.^.	WP_062249793_1^WP_062249793_1^Q:42-478,H:8-427^25%ID^E:4.5e-27^.^.	XP_025798311.1^XP_025798311.1^Q:1-504,H:1-507^69.6%ID^E:1.7e-243^.^.	PF00067.23^p450^Cytochrome P450^44-492^E:8.8e-84	sigP:1^30^0.813^YES	.	GO:0005506^molecular_function^iron ion binding`GO:0016705^molecular_function^oxidoreductase activity, acting on paired donors, with incorporation or reduction of molecular oxygen`GO:0020037^molecular_function^heme binding`GO:0055114^biological_process^obsolete oxidation-reduction process	K24184
Transcript_79195	sp|Q9LHA1|C8D11_ARATH^sp|Q9LHA1|C8D11_ARATH^Q:8-1009,H:180-506^45.161%ID^E:3.21e-89^.^.	Transcript_79195.p1	2-1018[+]	sp|Q9LHA1|C8D11_ARATH^sp|Q9LHA1|C8D11_ARATH^Q:3-336,H:180-506^45.161%ID^E:3.64e-97^.^.	Seita.3G368300.1.p^Seita.3G368300.1.p^Q:2-1018,H:181-513^79.941%ID^E:5.16e-176^.^.	WP_095981803_1^WP_095981803_1^Q:194-892,H:199-419^35.6%ID^E:3.3e-31^.^.	KAG2630309.1^KAG2630309.1^Q:2-1009,H:32-367^78.6%ID^E:8.5e-194^.^.	Seita.3G368300.1.p^Seita.3G368300.1.p^Q:1-339,H:181-513^79.941%ID^E:0^.^.	WP_095981803_1^WP_095981803_1^Q:65-297,H:199-419^35.6%ID^E:8.8e-32^.^.	KAG2630309.1^KAG2630309.1^Q:1-336,H:32-367^78.6%ID^E:5.1e-195^.^.	PF00067.23^p450^Cytochrome P450^7-315^E:1e-65	sigP:1^23^0.504^YES	.	GO:0005506^molecular_function^iron ion binding`GO:0016705^molecular_function^oxidoreductase activity, acting on paired donors, with incorporation or reduction of molecular oxygen`GO:0020037^molecular_function^heme binding`GO:0055114^biological_process^obsolete oxidation-reduction process	.
Transcript_82657	sp|P17549|CP53_ASPNG^sp|P17549|CP53_ASPNG^Q:197-853,H:32-253^68.018%ID^E:3.41e-102^.^.	Transcript_82657.p1	2-856[+]	sp|P17549|CP53_ASPNG^sp|P17549|CP53_ASPNG^Q:66-284,H:32-253^68.018%ID^E:2.27e-102^.^.	.	.	OWY50253.1^OWY50253.1^Q:107-853,H:1-249^100%ID^E:7.8e-179^.^.	.	.	OWY50253.1^OWY50253.1^Q:36-284,H:1-249^100%ID^E:7.8e-179^.^.	PF00067.23^p450^Cytochrome P450^72-246^E:7.3e-21	.	ExpAA=24.07^PredHel=1^Topology=i38-60o	GO:0005506^molecular_function^iron ion binding`GO:0016705^molecular_function^oxidoreductase activity, acting on paired donors, with incorporation or reduction of molecular oxygen`GO:0020037^molecular_function^heme binding`GO:0055114^biological_process^obsolete oxidation-reduction process	K07824
Transcript_82900	sp|Q93VK5|LUT5_ARATH^sp|Q93VK5|LUT5_ARATH^Q:466-2157,H:36-595^72.518%ID^E:0^.^.	Transcript_82900.p1	142-2214[+]	sp|Q93VK5|LUT5_ARATH^sp|Q93VK5|LUT5_ARATH^Q:109-672,H:36-595^72.695%ID^E:0^.^.	Seita.1G367300.1.p^Seita.1G367300.1.p^Q:316-2214,H:1-646^87.017%ID^E:0^.^.	WP_093944523_1^WP_093944523_1^Q:787-2016,H:20-411^34.1%ID^E:8e-71^.^.	TVU27697.1^TVU27697.1^Q:316-2211,H:1-634^88.2%ID^E:0^.^.	Seita.1G367300.1.p^Seita.1G367300.1.p^Q:59-691,H:1-646^87.944%ID^E:0^.^.	WP_093944523_1^WP_093944523_1^Q:216-625,H:20-411^34.1%ID^E:6.7e-72^.^.	TVU27697.1^TVU27697.1^Q:59-690,H:1-634^88.2%ID^E:0^.^.	PF00067.23^p450^Cytochrome P450^199-629^E:2e-86	.	.	GO:0005506^molecular_function^iron ion binding`GO:0016705^molecular_function^oxidoreductase activity, acting on paired donors, with incorporation or reduction of molecular oxygen`GO:0020037^molecular_function^heme binding`GO:0055114^biological_process^obsolete oxidation-reduction process	K15747
Transcript_82991	sp|Q7XYS3|C74A2_ORYSJ^sp|Q7XYS3|C74A2_ORYSJ^Q:161-1537,H:16-471^78.091%ID^E:0^.^.	Transcript_82991.p1	110-1555[+]	sp|Q7XYS3|C74A2_ORYSJ^sp|Q7XYS3|C74A2_ORYSJ^Q:12-476,H:10-471^78.373%ID^E:0^.^.	Seita.9G483700.1.p^Seita.9G483700.1.p^Q:161-1549,H:19-481^88.985%ID^E:0^.^.	WP_044964618_1^WP_044964618_1^Q:1010-1456,H:296-430^29.5%ID^E:0.00064^.^.	QHA94737.1^QHA94737.1^Q:110-1549,H:1-480^90.8%ID^E:0^.^.	Seita.9G483700.1.p^Seita.9G483700.1.p^Q:1-480,H:1-481^88.358%ID^E:0^.^.	WP_044964618_1^WP_044964618_1^Q:301-449,H:296-430^29.5%ID^E:0.00051^.^.	QHA94737.1^QHA94737.1^Q:1-480,H:1-480^90.8%ID^E:0^.^.	PF00067.23^p450^Cytochrome P450^300-451^E:5.8e-14	.	.	GO:0005506^molecular_function^iron ion binding`GO:0016705^molecular_function^oxidoreductase activity, acting on paired donors, with incorporation or reduction of molecular oxygen`GO:0020037^molecular_function^heme binding`GO:0055114^biological_process^obsolete oxidation-reduction process	K01723
Transcript_83930	sp|Q4WB01|PSOD_ASPFU^sp|Q4WB01|PSOD_ASPFU^Q:87-698,H:304-508^38.942%ID^E:1.98e-42^.^.	Transcript_83930.p1	3-869[+]	sp|Q4WB01|PSOD_ASPFU^sp|Q4WB01|PSOD_ASPFU^Q:29-232,H:304-508^38.942%ID^E:4.45e-43^.^.	Seita.3G194300.1.p^Seita.3G194300.1.p^Q:108-695,H:318-505^32.995%ID^E:8.83e-22^.^.	WP_099555641_1^WP_099555641_1^Q:120-605,H:316-463^35.2%ID^E:2.3e-14^.^.	OQO09913.1^OQO09913.1^Q:3-866,H:321-612^73.3%ID^E:1e-154^.^.	Seita.3G194300.1.p^Seita.3G194300.1.p^Q:36-231,H:318-505^32.995%ID^E:2.82e-22^.^.	WP_099555641_1^WP_099555641_1^Q:40-201,H:316-463^35.2%ID^E:9e-15^.^.	OQO09913.1^OQO09913.1^Q:1-288,H:321-612^73.3%ID^E:8e-156^.^.	PF00067.23^p450^Cytochrome P450^23-192^E:3.7e-41	.	.	GO:0005506^molecular_function^iron ion binding`GO:0016705^molecular_function^oxidoreductase activity, acting on paired donors, with incorporation or reduction of molecular oxygen`GO:0020037^molecular_function^heme binding`GO:0055114^biological_process^obsolete oxidation-reduction process	.
Transcript_84570	sp|Q4WB01|PSOD_ASPFU^sp|Q4WB01|PSOD_ASPFU^Q:4-228,H:392-466^45.333%ID^E:8.97e-17^.^.	Transcript_84570.p1	1-492[+]	sp|Q4WB01|PSOD_ASPFU^sp|Q4WB01|PSOD_ASPFU^Q:2-76,H:392-466^45.333%ID^E:8.08e-17^.^.	Seita.4G236300.1.p^Seita.4G236300.1.p^Q:1-222,H:414-480^35.135%ID^E:6.43e-07^.^.	AEJ38876_1^AEJ38876_1^Q:1-264,H:333-409^35.2%ID^E:8.1e-07^.^.	RYN65249.1^RYN65249.1^Q:1-489,H:389-551^100%ID^E:2.2e-110^.^.	Seita.4G236300.1.p^Seita.4G236300.1.p^Q:1-74,H:414-480^35.135%ID^E:5.79e-07^.^.	AEJ38876_1^AEJ38876_1^Q:1-88,H:333-409^35.2%ID^E:8.1e-07^.^.	RYN65249.1^RYN65249.1^Q:1-163,H:389-551^100%ID^E:2.2e-110^.^.	PF00067.23^p450^Cytochrome P450^1-89^E:7.5e-10	.	.	GO:0005506^molecular_function^iron ion binding`GO:0016705^molecular_function^oxidoreductase activity, acting on paired donors, with incorporation or reduction of molecular oxygen`GO:0020037^molecular_function^heme binding`GO:0055114^biological_process^obsolete oxidation-reduction process	.
Transcript_85188	sp|P48420|C78A1_MAIZE^sp|P48420|C78A1_MAIZE^Q:1-366,H:220-341^86.885%ID^E:1.56e-70^.^.	Transcript_85188.p1	1-366[+]	sp|P48420|C78A1_MAIZE^sp|P48420|C78A1_MAIZE^Q:1-122,H:220-341^86.885%ID^E:1.41e-70^.^.	Seita.9G257000.1.p^Seita.9G257000.1.p^Q:1-366,H:221-342^90.984%ID^E:3.73e-75^.^.	.	PUZ39458.1^PUZ39458.1^Q:1-366,H:70-191^92.6%ID^E:9.5e-74^.^.	Seita.9G257000.1.p^Seita.9G257000.1.p^Q:1-122,H:221-342^90.984%ID^E:3.36e-75^.^.	.	PUZ39458.1^PUZ39458.1^Q:1-122,H:70-191^92.6%ID^E:9.5e-74^.^.	PF00067.23^p450^Cytochrome P450^1-119^E:2.1e-06	.	.	GO:0005506^molecular_function^iron ion binding`GO:0016705^molecular_function^oxidoreductase activity, acting on paired donors, with incorporation or reduction of molecular oxygen`GO:0020037^molecular_function^heme binding`GO:0055114^biological_process^obsolete oxidation-reduction process	K20619
Transcript_85430	sp|Q42602|C89A2_ARATH^sp|Q42602|C89A2_ARATH^Q:2-346,H:217-329^47.899%ID^E:6.78e-18^.^.	Transcript_85430.p2	2-346[+]	sp|Q42602|C89A2_ARATH^sp|Q42602|C89A2_ARATH^Q:1-115,H:217-329^47.899%ID^E:6.1e-18^.^.	Seita.9G290600.1.p^Seita.9G290600.1.p^Q:2-346,H:227-346^72.951%ID^E:5.44e-52^.^.	.	PUZ39732.1^PUZ39732.1^Q:2-346,H:225-342^83.9%ID^E:3.2e-54^.^.	Seita.9G290600.1.p^Seita.9G290600.1.p^Q:1-115,H:227-346^72.951%ID^E:4.9e-52^.^.	.	PUZ39732.1^PUZ39732.1^Q:1-115,H:225-342^83.9%ID^E:3.2e-54^.^.	PF00067.23^p450^Cytochrome P450^5-115^E:1.6e-15	.	.	GO:0005506^molecular_function^iron ion binding`GO:0016705^molecular_function^oxidoreductase activity, acting on paired donors, with incorporation or reduction of molecular oxygen`GO:0020037^molecular_function^heme binding`GO:0055114^biological_process^obsolete oxidation-reduction process	K24184
Transcript_85779	sp|O24312|TCMO_POPTM^sp|O24312|TCMO_POPTM^Q:1594-1214,H:136-262^77.165%ID^E:2.17e-61^.^.	Transcript_85779.p1	1211-1594[-]	sp|O24312|TCMO_POPTM^sp|O24312|TCMO_POPTM^Q:1-127,H:136-262^77.165%ID^E:5.28e-67^.^.	Seita.3G287400.2.p^Seita.3G287400.2.p^Q:1594-1214,H:64-190^92.913%ID^E:6.63e-76^.^.	.	OEL27454.1^OEL27454.1^Q:1594-1214,H:116-242^96.1%ID^E:1.6e-73^.^.	Seita.3G287400.2.p^Seita.3G287400.2.p^Q:1-127,H:64-190^92.913%ID^E:7.98e-82^.^.	.	OEL27454.1^OEL27454.1^Q:1-127,H:116-242^96.1%ID^E:7.9e-79^.^.	PF00067.23^p450^Cytochrome P450^10-126^E:1.5e-11	.	.	GO:0005506^molecular_function^iron ion binding`GO:0016705^molecular_function^oxidoreductase activity, acting on paired donors, with incorporation or reduction of molecular oxygen`GO:0020037^molecular_function^heme binding`GO:0055114^biological_process^obsolete oxidation-reduction process	K00487
Transcript_86288	sp|P48418|C75A1_PETHY^sp|P48418|C75A1_PETHY^Q:288-1640,H:62-504^58.093%ID^E:0^.^.	Transcript_86288.p1	81-1646[+]	sp|P48418|C75A1_PETHY^sp|P48418|C75A1_PETHY^Q:20-520,H:15-504^56.886%ID^E:0^.^.	Seita.9G393400.1.p^Seita.9G393400.1.p^Q:81-1646,H:1-523^84.952%ID^E:0^.^.	WP_012234495_1^WP_012234495_1^Q:204-1520,H:24-436^27.1%ID^E:2.1e-29^.^.	OEL36354.1^OEL36354.1^Q:81-1643,H:1-520^91.2%ID^E:0^.^.	Seita.9G393400.1.p^Seita.9G393400.1.p^Q:1-522,H:1-523^88.762%ID^E:0^.^.	WP_012234495_1^WP_012234495_1^Q:42-480,H:24-436^27.1%ID^E:9e-30^.^.	OEL36354.1^OEL36354.1^Q:1-521,H:1-520^91.2%ID^E:0^.^.	PF00067.23^p450^Cytochrome P450^42-503^E:7.3e-96	.	.	GO:0005506^molecular_function^iron ion binding`GO:0016705^molecular_function^oxidoreductase activity, acting on paired donors, with incorporation or reduction of molecular oxygen`GO:0020037^molecular_function^heme binding`GO:0055114^biological_process^obsolete oxidation-reduction process	K13083
Transcript_86554	sp|Q7EZR4|C70A3_ORYSJ^sp|Q7EZR4|C70A3_ORYSJ^Q:2-898,H:8-305^94.983%ID^E:0^.^.	Transcript_86554.p1	2-943[+]	sp|Q7EZR4|C70A3_ORYSJ^sp|Q7EZR4|C70A3_ORYSJ^Q:1-299,H:8-305^94.983%ID^E:0^.^.	Seita.6G074500.1.p^Seita.6G074500.1.p^Q:2-898,H:8-308^94.02%ID^E:0^.^.	.	XP_039852740.1^XP_039852740.1^Q:2-898,H:8-307^95%ID^E:8.2e-211^.^.	Seita.6G074500.1.p^Seita.6G074500.1.p^Q:1-299,H:8-308^94.02%ID^E:0^.^.	.	XP_039852740.1^XP_039852740.1^Q:1-299,H:8-307^95%ID^E:8.2e-211^.^.	PF00067.23^p450^Cytochrome P450^24-298^E:8e-35	.	.	GO:0005506^molecular_function^iron ion binding`GO:0016705^molecular_function^oxidoreductase activity, acting on paired donors, with incorporation or reduction of molecular oxygen`GO:0020037^molecular_function^heme binding`GO:0055114^biological_process^obsolete oxidation-reduction process	K20496
Transcript_87252	sp|O48923|C71DA_SOYBN^sp|O48923|C71DA_SOYBN^Q:3-1145,H:119-510^44.416%ID^E:1.18e-104^.^.	Transcript_87252.p1	3-1169[+]	sp|O48923|C71DA_SOYBN^sp|O48923|C71DA_SOYBN^Q:1-381,H:119-510^44.416%ID^E:3.49e-111^.^.	Seita.7G275900.1.p^Seita.7G275900.1.p^Q:3-1127,H:108-494^59.794%ID^E:4.26e-153^.^.	WP_093944523_1^WP_093944523_1^Q:12-1019,H:64-394^28.2%ID^E:1.7e-29^.^.	CAB3467960.1^CAB3467960.1^Q:9-1160,H:38-431^62.9%ID^E:6.8e-175^.^.	Seita.7G275900.1.p^Seita.7G275900.1.p^Q:1-375,H:108-494^59.794%ID^E:1.14e-161^.^.	WP_093944523_1^WP_093944523_1^Q:4-339,H:64-394^28.2%ID^E:1.3e-29^.^.	CAB3467960.1^CAB3467960.1^Q:3-384,H:38-429^63.3%ID^E:8.3e-175^.^.	PF00067.23^p450^Cytochrome P450^6-369^E:6.5e-79	.	.	GO:0005506^molecular_function^iron ion binding`GO:0016705^molecular_function^oxidoreductase activity, acting on paired donors, with incorporation or reduction of molecular oxygen`GO:0020037^molecular_function^heme binding`GO:0055114^biological_process^obsolete oxidation-reduction process	.
Transcript_88075	sp|Q43135|C79A1_SORBI^sp|Q43135|C79A1_SORBI^Q:274-978,H:75-312^85.294%ID^E:1.22e-147^.^.	Transcript_88075.p1	115-978[+]	sp|Q43135|C79A1_SORBI^sp|Q43135|C79A1_SORBI^Q:14-288,H:20-312^77.474%ID^E:1.94e-158^.^.	Seita.4G236100.1.p^Seita.4G236100.1.p^Q:220-978,H:40-293^80.709%ID^E:5.44e-157^.^.	.	TVU44164.1^TVU44164.1^Q:115-978,H:1-294^88.1%ID^E:5.4e-187^.^.	Seita.4G236100.1.p^Seita.4G236100.1.p^Q:9-288,H:14-293^79.359%ID^E:1.79e-168^.^.	.	TVU44164.1^TVU44164.1^Q:1-288,H:1-294^88.1%ID^E:1.4e-186^.^.	PF00067.23^p450^Cytochrome P450^48-286^E:1.3e-18	.	ExpAA=30.54^PredHel=1^Topology=o10-32i	GO:0005506^molecular_function^iron ion binding`GO:0016705^molecular_function^oxidoreductase activity, acting on paired donors, with incorporation or reduction of molecular oxygen`GO:0020037^molecular_function^heme binding`GO:0055114^biological_process^obsolete oxidation-reduction process	.
Transcript_88572	sp|A0A1B4XBH0|SDNE_SORAA^sp|A0A1B4XBH0|SDNE_SORAA^Q:1-1002,H:164-511^40.688%ID^E:3.32e-80^.^.	Transcript_88572.p1	1-1020[+]	sp|A0A1B4XBH0|SDNE_SORAA^sp|A0A1B4XBH0|SDNE_SORAA^Q:1-334,H:164-511^40.688%ID^E:1.64e-80^.^.	Seita.6G132000.1.p^Seita.6G132000.1.p^Q:103-912,H:210-474^25.091%ID^E:6.49e-18^.^.	WP_070394280_1^WP_070394280_1^Q:325-912,H:295-488^31.3%ID^E:1.4e-22^.^.	XP_018384569.1^XP_018384569.1^Q:1-1017,H:160-498^100%ID^E:2.1e-249^.^.	Seita.6G132000.1.p^Seita.6G132000.1.p^Q:35-304,H:210-474^25.091%ID^E:4.04e-18^.^.	WP_070394280_1^WP_070394280_1^Q:109-304,H:295-488^31.3%ID^E:9.9e-23^.^.	XP_018384569.1^XP_018384569.1^Q:1-339,H:160-498^100%ID^E:9.5e-250^.^.	PF00067.23^p450^Cytochrome P450^4-315^E:2.1e-46	.	.	GO:0005506^molecular_function^iron ion binding`GO:0016705^molecular_function^oxidoreductase activity, acting on paired donors, with incorporation or reduction of molecular oxygen`GO:0020037^molecular_function^heme binding`GO:0055114^biological_process^obsolete oxidation-reduction process	.
Transcript_88643	sp|Q43257|C71C4_MAIZE^sp|Q43257|C71C4_MAIZE^Q:2-913,H:243-536^54.934%ID^E:5.33e-98^.^.	Transcript_88643.p1	2-928[+]	sp|Q43255|C71C2_MAIZE^sp|Q43255|C71C2_MAIZE^Q:1-305,H:237-534^51.78%ID^E:1.96e-106^.^.	Seita.6G097500.1.p^Seita.6G097500.1.p^Q:2-940,H:225-537^76.358%ID^E:2.3e-159^.^.	WP_012412539_1^WP_012412539_1^Q:275-898,H:311-508^30.8%ID^E:8.6e-22^.^.	OQU80202.1^OQU80202.1^Q:2-919,H:140-440^80.4%ID^E:5e-170^.^.	Seita.6G097500.1.p^Seita.6G097500.1.p^Q:1-304,H:225-528^77.961%ID^E:2.53e-166^.^.	WP_012412539_1^WP_012412539_1^Q:92-299,H:311-508^30.8%ID^E:6.1e-22^.^.	OQU80202.1^OQU80202.1^Q:1-306,H:140-440^80.4%ID^E:2.4e-170^.^.	PF00067.23^p450^Cytochrome P450^37-299^E:1e-69	.	.	GO:0005506^molecular_function^iron ion binding`GO:0016705^molecular_function^oxidoreductase activity, acting on paired donors, with incorporation or reduction of molecular oxygen`GO:0020037^molecular_function^heme binding`GO:0055114^biological_process^obsolete oxidation-reduction process	.
Transcript_90142	sp|G1XU03|AR282_ARTOA^sp|G1XU03|AR282_ARTOA^Q:82-348,H:48-135^31.111%ID^E:1.54e-06^.^.	Transcript_90142.p1	1-360[+]	sp|A8NCK4|COX1_COPC7^sp|A8NCK4|COX1_COPC7^Q:5-90,H:25-110^37.209%ID^E:9.15e-14^.^.	.	WP_117289197_1^WP_117289197_1^Q:31-345,H:8-107^28.6%ID^E:7.2e-08^.^.	KAB2107728.1^KAB2107728.1^Q:1-360,H:21-140^99.2%ID^E:1.8e-79^.^.	Seita.4G235500.1.p^Seita.4G235500.1.p^Q:18-91,H:37-109^31.081%ID^E:1.22e-05^.^.	WP_117289197_1^WP_117289197_1^Q:11-115,H:8-107^28.6%ID^E:7.2e-08^.^.	KAB2107728.1^KAB2107728.1^Q:1-120,H:21-140^99.2%ID^E:1.8e-79^.^.	PF00067.23^p450^Cytochrome P450^18-118^E:5.3e-08	.	.	GO:0005506^molecular_function^iron ion binding`GO:0016705^molecular_function^oxidoreductase activity, acting on paired donors, with incorporation or reduction of molecular oxygen`GO:0020037^molecular_function^heme binding`GO:0055114^biological_process^obsolete oxidation-reduction process	.
Transcript_90798	sp|D1MI46|C76BA_SWEMU^sp|D1MI46|C76BA_SWEMU^Q:231-1583,H:53-494^38.816%ID^E:5.08e-104^.^.	Transcript_90798.p1	72-1616[+]	sp|Q8VWZ7|C76B6_CATRO^sp|Q8VWZ7|C76B6_CATRO^Q:1-503,H:1-491^38.31%ID^E:4.4e-113^.^.	Seita.6G238300.1.p^Seita.6G238300.1.p^Q:219-1571,H:48-480^76.471%ID^E:0^.^.	WP_013652698_1^WP_013652698_1^Q:138-1577,H:7-465^28.1%ID^E:8.8e-37^.^.	KAG0524195.1^KAG0524195.1^Q:123-1610,H:22-524^85.3%ID^E:3.29999999999988e-311^.^.	Seita.6G238300.1.p^Seita.6G238300.1.p^Q:27-500,H:25-480^76.556%ID^E:0^.^.	WP_013652698_1^WP_013652698_1^Q:68-502,H:50-465^29.1%ID^E:4.9e-37^.^.	TVU04628.1^TVU04628.1^Q:1-513,H:1-517^85.4%ID^E:0^.^.	PF00067.23^p450^Cytochrome P450^34-493^E:4.2e-101	.	ExpAA=19.60^PredHel=1^Topology=i7-25o	GO:0005506^molecular_function^iron ion binding`GO:0016705^molecular_function^oxidoreductase activity, acting on paired donors, with incorporation or reduction of molecular oxygen`GO:0020037^molecular_function^heme binding`GO:0055114^biological_process^obsolete oxidation-reduction process	.
Transcript_91875	sp|P0DPA7|PSIH_PSICU^sp|P0DPA7|PSIH_PSICU^Q:282-554,H:47-138^33.696%ID^E:4.9e-09^.^.	Transcript_91875.p1	3-569[+]	sp|P0DPA7|PSIH_PSICU^sp|P0DPA7|PSIH_PSICU^Q:94-184,H:47-138^33.696%ID^E:5.92e-09^.^.	Seita.6G101900.1.p^Seita.6G101900.1.p^Q:93-542,H:8-135^28%ID^E:3.88e-10^.^.	.	KAF9481944.1^KAF9481944.1^Q:114-542,H:15-139^55.9%ID^E:1.1e-40^.^.	Seita.6G101900.1.p^Seita.6G101900.1.p^Q:31-180,H:8-135^28%ID^E:2.19e-10^.^.	.	KAF9481944.1^KAF9481944.1^Q:38-180,H:15-139^55.9%ID^E:1.1e-40^.^.	PF00067.23^p450^Cytochrome P450^95-180^E:7.4e-09	.	ExpAA=24.81^PredHel=1^Topology=o24-46i	GO:0005506^molecular_function^iron ion binding`GO:0016705^molecular_function^oxidoreductase activity, acting on paired donors, with incorporation or reduction of molecular oxygen`GO:0020037^molecular_function^heme binding`GO:0055114^biological_process^obsolete oxidation-reduction process	.
Transcript_92719	sp|D1MI46|C76BA_SWEMU^sp|D1MI46|C76BA_SWEMU^Q:1-1203,H:97-495^48.02%ID^E:5.54e-119^.^.	Transcript_92719.p1	1-1206[+]	sp|D1MI46|C76BA_SWEMU^sp|D1MI46|C76BA_SWEMU^Q:1-401,H:97-495^49.257%ID^E:1.14e-134^.^.	Seita.9G189800.1.p^Seita.9G189800.1.p^Q:1-1206,H:99-501^84.367%ID^E:0^.^.	WP_099555641_1^WP_099555641_1^Q:202-1200,H:169-480^31.9%ID^E:4.3e-35^.^.	XP_004982584.1^XP_004982584.1^Q:1-1203,H:99-500^84.3%ID^E:8.5e-247^.^.	Seita.9G189800.1.p^Seita.9G189800.1.p^Q:1-402,H:99-501^84.367%ID^E:0^.^.	WP_099555641_1^WP_099555641_1^Q:68-400,H:169-480^31.9%ID^E:2.5e-35^.^.	XP_004982584.1^XP_004982584.1^Q:1-401,H:99-500^84.3%ID^E:2e-247^.^.	PF00067.23^p450^Cytochrome P450^19-384^E:4.1e-87	.	.	GO:0005506^molecular_function^iron ion binding`GO:0016705^molecular_function^oxidoreductase activity, acting on paired donors, with incorporation or reduction of molecular oxygen`GO:0020037^molecular_function^heme binding`GO:0055114^biological_process^obsolete oxidation-reduction process	.
Transcript_94835	sp|O48921|C97B2_SOYBN^sp|O48921|C97B2_SOYBN^Q:181-1779,H:42-573^77.528%ID^E:0^.^.	Transcript_94835.p1	73-1782[+]	sp|O48921|C97B2_SOYBN^sp|O48921|C97B2_SOYBN^Q:22-569,H:27-573^76.138%ID^E:0^.^.	Seita.1G070400.3.p^Seita.1G070400.3.p^Q:175-1779,H:33-567^93.135%ID^E:0^.^.	WP_129886133_1^WP_129886133_1^Q:373-1755,H:50-458^31.7%ID^E:3.8e-62^.^.	TVU32783.1^TVU32783.1^Q:22-1779,H:55-644^90.7%ID^E:0^.^.	Seita.1G070400.3.p^Seita.1G070400.3.p^Q:11-569,H:12-567^91.297%ID^E:0^.^.	WP_129886133_1^WP_129886133_1^Q:101-561,H:50-458^31.7%ID^E:3.4e-63^.^.	TVU32783.1^TVU32783.1^Q:1-569,H:73-644^92.1%ID^E:0^.^.	PF00067.23^p450^Cytochrome P450^98-563^E:1.2e-81	.	.	GO:0005506^molecular_function^iron ion binding`GO:0016705^molecular_function^oxidoreductase activity, acting on paired donors, with incorporation or reduction of molecular oxygen`GO:0020037^molecular_function^heme binding`GO:0055114^biological_process^obsolete oxidation-reduction process	K24543
Transcript_96563	sp|Q7XHW5|C14B1_ORYSJ^sp|Q7XHW5|C14B1_ORYSJ^Q:2-787,H:106-381^72.826%ID^E:2.93e-130^.^.	Transcript_96563.p1	95-787[+]	sp|Q7XHW5|C14B1_ORYSJ^sp|Q7XHW5|C14B1_ORYSJ^Q:1-231,H:137-381^71.837%ID^E:8.15e-113^.^.	Seita.2G434000.3.p^Seita.2G434000.3.p^Q:2-787,H:36-305^82.963%ID^E:1.29e-151^.^.	WP_127749028_1^WP_127749028_1^Q:26-745,H:52-295^29.7%ID^E:1.5e-22^.^.	RLN34875.1^RLN34875.1^Q:2-787,H:100-366^83.9%ID^E:1.1e-151^.^.	Seita.2G434000.3.p^Seita.2G434000.3.p^Q:1-231,H:67-305^82.427%ID^E:7.04e-137^.^.	WP_127749028_1^WP_127749028_1^Q:6-217,H:80-295^31.2%ID^E:3.1e-21^.^.	RLN34875.1^RLN34875.1^Q:1-231,H:132-366^83.8%ID^E:4.1e-133^.^.	PF00067.23^p450^Cytochrome P450^7-222^E:1.7e-26	.	.	GO:0005506^molecular_function^iron ion binding`GO:0016705^molecular_function^oxidoreductase activity, acting on paired donors, with incorporation or reduction of molecular oxygen`GO:0020037^molecular_function^heme binding`GO:0055114^biological_process^obsolete oxidation-reduction process	.
Transcript_99220	sp|P93846|CP51_SORBI^sp|P93846|CP51_SORBI^Q:315-1778,H:1-492^92.276%ID^E:0^.^.	Transcript_99220.p1	3-1781[+]	sp|P93846|CP51_SORBI^sp|P93846|CP51_SORBI^Q:105-592,H:1-492^92.683%ID^E:0^.^.	Seita.8G135900.1.p^Seita.8G135900.1.p^Q:312-1781,H:1-490^94.898%ID^E:0^.^.	APR75533_1^APR75533_1^Q:414-1769,H:20-464^40.6%ID^E:6e-112^.^.	TVU24575.1^TVU24575.1^Q:93-1778,H:52-619^86.5%ID^E:0^.^.	Seita.8G135900.1.p^Seita.8G135900.1.p^Q:104-593,H:1-490^94.898%ID^E:0^.^.	APR75533_1^APR75533_1^Q:138-589,H:20-464^40.6%ID^E:2.5e-113^.^.	TVU24575.1^TVU24575.1^Q:31-592,H:52-619^86.5%ID^E:0^.^.	PF00067.23^p450^Cytochrome P450^142-567^E:1e-62	.	ExpAA=19.82^PredHel=1^Topology=i114-136o	GO:0005506^molecular_function^iron ion binding`GO:0016705^molecular_function^oxidoreductase activity, acting on paired donors, with incorporation or reduction of molecular oxygen`GO:0020037^molecular_function^heme binding`GO:0055114^biological_process^obsolete oxidation-reduction process	K05917
Transcript_99457	sp|Q42602|C89A2_ARATH^sp|Q42602|C89A2_ARATH^Q:9-1136,H:120-493^55.291%ID^E:1.32e-119^.^.	Transcript_99457.p2	165-1196[+]	sp|Q42602|C89A2_ARATH^sp|Q42602|C89A2_ARATH^Q:1-335,H:172-504^56.677%ID^E:1.57e-121^.^.	Seita.9G192600.1.p^Seita.9G192600.1.p^Q:3-1196,H:120-518^86.717%ID^E:0^.^.	APR79856_1^APR79856_1^Q:6-1097,H:77-411^25.8%ID^E:6.5e-23^.^.	KAF8672178.1^KAF8672178.1^Q:3-1187,H:124-516^89.1%ID^E:1.1e-251^.^.	Seita.9G192600.1.p^Seita.9G192600.1.p^Q:1-344,H:175-518^87.5%ID^E:0^.^.	WP_007142046_1^WP_007142046_1^Q:132-334,H:272-462^32.5%ID^E:7.6e-21^.^.	RLN43071.1^RLN43071.1^Q:2-337,H:175-510^90.5%ID^E:5.2e-221^.^.	PF00067.23^p450^Cytochrome P450^4-324^E:2.5e-71	sigP:1^18^0.717^YES	.	GO:0005506^molecular_function^iron ion binding`GO:0016705^molecular_function^oxidoreductase activity, acting on paired donors, with incorporation or reduction of molecular oxygen`GO:0020037^molecular_function^heme binding`GO:0055114^biological_process^obsolete oxidation-reduction process	K24184
Transcript_99630	sp|Q93VK5|LUT5_ARATH^sp|Q93VK5|LUT5_ARATH^Q:123-1298,H:113-504^81.888%ID^E:0^.^.	Transcript_99630.p1	3-1298[+]	sp|Q93VK5|LUT5_ARATH^sp|Q93VK5|LUT5_ARATH^Q:12-432,H:87-504^77.672%ID^E:0^.^.	Seita.1G367300.1.p^Seita.1G367300.1.p^Q:3-1298,H:106-537^93.981%ID^E:0^.^.	WP_093944523_1^WP_093944523_1^Q:201-1256,H:20-356^33.8%ID^E:1.2e-60^.^.	PAN08967.1^PAN08967.1^Q:3-1298,H:99-530^95.1%ID^E:3.8e-300^.^.	Seita.1G367300.1.p^Seita.1G367300.1.p^Q:1-432,H:106-537^93.981%ID^E:0^.^.	WP_093944523_1^WP_093944523_1^Q:67-418,H:20-356^33.8%ID^E:1.2e-60^.^.	PAN08967.1^PAN08967.1^Q:1-432,H:99-530^95.1%ID^E:3.8e-300^.^.	PF00067.23^p450^Cytochrome P450^49-418^E:3.4e-70	.	.	GO:0005506^molecular_function^iron ion binding`GO:0016705^molecular_function^oxidoreductase activity, acting on paired donors, with incorporation or reduction of molecular oxygen`GO:0020037^molecular_function^heme binding`GO:0055114^biological_process^obsolete oxidation-reduction process	K15747
Transcript_99699	sp|B9DFU2|MAX1_ARATH^sp|B9DFU2|MAX1_ARATH^Q:169-1707,H:31-521^52.14%ID^E:3.49e-166^.^.	Transcript_99699.p1	67-1713[+]	sp|B9DFU2|MAX1_ARATH^sp|B9DFU2|MAX1_ARATH^Q:26-547,H:21-521^51.336%ID^E:6.1e-180^.^.	Seita.1G035200.3.p^Seita.1G035200.3.p^Q:67-1713,H:1-550^88.849%ID^E:0^.^.	WP_013560294_1^WP_013560294_1^Q:202-1719,H:2-451^25.4%ID^E:9.7e-38^.^.	OEL32318.1^OEL32318.1^Q:67-1710,H:1-554^89.5%ID^E:0^.^.	Seita.1G035200.3.p^Seita.1G035200.3.p^Q:1-549,H:1-550^88.849%ID^E:0^.^.	WP_013560294_1^WP_013560294_1^Q:46-548,H:2-448^25.4%ID^E:2.6e-38^.^.	OEL32318.1^OEL32318.1^Q:1-548,H:1-554^89.5%ID^E:0^.^.	PF00067.23^p450^Cytochrome P450^51-527^E:1.1e-82	.	ExpAA=23.04^PredHel=1^Topology=i21-43o	GO:0005506^molecular_function^iron ion binding`GO:0016705^molecular_function^oxidoreductase activity, acting on paired donors, with incorporation or reduction of molecular oxygen`GO:0020037^molecular_function^heme binding`GO:0055114^biological_process^obsolete oxidation-reduction process	K20771
Transcript_101197	sp|P48418|C75A1_PETHY^sp|P48418|C75A1_PETHY^Q:305-1657,H:62-504^58.315%ID^E:0^.^.	Transcript_101197.p1	98-1663[+]	sp|P48418|C75A1_PETHY^sp|P48418|C75A1_PETHY^Q:20-520,H:15-504^57.086%ID^E:0^.^.	Seita.9G393400.1.p^Seita.9G393400.1.p^Q:98-1663,H:1-523^83.81%ID^E:0^.^.	WP_012234495_1^WP_012234495_1^Q:221-1558,H:24-443^27.6%ID^E:2.6e-31^.^.	OEL36354.1^OEL36354.1^Q:98-1660,H:1-520^90.4%ID^E:0^.^.	Seita.9G393400.1.p^Seita.9G393400.1.p^Q:1-522,H:1-523^87.619%ID^E:0^.^.	WP_012234495_1^WP_012234495_1^Q:42-487,H:24-443^27.6%ID^E:6.3e-32^.^.	OEL36354.1^OEL36354.1^Q:1-521,H:1-520^90.4%ID^E:0^.^.	PF00067.23^p450^Cytochrome P450^42-503^E:4.4e-95	.	.	GO:0005506^molecular_function^iron ion binding`GO:0016705^molecular_function^oxidoreductase activity, acting on paired donors, with incorporation or reduction of molecular oxygen`GO:0020037^molecular_function^heme binding`GO:0055114^biological_process^obsolete oxidation-reduction process	K13083
Transcript_101830	sp|Q2QYH7|C14C2_ORYSJ^sp|Q2QYH7|C14C2_ORYSJ^Q:176-1642,H:27-514^82.822%ID^E:0^.^.	Transcript_101830.p1	98-1669[+]	sp|Q2QYH7|C14C2_ORYSJ^sp|Q2QYH7|C14C2_ORYSJ^Q:5-523,H:4-522^81.346%ID^E:0^.^.	Seita.7G304000.1.p^Seita.7G304000.1.p^Q:176-1642,H:27-515^79.592%ID^E:0^.^.	WP_011552379_1^WP_011552379_1^Q:392-1645,H:42-451^31.2%ID^E:6.2e-51^.^.	XP_039844238.1^XP_039844238.1^Q:119-1666,H:3-519^84.9%ID^E:0^.^.	Seita.7G304000.1.p^Seita.7G304000.1.p^Q:1-523,H:1-523^78.817%ID^E:0^.^.	WP_011552379_1^WP_011552379_1^Q:99-516,H:42-451^31.2%ID^E:5.2e-52^.^.	XP_039844238.1^XP_039844238.1^Q:8-523,H:3-519^84.9%ID^E:0^.^.	PF00067.23^p450^Cytochrome P450^94-499^E:1.7e-81	.	ExpAA=40.10^PredHel=2^Topology=o10-32i96-118o	GO:0005506^molecular_function^iron ion binding`GO:0016705^molecular_function^oxidoreductase activity, acting on paired donors, with incorporation or reduction of molecular oxygen`GO:0020037^molecular_function^heme binding`GO:0055114^biological_process^obsolete oxidation-reduction process	K24544
Transcript_102825	sp|O16805|CP4D1_DROSI^sp|O16805|CP4D1_DROSI^Q:112-1533,H:36-510^46.68%ID^E:3.15e-154^.^.	Transcript_102825.p1	10-1554[+]	sp|O16805|CP4D1_DROSI^sp|O16805|CP4D1_DROSI^Q:35-510,H:36-512^46.694%ID^E:9.16e-156^.^.	Seita.5G123900.1.p^Seita.5G123900.1.p^Q:202-1509,H:89-518^28.976%ID^E:1.56e-42^.^.	WP_012684730_1^WP_012684730_1^Q:94-1533,H:1-446^27%ID^E:1e-44^.^.	XP_031638529.1^XP_031638529.1^Q:10-1539,H:1-512^85.2%ID^E:1.20000000015428e-314^.^.	Seita.5G123900.1.p^Seita.5G123900.1.p^Q:65-500,H:89-518^28.976%ID^E:8.01e-43^.^.	WP_012684730_1^WP_012684730_1^Q:29-508,H:1-446^27%ID^E:6.4e-45^.^.	XP_031638529.1^XP_031638529.1^Q:1-510,H:1-512^85.2%ID^E:1.60000000004102e-314^.^.	PF00067.23^p450^Cytochrome P450^35-503^E:9e-118	.	ExpAA=19.63^PredHel=1^Topology=i2-19o	GO:0005506^molecular_function^iron ion binding`GO:0016705^molecular_function^oxidoreductase activity, acting on paired donors, with incorporation or reduction of molecular oxygen`GO:0020037^molecular_function^heme binding`GO:0055114^biological_process^obsolete oxidation-reduction process	.
Transcript_103111	sp|Q6TBX7|LUT1_ARATH^sp|Q6TBX7|LUT1_ARATH^Q:1-381,H:413-539^71.654%ID^E:4.29e-64^.^.	Transcript_103111.p1	1-396[+]	sp|Q6TBX7|LUT1_ARATH^sp|Q6TBX7|LUT1_ARATH^Q:1-127,H:413-539^71.654%ID^E:2.4e-66^.^.	Seita.9G336100.4.p^Seita.9G336100.4.p^Q:1-411,H:260-396^90.511%ID^E:8.84e-87^.^.	WP_013664552_1^WP_013664552_1^Q:1-363,H:308-424^39.7%ID^E:9.4e-19^.^.	KAG0550346.1^KAG0550346.1^Q:1-420,H:202-341^89.3%ID^E:4.2e-81^.^.	Seita.9G336100.4.p^Seita.9G336100.4.p^Q:1-131,H:260-390^92.366%ID^E:8.69e-88^.^.	WP_013664552_1^WP_013664552_1^Q:1-121,H:308-424^39.7%ID^E:2.3e-20^.^.	KAG0550346.1^KAG0550346.1^Q:1-130,H:202-331^91.5%ID^E:5.2e-80^.^.	PF00067.23^p450^Cytochrome P450^3-111^E:1e-26	.	.	GO:0005506^molecular_function^iron ion binding`GO:0016705^molecular_function^oxidoreductase activity, acting on paired donors, with incorporation or reduction of molecular oxygen`GO:0020037^molecular_function^heme binding`GO:0055114^biological_process^obsolete oxidation-reduction process	K09837
Transcript_104399	sp|A8NCK4|COX1_COPC7^sp|A8NCK4|COX1_COPC7^Q:194-397,H:45-112^44.118%ID^E:5.01e-10^.^.	Transcript_104399.p1	2-403[+]	sp|A8NCK4|COX1_COPC7^sp|A8NCK4|COX1_COPC7^Q:29-132,H:7-112^39.252%ID^E:2.08e-15^.^.	.	.	KDR72343.1^KDR72343.1^Q:98-397,H:10-106^56%ID^E:9.8e-29^.^.	Seita.1G019400.1.p^Seita.1G019400.1.p^Q:18-132,H:14-119^28.448%ID^E:1.15e-06^.^.	.	KDR72343.1^KDR72343.1^Q:33-132,H:10-106^56%ID^E:9.8e-29^.^.	PF00067.23^p450^Cytochrome P450^57-131^E:3.1e-07	.	ExpAA=27.53^PredHel=1^Topology=o22-44i	GO:0005506^molecular_function^iron ion binding`GO:0016705^molecular_function^oxidoreductase activity, acting on paired donors, with incorporation or reduction of molecular oxygen`GO:0020037^molecular_function^heme binding`GO:0055114^biological_process^obsolete oxidation-reduction process	.
Transcript_106517	sp|A3A871|C71Z6_ORYSJ^sp|A3A871|C71Z6_ORYSJ^Q:11-667,H:219-447^47.598%ID^E:1.04e-65^.^.	Transcript_106517.p1	77-667[+]	sp|A3A871|C71Z6_ORYSJ^sp|A3A871|C71Z6_ORYSJ^Q:31-197,H:281-447^56.886%ID^E:6.78e-71^.^.	Seita.9G176800.2.p^Seita.9G176800.2.p^Q:2-667,H:219-440^81.081%ID^E:4.23e-122^.^.	WP_011612600_1^WP_011612600_1^Q:89-664,H:206-387^29.7%ID^E:1.3e-18^.^.	OEL14118.1^OEL14118.1^Q:2-667,H:218-439^82.4%ID^E:1.5e-127^.^.	Seita.9G176800.2.p^Seita.9G176800.2.p^Q:1-197,H:244-440^79.188%ID^E:2.53e-115^.^.	WP_011612600_1^WP_011612600_1^Q:5-196,H:206-387^29.7%ID^E:2.6e-19^.^.	OEL14118.1^OEL14118.1^Q:1-197,H:243-439^81.7%ID^E:1.7e-111^.^.	PF00067.23^p450^Cytochrome P450^3-197^E:4.7e-51	.	.	GO:0005506^molecular_function^iron ion binding`GO:0016705^molecular_function^oxidoreductase activity, acting on paired donors, with incorporation or reduction of molecular oxygen`GO:0020037^molecular_function^heme binding`GO:0055114^biological_process^obsolete oxidation-reduction process	.
Transcript_108258	sp|G1XU03|AR282_ARTOA^sp|G1XU03|AR282_ARTOA^Q:100-669,H:45-236^35.938%ID^E:1.36e-39^.^.	Transcript_108258.p1	1-783[+]	sp|G1XU03|AR282_ARTOA^sp|G1XU03|AR282_ARTOA^Q:3-223,H:13-236^37.5%ID^E:9.33e-51^.^.	Seita.8G123500.1.p^Seita.8G123500.1.p^Q:100-702,H:54-253^24.402%ID^E:1.33e-13^.^.	WP_012238353_1^WP_012238353_1^Q:25-528,H:15-186^24.4%ID^E:1.6e-09^.^.	KAF1837103.1^KAF1837103.1^Q:1-783,H:6-266^84.3%ID^E:1e-161^.^.	Seita.8G123500.1.p^Seita.8G123500.1.p^Q:2-234,H:25-253^26.556%ID^E:5.58e-20^.^.	WP_012238353_1^WP_012238353_1^Q:9-176,H:15-186^24.4%ID^E:1.6e-09^.^.	KAF1837103.1^KAF1837103.1^Q:1-261,H:6-266^84.3%ID^E:1e-161^.^.	PF00067.23^p450^Cytochrome P450^26-234^E:2.4e-23	.	.	GO:0005506^molecular_function^iron ion binding`GO:0016705^molecular_function^oxidoreductase activity, acting on paired donors, with incorporation or reduction of molecular oxygen`GO:0020037^molecular_function^heme binding`GO:0055114^biological_process^obsolete oxidation-reduction process	.
Transcript_108858	sp|A8NCK6|COX2_COPC7^sp|A8NCK6|COX2_COPC7^Q:6-338,H:261-373^38.333%ID^E:3.07e-14^.^.	Transcript_108858.p2	3-338[+]	sp|A8NCK6|COX2_COPC7^sp|A8NCK6|COX2_COPC7^Q:2-112,H:261-373^38.333%ID^E:2.76e-14^.^.	Seita.6G155100.1.p^Seita.6G155100.1.p^Q:210-329,H:359-398^45%ID^E:5.77e-06^.^.	WP_099555641_1^WP_099555641_1^Q:210-329,H:316-355^55%ID^E:3.9e-05^.^.	XP_007679032.1^XP_007679032.1^Q:6-338,H:173-280^73.9%ID^E:3.7e-49^.^.	Seita.6G155100.1.p^Seita.6G155100.1.p^Q:70-109,H:359-398^45%ID^E:5.19e-06^.^.	WP_099555641_1^WP_099555641_1^Q:70-109,H:316-355^55%ID^E:3.9e-05^.^.	XP_007679032.1^XP_007679032.1^Q:2-112,H:173-280^73.9%ID^E:3.7e-49^.^.	PF00067.23^p450^Cytochrome P450^26-111^E:5.4e-13	.	.	GO:0005506^molecular_function^iron ion binding`GO:0016705^molecular_function^oxidoreductase activity, acting on paired donors, with incorporation or reduction of molecular oxygen`GO:0020037^molecular_function^heme binding`GO:0055114^biological_process^obsolete oxidation-reduction process	.
Transcript_109167	sp|Q0CJ57|ATE_ASPTN^sp|Q0CJ57|ATE_ASPTN^Q:4-855,H:58-334^30.07%ID^E:7.64e-38^.^.	Transcript_109167.p1	1-855[+]	sp|Q0CJ57|ATE_ASPTN^sp|Q0CJ57|ATE_ASPTN^Q:2-285,H:58-334^30.07%ID^E:6.88e-38^.^.	Seita.9G083600.1.p^Seita.9G083600.1.p^Q:319-855,H:243-414^26.667%ID^E:8.51e-13^.^.	.	RII22347.1^RII22347.1^Q:4-855,H:121-404^98.6%ID^E:2.4e-206^.^.	Seita.9G083600.1.p^Seita.9G083600.1.p^Q:107-285,H:243-414^26.667%ID^E:7.66e-13^.^.	.	RII22347.1^RII22347.1^Q:2-285,H:121-404^98.6%ID^E:2.4e-206^.^.	PF00067.23^p450^Cytochrome P450^69-278^E:1.4e-27	.	.	GO:0005506^molecular_function^iron ion binding`GO:0016705^molecular_function^oxidoreductase activity, acting on paired donors, with incorporation or reduction of molecular oxygen`GO:0020037^molecular_function^heme binding`GO:0055114^biological_process^obsolete oxidation-reduction process	.
Transcript_110449	sp|Q4WAZ6|FMAG_ASPFU^sp|Q4WAZ6|FMAG_ASPFU^Q:1-345,H:258-378^37.19%ID^E:1.58e-21^.^.	Transcript_110449.p1	1-345[+]	sp|Q4WAZ6|FMAG_ASPFU^sp|Q4WAZ6|FMAG_ASPFU^Q:1-115,H:258-378^37.19%ID^E:1.43e-21^.^.	Seita.4G216300.1.p^Seita.4G216300.1.p^Q:136-345,H:318-387^41.429%ID^E:3.13e-11^.^.	WP_080807392_1^WP_080807392_1^Q:103-345,H:258-336^33.3%ID^E:1.6e-07^.^.	KDR69747.1^KDR69747.1^Q:1-345,H:253-367^67.8%ID^E:1.2e-44^.^.	Seita.4G216300.1.p^Seita.4G216300.1.p^Q:46-115,H:318-387^41.429%ID^E:2.82e-11^.^.	WP_080807392_1^WP_080807392_1^Q:35-115,H:258-336^33.3%ID^E:1.6e-07^.^.	KDR69747.1^KDR69747.1^Q:1-115,H:253-367^67.8%ID^E:1.2e-44^.^.	PF00067.23^p450^Cytochrome P450^3-115^E:1.2e-22	.	.	GO:0005506^molecular_function^iron ion binding`GO:0016705^molecular_function^oxidoreductase activity, acting on paired donors, with incorporation or reduction of molecular oxygen`GO:0020037^molecular_function^heme binding`GO:0055114^biological_process^obsolete oxidation-reduction process	.
Transcript_110470	sp|P48422|C86A1_ARATH^sp|P48422|C86A1_ARATH^Q:1-1248,H:37-450^72.596%ID^E:0^.^.	Transcript_110470.p1	1-1314[+]	sp|P48422|C86A1_ARATH^sp|P48422|C86A1_ARATH^Q:1-418,H:37-452^72.488%ID^E:0^.^.	Seita.5G386300.1.p^Seita.5G386300.1.p^Q:1-1248,H:46-461^96.154%ID^E:0^.^.	WP_106748396_1^WP_106748396_1^Q:163-1266,H:62-403^26.4%ID^E:2.1e-22^.^.	CAD6229070.1^CAD6229070.1^Q:1-1254,H:46-463^96.7%ID^E:9.2e-302^.^.	Seita.5G386300.1.p^Seita.5G386300.1.p^Q:1-418,H:46-463^96.172%ID^E:0^.^.	WP_106748396_1^WP_106748396_1^Q:55-422,H:62-403^26.4%ID^E:2.1e-22^.^.	CAD6229070.1^CAD6229070.1^Q:1-418,H:46-463^96.7%ID^E:9.2e-302^.^.	PF00067.23^p450^Cytochrome P450^50-418^E:1.7e-48	.	.	GO:0005506^molecular_function^iron ion binding`GO:0016705^molecular_function^oxidoreductase activity, acting on paired donors, with incorporation or reduction of molecular oxygen`GO:0020037^molecular_function^heme binding`GO:0055114^biological_process^obsolete oxidation-reduction process	K15401
Transcript_111734	sp|Q9VFJ0|CA131_DROME^sp|Q9VFJ0|CA131_DROME^Q:10-417,H:267-404^40.58%ID^E:1.97e-18^.^.	Transcript_111734.p1	1-417[+]	sp|Q9VFJ0|CA131_DROME^sp|Q9VFJ0|CA131_DROME^Q:4-139,H:267-404^40.58%ID^E:6.2e-24^.^.	Seita.1G042800.3.p^Seita.1G042800.3.p^Q:55-417,H:235-353^38.525%ID^E:3.16e-16^.^.	WP_012392273_1^WP_012392273_1^Q:22-417,H:223-359^33.8%ID^E:7.8e-16^.^.	XP_031639345.1^XP_031639345.1^Q:1-417,H:275-413^87.1%ID^E:3.7e-76^.^.	Seita.1G042800.3.p^Seita.1G042800.3.p^Q:19-139,H:235-353^38.525%ID^E:4.13e-19^.^.	WP_012392273_1^WP_012392273_1^Q:8-139,H:223-359^33.8%ID^E:7.8e-16^.^.	XP_031639345.1^XP_031639345.1^Q:1-139,H:275-413^87.1%ID^E:3.7e-76^.^.	PF00067.23^p450^Cytochrome P450^6-138^E:3.5e-33	.	.	GO:0005506^molecular_function^iron ion binding`GO:0016705^molecular_function^oxidoreductase activity, acting on paired donors, with incorporation or reduction of molecular oxygen`GO:0020037^molecular_function^heme binding`GO:0055114^biological_process^obsolete oxidation-reduction process	.
Transcript_112062	sp|Q0JFI2|C93G1_ORYSJ^sp|Q0JFI2|C93G1_ORYSJ^Q:6-404,H:387-513^75.188%ID^E:2.82e-63^.^.	Transcript_112062.p1	3-416[+]	sp|Q0JFI2|C93G1_ORYSJ^sp|Q0JFI2|C93G1_ORYSJ^Q:2-134,H:387-513^75.188%ID^E:1.66e-64^.^.	Seita.1G019400.1.p^Seita.1G019400.1.p^Q:3-416,H:408-544^78.014%ID^E:6.24e-70^.^.	WP_095981803_1^WP_095981803_1^Q:15-344,H:336-440^36.4%ID^E:1.6e-11^.^.	XP_034601923.1^XP_034601923.1^Q:6-413,H:401-538^85.5%ID^E:7.9e-74^.^.	Seita.1G019400.1.p^Seita.1G019400.1.p^Q:1-138,H:408-544^78.014%ID^E:5.91e-70^.^.	WP_095981803_1^WP_095981803_1^Q:5-114,H:336-440^36.4%ID^E:2.4e-12^.^.	XP_034601923.1^XP_034601923.1^Q:2-137,H:401-538^85.5%ID^E:1.7e-75^.^.	PF00067.23^p450^Cytochrome P450^3-99^E:2.6e-27	.	.	GO:0005506^molecular_function^iron ion binding`GO:0016705^molecular_function^oxidoreductase activity, acting on paired donors, with incorporation or reduction of molecular oxygen`GO:0020037^molecular_function^heme binding`GO:0055114^biological_process^obsolete oxidation-reduction process	.
Transcript_112253	sp|A8NCK6|COX2_COPC7^sp|A8NCK6|COX2_COPC7^Q:119-583,H:50-205^40.385%ID^E:7.44e-35^.^.	Transcript_112253.p1	2-607[+]	sp|A8NCK4|COX1_COPC7^sp|A8NCK4|COX1_COPC7^Q:28-194,H:34-202^43.787%ID^E:2.02e-41^.^.	Seita.8G123500.1.p^Seita.8G123500.1.p^Q:170-577,H:72-212^23.944%ID^E:2.47e-09^.^.	WP_107806628_1^WP_107806628_1^Q:74-574,H:9-171^22.4%ID^E:0.0004^.^.	KAF8905477.1^KAF8905477.1^Q:59-607,H:22-204^63.4%ID^E:3.4e-82^.^.	Seita.8G123500.1.p^Seita.8G123500.1.p^Q:7-192,H:19-212^26.904%ID^E:1.35e-15^.^.	WP_107806628_1^WP_107806628_1^Q:25-191,H:9-171^22.4%ID^E:0.0004^.^.	KAF8905477.1^KAF8905477.1^Q:20-202,H:22-204^63.4%ID^E:3.4e-82^.^.	PF00067.23^p450^Cytochrome P450^31-173^E:3.8e-12	.	ExpAA=11.35^PredHel=1^Topology=o4-21i	GO:0005506^molecular_function^iron ion binding`GO:0016705^molecular_function^oxidoreductase activity, acting on paired donors, with incorporation or reduction of molecular oxygen`GO:0020037^molecular_function^heme binding`GO:0055114^biological_process^obsolete oxidation-reduction process	.
Transcript_112915	sp|A1DA63|FTME_NEOFI^sp|A1DA63|FTME_NEOFI^Q:17-364,H:243-367^34.127%ID^E:1.26e-15^.^.	Transcript_112915.p1	2-370[+]	sp|A1DA63|FTME_NEOFI^sp|A1DA63|FTME_NEOFI^Q:6-121,H:243-367^34.127%ID^E:1.13e-15^.^.	Seita.4G216300.1.p^Seita.4G216300.1.p^Q:191-364,H:321-378^44.828%ID^E:1.83e-08^.^.	.	RYN42223.1^RYN42223.1^Q:2-370,H:224-346^99.2%ID^E:1.2e-80^.^.	Seita.4G216300.1.p^Seita.4G216300.1.p^Q:64-121,H:321-378^44.828%ID^E:1.65e-08^.^.	.	RYN42223.1^RYN42223.1^Q:1-123,H:224-346^99.2%ID^E:1.2e-80^.^.	PF00067.23^p450^Cytochrome P450^41-121^E:1.6e-14	.	.	GO:0005506^molecular_function^iron ion binding`GO:0016705^molecular_function^oxidoreductase activity, acting on paired donors, with incorporation or reduction of molecular oxygen`GO:0020037^molecular_function^heme binding`GO:0055114^biological_process^obsolete oxidation-reduction process	.
Transcript_113266	sp|O48958|C71E1_SORBI^sp|O48958|C71E1_SORBI^Q:9-842,H:168-446^50.709%ID^E:1.41e-96^.^.`sp|O48958|C71E1_SORBI^sp|O48958|C71E1_SORBI^Q:844-1077,H:447-524^58.974%ID^E:1.41e-96^.^.	Transcript_113266.p1	3-860[+]	sp|O48958|C71E1_SORBI^sp|O48958|C71E1_SORBI^Q:3-280,H:168-446^50.709%ID^E:1.45e-91^.^.	Seita.2G107500.2.p^Seita.2G107500.2.p^Q:3-857,H:182-475^80.612%ID^E:8.2e-164^.^.`Seita.2G107500.2.p^Seita.2G107500.2.p^Q:844-1086,H:471-551^90.123%ID^E:8.2e-164^.^.	WP_048533162_1^WP_048533162_1^Q:24-836,H:127-381^24.9%ID^E:2.9e-16^.^.	RLM87653.1^RLM87653.1^Q:3-857,H:44-329^85.3%ID^E:1.2e-169^.^.	Seita.2G107500.3.p^Seita.2G107500.3.p^Q:1-285,H:17-310^80.612%ID^E:2.13e-165^.^.	WP_048533162_1^WP_048533162_1^Q:8-278,H:127-381^24.9%ID^E:6.3e-17^.^.	RLM87653.1^RLM87653.1^Q:1-285,H:44-329^85.3%ID^E:1.7e-171^.^.	PF00067.23^p450^Cytochrome P450^8-280^E:3.7e-55	.	.	GO:0005506^molecular_function^iron ion binding`GO:0016705^molecular_function^oxidoreductase activity, acting on paired donors, with incorporation or reduction of molecular oxygen`GO:0020037^molecular_function^heme binding`GO:0055114^biological_process^obsolete oxidation-reduction process	.
Transcript_113885	sp|Q9W130|CP9C1_DROME^sp|Q9W130|CP9C1_DROME^Q:6-386,H:187-306^28.125%ID^E:0.000195^.^.	Transcript_113885.p1	3-404[+]	sp|Q9W130|CP9C1_DROME^sp|Q9W130|CP9C1_DROME^Q:2-128,H:187-306^28.125%ID^E:1.63e-07^.^.	.	.	XP_031635120.1^XP_031635120.1^Q:6-404,H:193-324^61.7%ID^E:4.8e-42^.^.	.	.	XP_031635120.1^XP_031635120.1^Q:2-134,H:193-324^61.7%ID^E:4.8e-42^.^.	PF00067.23^p450^Cytochrome P450^3-109^E:1.7e-06	.	.	GO:0005506^molecular_function^iron ion binding`GO:0016705^molecular_function^oxidoreductase activity, acting on paired donors, with incorporation or reduction of molecular oxygen`GO:0020037^molecular_function^heme binding`GO:0055114^biological_process^obsolete oxidation-reduction process	.
Transcript_115432	sp|P85191|CP450_HELAN^sp|P85191|CP450_HELAN^Q:363-130,H:69-144^55.128%ID^E:3.86e-27^.^.	.	.	.	Seita.5G388600.1.p^Seita.5G388600.1.p^Q:363-133,H:434-510^90.909%ID^E:2.4e-42^.^.	WP_047855779_1^WP_047855779_1^Q:366-202,H:357-407^47.3%ID^E:3.6e-07^.^.	KAF8717071.1^KAF8717071.1^Q:363-97,H:429-517^93.3%ID^E:2.4e-49^.^.	.	.	.	.	.	.	.	.
Transcript_115888	sp|A0A2Z5TMB8|HIMC_ASPJA^sp|A0A2Z5TMB8|HIMC_ASPJA^Q:1-204,H:465-525^50%ID^E:6.02e-16^.^.	Transcript_115888.p1	1-372[+]	sp|D4AY62|A1131_ARTBC^sp|D4AY62|A1131_ARTBC^Q:1-116,H:398-494^39.655%ID^E:3.63e-18^.^.	Seita.1G219200.1.p^Seita.1G219200.1.p^Q:1-360,H:415-513^33.058%ID^E:7.7e-14^.^.	WP_025415033_1^WP_025415033_1^Q:1-198,H:367-429^45.5%ID^E:1.5e-10^.^.	KAF9556220.1^KAF9556220.1^Q:1-369,H:462-584^85.4%ID^E:5.1e-69^.^.	Seita.1G219200.1.p^Seita.1G219200.1.p^Q:1-115,H:415-508^37.069%ID^E:1.91e-15^.^.	WP_025415033_1^WP_025415033_1^Q:1-66,H:367-429^45.5%ID^E:6.6e-11^.^.	KAF9556220.1^KAF9556220.1^Q:1-123,H:462-584^85.4%ID^E:3.4e-69^.^.	PF00067.23^p450^Cytochrome P450^1-67^E:1e-20	.	.	GO:0005506^molecular_function^iron ion binding`GO:0016705^molecular_function^oxidoreductase activity, acting on paired donors, with incorporation or reduction of molecular oxygen`GO:0020037^molecular_function^heme binding`GO:0055114^biological_process^obsolete oxidation-reduction process	.
Transcript_116790	sp|Q12581|CP52X_CANMA^sp|Q12581|CP52X_CANMA^Q:1-327,H:108-217^45.045%ID^E:6.89e-27^.^.	Transcript_116790.p1	1-330[+]	sp|Q12581|CP52X_CANMA^sp|Q12581|CP52X_CANMA^Q:1-109,H:108-217^45.045%ID^E:6.2e-27^.^.	Seita.9G526100.1.p^Seita.9G526100.1.p^Q:1-321,H:92-204^29.204%ID^E:4.65e-12^.^.	WP_077206225_1^WP_077206225_1^Q:1-315,H:61-166^25.5%ID^E:2.3e-09^.^.	XP_001800031.1^XP_001800031.1^Q:1-330,H:102-211^98.2%ID^E:3.5e-72^.^.	Seita.9G526100.1.p^Seita.9G526100.1.p^Q:1-107,H:92-204^29.204%ID^E:4.18e-12^.^.	WP_077206225_1^WP_077206225_1^Q:1-105,H:61-166^25.5%ID^E:2.3e-09^.^.	XP_001800031.1^XP_001800031.1^Q:1-110,H:102-211^98.2%ID^E:3.5e-72^.^.	PF00067.23^p450^Cytochrome P450^2-110^E:9.1e-10	.	.	GO:0005506^molecular_function^iron ion binding`GO:0016705^molecular_function^oxidoreductase activity, acting on paired donors, with incorporation or reduction of molecular oxygen`GO:0020037^molecular_function^heme binding`GO:0055114^biological_process^obsolete oxidation-reduction process	.
Transcript_117140	sp|Q9GQM9|CP6L1_BLAGE^sp|Q9GQM9|CP6L1_BLAGE^Q:2-307,H:315-416^49.02%ID^E:7.19e-29^.^.	Transcript_117140.p1	2-310[+]	sp|Q9GQM9|CP6L1_BLAGE^sp|Q9GQM9|CP6L1_BLAGE^Q:1-102,H:315-416^49.02%ID^E:6.48e-29^.^.	Seita.1G070400.3.p^Seita.1G070400.3.p^Q:2-304,H:364-468^35.514%ID^E:4.12e-17^.^.	WP_006054476_1^WP_006054476_1^Q:2-307,H:264-361^38.2%ID^E:5e-15^.^.	XP_031629073.1^XP_031629073.1^Q:2-307,H:379-480^80.4%ID^E:1.7e-50^.^.	Seita.1G070400.3.p^Seita.1G070400.3.p^Q:1-101,H:364-468^35.514%ID^E:3.71e-17^.^.	WP_006054476_1^WP_006054476_1^Q:1-102,H:264-361^38.2%ID^E:5e-15^.^.	XP_031629073.1^XP_031629073.1^Q:1-102,H:379-480^80.4%ID^E:1.7e-50^.^.	PF00067.23^p450^Cytochrome P450^1-102^E:3.8e-32	.	.	GO:0005506^molecular_function^iron ion binding`GO:0016705^molecular_function^oxidoreductase activity, acting on paired donors, with incorporation or reduction of molecular oxygen`GO:0020037^molecular_function^heme binding`GO:0055114^biological_process^obsolete oxidation-reduction process	K14999
Transcript_118051	sp|Q9VG17|CP304_DROME^sp|Q9VG17|CP304_DROME^Q:5-376,H:386-509^57.258%ID^E:4.97e-39^.^.	Transcript_118051.p1	2-379[+]	sp|Q9VG17|CP304_DROME^sp|Q9VG17|CP304_DROME^Q:2-125,H:386-509^57.258%ID^E:1.18e-44^.^.	Seita.6G176700.1.p^Seita.6G176700.1.p^Q:5-316,H:257-363^39.252%ID^E:8.48e-15^.^.	WP_114902401_1^WP_114902401_1^Q:11-280,H:329-416^34.4%ID^E:5.2e-11^.^.	XP_031627920.1^XP_031627920.1^Q:5-376,H:389-512^88.7%ID^E:4.1e-73^.^.	Seita.6G176700.1.p^Seita.6G176700.1.p^Q:2-105,H:257-363^39.252%ID^E:7.76e-18^.^.	WP_114902401_1^WP_114902401_1^Q:4-93,H:329-416^34.4%ID^E:5.1e-11^.^.	XP_031627920.1^XP_031627920.1^Q:2-125,H:389-512^88.7%ID^E:3.9e-73^.^.	PF00067.23^p450^Cytochrome P450^2-116^E:3e-33	.	.	GO:0005506^molecular_function^iron ion binding`GO:0016705^molecular_function^oxidoreductase activity, acting on paired donors, with incorporation or reduction of molecular oxygen`GO:0020037^molecular_function^heme binding`GO:0055114^biological_process^obsolete oxidation-reduction process	.
Transcript_119310	sp|Q5VRM7|KAO_ORYSJ^sp|Q5VRM7|KAO_ORYSJ^Q:12-926,H:201-505^86.885%ID^E:0^.^.	Transcript_119310.p1	69-929[+]	sp|Q5VRM7|KAO_ORYSJ^sp|Q5VRM7|KAO_ORYSJ^Q:1-286,H:220-505^87.063%ID^E:0^.^.	Seita.6G089500.1.p^Seita.6G089500.1.p^Q:12-926,H:206-510^94.426%ID^E:0^.^.	WP_062248717_1^WP_062248717_1^Q:6-881,H:150-432^31.1%ID^E:3.9e-35^.^.	XP_004973029.1^XP_004973029.1^Q:12-926,H:206-510^94.4%ID^E:6.8e-208^.^.	Seita.6G089500.1.p^Seita.6G089500.1.p^Q:1-286,H:225-510^94.406%ID^E:0^.^.	WP_062248717_1^WP_062248717_1^Q:14-271,H:179-432^32.1%ID^E:4.6e-35^.^.	XP_004973029.1^XP_004973029.1^Q:1-286,H:225-510^94.4%ID^E:2.1e-195^.^.	PF00067.23^p450^Cytochrome P450^19-256^E:4e-52	.	.	GO:0005506^molecular_function^iron ion binding`GO:0016705^molecular_function^oxidoreductase activity, acting on paired donors, with incorporation or reduction of molecular oxygen`GO:0020037^molecular_function^heme binding`GO:0055114^biological_process^obsolete oxidation-reduction process	K04123
Transcript_119564	sp|A8NCK6|COX2_COPC7^sp|A8NCK6|COX2_COPC7^Q:2-595,H:228-426^45.226%ID^E:6.07e-56^.^.	Transcript_119564.p1	2-643[+]	sp|A8NCK6|COX2_COPC7^sp|A8NCK6|COX2_COPC7^Q:1-198,H:228-426^45.226%ID^E:5.46e-56^.^.	Seita.9G242900.1.p^Seita.9G242900.1.p^Q:236-598,H:302-422^45.082%ID^E:7.3e-27^.^.	WP_080807392_1^WP_080807392_1^Q:245-610,H:271-390^43.1%ID^E:3e-18^.^.	KAF8971478.1^KAF8971478.1^Q:2-643,H:221-435^64.7%ID^E:1.1e-95^.^.	Seita.9G242900.1.p^Seita.9G242900.1.p^Q:79-199,H:302-422^45.082%ID^E:6.57e-27^.^.	WP_080807392_1^WP_080807392_1^Q:82-203,H:271-390^43.1%ID^E:3e-18^.^.	KAF8971478.1^KAF8971478.1^Q:1-214,H:221-435^64.7%ID^E:1.1e-95^.^.	PF00067.23^p450^Cytochrome P450^34-204^E:3.3e-41	.	.	GO:0005506^molecular_function^iron ion binding`GO:0016705^molecular_function^oxidoreductase activity, acting on paired donors, with incorporation or reduction of molecular oxygen`GO:0020037^molecular_function^heme binding`GO:0055114^biological_process^obsolete oxidation-reduction process	.
Transcript_120428	sp|Q2UPC4|ACLL_ASPOR^sp|Q2UPC4|ACLL_ASPOR^Q:30-335,H:251-351^35.294%ID^E:1.01e-11^.^.	Transcript_120428.p1	3-338[+]	sp|Q2UPC4|ACLL_ASPOR^sp|Q2UPC4|ACLL_ASPOR^Q:10-111,H:251-351^35.294%ID^E:9.06e-12^.^.	Seita.9G021400.1.p^Seita.9G021400.1.p^Q:90-335,H:259-343^35.294%ID^E:5.94e-09^.^.	.	RYO54293.1^RYO54293.1^Q:12-338,H:124-232^97.2%ID^E:2e-66^.^.	Seita.9G021400.1.p^Seita.9G021400.1.p^Q:30-111,H:259-343^35.294%ID^E:5.34e-09^.^.	.	RYO54293.1^RYO54293.1^Q:4-112,H:124-232^97.2%ID^E:2e-66^.^.	PF00067.23^p450^Cytochrome P450^31-111^E:8.7e-15	.	.	GO:0005506^molecular_function^iron ion binding`GO:0016705^molecular_function^oxidoreductase activity, acting on paired donors, with incorporation or reduction of molecular oxygen`GO:0020037^molecular_function^heme binding`GO:0055114^biological_process^obsolete oxidation-reduction process	.
Transcript_120797	sp|P17549|CP53_ASPNG^sp|P17549|CP53_ASPNG^Q:3-383,H:221-352^47.368%ID^E:1.38e-29^.^.	Transcript_120797.p1	3-386[+]	sp|P17549|CP53_ASPNG^sp|P17549|CP53_ASPNG^Q:1-127,H:221-352^47.368%ID^E:1.24e-29^.^.	Seita.9G173500.1.p^Seita.9G173500.1.p^Q:96-368,H:281-371^26.374%ID^E:3.86e-05^.^.	WP_015248175_1^WP_015248175_1^Q:111-386,H:205-297^38.7%ID^E:1.2e-09^.^.	KAF9567175.1^KAF9567175.1^Q:3-386,H:251-378^85.9%ID^E:2e-66^.^.	Seita.9G173500.1.p^Seita.9G173500.1.p^Q:32-122,H:281-371^26.374%ID^E:3.48e-05^.^.	WP_015248175_1^WP_015248175_1^Q:37-128,H:205-297^38.7%ID^E:1.2e-09^.^.	KAF9567175.1^KAF9567175.1^Q:1-128,H:251-378^85.9%ID^E:2e-66^.^.	PF00067.23^p450^Cytochrome P450^31-127^E:1.3e-16	.	.	GO:0005506^molecular_function^iron ion binding`GO:0016705^molecular_function^oxidoreductase activity, acting on paired donors, with incorporation or reduction of molecular oxygen`GO:0020037^molecular_function^heme binding`GO:0055114^biological_process^obsolete oxidation-reduction process	K07824
Transcript_121171	sp|P33269|CP4D1_DROME^sp|P33269|CP4D1_DROME^Q:2-508,H:184-351^43.787%ID^E:1.06e-44^.^.	Transcript_121171.p1	2-517[+]	sp|O18596|C4D10_DROMT^sp|O18596|C4D10_DROMT^Q:1-169,H:187-352^46.746%ID^E:6.97e-47^.^.	Seita.9G192700.1.p^Seita.9G192700.1.p^Q:311-493,H:270-333^35.938%ID^E:4.44e-05^.^.	WP_012932332_1^WP_012932332_1^Q:317-490,H:252-311^48.3%ID^E:3.5e-08^.^.	XP_031637835.1^XP_031637835.1^Q:2-514,H:178-355^71.3%ID^E:1e-77^.^.	Seita.5G352200.1.p^Seita.5G352200.1.p^Q:1-167,H:187-342^22.472%ID^E:5.09e-06^.^.	WP_012932332_1^WP_012932332_1^Q:106-163,H:252-311^48.3%ID^E:3.5e-08^.^.	XP_031637835.1^XP_031637835.1^Q:1-171,H:178-355^71.3%ID^E:1e-77^.^.	PF00067.23^p450^Cytochrome P450^1-170^E:9.1e-32	.	.	GO:0005506^molecular_function^iron ion binding`GO:0016705^molecular_function^oxidoreductase activity, acting on paired donors, with incorporation or reduction of molecular oxygen`GO:0020037^molecular_function^heme binding`GO:0055114^biological_process^obsolete oxidation-reduction process	K15001
Transcript_121309	sp|Q00714|STCS_EMENI^sp|Q00714|STCS_EMENI^Q:21-455,H:84-228^35.862%ID^E:3.55e-26^.^.	Transcript_121309.p2	39-461[+]	sp|Q00714|STCS_EMENI^sp|Q00714|STCS_EMENI^Q:1-138,H:90-227^36.957%ID^E:6.4e-26^.^.	Seita.1G367300.1.p^Seita.1G367300.1.p^Q:39-362,H:222-328^20.37%ID^E:0.000502^.^.	.	XP_033671770.1^XP_033671770.1^Q:9-452,H:122-269^62.2%ID^E:6.2e-61^.^.	Seita.1G367300.1.p^Seita.1G367300.1.p^Q:1-89,H:222-310^21.348%ID^E:0.000432^.^.	.	XP_033671770.1^XP_033671770.1^Q:1-138,H:132-269^63%ID^E:5.4e-56^.^.	PF00067.23^p450^Cytochrome P450^2-135^E:4.7e-11	.	.	GO:0005506^molecular_function^iron ion binding`GO:0016705^molecular_function^oxidoreductase activity, acting on paired donors, with incorporation or reduction of molecular oxygen`GO:0020037^molecular_function^heme binding`GO:0055114^biological_process^obsolete oxidation-reduction process	.
Transcript_122876	sp|O13820|ERG5_SCHPO^sp|O13820|ERG5_SCHPO^Q:2-400,H:227-372^45.205%ID^E:1.87e-35^.^.	Transcript_122876.p1	2-400[+]	sp|O13820|ERG5_SCHPO^sp|O13820|ERG5_SCHPO^Q:1-133,H:227-372^45.205%ID^E:1.68e-35^.^.	Seita.9G366300.2.p^Seita.9G366300.2.p^Q:14-397,H:225-359^30.37%ID^E:9.36e-13^.^.	WP_051017290_1^WP_051017290_1^Q:5-397,H:54-174^26.7%ID^E:0.00055^.^.	KAF4623840.1^KAF4623840.1^Q:2-400,H:240-372^91%ID^E:1.8e-78^.^.	Seita.9G366300.2.p^Seita.9G366300.2.p^Q:5-132,H:225-359^30.37%ID^E:8.43e-13^.^.	WP_051017290_1^WP_051017290_1^Q:2-132,H:54-174^26.7%ID^E:0.00055^.^.	KAF4623840.1^KAF4623840.1^Q:1-133,H:240-372^91%ID^E:1.8e-78^.^.	PF00067.23^p450^Cytochrome P450^59-132^E:4.6e-14	.	.	GO:0005506^molecular_function^iron ion binding`GO:0016705^molecular_function^oxidoreductase activity, acting on paired donors, with incorporation or reduction of molecular oxygen`GO:0020037^molecular_function^heme binding`GO:0055114^biological_process^obsolete oxidation-reduction process	K09831
Transcript_123194	sp|B3H4P1|PP450_ARATH^sp|B3H4P1|PP450_ARATH^Q:2-277,H:527-618^55.435%ID^E:5.47e-27^.^.	Transcript_123194.p2	2-313[+]	sp|B3H4P1|PP450_ARATH^sp|B3H4P1|PP450_ARATH^Q:1-92,H:527-618^55.435%ID^E:4.92e-27^.^.	Seita.5G117900.1.p^Seita.5G117900.1.p^Q:2-310,H:497-599^94.175%ID^E:1.37e-61^.^.	.	RLM92270.1^RLM92270.1^Q:2-310,H:197-299^95.1%ID^E:4.6e-62^.^.	Seita.5G117900.1.p^Seita.5G117900.1.p^Q:1-103,H:497-599^94.175%ID^E:1.24e-61^.^.	.	RLM92270.1^RLM92270.1^Q:1-103,H:197-299^95.1%ID^E:4.6e-62^.^.	PF13812.7^PPR_3^Pentatricopeptide repeat domain^22-63^E:2e-06`PF12854.8^PPR_1^PPR repeat^25-56^E:1.6e-05`PF01535.21^PPR^PPR repeat^30-60^E:2.2e-06	.	.	.	.
Transcript_123658	sp|I1S163|FSL4_GIBZE^sp|I1S163|FSL4_GIBZE^Q:1-513,H:154-306^32.164%ID^E:3.03e-31^.^.	Transcript_123658.p1	1-513[+]	sp|I1S163|FSL4_GIBZE^sp|I1S163|FSL4_GIBZE^Q:1-171,H:154-306^32.164%ID^E:2.73e-31^.^.	.	.	XP_007673011.1^XP_007673011.1^Q:1-513,H:198-367^59.1%ID^E:3.1e-60^.^.	.	.	XP_007673011.1^XP_007673011.1^Q:1-171,H:198-367^59.1%ID^E:3.1e-60^.^.	PF00067.23^p450^Cytochrome P450^2-170^E:4.8e-08	.	.	GO:0005506^molecular_function^iron ion binding`GO:0016705^molecular_function^oxidoreductase activity, acting on paired donors, with incorporation or reduction of molecular oxygen`GO:0020037^molecular_function^heme binding`GO:0055114^biological_process^obsolete oxidation-reduction process	.
Transcript_124825	sp|Q42600|C84A1_ARATH^sp|Q42600|C84A1_ARATH^Q:349-1332,H:52-380^64.776%ID^E:1.79e-144^.^.`sp|Q42600|C84A1_ARATH^sp|Q42600|C84A1_ARATH^Q:1337-1657,H:372-475^67.29%ID^E:1.79e-144^.^.	Transcript_124825.p1	223-1656[+]	sp|Q42600|C84A1_ARATH^sp|Q42600|C84A1_ARATH^Q:39-382,H:48-385^65.527%ID^E:2.67e-157^.^.	Seita.9G193900.1.p^Seita.9G193900.1.p^Q:214-1332,H:7-379^92.761%ID^E:0^.^.`Seita.9G193900.1.p^Seita.9G193900.1.p^Q:1337-1657,H:371-477^97.196%ID^E:0^.^.	WP_104022215_1^WP_104022215_1^Q:319-1332,H:124-451^26.4%ID^E:1.9e-17^.^.	XP_004982626.1^XP_004982626.1^Q:214-1332,H:7-379^92.8%ID^E:6.4e-244^.^.	Seita.9G193900.1.p^Seita.9G193900.1.p^Q:1-382,H:10-384^90.576%ID^E:0^.^.	WP_104022215_1^WP_104022215_1^Q:33-370,H:124-451^26.4%ID^E:1.2e-17^.^.	XP_004982626.1^XP_004982626.1^Q:1-370,H:10-379^92.7%ID^E:5.1e-243^.^.	PF00067.23^p450^Cytochrome P450^32-370^E:1e-55	.	.	GO:0005506^molecular_function^iron ion binding`GO:0016705^molecular_function^oxidoreductase activity, acting on paired donors, with incorporation or reduction of molecular oxygen`GO:0020037^molecular_function^heme binding`GO:0055114^biological_process^obsolete oxidation-reduction process	K09755
Transcript_124965	sp|F4IK45|C70B2_ARATH^sp|F4IK45|C70B2_ARATH^Q:876-277,H:368-568^61.194%ID^E:6.35e-141^.^.`sp|F4IK45|C70B2_ARATH^sp|F4IK45|C70B2_ARATH^Q:1759-866,H:78-374^40.667%ID^E:6.35e-141^.^.	Transcript_124965.p2	863-1816[-]	sp|F4IK45|C70B2_ARATH^sp|F4IK45|C70B2_ARATH^Q:20-317,H:78-374^40.667%ID^E:1.42e-79^.^.	Seita.2G404400.1.p^Seita.2G404400.1.p^Q:1759-881,H:20-312^89.42%ID^E:0^.^.`Seita.2G404400.1.p^Seita.2G404400.1.p^Q:876-271,H:311-512^93.069%ID^E:0^.^.	WP_080807392_1^WP_080807392_1^Q:855-292,H:267-453^42.7%ID^E:2.7e-36^.^.	XP_004958443.1^XP_004958443.1^Q:1816-881,H:1-312^89.4%ID^E:3.8e-201^.^.	Seita.2G404400.1.p^Seita.2G404400.1.p^Q:20-312,H:20-312^89.42%ID^E:0^.^.	WP_081731445_1^WP_081731445_1^Q:84-303,H:58-274^26%ID^E:7.7e-15^.^.	XP_004958443.1^XP_004958443.1^Q:1-312,H:1-312^89.4%ID^E:6.1e-206^.^.	PF00067.23^p450^Cytochrome P450^84-312^E:2.2e-20	.	ExpAA=22.66^PredHel=1^Topology=o5-27i	GO:0005506^molecular_function^iron ion binding`GO:0016705^molecular_function^oxidoreductase activity, acting on paired donors, with incorporation or reduction of molecular oxygen`GO:0020037^molecular_function^heme binding`GO:0055114^biological_process^obsolete oxidation-reduction process	K20660
Transcript_125072	sp|D1MI46|C76BA_SWEMU^sp|D1MI46|C76BA_SWEMU^Q:62-673,H:284-495^46.396%ID^E:1.67e-61^.^.	Transcript_125072.p1	2-676[+]	sp|Q8VWZ7|C76B6_CATRO^sp|Q8VWZ7|C76B6_CATRO^Q:1-216,H:264-490^47.009%ID^E:3.55e-65^.^.	Seita.9G189800.1.p^Seita.9G189800.1.p^Q:2-676,H:269-501^73.663%ID^E:1.02e-110^.^.	WP_099555641_1^WP_099555641_1^Q:62-544,H:281-453^32.6%ID^E:2.7e-19^.^.	XP_004982584.1^XP_004982584.1^Q:2-673,H:269-500^74%ID^E:8.3e-115^.^.	Seita.9G189800.1.p^Seita.9G189800.1.p^Q:1-225,H:269-501^73.663%ID^E:9.12e-119^.^.	WP_099555641_1^WP_099555641_1^Q:21-181,H:281-453^32.6%ID^E:7.1e-20^.^.	XP_004982584.1^XP_004982584.1^Q:1-224,H:269-500^74%ID^E:1.7e-115^.^.	PF00067.23^p450^Cytochrome P450^2-87^E:7.2e-16`PF00067.23^p450^Cytochrome P450^86-197^E:5.5e-35	.	.	GO:0005506^molecular_function^iron ion binding`GO:0016705^molecular_function^oxidoreductase activity, acting on paired donors, with incorporation or reduction of molecular oxygen`GO:0020037^molecular_function^heme binding`GO:0055114^biological_process^obsolete oxidation-reduction process	.
Transcript_125955	sp|F4IK45|C70B2_ARATH^sp|F4IK45|C70B2_ARATH^Q:176-1669,H:78-571^51%ID^E:0^.^.	Transcript_125955.p1	107-1675[+]	sp|F4IK45|C70B2_ARATH^sp|F4IK45|C70B2_ARATH^Q:24-521,H:78-571^51%ID^E:0^.^.	Seita.9G391300.1.p^Seita.9G391300.1.p^Q:176-1675,H:25-524^65%ID^E:0^.^.	WP_015248643_1^WP_015248643_1^Q:356-1660,H:32-453^30.1%ID^E:1.1e-47^.^.	XP_021304248.1^XP_021304248.1^Q:113-1672,H:2-522^83.1%ID^E:5.10000000016164e-314^.^.	Seita.9G391300.1.p^Seita.9G391300.1.p^Q:24-523,H:25-524^65%ID^E:0^.^.	WP_015248643_1^WP_015248643_1^Q:84-518,H:32-453^30.1%ID^E:5.5e-49^.^.	XP_021304248.1^XP_021304248.1^Q:3-522,H:2-522^83.1%ID^E:0^.^.	PF00067.23^p450^Cytochrome P450^87-496^E:1.9e-82	sigP:1^17^0.568^YES	ExpAA=21.96^PredHel=1^Topology=i5-27o	GO:0005506^molecular_function^iron ion binding`GO:0016705^molecular_function^oxidoreductase activity, acting on paired donors, with incorporation or reduction of molecular oxygen`GO:0020037^molecular_function^heme binding`GO:0055114^biological_process^obsolete oxidation-reduction process	K20660
Transcript_126498	sp|Q9LUC5|C7A15_ARATH^sp|Q9LUC5|C7A15_ARATH^Q:208-1665,H:32-512^57.084%ID^E:0^.^.	Transcript_126498.p1	163-1668[+]	sp|Q9LUC5|C7A15_ARATH^sp|Q9LUC5|C7A15_ARATH^Q:8-501,H:24-512^56.97%ID^E:0^.^.	Seita.5G234500.1.p^Seita.5G234500.1.p^Q:208-1668,H:34-519^88.09%ID^E:0^.^.	WP_012684730_1^WP_012684730_1^Q:319-1662,H:9-445^31.1%ID^E:9.3e-67^.^.	XP_002458200.1^XP_002458200.1^Q:88-1665,H:1-525^88.4%ID^E:0^.^.	Seita.5G234500.1.p^Seita.5G234500.1.p^Q:8-502,H:26-519^87.879%ID^E:0^.^.	WP_012684730_1^WP_012684730_1^Q:53-500,H:9-445^31.1%ID^E:8.3e-69^.^.	XP_002458200.1^XP_002458200.1^Q:1-501,H:26-525^88.6%ID^E:0^.^.	PF00067.23^p450^Cytochrome P450^70-477^E:4.2e-90	.	.	GO:0005506^molecular_function^iron ion binding`GO:0016705^molecular_function^oxidoreductase activity, acting on paired donors, with incorporation or reduction of molecular oxygen`GO:0020037^molecular_function^heme binding`GO:0055114^biological_process^obsolete oxidation-reduction process	.
Transcript_126608	sp|Q9LUC5|C7A15_ARATH^sp|Q9LUC5|C7A15_ARATH^Q:515-1288,H:119-372^54.44%ID^E:4.33e-93^.^.`sp|Q9LUC5|C7A15_ARATH^sp|Q9LUC5|C7A15_ARATH^Q:306-509,H:26-92^39.706%ID^E:1.2e-06^.^.	Transcript_126608.p1	314-1288[+]	sp|Q9LUC5|C7A15_ARATH^sp|Q9LUC5|C7A15_ARATH^Q:68-325,H:119-372^54.44%ID^E:1.6e-94^.^.	Seita.5G235000.1.p^Seita.5G235000.1.p^Q:512-1285,H:138-397^89.231%ID^E:1.82e-167^.^.`Seita.5G235000.1.p^Seita.5G235000.1.p^Q:198-509,H:1-111^80.18%ID^E:1.82e-167^.^.	WP_129889112_1^WP_129889112_1^Q:554-1279,H:134-361^25.8%ID^E:1e-18^.^.	CAD6230719.1^CAD6230719.1^Q:512-1288,H:137-395^90.3%ID^E:1.2e-163^.^.	Seita.5G235000.1.p^Seita.5G235000.1.p^Q:67-324,H:138-397^89.231%ID^E:7.28e-169^.^.	WP_129889112_1^WP_129889112_1^Q:81-322,H:134-361^25.8%ID^E:2.6e-19^.^.	CAD6230719.1^CAD6230719.1^Q:67-325,H:137-395^90.3%ID^E:2.3e-165^.^.	PF00067.23^p450^Cytochrome P450^74-323^E:2.1e-34	.	.	GO:0005506^molecular_function^iron ion binding`GO:0016705^molecular_function^oxidoreductase activity, acting on paired donors, with incorporation or reduction of molecular oxygen`GO:0020037^molecular_function^heme binding`GO:0055114^biological_process^obsolete oxidation-reduction process	.
Transcript_130654	sp|Q6UEF4|AFLV_ASPPU^sp|Q6UEF4|AFLV_ASPPU^Q:8-376,H:229-356^37.209%ID^E:1.93e-13^.^.	Transcript_130654.p1	2-376[+]	sp|Q6UEF4|AFLV_ASPPU^sp|Q6UEF4|AFLV_ASPPU^Q:3-125,H:229-356^37.209%ID^E:1.73e-13^.^.	Seita.9G006900.1.p^Seita.9G006900.1.p^Q:188-349,H:290-342^38.889%ID^E:2.13e-05^.^.	WP_014099676_1^WP_014099676_1^Q:50-346,H:203-301^28.2%ID^E:0.00014^.^.	PVI05800.1^PVI05800.1^Q:2-373,H:214-339^80.2%ID^E:2e-61^.^.	Seita.9G006900.1.p^Seita.9G006900.1.p^Q:63-116,H:290-342^38.889%ID^E:1.92e-05^.^.	WP_014099676_1^WP_014099676_1^Q:17-115,H:203-301^28.2%ID^E:0.00014^.^.	PVI05800.1^PVI05800.1^Q:1-124,H:214-339^80.2%ID^E:2e-61^.^.	PF00067.23^p450^Cytochrome P450^16-118^E:3.2e-09	.	.	GO:0005506^molecular_function^iron ion binding`GO:0016705^molecular_function^oxidoreductase activity, acting on paired donors, with incorporation or reduction of molecular oxygen`GO:0020037^molecular_function^heme binding`GO:0055114^biological_process^obsolete oxidation-reduction process	.
Transcript_131912	sp|Q9SAA9|CP511_ARATH^sp|Q9SAA9|CP511_ARATH^Q:40-543,H:273-433^29.31%ID^E:1.15e-16^.^.	Transcript_131912.p1	1-546[+]	sp|Q9SAA9|CP511_ARATH^sp|Q9SAA9|CP511_ARATH^Q:14-181,H:273-433^29.31%ID^E:1.04e-16^.^.	Seita.9G415500.1.p^Seita.9G415500.1.p^Q:28-543,H:312-465^28.324%ID^E:2.61e-16^.^.	WP_014147269_1^WP_014147269_1^Q:4-543,H:231-401^33.3%ID^E:3.5e-18^.^.	KAF9557039.1^KAF9557039.1^Q:1-546,H:273-454^83%ID^E:2.6e-105^.^.	Seita.9G415500.1.p^Seita.9G415500.1.p^Q:10-181,H:312-465^28.324%ID^E:2.35e-16^.^.	WP_014147269_1^WP_014147269_1^Q:2-181,H:231-401^33.3%ID^E:3.5e-18^.^.	KAF9557039.1^KAF9557039.1^Q:1-182,H:273-454^83%ID^E:2.6e-105^.^.	PF00067.23^p450^Cytochrome P450^14-181^E:3.2e-26	.	ExpAA=22.33^PredHel=1^Topology=o23-45i	GO:0005506^molecular_function^iron ion binding`GO:0016705^molecular_function^oxidoreductase activity, acting on paired donors, with incorporation or reduction of molecular oxygen`GO:0020037^molecular_function^heme binding`GO:0055114^biological_process^obsolete oxidation-reduction process	.
Transcript_132104	sp|B8NHY4|ORDA_ASPFN^sp|B8NHY4|ORDA_ASPFN^Q:1-612,H:229-435^37.198%ID^E:1.14e-45^.^.	Transcript_132104.p1	1-612[+]	sp|B8NHY4|ORDA_ASPFN^sp|B8NHY4|ORDA_ASPFN^Q:1-204,H:229-435^37.198%ID^E:1.03e-45^.^.	Seita.2G283800.1.p^Seita.2G283800.1.p^Q:214-570,H:263-382^40%ID^E:4.93e-23^.^.	WP_039002246_1^WP_039002246_1^Q:100-573,H:226-384^29%ID^E:2e-13^.^.	KAF4617908.1^KAF4617908.1^Q:4-612,H:234-435^68.5%ID^E:1.3e-92^.^.	Seita.2G283800.1.p^Seita.2G283800.1.p^Q:72-190,H:263-382^40%ID^E:4.44e-23^.^.	WP_039002246_1^WP_039002246_1^Q:34-191,H:226-384^29%ID^E:2e-13^.^.	KAF4617908.1^KAF4617908.1^Q:2-204,H:234-435^68.5%ID^E:1.3e-92^.^.	PF00067.23^p450^Cytochrome P450^53-195^E:7e-39	.	.	GO:0005506^molecular_function^iron ion binding`GO:0016705^molecular_function^oxidoreductase activity, acting on paired donors, with incorporation or reduction of molecular oxygen`GO:0020037^molecular_function^heme binding`GO:0055114^biological_process^obsolete oxidation-reduction process	.
Transcript_132163	sp|B8NYW9|FLUA_ASPFN^sp|B8NYW9|FLUA_ASPFN^Q:2-637,H:188-393^33.645%ID^E:1.16e-28^.^.	Transcript_132163.p1	2-637[+]	sp|B8NYW9|FLUA_ASPFN^sp|B8NYW9|FLUA_ASPFN^Q:1-212,H:188-393^33.645%ID^E:1.04e-28^.^.	Seita.6G176900.1.p^Seita.6G176900.1.p^Q:353-631,H:307-396^38.947%ID^E:6.67e-11^.^.	WP_015226404_1^WP_015226404_1^Q:224-583,H:224-337^28.3%ID^E:9.7e-06^.^.	RYN33382.1^RYN33382.1^Q:2-637,H:56-267^100%ID^E:1.9e-151^.^.	Seita.6G176900.1.p^Seita.6G176900.1.p^Q:118-210,H:307-396^38.947%ID^E:6e-11^.^.	WP_015226404_1^WP_015226404_1^Q:75-194,H:224-337^28.3%ID^E:9.7e-06^.^.	RYN33382.1^RYN33382.1^Q:1-212,H:56-267^100%ID^E:1.9e-151^.^.	PF00067.23^p450^Cytochrome P450^53-211^E:1.4e-31	.	.	GO:0005506^molecular_function^iron ion binding`GO:0016705^molecular_function^oxidoreductase activity, acting on paired donors, with incorporation or reduction of molecular oxygen`GO:0020037^molecular_function^heme binding`GO:0055114^biological_process^obsolete oxidation-reduction process	.
Transcript_133023	sp|P33270|CP6A2_DROME^sp|P33270|CP6A2_DROME^Q:14-508,H:210-366^41.818%ID^E:2.07e-43^.^.`sp|P33270|CP6A2_DROME^sp|P33270|CP6A2_DROME^Q:517-720,H:369-437^47.826%ID^E:2.07e-43^.^.	Transcript_133023.p1	2-538[+]	sp|P33270|CP6A2_DROME^sp|P33270|CP6A2_DROME^Q:5-169,H:210-366^41.818%ID^E:1.86e-35^.^.	Seita.9G336100.4.p^Seita.9G336100.4.p^Q:517-720,H:251-317^36.765%ID^E:7.2e-15^.^.`Seita.9G336100.4.p^Seita.9G336100.4.p^Q:329-511,H:191-249^37.097%ID^E:7.2e-15^.^.	WP_102245037_1^WP_102245037_1^Q:517-702,H:334-393^35.5%ID^E:3.8e-05^.^.	XP_031634047.1^XP_031634047.1^Q:14-511,H:214-379^73.5%ID^E:1.1e-75^.^.	Seita.1G058500.1.p^Seita.1G058500.1.p^Q:13-169,H:211-362^25.595%ID^E:6.2e-11^.^.	WP_095984115_1^WP_095984115_1^Q:92-169,H:243-318^32.1%ID^E:4.4e-05^.^.	XP_031634047.1^XP_031634047.1^Q:5-170,H:214-379^73.5%ID^E:9.2e-77^.^.	PF00067.23^p450^Cytochrome P450^33-169^E:7.6e-28	.	.	GO:0005506^molecular_function^iron ion binding`GO:0016705^molecular_function^oxidoreductase activity, acting on paired donors, with incorporation or reduction of molecular oxygen`GO:0020037^molecular_function^heme binding`GO:0055114^biological_process^obsolete oxidation-reduction process	K14999
Transcript_133440	sp|O81117|C94A1_VICSA^sp|O81117|C94A1_VICSA^Q:1860-415,H:49-512^45.325%ID^E:1.29e-145^.^.	Transcript_133440.p2	406-1980[-]	sp|O81117|C94A1_VICSA^sp|O81117|C94A1_VICSA^Q:41-522,H:49-512^45.325%ID^E:4.93e-148^.^.	Seita.9G485700.1.p^Seita.9G485700.1.p^Q:1980-406,H:1-527^81.439%ID^E:0^.^.	WP_013946779_1^WP_013946779_1^Q:1884-421,H:3-452^27.1%ID^E:3.2e-44^.^.	PUZ42127.1^PUZ42127.1^Q:1980-409,H:1-517^85.4%ID^E:0^.^.	Seita.9G485700.1.p^Seita.9G485700.1.p^Q:1-525,H:1-527^81.439%ID^E:0^.^.	WP_013946779_1^WP_013946779_1^Q:33-520,H:3-452^27.1%ID^E:6.5e-45^.^.	PUZ42127.1^PUZ42127.1^Q:1-524,H:1-517^85.4%ID^E:0^.^.	PF00067.23^p450^Cytochrome P450^37-496^E:2e-66	sigP:1^17^0.841^YES	ExpAA=18.08^PredHel=1^Topology=i2-21o	GO:0005506^molecular_function^iron ion binding`GO:0016705^molecular_function^oxidoreductase activity, acting on paired donors, with incorporation or reduction of molecular oxygen`GO:0020037^molecular_function^heme binding`GO:0055114^biological_process^obsolete oxidation-reduction process	.
Transcript_133767	sp|Q6WNQ8|C81E8_MEDTR^sp|Q6WNQ8|C81E8_MEDTR^Q:228-1364,H:33-391^36.675%ID^E:3.49e-93^.^.`sp|Q6WNQ8|C81E8_MEDTR^sp|Q6WNQ8|C81E8_MEDTR^Q:1369-1695,H:383-490^51.376%ID^E:3.49e-93^.^.	Transcript_133767.p2	1393-1728[+]	sp|Q9FG65|C81D1_ARATH^sp|Q9FG65|C81D1_ARATH^Q:2-108,H:396-501^54.206%ID^E:3.24e-36^.^.	Seita.5G386800.1.p^Seita.5G386800.1.p^Q:150-1364,H:5-411^82.064%ID^E:0^.^.`Seita.5G386800.1.p^Seita.5G386800.1.p^Q:1369-1722,H:403-520^85.593%ID^E:0^.^.	WP_096058683_1^WP_096058683_1^Q:231-1361,H:32-382^25.2%ID^E:6.6e-15^.^.	XP_004970623.1^XP_004970623.1^Q:150-1364,H:5-411^84%ID^E:1.7e-234^.^.	Seita.5G386800.1.p^Seita.5G386800.1.p^Q:1-110,H:411-520^86.364%ID^E:9.64e-67^.^.	WP_012892870_1^WP_012892870_1^Q:1-70,H:359-431^45.2%ID^E:1.1e-12^.^.	CAB3449641.1^CAB3449641.1^Q:1-110,H:1-110^87.3%ID^E:3.1e-68^.^.	PF00067.23^p450^Cytochrome P450^2-88^E:7.7e-24	.	.	GO:0005506^molecular_function^iron ion binding`GO:0016705^molecular_function^oxidoreductase activity, acting on paired donors, with incorporation or reduction of molecular oxygen`GO:0020037^molecular_function^heme binding`GO:0055114^biological_process^obsolete oxidation-reduction process	.
Transcript_133768	sp|Q6WNQ8|C81E8_MEDTR^sp|Q6WNQ8|C81E8_MEDTR^Q:333-1265,H:88-387^38.462%ID^E:3.23e-83^.^.`sp|Q6WNQ8|C81E8_MEDTR^sp|Q6WNQ8|C81E8_MEDTR^Q:1268-1579,H:388-490^50.962%ID^E:3.23e-83^.^.`sp|Q6WNQ8|C81E8_MEDTR^sp|Q6WNQ8|C81E8_MEDTR^Q:154-297,H:30-77^41.667%ID^E:3.23e-83^.^.	Transcript_133768.p1	420-1388[+]	sp|Q6WNQ8|C81E8_MEDTR^sp|Q6WNQ8|C81E8_MEDTR^Q:4-282,H:120-387^39.286%ID^E:7.7e-64^.^.	Seita.9G083600.1.p^Seita.9G083600.1.p^Q:333-1265,H:97-406^84.566%ID^E:0^.^.`Seita.9G083600.1.p^Seita.9G083600.1.p^Q:49-297,H:1-86^82.558%ID^E:0^.^.`Seita.9G083600.1.p^Seita.9G083600.1.p^Q:1271-1606,H:408-522^64.348%ID^E:0^.^.	WP_095976971_1^WP_095976971_1^Q:570-1265,H:124-334^29.8%ID^E:4.5e-15^.^.	RLN42354.1^RLN42354.1^Q:279-1265,H:76-403^85.7%ID^E:1.5e-190^.^.	Seita.9G083600.1.p^Seita.9G083600.1.p^Q:1-282,H:126-406^83.688%ID^E:4.91e-164^.^.	WP_095976971_1^WP_095976971_1^Q:51-282,H:124-334^29.8%ID^E:7e-16^.^.	RLN42354.1^RLN42354.1^Q:1-282,H:123-403^85.5%ID^E:6.2e-163^.^.	PF00067.23^p450^Cytochrome P450^5-283^E:4.9e-43	.	.	GO:0005506^molecular_function^iron ion binding`GO:0016705^molecular_function^oxidoreductase activity, acting on paired donors, with incorporation or reduction of molecular oxygen`GO:0020037^molecular_function^heme binding`GO:0055114^biological_process^obsolete oxidation-reduction process	.
Transcript_134234	sp|F4IK45|C70B2_ARATH^sp|F4IK45|C70B2_ARATH^Q:265-1626,H:95-534^40.789%ID^E:5.09e-104^.^.	Transcript_134234.p1	178-1698[+]	sp|F4IK45|C70B2_ARATH^sp|F4IK45|C70B2_ARATH^Q:19-483,H:84-534^42.398%ID^E:1.15e-126^.^.	Seita.9G391200.1.p^Seita.9G391200.1.p^Q:265-1626,H:31-484^83.589%ID^E:0^.^.`Seita.9G391200.1.p^Seita.9G391200.1.p^Q:1593-1745,H:473-523^70.588%ID^E:6.07e-14^.^.	WP_013179376_1^WP_013179376_1^Q:403-1623,H:14-399^31.2%ID^E:7.8e-45^.^.	OEL27690.1^OEL27690.1^Q:178-1623,H:1-481^85.7%ID^E:6e-286^.^.	Seita.9G391200.1.p^Seita.9G391200.1.p^Q:23-483,H:24-484^84.052%ID^E:0^.^.	WP_013179376_1^WP_013179376_1^Q:76-482,H:14-399^31.2%ID^E:4.6e-46^.^.	OEL27690.1^OEL27690.1^Q:1-482,H:1-481^85.7%ID^E:5.6e-289^.^.	PF00067.23^p450^Cytochrome P450^85-482^E:1.7e-70	sigP:1^27^0.791^YES	.	GO:0005506^molecular_function^iron ion binding`GO:0016705^molecular_function^oxidoreductase activity, acting on paired donors, with incorporation or reduction of molecular oxygen`GO:0020037^molecular_function^heme binding`GO:0055114^biological_process^obsolete oxidation-reduction process	K20660
Transcript_137362	sp|P33269|CP4D1_DROME^sp|P33269|CP4D1_DROME^Q:4-408,H:216-351^50%ID^E:7.35e-41^.^.	Transcript_137362.p1	1-414[+]	sp|P33269|CP4D1_DROME^sp|P33269|CP4D1_DROME^Q:2-136,H:216-351^50%ID^E:6.62e-41^.^.	Seita.9G021400.1.p^Seita.9G021400.1.p^Q:100-402,H:231-316^31.068%ID^E:4.48e-06^.^.	WP_012932332_1^WP_012932332_1^Q:217-390,H:252-311^48.3%ID^E:1.4e-08^.^.	XP_031637835.1^XP_031637835.1^Q:1-414,H:209-355^74.8%ID^E:3.6e-65^.^.	Seita.9G021400.1.p^Seita.9G021400.1.p^Q:34-134,H:231-316^31.068%ID^E:4.03e-06^.^.	WP_012932332_1^WP_012932332_1^Q:73-130,H:252-311^48.3%ID^E:1.4e-08^.^.	XP_031637835.1^XP_031637835.1^Q:1-138,H:209-355^74.8%ID^E:3.6e-65^.^.	PF00067.23^p450^Cytochrome P450^5-137^E:1.9e-24	.	.	GO:0005506^molecular_function^iron ion binding`GO:0016705^molecular_function^oxidoreductase activity, acting on paired donors, with incorporation or reduction of molecular oxygen`GO:0020037^molecular_function^heme binding`GO:0055114^biological_process^obsolete oxidation-reduction process	K15001
Transcript_139113	sp|Q94IW5|C90D2_ORYSJ^sp|Q94IW5|C90D2_ORYSJ^Q:3-716,H:225-460^89.076%ID^E:4.46e-150^.^.	Transcript_139113.p1	3-761[+]	sp|Q94IW5|C90D2_ORYSJ^sp|Q94IW5|C90D2_ORYSJ^Q:1-238,H:225-460^89.076%ID^E:3.68e-152^.^.	Seita.5G139200.1.p^Seita.5G139200.1.p^Q:3-716,H:231-474^90.164%ID^E:4.98e-155^.^.	WP_015248175_1^WP_015248175_1^Q:6-713,H:188-420^30%ID^E:3.3e-15^.^.	XP_039810734.1^XP_039810734.1^Q:3-716,H:238-481^92.2%ID^E:1.8e-149^.^.	Seita.5G139200.1.p^Seita.5G139200.1.p^Q:1-238,H:231-474^90.164%ID^E:5.07e-157^.^.	WP_015248175_1^WP_015248175_1^Q:2-237,H:188-420^30%ID^E:5.1e-16^.^.	XP_039810734.1^XP_039810734.1^Q:1-238,H:238-481^92.2%ID^E:1.5e-151^.^.	PF00067.23^p450^Cytochrome P450^13-239^E:1.1e-42	.	.	GO:0005506^molecular_function^iron ion binding`GO:0016705^molecular_function^oxidoreductase activity, acting on paired donors, with incorporation or reduction of molecular oxygen`GO:0020037^molecular_function^heme binding`GO:0055114^biological_process^obsolete oxidation-reduction process	K12638
Transcript_139866	sp|Q42602|C89A2_ARATH^sp|Q42602|C89A2_ARATH^Q:896-378,H:230-417^51.852%ID^E:2.43e-74^.^.`sp|Q42602|C89A2_ARATH^sp|Q42602|C89A2_ARATH^Q:370-131,H:425-504^78.75%ID^E:2.43e-74^.^.	Transcript_139866.p2	114-896[-]	sp|Q42602|C89A2_ARATH^sp|Q42602|C89A2_ARATH^Q:1-175,H:230-419^51.832%ID^E:1.4e-48^.^.	Seita.9G006900.1.p^Seita.9G006900.1.p^Q:896-378,H:246-421^84.659%ID^E:3.28e-124^.^.`Seita.9G006900.1.p^Seita.9G006900.1.p^Q:376-116,H:429-515^87.356%ID^E:3.28e-124^.^.	WP_015129959_1^WP_015129959_1^Q:890-372,H:196-367^28.3%ID^E:2e-13^.^.	OEL38298.1^OEL38298.1^Q:896-372,H:249-427^90.5%ID^E:1.4e-103^.^.	Seita.9G006900.1.p^Seita.9G006900.1.p^Q:1-175,H:246-423^84.831%ID^E:2.37e-103^.^.	WP_015129959_1^WP_015129959_1^Q:3-175,H:196-367^28.3%ID^E:1.1e-13^.^.	OEL38298.1^OEL38298.1^Q:1-175,H:249-427^90.5%ID^E:3.6e-104^.^.	PF00067.23^p450^Cytochrome P450^3-175^E:2.4e-39	.	.	GO:0005506^molecular_function^iron ion binding`GO:0016705^molecular_function^oxidoreductase activity, acting on paired donors, with incorporation or reduction of molecular oxygen`GO:0020037^molecular_function^heme binding`GO:0055114^biological_process^obsolete oxidation-reduction process	K24184
Transcript_143851	sp|Q2QUC5|C71P1_ORYSJ^sp|Q2QUC5|C71P1_ORYSJ^Q:168-1616,H:38-523^91.564%ID^E:0^.^.	Transcript_143851.p1	66-1619[+]	sp|Q2QUC5|C71P1_ORYSJ^sp|Q2QUC5|C71P1_ORYSJ^Q:3-517,H:1-523^87.954%ID^E:0^.^.	Seita.3G298400.1.p^Seita.3G298400.1.p^Q:141-1619,H:24-518^92.121%ID^E:0^.^.	WP_099555641_1^WP_099555641_1^Q:459-1511,H:132-463^28.3%ID^E:6.1e-33^.^.	OEL31629.1^OEL31629.1^Q:72-1616,H:1-516^93%ID^E:0^.^.	Seita.3G298400.1.p^Seita.3G298400.1.p^Q:3-518,H:1-518^91.892%ID^E:0^.^.	WP_099555641_1^WP_099555641_1^Q:132-482,H:132-463^28.3%ID^E:1.6e-33^.^.	OEL31629.1^OEL31629.1^Q:3-517,H:1-516^93%ID^E:0^.^.	PF00067.23^p450^Cytochrome P450^36-493^E:1.2e-93	.	ExpAA=21.39^PredHel=1^Topology=i5-27o	GO:0005506^molecular_function^iron ion binding`GO:0016705^molecular_function^oxidoreductase activity, acting on paired donors, with incorporation or reduction of molecular oxygen`GO:0020037^molecular_function^heme binding`GO:0055114^biological_process^obsolete oxidation-reduction process	K24541
Transcript_144464	sp|Q94IW5|C90D2_ORYSJ^sp|Q94IW5|C90D2_ORYSJ^Q:2-799,H:224-487^89.474%ID^E:1.79e-171^.^.	Transcript_144464.p1	2-802[+]	sp|Q94IW5|C90D2_ORYSJ^sp|Q94IW5|C90D2_ORYSJ^Q:1-266,H:224-487^89.474%ID^E:4.82e-173^.^.	Seita.5G139200.1.p^Seita.5G139200.1.p^Q:2-799,H:230-501^90.809%ID^E:3.62e-177^.^.	WP_015248175_1^WP_015248175_1^Q:8-796,H:188-450^28.9%ID^E:2.5e-16^.^.	XP_039810734.1^XP_039810734.1^Q:2-799,H:237-508^92.6%ID^E:3.6e-171^.^.	Seita.5G139200.1.p^Seita.5G139200.1.p^Q:1-266,H:230-501^90.809%ID^E:9.64e-179^.^.	WP_015248175_1^WP_015248175_1^Q:3-265,H:188-450^28.9%ID^E:3.2e-17^.^.	XP_039810734.1^XP_039810734.1^Q:1-266,H:237-508^92.6%ID^E:5.3e-173^.^.	PF00067.23^p450^Cytochrome P450^14-244^E:4.2e-43	.	.	GO:0005506^molecular_function^iron ion binding`GO:0016705^molecular_function^oxidoreductase activity, acting on paired donors, with incorporation or reduction of molecular oxygen`GO:0020037^molecular_function^heme binding`GO:0055114^biological_process^obsolete oxidation-reduction process	K12638
Transcript_144465	sp|Q94IW5|C90D2_ORYSJ^sp|Q94IW5|C90D2_ORYSJ^Q:2-799,H:224-487^89.098%ID^E:1.25e-170^.^.	Transcript_144465.p1	2-802[+]	sp|Q94IW5|C90D2_ORYSJ^sp|Q94IW5|C90D2_ORYSJ^Q:1-266,H:224-487^89.098%ID^E:4.24e-172^.^.	Seita.5G139200.1.p^Seita.5G139200.1.p^Q:2-799,H:230-501^90.441%ID^E:1.78e-176^.^.	WP_015248175_1^WP_015248175_1^Q:8-793,H:188-449^29%ID^E:3.1e-16^.^.	XP_039810734.1^XP_039810734.1^Q:2-799,H:237-508^92.3%ID^E:1.6e-170^.^.	Seita.5G139200.1.p^Seita.5G139200.1.p^Q:1-266,H:230-501^90.441%ID^E:5.98e-178^.^.	WP_015248175_1^WP_015248175_1^Q:3-264,H:188-449^29%ID^E:5.9e-17^.^.	XP_039810734.1^XP_039810734.1^Q:1-266,H:237-508^92.3%ID^E:4.4e-172^.^.	PF00067.23^p450^Cytochrome P450^14-244^E:4.2e-43	.	.	GO:0005506^molecular_function^iron ion binding`GO:0016705^molecular_function^oxidoreductase activity, acting on paired donors, with incorporation or reduction of molecular oxygen`GO:0020037^molecular_function^heme binding`GO:0055114^biological_process^obsolete oxidation-reduction process	K12638
Transcript_144711	sp|Q42602|C89A2_ARATH^sp|Q42602|C89A2_ARATH^Q:2-1063,H:183-506^52.825%ID^E:9.95e-101^.^.	Transcript_144711.p1	125-1066[+]	sp|Q42602|C89A2_ARATH^sp|Q42602|C89A2_ARATH^Q:1-313,H:223-506^54.952%ID^E:1.12e-95^.^.	Seita.9G193100.1.p^Seita.9G193100.1.p^Q:2-1066,H:194-530^77.994%ID^E:1.59e-180^.^.	WP_007142046_1^WP_007142046_1^Q:314-994,H:250-444^29.5%ID^E:5.8e-18^.^.	PUZ38295.1^PUZ38295.1^Q:2-1060,H:191-526^78.5%ID^E:1.8e-191^.^.	Seita.9G193100.1.p^Seita.9G193100.1.p^Q:1-314,H:235-530^78.616%ID^E:8.4e-167^.^.	WP_007142046_1^WP_007142046_1^Q:64-290,H:250-444^29.5%ID^E:1.5e-18^.^.	KAG2547887.1^KAG2547887.1^Q:1-312,H:232-519^80.1%ID^E:4.6e-168^.^.	PF00067.23^p450^Cytochrome P450^16-112^E:9.3e-13`PF00067.23^p450^Cytochrome P450^114-307^E:9.4e-56	.	.	GO:0005506^molecular_function^iron ion binding`GO:0016705^molecular_function^oxidoreductase activity, acting on paired donors, with incorporation or reduction of molecular oxygen`GO:0020037^molecular_function^heme binding`GO:0055114^biological_process^obsolete oxidation-reduction process	K24184
Transcript_144935	sp|P17549|CP53_ASPNG^sp|P17549|CP53_ASPNG^Q:289-666,H:58-184^68.504%ID^E:6.1e-54^.^.`sp|P17549|CP53_ASPNG^sp|P17549|CP53_ASPNG^Q:194-286,H:31-61^61.29%ID^E:0.000503^.^.	Transcript_144935.p1	256-666[+]	sp|P17549|CP53_ASPNG^sp|P17549|CP53_ASPNG^Q:12-137,H:58-184^68.504%ID^E:4.02e-56^.^.	.	.	OWY50253.1^OWY50253.1^Q:289-666,H:57-182^100%ID^E:1.8e-81^.^.	.	.	OWY50253.1^OWY50253.1^Q:12-137,H:57-182^100%ID^E:1.3e-82^.^.	PF00067.23^p450^Cytochrome P450^13-136^E:3.4e-10	.	.	GO:0005506^molecular_function^iron ion binding`GO:0016705^molecular_function^oxidoreductase activity, acting on paired donors, with incorporation or reduction of molecular oxygen`GO:0020037^molecular_function^heme binding`GO:0055114^biological_process^obsolete oxidation-reduction process	K07824
Transcript_145178	sp|Q42602|C89A2_ARATH^sp|Q42602|C89A2_ARATH^Q:899-360,H:229-423^52.551%ID^E:4.27e-74^.^.`sp|Q42602|C89A2_ARATH^sp|Q42602|C89A2_ARATH^Q:346-131,H:433-504^77.778%ID^E:4.27e-74^.^.	Transcript_145178.p2	114-899[-]	sp|Q9SRQ1|C89A9_ARATH^sp|Q9SRQ1|C89A9_ARATH^Q:1-207,H:234-450^45.455%ID^E:3.72e-52^.^.	Seita.9G006900.1.p^Seita.9G006900.1.p^Q:899-357,H:245-428^85.326%ID^E:6.51e-124^.^.`Seita.9G006900.1.p^Seita.9G006900.1.p^Q:346-116,H:439-515^87.013%ID^E:6.51e-124^.^.	WP_011612600_1^WP_011612600_1^Q:890-336,H:199-392^27.2%ID^E:4.2e-17^.^.	OEL38298.1^OEL38298.1^Q:899-345,H:248-436^91%ID^E:1.6e-111^.^.	Seita.9G006900.1.p^Seita.9G006900.1.p^Q:1-189,H:245-436^84.375%ID^E:3.05e-112^.^.	WP_011612600_1^WP_011612600_1^Q:4-188,H:199-392^27.2%ID^E:2.1e-17^.^.	OEL38298.1^OEL38298.1^Q:1-185,H:248-436^91%ID^E:3.9e-112^.^.	PF00067.23^p450^Cytochrome P450^4-182^E:1.9e-43	.	.	GO:0005506^molecular_function^iron ion binding`GO:0016705^molecular_function^oxidoreductase activity, acting on paired donors, with incorporation or reduction of molecular oxygen`GO:0020037^molecular_function^heme binding`GO:0055114^biological_process^obsolete oxidation-reduction process	K24184
Transcript_145326	sp|Q9LUC9|C7A11_ARATH^sp|Q9LUC9|C7A11_ARATH^Q:240-1130,H:26-351^47.59%ID^E:1.79e-98^.^.	Transcript_145326.p1	132-1130[+]	sp|Q9LUC5|C7A15_ARATH^sp|Q9LUC5|C7A15_ARATH^Q:23-333,H:12-351^47.11%ID^E:4.06e-102^.^.	Seita.5G235000.1.p^Seita.5G235000.1.p^Q:132-1130,H:1-377^77.984%ID^E:0^.^.	WP_047859842_1^WP_047859842_1^Q:459-1130,H:80-291^31.4%ID^E:6.7e-18^.^.	XP_004969236.1^XP_004969236.1^Q:132-1130,H:1-377^78%ID^E:2.4e-201^.^.	Seita.5G235000.1.p^Seita.5G235000.1.p^Q:1-333,H:1-377^77.984%ID^E:0^.^.	WP_047859842_1^WP_047859842_1^Q:110-333,H:80-291^31.4%ID^E:3.7e-18^.^.	XP_004969236.1^XP_004969236.1^Q:1-333,H:1-377^78%ID^E:2.2e-202^.^.	PF00067.23^p450^Cytochrome P450^109-333^E:5.2e-31	.	.	GO:0005506^molecular_function^iron ion binding`GO:0016705^molecular_function^oxidoreductase activity, acting on paired donors, with incorporation or reduction of molecular oxygen`GO:0020037^molecular_function^heme binding`GO:0055114^biological_process^obsolete oxidation-reduction process	.
Transcript_145401	sp|O81117|C94A1_VICSA^sp|O81117|C94A1_VICSA^Q:1771-368,H:49-512^44.309%ID^E:3.32e-137^.^.	Transcript_145401.p2	359-1891[-]	sp|O81117|C94A1_VICSA^sp|O81117|C94A1_VICSA^Q:41-508,H:49-512^44.309%ID^E:2.74e-139^.^.	Seita.9G485800.1.p^Seita.9G485800.1.p^Q:1891-362,H:1-523^81.25%ID^E:0^.^.	WP_013946779_1^WP_013946779_1^Q:1795-374,H:3-452^27.5%ID^E:1.5e-43^.^.	PUZ42127.1^PUZ42127.1^Q:1891-362,H:1-517^82.9%ID^E:1.39999999999983e-311^.^.	Seita.9G485800.1.p^Seita.9G485800.1.p^Q:1-510,H:1-523^81.25%ID^E:0^.^.	WP_013946779_1^WP_013946779_1^Q:33-506,H:3-452^27.5%ID^E:3.6e-44^.^.	PUZ42127.1^PUZ42127.1^Q:1-510,H:1-517^82.9%ID^E:5.40000000000258e-313^.^.	PF00067.23^p450^Cytochrome P450^37-482^E:2.9e-62	sigP:1^17^0.841^YES	ExpAA=18.11^PredHel=1^Topology=i2-21o	GO:0005506^molecular_function^iron ion binding`GO:0016705^molecular_function^oxidoreductase activity, acting on paired donors, with incorporation or reduction of molecular oxygen`GO:0020037^molecular_function^heme binding`GO:0055114^biological_process^obsolete oxidation-reduction process	.
Transcript_148856	sp|Q42602|C89A2_ARATH^sp|Q42602|C89A2_ARATH^Q:499-1791,H:54-498^46.444%ID^E:3.61e-120^.^.	Transcript_148856.p1	304-1812[+]	sp|Q9SRQ1|C89A9_ARATH^sp|Q9SRQ1|C89A9_ARATH^Q:1-498,H:1-506^41.618%ID^E:4.07e-133^.^.	Seita.9G408200.1.p^Seita.9G408200.1.p^Q:487-1800,H:66-510^69.955%ID^E:0^.^.	WP_081789616_1^WP_081789616_1^Q:268-1719,H:12-467^27.3%ID^E:1.2e-19^.^.	XP_025798311.1^XP_025798311.1^Q:304-1803,H:1-503^80.9%ID^E:1.3e-285^.^.	Seita.9G408200.1.p^Seita.9G408200.1.p^Q:2-499,H:3-510^69.608%ID^E:0^.^.	WP_081789616_1^WP_081789616_1^Q:42-472,H:50-467^27.1%ID^E:5.6e-19^.^.	XP_025798311.1^XP_025798311.1^Q:1-500,H:1-503^80.9%ID^E:1.8e-288^.^.	PF00067.23^p450^Cytochrome P450^44-475^E:1.8e-77	sigP:1^30^0.813^YES	.	GO:0005506^molecular_function^iron ion binding`GO:0016705^molecular_function^oxidoreductase activity, acting on paired donors, with incorporation or reduction of molecular oxygen`GO:0020037^molecular_function^heme binding`GO:0055114^biological_process^obsolete oxidation-reduction process	K24184
Transcript_148933	sp|Q5CCK3|C90B2_ORYSJ^sp|Q5CCK3|C90B2_ORYSJ^Q:478-1488,H:89-420^89.021%ID^E:0^.^.`sp|Q5CCK3|C90B2_ORYSJ^sp|Q5CCK3|C90B2_ORYSJ^Q:1517-1708,H:433-493^87.5%ID^E:1.5e-27^.^.`sp|Q5CCK3|C90B2_ORYSJ^sp|Q5CCK3|C90B2_ORYSJ^Q:242-475,H:1-88^71.591%ID^E:7.23e-21^.^.	Transcript_148933.p1	322-1722[+]	sp|Q5CCK3|C90B2_ORYSJ^sp|Q5CCK3|C90B2_ORYSJ^Q:53-389,H:89-420^89.318%ID^E:0^.^.	Seita.9G480100.1.p^Seita.9G480100.1.p^Q:478-1488,H:82-414^92.582%ID^E:0^.^.`Seita.9G480100.1.p^Seita.9G480100.1.p^Q:251-475,H:1-81^82.716%ID^E:1.81e-26^.^.	WP_015170525_1^WP_015170525_1^Q:424-1488,H:9-360^27.5%ID^E:1.6e-35^.^.	KAG2553570.1^KAG2553570.1^Q:478-1716,H:85-500^86.6%ID^E:6.5e-246^.^.	Seita.9G480100.3.p^Seita.9G480100.3.p^Q:53-389,H:82-414^92.582%ID^E:0^.^.	WP_015170525_1^WP_015170525_1^Q:35-389,H:9-360^27.5%ID^E:2.4e-36^.^.	KAG2553570.1^KAG2553570.1^Q:53-465,H:85-500^86.6%ID^E:9.1e-248^.^.	PF00067.23^p450^Cytochrome P450^51-389^E:6.4e-37	.	.	GO:0005506^molecular_function^iron ion binding`GO:0016705^molecular_function^oxidoreductase activity, acting on paired donors, with incorporation or reduction of molecular oxygen`GO:0020037^molecular_function^heme binding`GO:0055114^biological_process^obsolete oxidation-reduction process	K09587
Transcript_149276	sp|Q42600|C84A1_ARATH^sp|Q42600|C84A1_ARATH^Q:349-1596,H:52-465^64.775%ID^E:8.5e-171^.^.`sp|Q42600|C84A1_ARATH^sp|Q42600|C84A1_ARATH^Q:1632-1742,H:477-513^78.378%ID^E:2.8e-11^.^.	Transcript_149276.p1	223-1665[+]	sp|Q42600|C84A1_ARATH^sp|Q42600|C84A1_ARATH^Q:39-458,H:48-465^66.979%ID^E:0^.^.	Seita.9G193900.1.p^Seita.9G193900.1.p^Q:214-1596,H:7-467^93.492%ID^E:0^.^.`Seita.9G193900.1.p^Seita.9G193900.1.p^Q:1632-1745,H:479-516^92.105%ID^E:1.68e-15^.^.	WP_015187329_1^WP_015187329_1^Q:319-1596,H:9-401^26.5%ID^E:1.4e-35^.^.	XP_004982626.1^XP_004982626.1^Q:214-1596,H:7-467^93.5%ID^E:5.79999999999802e-312^.^.	Seita.9G193900.1.p^Seita.9G193900.1.p^Q:1-458,H:10-467^93.45%ID^E:0^.^.	WP_015187329_1^WP_015187329_1^Q:33-458,H:9-401^26.5%ID^E:9.8e-37^.^.	XP_004982626.1^XP_004982626.1^Q:1-458,H:10-467^93.4%ID^E:4.80000000012307e-314^.^.	PF00067.23^p450^Cytochrome P450^32-457^E:7.8e-88	.	.	GO:0005506^molecular_function^iron ion binding`GO:0016705^molecular_function^oxidoreductase activity, acting on paired donors, with incorporation or reduction of molecular oxygen`GO:0020037^molecular_function^heme binding`GO:0055114^biological_process^obsolete oxidation-reduction process	K09755
Transcript_149448	sp|Q43257|C71C4_MAIZE^sp|Q43257|C71C4_MAIZE^Q:2-541,H:167-345^58.889%ID^E:7.04e-99^.^.`sp|Q43257|C71C4_MAIZE^sp|Q43257|C71C4_MAIZE^Q:546-1034,H:345-507^58.896%ID^E:7.04e-99^.^.`sp|Q43257|C71C4_MAIZE^sp|Q43257|C71C4_MAIZE^Q:1046-1093,H:515-530^68.75%ID^E:7.04e-99^.^.	Transcript_149448.p2	561-1055[+]	sp|Q43250|C71C1_MAIZE^sp|Q43250|C71C1_MAIZE^Q:1-160,H:340-498^61.875%ID^E:2.01e-69^.^.	Seita.5G085000.1.p^Seita.5G085000.1.p^Q:2-541,H:167-346^80.22%ID^E:4.92e-163^.^.`Seita.5G085000.1.p^Seita.5G085000.1.p^Q:546-1043,H:346-513^86.31%ID^E:4.92e-163^.^.`Seita.5G085000.1.p^Seita.5G085000.1.p^Q:1046-1093,H:518-533^93.75%ID^E:4.92e-163^.^.	WP_012408123_1^WP_012408123_1^Q:549-1037,H:266-420^33.1%ID^E:5.8e-19^.^.	XP_004968091.1^XP_004968091.1^Q:546-1043,H:346-513^86.3%ID^E:3.8e-97^.^.	Seita.5G085000.1.p^Seita.5G085000.1.p^Q:1-160,H:351-512^85.802%ID^E:8.52e-103^.^.	WP_012408123_1^WP_012408123_1^Q:4-159,H:273-420^34%ID^E:8.2e-21^.^.	XP_004968091.1^XP_004968091.1^Q:1-160,H:351-512^85.8%ID^E:5.5e-97^.^.	PF00067.23^p450^Cytochrome P450^2-160^E:1.8e-52	.	.	GO:0005506^molecular_function^iron ion binding`GO:0016705^molecular_function^oxidoreductase activity, acting on paired donors, with incorporation or reduction of molecular oxygen`GO:0020037^molecular_function^heme binding`GO:0055114^biological_process^obsolete oxidation-reduction process	.
Transcript_149448	sp|Q43257|C71C4_MAIZE^sp|Q43257|C71C4_MAIZE^Q:2-541,H:167-345^58.889%ID^E:7.04e-99^.^.`sp|Q43257|C71C4_MAIZE^sp|Q43257|C71C4_MAIZE^Q:546-1034,H:345-507^58.896%ID^E:7.04e-99^.^.`sp|Q43257|C71C4_MAIZE^sp|Q43257|C71C4_MAIZE^Q:1046-1093,H:515-530^68.75%ID^E:7.04e-99^.^.	Transcript_149448.p1	2-568[+]	sp|Q43257|C71C4_MAIZE^sp|Q43257|C71C4_MAIZE^Q:1-180,H:167-345^58.889%ID^E:1.43e-56^.^.	Seita.5G085000.1.p^Seita.5G085000.1.p^Q:2-541,H:167-346^80.22%ID^E:4.92e-163^.^.`Seita.5G085000.1.p^Seita.5G085000.1.p^Q:546-1043,H:346-513^86.31%ID^E:4.92e-163^.^.`Seita.5G085000.1.p^Seita.5G085000.1.p^Q:1046-1093,H:518-533^93.75%ID^E:4.92e-163^.^.	WP_012408123_1^WP_012408123_1^Q:549-1037,H:266-420^33.1%ID^E:5.8e-19^.^.	XP_004968091.1^XP_004968091.1^Q:546-1043,H:346-513^86.3%ID^E:3.8e-97^.^.	Seita.6G004100.1.p^Seita.6G004100.1.p^Q:1-180,H:155-333^86.188%ID^E:1.03e-108^.^.	.	CAD6246297.1^CAD6246297.1^Q:1-180,H:161-338^85%ID^E:3.5e-99^.^.	PF00067.23^p450^Cytochrome P450^3-177^E:8.6e-18	.	.	GO:0005506^molecular_function^iron ion binding`GO:0016705^molecular_function^oxidoreductase activity, acting on paired donors, with incorporation or reduction of molecular oxygen`GO:0020037^molecular_function^heme binding`GO:0055114^biological_process^obsolete oxidation-reduction process	.
Transcript_150219	sp|Q6WNQ8|C81E8_MEDTR^sp|Q6WNQ8|C81E8_MEDTR^Q:1-630,H:181-387^42.453%ID^E:5.59e-63^.^.`sp|Q6WNQ8|C81E8_MEDTR^sp|Q6WNQ8|C81E8_MEDTR^Q:633-947,H:387-490^51.429%ID^E:5.59e-63^.^.	Transcript_150219.p1	129-980[+]	sp|Q9FG65|C81D1_ARATH^sp|Q9FG65|C81D1_ARATH^Q:169-281,H:391-502^54.867%ID^E:1.27e-34^.^.	Seita.9G083300.1.p^Seita.9G083300.1.p^Q:1-630,H:192-401^83.333%ID^E:1.47e-133^.^.`Seita.9G083300.1.p^Seita.9G083300.1.p^Q:633-974,H:401-514^69.298%ID^E:1.47e-133^.^.	WP_095976971_1^WP_095976971_1^Q:88-630,H:155-334^32.1%ID^E:3.5e-15^.^.	OQU90943.1^OQU90943.1^Q:1-630,H:225-434^84.3%ID^E:4.2e-117^.^.	Seita.5G386800.1.p^Seita.5G386800.1.p^Q:169-284,H:407-522^84.483%ID^E:7.22e-66^.^.	WP_012892870_1^WP_012892870_1^Q:170-242,H:356-431^44.7%ID^E:3.5e-11^.^.	CAB3449641.1^CAB3449641.1^Q:173-282,H:1-110^87.3%ID^E:5.6e-65^.^.	PF00067.23^p450^Cytochrome P450^169-256^E:5.4e-25	.	.	GO:0005506^molecular_function^iron ion binding`GO:0016705^molecular_function^oxidoreductase activity, acting on paired donors, with incorporation or reduction of molecular oxygen`GO:0020037^molecular_function^heme binding`GO:0055114^biological_process^obsolete oxidation-reduction process	.
Transcript_150544	sp|H1A988|C7254_GLYUR^sp|H1A988|C7254_GLYUR^Q:208-714,H:36-205^46.784%ID^E:1.18e-48^.^.	Transcript_150544.p1	88-714[+]	sp|Q9LUC5|C7A15_ARATH^sp|Q9LUC5|C7A15_ARATH^Q:18-209,H:5-199^44.162%ID^E:5.86e-53^.^.	Seita.5G234200.1.p^Seita.5G234200.1.p^Q:88-714,H:1-209^83.254%ID^E:9.86e-104^.^.	WP_012684730_1^WP_012684730_1^Q:319-702,H:9-140^27.3%ID^E:1.7e-10^.^.	XP_002458200.1^XP_002458200.1^Q:88-714,H:1-209^88.5%ID^E:1.2e-130^.^.	Seita.5G234200.1.p^Seita.5G234200.1.p^Q:1-209,H:1-209^83.254%ID^E:1.48e-117^.^.	WP_012684730_1^WP_012684730_1^Q:78-205,H:9-140^27.3%ID^E:9.8e-11^.^.	XP_002458200.1^XP_002458200.1^Q:1-209,H:1-209^88.5%ID^E:1.1e-130^.^.	PF00067.23^p450^Cytochrome P450^95-203^E:1.1e-15	.	ExpAA=21.08^PredHel=1^Topology=i12-34o	GO:0005506^molecular_function^iron ion binding`GO:0016705^molecular_function^oxidoreductase activity, acting on paired donors, with incorporation or reduction of molecular oxygen`GO:0020037^molecular_function^heme binding`GO:0055114^biological_process^obsolete oxidation-reduction process	.
Transcript_150645	sp|Q5Z5R4|C7016_ORYSJ^sp|Q5Z5R4|C7016_ORYSJ^Q:196-1620,H:30-504^80.632%ID^E:0^.^.	Transcript_150645.p1	1-1626[+]	sp|Q5Z5R4|C7016_ORYSJ^sp|Q5Z5R4|C7016_ORYSJ^Q:66-540,H:30-504^80.632%ID^E:0^.^.	Seita.4G235400.1.p^Seita.4G235400.1.p^Q:202-1626,H:36-511^88.866%ID^E:0^.^.	WP_099511112_1^WP_099511112_1^Q:811-1623,H:191-465^29.3%ID^E:5.6e-23^.^.	XP_002438597.1^XP_002438597.1^Q:94-1623,H:1-508^85.9%ID^E:1.29999999852025e-315^.^.	Seita.4G235400.1.p^Seita.4G235400.1.p^Q:68-542,H:36-511^88.866%ID^E:0^.^.	WP_099511112_1^WP_099511112_1^Q:271-541,H:191-465^29.3%ID^E:2.9e-23^.^.	XP_002438597.1^XP_002438597.1^Q:32-541,H:1-508^85.9%ID^E:0^.^.	PF00067.23^p450^Cytochrome P450^77-518^E:3.3e-77	.	.	GO:0005506^molecular_function^iron ion binding`GO:0016705^molecular_function^oxidoreductase activity, acting on paired donors, with incorporation or reduction of molecular oxygen`GO:0020037^molecular_function^heme binding`GO:0055114^biological_process^obsolete oxidation-reduction process	K04122
Transcript_150809	sp|B3RFJ6|86A22_PETHY^sp|B3RFJ6|86A22_PETHY^Q:3-602,H:260-457^71.429%ID^E:1.87e-104^.^.`sp|B3RFJ6|86A22_PETHY^sp|B3RFJ6|86A22_PETHY^Q:613-792,H:458-517^80%ID^E:1.87e-104^.^.	Transcript_150809.p1	3-917[+]	sp|B3RFJ6|86A22_PETHY^sp|B3RFJ6|86A22_PETHY^Q:1-200,H:260-457^71.429%ID^E:1.03e-96^.^.	Seita.7G197000.1.p^Seita.7G197000.1.p^Q:3-602,H:258-462^88.78%ID^E:2.76e-132^.^.`Seita.7G197000.1.p^Seita.7G197000.1.p^Q:613-804,H:463-526^93.75%ID^E:2.76e-132^.^.	WP_012384792_1^WP_012384792_1^Q:66-602,H:237-404^33.5%ID^E:2.9e-17^.^.	XP_006647656.1^XP_006647656.1^Q:3-602,H:258-457^95%ID^E:3.8e-130^.^.	Seita.7G197000.1.p^Seita.7G197000.1.p^Q:1-200,H:258-462^88.78%ID^E:2.76e-122^.^.	WP_012384792_1^WP_012384792_1^Q:22-200,H:237-404^33.5%ID^E:5.8e-18^.^.	XP_006647656.1^XP_006647656.1^Q:1-200,H:258-457^95%ID^E:3.8e-132^.^.	PF00067.23^p450^Cytochrome P450^20-200^E:2e-36	.	.	GO:0005506^molecular_function^iron ion binding`GO:0016705^molecular_function^oxidoreductase activity, acting on paired donors, with incorporation or reduction of molecular oxygen`GO:0020037^molecular_function^heme binding`GO:0055114^biological_process^obsolete oxidation-reduction process	K15398
Transcript_150833	sp|O81117|C94A1_VICSA^sp|O81117|C94A1_VICSA^Q:1405-368,H:185-512^45.225%ID^E:1.15e-115^.^.`sp|O81117|C94A1_VICSA^sp|O81117|C94A1_VICSA^Q:1815-1435,H:49-175^48.819%ID^E:1.15e-115^.^.	Transcript_150833.p2	359-1141[-]	sp|O23066|C86A2_ARATH^sp|O23066|C86A2_ARATH^Q:2-258,H:251-511^44.487%ID^E:2.11e-71^.^.	Seita.9G485800.1.p^Seita.9G485800.1.p^Q:1405-362,H:181-523^83.621%ID^E:0^.^.`Seita.9G485800.1.p^Seita.9G485800.1.p^Q:1935-1435,H:1-169^86.391%ID^E:0^.^.	WP_013946779_1^WP_013946779_1^Q:1240-374,H:173-452^29.5%ID^E:1.9e-29^.^.	CAD6210251.1^CAD6210251.1^Q:1405-362,H:83-423^85.9%ID^E:4.4e-208^.^.	Seita.9G485800.1.p^Seita.9G485800.1.p^Q:1-260,H:264-523^85%ID^E:8.25e-158^.^.	WP_013946779_1^WP_013946779_1^Q:8-256,H:220-452^31.1%ID^E:6.7e-31^.^.	OEL32326.1^OEL32326.1^Q:1-260,H:1-260^86.9%ID^E:1.1e-161^.^.	PF00067.23^p450^Cytochrome P450^2-232^E:1.2e-46	.	.	GO:0005506^molecular_function^iron ion binding`GO:0016705^molecular_function^oxidoreductase activity, acting on paired donors, with incorporation or reduction of molecular oxygen`GO:0020037^molecular_function^heme binding`GO:0055114^biological_process^obsolete oxidation-reduction process	.
Transcript_153444	sp|Q6F4F5|C724B_ORYSJ^sp|Q6F4F5|C724B_ORYSJ^Q:3-395,H:246-376^85.496%ID^E:1.03e-71^.^.	Transcript_153444.p1	3-437[+]	sp|Q6F4F5|C724B_ORYSJ^sp|Q6F4F5|C724B_ORYSJ^Q:1-131,H:246-376^85.496%ID^E:5.41e-72^.^.	Seita.7G132100.1.p^Seita.7G132100.1.p^Q:3-395,H:251-381^92.366%ID^E:3.39e-83^.^.	WP_004045041_1^WP_004045041_1^Q:9-395,H:211-353^28.6%ID^E:5.4e-07^.^.	XP_004975917.1^XP_004975917.1^Q:3-395,H:251-381^92.4%ID^E:3e-74^.^.	Seita.7G132100.1.p^Seita.7G132100.1.p^Q:1-131,H:251-381^92.366%ID^E:1.83e-81^.^.	WP_004045041_1^WP_004045041_1^Q:3-131,H:211-353^28.6%ID^E:1.3e-06^.^.	XP_004975917.1^XP_004975917.1^Q:1-131,H:251-381^92.4%ID^E:7.8e-74^.^.	PF00067.23^p450^Cytochrome P450^4-131^E:5.3e-20	.	.	GO:0005506^molecular_function^iron ion binding`GO:0016705^molecular_function^oxidoreductase activity, acting on paired donors, with incorporation or reduction of molecular oxygen`GO:0020037^molecular_function^heme binding`GO:0055114^biological_process^obsolete oxidation-reduction process	K12639
Transcript_153930	sp|Q50EK3|C04C1_PINTA^sp|Q50EK3|C04C1_PINTA^Q:122-841,H:269-514^55.466%ID^E:3.8e-89^.^.	Transcript_153930.p1	119-850[+]	sp|Q50EK3|C04C1_PINTA^sp|Q50EK3|C04C1_PINTA^Q:2-241,H:269-514^55.466%ID^E:1.23e-90^.^.	Seita.4G019300.1.p^Seita.4G019300.1.p^Q:125-850,H:284-525^86.364%ID^E:9.55e-158^.^.	WP_013372262_1^WP_013372262_1^Q:125-769,H:231-430^33.8%ID^E:1.2e-27^.^.	TKW19425.1^TKW19425.1^Q:119-844,H:64-305^86.4%ID^E:7.2e-153^.^.	Seita.4G019300.1.p^Seita.4G019300.1.p^Q:3-244,H:284-525^86.364%ID^E:3.46e-159^.^.	WP_015194792_1^WP_015194792_1^Q:6-236,H:239-450^32.9%ID^E:2.1e-28^.^.	TKW19425.1^TKW19425.1^Q:1-242,H:64-305^86.4%ID^E:2.1e-154^.^.	PF00067.23^p450^Cytochrome P450^3-233^E:2.6e-53	.	.	GO:0005506^molecular_function^iron ion binding`GO:0016705^molecular_function^oxidoreductase activity, acting on paired donors, with incorporation or reduction of molecular oxygen`GO:0020037^molecular_function^heme binding`GO:0055114^biological_process^obsolete oxidation-reduction process	.
Transcript_154575	sp|Q43257|C71C4_MAIZE^sp|Q43257|C71C4_MAIZE^Q:3-578,H:336-527^58.333%ID^E:1.01e-66^.^.	Transcript_154575.p1	3-689[+]	sp|Q43250|C71C1_MAIZE^sp|Q43250|C71C1_MAIZE^Q:1-227,H:326-530^52.423%ID^E:4.59e-80^.^.	Seita.5G085000.1.p^Seita.5G085000.1.p^Q:3-578,H:337-530^85.567%ID^E:9.64e-109^.^.	WP_010995533_1^WP_010995533_1^Q:6-524,H:325-490^34.1%ID^E:7.3e-21^.^.	XP_004968091.1^XP_004968091.1^Q:3-686,H:337-543^77.4%ID^E:1.3e-117^.^.	Seita.5G085000.1.p^Seita.5G085000.1.p^Q:1-229,H:337-544^77.489%ID^E:3.38e-126^.^.	WP_010995533_1^WP_010995533_1^Q:2-174,H:325-490^34.1%ID^E:2.1e-21^.^.	XP_004968091.1^XP_004968091.1^Q:1-228,H:337-543^77.4%ID^E:1.8e-118^.^.	PF00067.23^p450^Cytochrome P450^2-188^E:1.1e-57	.	.	GO:0005506^molecular_function^iron ion binding`GO:0016705^molecular_function^oxidoreductase activity, acting on paired donors, with incorporation or reduction of molecular oxygen`GO:0020037^molecular_function^heme binding`GO:0055114^biological_process^obsolete oxidation-reduction process	.
Transcript_154870	sp|A3A871|C71Z6_ORYSJ^sp|A3A871|C71Z6_ORYSJ^Q:13-852,H:187-477^50.515%ID^E:1.12e-79^.^.`sp|A3A871|C71Z6_ORYSJ^sp|A3A871|C71Z6_ORYSJ^Q:819-986,H:456-510^44.643%ID^E:3.11e-05^.^.	Transcript_154870.p1	1-921[+]	sp|A3A871|C71Z6_ORYSJ^sp|A3A871|C71Z6_ORYSJ^Q:5-284,H:187-477^50.515%ID^E:2.17e-93^.^.	Seita.9G176600.1.p^Seita.9G176600.1.p^Q:1-834,H:201-479^76.241%ID^E:6.21e-129^.^.`Seita.9G176600.1.p^Seita.9G176600.1.p^Q:819-1001,H:468-529^61.29%ID^E:2.67e-09^.^.	WP_014395258_1^WP_014395258_1^Q:190-906,H:219-448^35.8%ID^E:6.5e-29^.^.	TVU46271.1^TVU46271.1^Q:1-837,H:188-461^78.5%ID^E:4.4e-147^.^.	Seita.9G176600.1.p^Seita.9G176600.1.p^Q:1-278,H:201-479^76.241%ID^E:7.33e-151^.^.	WP_014395258_1^WP_014395258_1^Q:64-302,H:219-448^35.8%ID^E:1.6e-29^.^.	TVU46271.1^TVU46271.1^Q:1-279,H:188-461^78.5%ID^E:6.8e-148^.^.	PF00067.23^p450^Cytochrome P450^31-279^E:8.4e-66	.	.	GO:0005506^molecular_function^iron ion binding`GO:0016705^molecular_function^oxidoreductase activity, acting on paired donors, with incorporation or reduction of molecular oxygen`GO:0020037^molecular_function^heme binding`GO:0055114^biological_process^obsolete oxidation-reduction process	.
Transcript_155625	sp|Q9LVD6|C81F2_ARATH^sp|Q9LVD6|C81F2_ARATH^Q:2-310,H:46-146^39.423%ID^E:9.32e-32^.^.`sp|Q9LVD6|C81F2_ARATH^sp|Q9LVD6|C81F2_ARATH^Q:346-771,H:181-315^33.803%ID^E:9.32e-32^.^.	Transcript_155625.p1	1-771[+]	sp|Q6WNQ8|C81E8_MEDTR^sp|Q6WNQ8|C81E8_MEDTR^Q:129-257,H:197-322^42.748%ID^E:1.18e-19^.^.	Seita.9G083300.1.p^Seita.9G083300.1.p^Q:346-771,H:195-336^85.915%ID^E:9.83e-109^.^.`Seita.9G083300.1.p^Seita.9G083300.1.p^Q:2-316,H:52-156^80%ID^E:9.83e-109^.^.	.	KAG0547503.1^KAG0547503.1^Q:346-771,H:195-336^89.4%ID^E:5.1e-77^.^.	Seita.9G083300.1.p^Seita.9G083300.1.p^Q:116-257,H:195-336^85.915%ID^E:5.1e-75^.^.	.	KAG0547503.1^KAG0547503.1^Q:116-257,H:195-336^89.4%ID^E:5.1e-77^.^.	PF00067.23^p450^Cytochrome P450^133-257^E:3.8e-13	.	.	GO:0005506^molecular_function^iron ion binding`GO:0016705^molecular_function^oxidoreductase activity, acting on paired donors, with incorporation or reduction of molecular oxygen`GO:0020037^molecular_function^heme binding`GO:0055114^biological_process^obsolete oxidation-reduction process	.
Transcript_155626	sp|Q6WNQ9|C81E9_MEDTR^sp|Q6WNQ9|C81E9_MEDTR^Q:2-859,H:46-325^35.417%ID^E:3.67e-51^.^.	Transcript_155626.p1	2-859[+]	sp|Q6WNQ9|C81E9_MEDTR^sp|Q6WNQ9|C81E9_MEDTR^Q:1-286,H:46-325^35.417%ID^E:2.93e-58^.^.	Seita.9G083300.1.p^Seita.9G083300.1.p^Q:2-859,H:52-336^84.266%ID^E:4.64e-153^.^.	.	CAD6206738.1^CAD6206738.1^Q:2-859,H:173-457^86.7%ID^E:9e-167^.^.	Seita.9G083300.1.p^Seita.9G083300.1.p^Q:1-286,H:52-336^84.266%ID^E:2.62e-162^.^.	.	CAD6206738.1^CAD6206738.1^Q:1-286,H:173-457^86.7%ID^E:9e-167^.^.	PF00067.23^p450^Cytochrome P450^4-286^E:2e-31	.	.	GO:0005506^molecular_function^iron ion binding`GO:0016705^molecular_function^oxidoreductase activity, acting on paired donors, with incorporation or reduction of molecular oxygen`GO:0020037^molecular_function^heme binding`GO:0055114^biological_process^obsolete oxidation-reduction process	.
Transcript_155854	sp|P48422|C86A1_ARATH^sp|P48422|C86A1_ARATH^Q:339-1490,H:105-487^73.438%ID^E:0^.^.`sp|P48422|C86A1_ARATH^sp|P48422|C86A1_ARATH^Q:76-360,H:19-111^64.211%ID^E:5.46e-36^.^.	Transcript_155854.p1	477-1493[+]	sp|P48422|C86A1_ARATH^sp|P48422|C86A1_ARATH^Q:1-338,H:150-487^72.189%ID^E:1.06e-178^.^.	Seita.5G386300.1.p^Seita.5G386300.1.p^Q:339-1490,H:116-498^95.052%ID^E:0^.^.`Seita.5G386300.1.p^Seita.5G386300.1.p^Q:4-360,H:4-122^90.756%ID^E:0^.^.	WP_012289154_1^WP_012289154_1^Q:348-1448,H:71-412^28.3%ID^E:7.1e-26^.^.	CAD6229070.1^CAD6229070.1^Q:339-1490,H:116-498^96.1%ID^E:1.7e-266^.^.	Seita.5G386300.1.p^Seita.5G386300.1.p^Q:1-338,H:161-498^96.154%ID^E:0^.^.	WP_106748396_1^WP_106748396_1^Q:26-337,H:145-435^27.9%ID^E:9e-23^.^.	CAD6229070.1^CAD6229070.1^Q:1-338,H:161-498^97.3%ID^E:3e-239^.^.	PF00067.23^p450^Cytochrome P450^15-337^E:3.5e-52	.	.	GO:0005506^molecular_function^iron ion binding`GO:0016705^molecular_function^oxidoreductase activity, acting on paired donors, with incorporation or reduction of molecular oxygen`GO:0020037^molecular_function^heme binding`GO:0055114^biological_process^obsolete oxidation-reduction process	K15401
Transcript_159418	sp|B3RFJ6|86A22_PETHY^sp|B3RFJ6|86A22_PETHY^Q:3-1241,H:117-527^70.531%ID^E:0^.^.	Transcript_159418.p1	168-1274[+]	sp|B3RFJ6|86A22_PETHY^sp|B3RFJ6|86A22_PETHY^Q:4-361,H:175-530^71.031%ID^E:0^.^.	Seita.7G197000.1.p^Seita.7G197000.1.p^Q:3-1241,H:115-532^89.952%ID^E:0^.^.	WP_083857478_1^WP_083857478_1^Q:3-1172,H:99-464^27.9%ID^E:1e-30^.^.	OQU85673.1^OQU85673.1^Q:3-1271,H:67-494^92.8%ID^E:9.3e-288^.^.	Seita.7G197000.1.p^Seita.7G197000.1.p^Q:4-358,H:173-532^91.111%ID^E:0^.^.	WP_083857478_1^WP_083857478_1^Q:2-335,H:149-464^28.9%ID^E:3.2e-30^.^.	OQU85673.1^OQU85673.1^Q:3-368,H:124-494^93.3%ID^E:6.8e-252^.^.	PF00067.23^p450^Cytochrome P450^4-333^E:2.6e-54	.	.	GO:0005506^molecular_function^iron ion binding`GO:0016705^molecular_function^oxidoreductase activity, acting on paired donors, with incorporation or reduction of molecular oxygen`GO:0020037^molecular_function^heme binding`GO:0055114^biological_process^obsolete oxidation-reduction process	K15398
Transcript_160515	sp|Q9LMM1|C86A4_ARATH^sp|Q9LMM1|C86A4_ARATH^Q:10-1416,H:49-519^72.611%ID^E:0^.^.	Transcript_160515.p1	1-1470[+]	sp|Q9LMM1|C86A4_ARATH^sp|Q9LMM1|C86A4_ARATH^Q:4-472,H:49-519^72.611%ID^E:0^.^.	Seita.7G197000.1.p^Seita.7G197000.1.p^Q:1-1428,H:46-526^91.06%ID^E:0^.^.	WP_083857478_1^WP_083857478_1^Q:121-1377,H:71-464^27.6%ID^E:4.3e-34^.^.	XP_002452782.1^XP_002452782.1^Q:1-1467,H:46-542^93%ID^E:0^.^.	Seita.7G197000.1.p^Seita.7G197000.1.p^Q:1-476,H:46-526^91.06%ID^E:0^.^.	WP_083857478_1^WP_083857478_1^Q:41-459,H:71-464^27.6%ID^E:8.4e-35^.^.	XP_002452782.1^XP_002452782.1^Q:1-489,H:46-542^93%ID^E:0^.^.	PF00067.23^p450^Cytochrome P450^27-457^E:7.8e-62	.	.	GO:0005506^molecular_function^iron ion binding`GO:0016705^molecular_function^oxidoreductase activity, acting on paired donors, with incorporation or reduction of molecular oxygen`GO:0020037^molecular_function^heme binding`GO:0055114^biological_process^obsolete oxidation-reduction process	K15398
Transcript_160675	sp|P93846|CP51_SORBI^sp|P93846|CP51_SORBI^Q:1253-3,H:1-421^90.024%ID^E:0^.^.	Transcript_160675.p1	3-1442[-]	sp|P93846|CP51_SORBI^sp|P93846|CP51_SORBI^Q:64-480,H:1-421^90.499%ID^E:0^.^.	Seita.8G135900.1.p^Seita.8G135900.1.p^Q:1256-3,H:1-418^92.344%ID^E:0^.^.	APR75533_1^APR75533_1^Q:1154-15,H:20-394^38.8%ID^E:3.3e-89^.^.	TVU24575.1^TVU24575.1^Q:1259-3,H:130-548^94.7%ID^E:2e-285^.^.	Seita.8G135900.1.p^Seita.8G135900.1.p^Q:63-480,H:1-418^92.344%ID^E:0^.^.	APR75533_1^APR75533_1^Q:97-476,H:20-394^38.8%ID^E:3.3e-89^.^.	TVU24575.1^TVU24575.1^Q:62-480,H:130-548^94.7%ID^E:2e-285^.^.	PF00067.23^p450^Cytochrome P450^104-473^E:2.8e-47	.	.	GO:0005506^molecular_function^iron ion binding`GO:0016705^molecular_function^oxidoreductase activity, acting on paired donors, with incorporation or reduction of molecular oxygen`GO:0020037^molecular_function^heme binding`GO:0055114^biological_process^obsolete oxidation-reduction process	K05917
Transcript_161137	sp|Q0J185|ABAH3_ORYSJ^sp|Q0J185|ABAH3_ORYSJ^Q:168-836,H:1-222^84.071%ID^E:4.32e-133^.^.	Transcript_161137.p1	3-836[+]	sp|Q0J185|ABAH3_ORYSJ^sp|Q0J185|ABAH3_ORYSJ^Q:56-278,H:1-222^84.071%ID^E:5.07e-132^.^.	Seita.2G229900.1.p^Seita.2G229900.1.p^Q:168-836,H:1-224^86.283%ID^E:9.2e-134^.^.	WP_095981653_1^WP_095981653_1^Q:294-749,H:71-223^32.5%ID^E:1.4e-21^.^.	XP_040383443.1^XP_040383443.1^Q:171-836,H:3-217^86.9%ID^E:5e-132^.^.	Seita.2G229900.1.p^Seita.2G229900.1.p^Q:56-278,H:1-224^86.283%ID^E:5.63e-133^.^.	WP_095981653_1^WP_095981653_1^Q:98-249,H:71-223^32.5%ID^E:1.4e-21^.^.	XP_040383443.1^XP_040383443.1^Q:57-278,H:3-217^86.9%ID^E:5e-132^.^.	PF00067.23^p450^Cytochrome P450^101-253^E:1.8e-12	.	ExpAA=24.31^PredHel=1^Topology=o55-77i	GO:0005506^molecular_function^iron ion binding`GO:0016705^molecular_function^oxidoreductase activity, acting on paired donors, with incorporation or reduction of molecular oxygen`GO:0020037^molecular_function^heme binding`GO:0055114^biological_process^obsolete oxidation-reduction process	K09843
Transcript_161351	sp|Q9LUC5|C7A15_ARATH^sp|Q9LUC5|C7A15_ARATH^Q:2-595,H:168-361^56.281%ID^E:4.56e-69^.^.`sp|Q9LUC5|C7A15_ARATH^sp|Q9LUC5|C7A15_ARATH^Q:634-918,H:418-512^56.842%ID^E:1.98e-32^.^.	Transcript_161351.p1	2-811[+]	sp|Q9LUC5|C7A15_ARATH^sp|Q9LUC5|C7A15_ARATH^Q:1-196,H:168-359^56.345%ID^E:1.93e-70^.^.	Seita.5G235000.1.p^Seita.5G235000.1.p^Q:2-595,H:188-387^89%ID^E:8.67e-121^.^.`Seita.5G235000.1.p^Seita.5G235000.1.p^Q:634-924,H:444-540^92.784%ID^E:1.6e-55^.^.	APR76506_1^APR76506_1^Q:634-915,H:388-477^40.4%ID^E:6.4e-13^.^.	CAD6230719.1^CAD6230719.1^Q:2-595,H:187-384^89.4%ID^E:7.9e-118^.^.	Seita.5G235000.1.p^Seita.5G235000.1.p^Q:1-197,H:188-386^88.945%ID^E:9.79e-124^.^.	WP_118503335_1^WP_118503335_1^Q:1-190,H:111-288^28.9%ID^E:8.8e-11^.^.	CAD6230719.1^CAD6230719.1^Q:1-197,H:187-383^89.3%ID^E:2.2e-119^.^.	PF00067.23^p450^Cytochrome P450^5-196^E:8.6e-24	.	.	GO:0005506^molecular_function^iron ion binding`GO:0016705^molecular_function^oxidoreductase activity, acting on paired donors, with incorporation or reduction of molecular oxygen`GO:0020037^molecular_function^heme binding`GO:0055114^biological_process^obsolete oxidation-reduction process	.
Transcript_161786	sp|Q42797|TCMO_SOYBN^sp|Q42797|TCMO_SOYBN^Q:307-1446,H:40-424^78.961%ID^E:0^.^.	Transcript_161786.p1	190-1446[+]	sp|Q42797|TCMO_SOYBN^sp|Q42797|TCMO_SOYBN^Q:1-419,H:1-424^77.594%ID^E:0^.^.	Seita.3G287400.1.p^Seita.3G287400.1.p^Q:403-1446,H:41-388^94.54%ID^E:0^.^.	WP_012931691_1^WP_012931691_1^Q:286-1446,H:11-374^27.1%ID^E:1.3e-18^.^.	XP_034586390.1^XP_034586390.1^Q:190-1446,H:1-419^95%ID^E:2.5e-290^.^.	Seita.3G287400.1.p^Seita.3G287400.1.p^Q:1-419,H:1-388^84.048%ID^E:0^.^.	WP_012931691_1^WP_012931691_1^Q:33-419,H:11-374^27.1%ID^E:7.7e-19^.^.	XP_034586390.1^XP_034586390.1^Q:1-419,H:1-419^95%ID^E:3.4e-290^.^.	PF00067.23^p450^Cytochrome P450^34-419^E:2.3e-88	.	.	GO:0005506^molecular_function^iron ion binding`GO:0016705^molecular_function^oxidoreductase activity, acting on paired donors, with incorporation or reduction of molecular oxygen`GO:0020037^molecular_function^heme binding`GO:0055114^biological_process^obsolete oxidation-reduction process	K00487
Transcript_162472	sp|Q7XHW5|C14B1_ORYSJ^sp|Q7XHW5|C14B1_ORYSJ^Q:58-402,H:79-193^80%ID^E:2.6e-89^.^.`sp|Q7XHW5|C14B1_ORYSJ^sp|Q7XHW5|C14B1_ORYSJ^Q:473-835,H:207-332^70.635%ID^E:2.6e-89^.^.	Transcript_162472.p1	1-669[+]	sp|Q7XHW5|C14B1_ORYSJ^sp|Q7XHW5|C14B1_ORYSJ^Q:20-156,H:79-213^75.182%ID^E:5.55e-67^.^.	Seita.2G434000.1.p^Seita.2G434000.1.p^Q:58-411,H:80-197^85.593%ID^E:9.58e-105^.^.`Seita.2G434000.1.p^Seita.2G434000.1.p^Q:470-835,H:211-328^77.869%ID^E:9.58e-105^.^.	.	XP_004958706.1^XP_004958706.1^Q:1-468,H:59-218^81.9%ID^E:9.7e-77^.^.	Seita.2G434000.1.p^Seita.2G434000.1.p^Q:20-156,H:80-218^80.576%ID^E:1.52e-73^.^.	.	XP_004958706.1^XP_004958706.1^Q:1-156,H:59-218^81.9%ID^E:1.3e-77^.^.	PF00067.23^p450^Cytochrome P450^28-134^E:1.5e-08	.	.	GO:0005506^molecular_function^iron ion binding`GO:0016705^molecular_function^oxidoreductase activity, acting on paired donors, with incorporation or reduction of molecular oxygen`GO:0020037^molecular_function^heme binding`GO:0055114^biological_process^obsolete oxidation-reduction process	.
Transcript_162546	sp|Q6TBX7|LUT1_ARATH^sp|Q6TBX7|LUT1_ARATH^Q:814-1074,H:446-530^66.667%ID^E:9.67e-32^.^.`sp|Q6TBX7|LUT1_ARATH^sp|Q6TBX7|LUT1_ARATH^Q:199-306,H:413-449^70.27%ID^E:9e-17^.^.`sp|Q6TBX7|LUT1_ARATH^sp|Q6TBX7|LUT1_ARATH^Q:41-130,H:384-413^70%ID^E:9e-17^.^.	Transcript_162546.p1	757-1104[+]	sp|Q6TBX7|LUT1_ARATH^sp|Q6TBX7|LUT1_ARATH^Q:20-106,H:446-530^66.667%ID^E:1.03e-36^.^.	Seita.9G336100.4.p^Seita.9G336100.4.p^Q:814-1074,H:293-377^83.908%ID^E:4.38e-40^.^.`Seita.9G336100.4.p^Seita.9G336100.4.p^Q:199-306,H:260-296^83.784%ID^E:8.95e-23^.^.`Seita.9G336100.4.p^Seita.9G336100.4.p^Q:41-154,H:231-265^76.316%ID^E:8.95e-23^.^.	WP_011552379_1^WP_011552379_1^Q:820-1071,H:370-440^34.5%ID^E:6.8e-07^.^.	PWZ37657.1^PWZ37657.1^Q:814-1083,H:26-113^77.8%ID^E:6e-36^.^.	Seita.9G336100.4.p^Seita.9G336100.4.p^Q:20-106,H:293-377^83.908%ID^E:1.24e-45^.^.	WP_011552379_1^WP_011552379_1^Q:22-105,H:370-440^34.5%ID^E:2.9e-09^.^.	PWZ37657.1^PWZ37657.1^Q:20-109,H:26-113^77.8%ID^E:4.2e-41^.^.	PF00067.23^p450^Cytochrome P450^21-99^E:5.6e-13	.	.	GO:0005506^molecular_function^iron ion binding`GO:0016705^molecular_function^oxidoreductase activity, acting on paired donors, with incorporation or reduction of molecular oxygen`GO:0020037^molecular_function^heme binding`GO:0055114^biological_process^obsolete oxidation-reduction process	K09837
Transcript_162662	sp|Q6WNQ9|C81E9_MEDTR^sp|Q6WNQ9|C81E9_MEDTR^Q:6-302,H:46-144^43.434%ID^E:2.96e-39^.^.`sp|Q6WNQ9|C81E9_MEDTR^sp|Q6WNQ9|C81E9_MEDTR^Q:320-775,H:179-325^33.553%ID^E:2.96e-39^.^.	Transcript_162662.p1	2-775[+]	sp|Q6WNQ8|C81E8_MEDTR^sp|Q6WNQ8|C81E8_MEDTR^Q:114-258,H:181-322^40.136%ID^E:1.16e-21^.^.	Seita.9G083300.1.p^Seita.9G083300.1.p^Q:317-775,H:184-336^87.582%ID^E:2.84e-114^.^.`Seita.9G083300.1.p^Seita.9G083300.1.p^Q:3-299,H:51-149^81.818%ID^E:2.84e-114^.^.	.	KAG0547503.1^KAG0547503.1^Q:308-775,H:181-336^91%ID^E:1.3e-87^.^.	Seita.9G083300.1.p^Seita.9G083300.1.p^Q:103-258,H:181-336^87.821%ID^E:3.07e-86^.^.	.	KAG0547503.1^KAG0547503.1^Q:103-258,H:181-336^91%ID^E:1.3e-87^.^.	PF00067.23^p450^Cytochrome P450^133-258^E:5.5e-14	.	.	GO:0005506^molecular_function^iron ion binding`GO:0016705^molecular_function^oxidoreductase activity, acting on paired donors, with incorporation or reduction of molecular oxygen`GO:0020037^molecular_function^heme binding`GO:0055114^biological_process^obsolete oxidation-reduction process	.
Transcript_163211	sp|P13527|CP6A1_MUSDO^sp|P13527|CP6A1_MUSDO^Q:234-1268,H:21-367^39.255%ID^E:1.25e-111^.^.`sp|P13527|CP6A1_MUSDO^sp|P13527|CP6A1_MUSDO^Q:1255-1674,H:362-504^44.056%ID^E:1.25e-111^.^.	Transcript_163211.p1	171-1316[+]	sp|P13527|CP6A1_MUSDO^sp|P13527|CP6A1_MUSDO^Q:12-366,H:11-367^38.997%ID^E:1.67e-98^.^.	Seita.5G234900.1.p^Seita.5G234900.1.p^Q:519-1268,H:149-398^23.792%ID^E:1.58e-27^.^.`Seita.5G234900.1.p^Seita.5G234900.1.p^Q:1270-1674,H:398-529^33.094%ID^E:1.58e-27^.^.	WP_012408123_1^WP_012408123_1^Q:1045-1674,H:245-445^28.2%ID^E:5e-17^.^.	XP_031631295.1^XP_031631295.1^Q:171-1268,H:1-366^88.5%ID^E:1.7e-237^.^.	Seita.5G235400.1.p^Seita.5G235400.1.p^Q:81-366,H:107-390^21.639%ID^E:1.53e-15^.^.	.	XP_031631295.1^XP_031631295.1^Q:1-366,H:1-366^88.5%ID^E:4e-240^.^.	PF00067.23^p450^Cytochrome P450^44-368^E:6.4e-49	.	ExpAA=42.51^PredHel=2^Topology=o4-23i74-96o	GO:0005506^molecular_function^iron ion binding`GO:0016705^molecular_function^oxidoreductase activity, acting on paired donors, with incorporation or reduction of molecular oxygen`GO:0020037^molecular_function^heme binding`GO:0055114^biological_process^obsolete oxidation-reduction process	K14999
Transcript_168000	sp|Q6YV88|C71Z7_ORYSJ^sp|Q6YV88|C71Z7_ORYSJ^Q:9-1106,H:138-510^57.743%ID^E:1e-146^.^.	Transcript_168000.p1	3-1121[+]	sp|Q6YV88|C71Z7_ORYSJ^sp|Q6YV88|C71Z7_ORYSJ^Q:3-368,H:138-510^58.4%ID^E:6.11e-156^.^.	Seita.9G241000.1.p^Seita.9G241000.1.p^Q:3-1115,H:136-505^77.957%ID^E:0^.^.	WP_015187329_1^WP_015187329_1^Q:468-1004,H:250-419^35.8%ID^E:1.7e-26^.^.	RLN18841.1^RLN18841.1^Q:3-1106,H:77-444^78.8%ID^E:5.1e-213^.^.	Seita.9G241000.1.p^Seita.9G241000.1.p^Q:1-371,H:136-505^77.957%ID^E:0^.^.	WP_015187329_1^WP_015187329_1^Q:156-334,H:250-419^35.8%ID^E:1.3e-26^.^.	XP_034571958.1^XP_034571958.1^Q:1-371,H:136-505^78%ID^E:3.7e-213^.^.	PF00067.23^p450^Cytochrome P450^5-357^E:6.4e-81	.	.	GO:0005506^molecular_function^iron ion binding`GO:0016705^molecular_function^oxidoreductase activity, acting on paired donors, with incorporation or reduction of molecular oxygen`GO:0020037^molecular_function^heme binding`GO:0055114^biological_process^obsolete oxidation-reduction process	.
Transcript_168958	sp|Q9LUC6|C7A14_ARATH^sp|Q9LUC6|C7A14_ARATH^Q:93-1661,H:26-512^50.382%ID^E:0^.^.	Transcript_168958.p1	3-1214[+]	sp|Q9LUC5|C7A15_ARATH^sp|Q9LUC5|C7A15_ARATH^Q:17-384,H:12-373^50.949%ID^E:1.71e-129^.^.	Seita.5G235000.1.p^Seita.5G235000.1.p^Q:12-1667,H:17-540^84.657%ID^E:0^.^.	WP_047854097_1^WP_047854097_1^Q:264-1661,H:30-457^28%ID^E:1e-44^.^.	XP_004969236.1^XP_004969236.1^Q:12-1664,H:17-539^84.6%ID^E:0^.^.	Seita.5G235000.1.p^Seita.5G235000.1.p^Q:4-382,H:17-397^88.976%ID^E:0^.^.	WP_047859842_1^WP_047859842_1^Q:96-384,H:35-313^32.1%ID^E:1.4e-27^.^.	XP_004969236.1^XP_004969236.1^Q:4-382,H:17-397^89%ID^E:8.7e-252^.^.	PF00067.23^p450^Cytochrome P450^91-384^E:2.9e-43	.	.	GO:0005506^molecular_function^iron ion binding`GO:0016705^molecular_function^oxidoreductase activity, acting on paired donors, with incorporation or reduction of molecular oxygen`GO:0020037^molecular_function^heme binding`GO:0055114^biological_process^obsolete oxidation-reduction process	.
Transcript_169264	sp|Q6WNQ8|C81E8_MEDTR^sp|Q6WNQ8|C81E8_MEDTR^Q:4-795,H:42-295^35.227%ID^E:1.24e-50^.^.	Transcript_169264.p1	1-942[+]	sp|Q6WNQ8|C81E8_MEDTR^sp|Q6WNQ8|C81E8_MEDTR^Q:2-265,H:42-295^35.606%ID^E:9.75e-54^.^.	Seita.9G083300.1.p^Seita.9G083300.1.p^Q:1-798,H:45-310^82.707%ID^E:1.04e-150^.^.	.	TVU44887.1^TVU44887.1^Q:1-801,H:50-317^88.4%ID^E:1.1e-162^.^.	Seita.9G083300.1.p^Seita.9G083300.1.p^Q:1-271,H:45-315^81.55%ID^E:4.41e-152^.^.	.	TVU44887.1^TVU44887.1^Q:1-266,H:50-316^88.4%ID^E:1.5e-162^.^.	PF00067.23^p450^Cytochrome P450^1-266^E:5.6e-23	.	.	GO:0005506^molecular_function^iron ion binding`GO:0016705^molecular_function^oxidoreductase activity, acting on paired donors, with incorporation or reduction of molecular oxygen`GO:0020037^molecular_function^heme binding`GO:0055114^biological_process^obsolete oxidation-reduction process	.
Transcript_169594	sp|Q6Z5I7|C76M6_ORYSJ^sp|Q6Z5I7|C76M6_ORYSJ^Q:3-677,H:208-438^64.069%ID^E:5.15e-112^.^.`sp|Q6Z5I7|C76M6_ORYSJ^sp|Q6Z5I7|C76M6_ORYSJ^Q:682-906,H:433-507^70.667%ID^E:5.15e-112^.^.	Transcript_169594.p1	3-947[+]	sp|Q69X58|C76M7_ORYSJ^sp|Q69X58|C76M7_ORYSJ^Q:2-233,H:205-436^62.5%ID^E:4.98e-103^.^.	Seita.6G176600.1.p^Seita.6G176600.1.p^Q:3-689,H:208-425^72.174%ID^E:1.1e-111^.^.`Seita.6G176600.1.p^Seita.6G176600.1.p^Q:658-918,H:408-494^73.563%ID^E:8.44e-36^.^.	WP_012931691_1^WP_012931691_1^Q:69-650,H:174-375^31.8%ID^E:1.8e-19^.^.	XP_025819973.1^XP_025819973.1^Q:3-677,H:201-426^77%ID^E:5e-117^.^.	Seita.6G176600.1.p^Seita.6G176600.1.p^Q:1-229,H:208-425^72.174%ID^E:9.06e-112^.^.	WP_012931691_1^WP_012931691_1^Q:23-216,H:174-375^31.8%ID^E:1.8e-19^.^.	XP_025819973.1^XP_025819973.1^Q:1-225,H:201-426^77%ID^E:5e-117^.^.	PF00067.23^p450^Cytochrome P450^4-218^E:1.5e-54	.	.	GO:0005506^molecular_function^iron ion binding`GO:0016705^molecular_function^oxidoreductase activity, acting on paired donors, with incorporation or reduction of molecular oxygen`GO:0020037^molecular_function^heme binding`GO:0055114^biological_process^obsolete oxidation-reduction process	.
Transcript_170163	sp|Q02315|CP51_PICKU^sp|Q02315|CP51_PICKU^Q:663-1043,H:187-310^27.132%ID^E:9.51e-06^.^.	Transcript_170163.p2	732-1058[+]	sp|Q9SLP1|C78A9_ARATH^sp|Q9SLP1|C78A9_ARATH^Q:29-109,H:316-396^34.568%ID^E:2.42e-07^.^.	Seita.2G411800.1.p^Seita.2G411800.1.p^Q:94-606,H:76-246^84.211%ID^E:5.86e-147^.^.`Seita.2G411800.1.p^Seita.2G411800.1.p^Q:609-1058,H:272-421^76.667%ID^E:5.86e-147^.^.	.	XP_004958510.1^XP_004958510.1^Q:1-606,H:45-246^85.6%ID^E:6.9e-115^.^.	Seita.2G411800.1.p^Seita.2G411800.1.p^Q:1-109,H:313-421^77.064%ID^E:1.89e-50^.^.	.	OQU90367.1^OQU90367.1^Q:4-109,H:234-339^77.4%ID^E:9e-47^.^.	PF00067.23^p450^Cytochrome P450^28-109^E:2.8e-10	.	.	GO:0005506^molecular_function^iron ion binding`GO:0016705^molecular_function^oxidoreductase activity, acting on paired donors, with incorporation or reduction of molecular oxygen`GO:0020037^molecular_function^heme binding`GO:0055114^biological_process^obsolete oxidation-reduction process	.
Transcript_170163	sp|Q02315|CP51_PICKU^sp|Q02315|CP51_PICKU^Q:663-1043,H:187-310^27.132%ID^E:9.51e-06^.^.	Transcript_170163.p1	1-639[+]	sp|P20852|CP2A5_MOUSE^sp|P20852|CP2A5_MOUSE^Q:5-198,H:1-197^25.581%ID^E:0.000136^.^.	Seita.2G411800.1.p^Seita.2G411800.1.p^Q:94-606,H:76-246^84.211%ID^E:5.86e-147^.^.`Seita.2G411800.1.p^Seita.2G411800.1.p^Q:609-1058,H:272-421^76.667%ID^E:5.86e-147^.^.	.	XP_004958510.1^XP_004958510.1^Q:1-606,H:45-246^85.6%ID^E:6.9e-115^.^.	Seita.2G411800.1.p^Seita.2G411800.1.p^Q:1-202,H:45-246^85.644%ID^E:2.44e-115^.^.	.	XP_004958510.1^XP_004958510.1^Q:1-202,H:45-246^85.6%ID^E:3.4e-117^.^.	PF00067.23^p450^Cytochrome P450^51-192^E:6.5e-08	.	ExpAA=21.82^PredHel=1^Topology=i5-24o	GO:0005506^molecular_function^iron ion binding`GO:0016705^molecular_function^oxidoreductase activity, acting on paired donors, with incorporation or reduction of molecular oxygen`GO:0020037^molecular_function^heme binding`GO:0055114^biological_process^obsolete oxidation-reduction process	.
Transcript_170271	sp|Q42602|C89A2_ARATH^sp|Q42602|C89A2_ARATH^Q:824-480,H:356-468^53.913%ID^E:1.33e-33^.^.`sp|Q42602|C89A2_ARATH^sp|Q42602|C89A2_ARATH^Q:538-356,H:444-503^59.016%ID^E:9.49e-16^.^.	Transcript_170271.p2	465-824[-]	sp|Q42602|C89A2_ARATH^sp|Q42602|C89A2_ARATH^Q:1-105,H:356-458^58.095%ID^E:1.82e-37^.^.	Seita.9G392500.1.p^Seita.9G392500.1.p^Q:821-480,H:363-476^75.439%ID^E:1.8e-53^.^.`Seita.9G392500.1.p^Seita.9G392500.1.p^Q:538-350,H:452-514^85.714%ID^E:1.22e-27^.^.	WP_013070096_1^WP_013070096_1^Q:824-525,H:309-397^36%ID^E:7e-11^.^.	XP_039836943.1^XP_039836943.1^Q:824-480,H:350-464^76.5%ID^E:1.3e-52^.^.	Seita.9G392500.1.p^Seita.9G392500.1.p^Q:2-115,H:363-476^75.439%ID^E:3.15e-55^.^.	WP_013070096_1^WP_013070096_1^Q:1-100,H:309-397^36%ID^E:1.9e-12^.^.	XP_039836943.1^XP_039836943.1^Q:1-115,H:350-464^76.5%ID^E:1.2e-55^.^.	PF00067.23^p450^Cytochrome P450^1-96^E:3e-28	.	.	GO:0005506^molecular_function^iron ion binding`GO:0016705^molecular_function^oxidoreductase activity, acting on paired donors, with incorporation or reduction of molecular oxygen`GO:0020037^molecular_function^heme binding`GO:0055114^biological_process^obsolete oxidation-reduction process	K24184
Transcript_170400	sp|D1MI46|C76BA_SWEMU^sp|D1MI46|C76BA_SWEMU^Q:388-693,H:284-385^52.941%ID^E:5.08e-46^.^.`sp|D1MI46|C76BA_SWEMU^sp|D1MI46|C76BA_SWEMU^Q:2-301,H:160-258^46.535%ID^E:5.08e-46^.^.	Transcript_170400.p1	1-693[+]	sp|O64635|C76C4_ARATH^sp|O64635|C76C4_ARATH^Q:98-231,H:266-397^49.254%ID^E:3.55e-36^.^.	Seita.9G189800.1.p^Seita.9G189800.1.p^Q:5-301,H:161-259^83.838%ID^E:1.96e-88^.^.`Seita.9G189800.1.p^Seita.9G189800.1.p^Q:304-693,H:260-390^81.679%ID^E:1.96e-88^.^.	WP_077292995_1^WP_077292995_1^Q:364-693,H:263-370^40%ID^E:4.2e-12^.^.	EER91355.2^EER91355.2^Q:304-693,H:262-391^81.5%ID^E:9.8e-64^.^.	Seita.9G189800.1.p^Seita.9G189800.1.p^Q:102-231,H:260-390^81.679%ID^E:2.79e-56^.^.	WP_077292995_1^WP_077292995_1^Q:122-231,H:263-370^40%ID^E:4.2e-12^.^.	EER91355.2^EER91355.2^Q:102-231,H:262-391^81.5%ID^E:9.8e-64^.^.	PF00067.23^p450^Cytochrome P450^107-231^E:1.1e-36	.	.	GO:0005506^molecular_function^iron ion binding`GO:0016705^molecular_function^oxidoreductase activity, acting on paired donors, with incorporation or reduction of molecular oxygen`GO:0020037^molecular_function^heme binding`GO:0055114^biological_process^obsolete oxidation-reduction process	.
Transcript_170702	sp|Q42797|TCMO_SOYBN^sp|Q42797|TCMO_SOYBN^Q:2-433,H:268-411^79.861%ID^E:7.79e-94^.^.`sp|Q42797|TCMO_SOYBN^sp|Q42797|TCMO_SOYBN^Q:442-711,H:414-503^77.778%ID^E:7.79e-94^.^.	Transcript_170702.p1	38-916[+]	sp|P92994|TCMO_ARATH^sp|P92994|TCMO_ARATH^Q:1-142,H:279-419^81.69%ID^E:2.93e-74^.^.	Seita.3G287400.1.p^Seita.3G287400.1.p^Q:5-436,H:233-376^97.222%ID^E:7.26e-120^.^.`Seita.3G287400.1.p^Seita.3G287400.1.p^Q:442-723,H:378-471^97.872%ID^E:7.26e-120^.^.	WP_082362806_1^WP_082362806_1^Q:59-400,H:273-385^36%ID^E:3.7e-10^.^.	OEL27454.1^OEL27454.1^Q:2-439,H:243-388^96.6%ID^E:1.8e-89^.^.	Seita.3G287400.2.p^Seita.3G287400.2.p^Q:1-134,H:203-336^96.269%ID^E:2.62e-88^.^.	WP_082362806_1^WP_082362806_1^Q:8-121,H:273-385^36%ID^E:1.8e-10^.^.	RCV18277.1^RCV18277.1^Q:1-134,H:203-336^96.3%ID^E:1.2e-81^.^.	PF00067.23^p450^Cytochrome P450^2-132^E:1.5e-35	.	ExpAA=21.53^PredHel=1^Topology=o242-264i	GO:0005506^molecular_function^iron ion binding`GO:0016705^molecular_function^oxidoreductase activity, acting on paired donors, with incorporation or reduction of molecular oxygen`GO:0020037^molecular_function^heme binding`GO:0055114^biological_process^obsolete oxidation-reduction process	K00487
Transcript_170703	sp|Q42797|TCMO_SOYBN^sp|Q42797|TCMO_SOYBN^Q:2-433,H:268-411^78.472%ID^E:7.04e-93^.^.`sp|Q42797|TCMO_SOYBN^sp|Q42797|TCMO_SOYBN^Q:442-711,H:414-503^77.778%ID^E:7.04e-93^.^.	Transcript_170703.p1	2-916[+]	sp|Q42797|TCMO_SOYBN^sp|Q42797|TCMO_SOYBN^Q:1-144,H:268-411^78.472%ID^E:1.59e-75^.^.	Seita.3G287400.1.p^Seita.3G287400.1.p^Q:5-439,H:233-377^95.172%ID^E:2.27e-119^.^.`Seita.3G287400.1.p^Seita.3G287400.1.p^Q:442-723,H:378-471^97.872%ID^E:2.27e-119^.^.	WP_082362806_1^WP_082362806_1^Q:59-400,H:273-385^36%ID^E:2.8e-09^.^.	XP_025807311.1^XP_025807311.1^Q:2-439,H:263-408^95.2%ID^E:1.8e-88^.^.	Seita.3G287400.2.p^Seita.3G287400.2.p^Q:2-146,H:192-336^95.172%ID^E:4.9e-96^.^.	WP_082362806_1^WP_082362806_1^Q:20-133,H:273-385^36%ID^E:2.2e-09^.^.	XP_025807311.1^XP_025807311.1^Q:1-146,H:263-408^95.2%ID^E:7.5e-89^.^.	PF00067.23^p450^Cytochrome P450^10-148^E:1.1e-35	.	ExpAA=21.98^PredHel=1^Topology=o254-276i	GO:0005506^molecular_function^iron ion binding`GO:0016705^molecular_function^oxidoreductase activity, acting on paired donors, with incorporation or reduction of molecular oxygen`GO:0020037^molecular_function^heme binding`GO:0055114^biological_process^obsolete oxidation-reduction process	K00487
Transcript_170705	sp|Q42797|TCMO_SOYBN^sp|Q42797|TCMO_SOYBN^Q:2-622,H:268-503^67.373%ID^E:1.14e-96^.^.	Transcript_170705.p2	2-634[+]	sp|Q42797|TCMO_SOYBN^sp|Q42797|TCMO_SOYBN^Q:1-207,H:268-503^67.373%ID^E:3.62e-108^.^.	Seita.3G287400.2.p^Seita.3G287400.2.p^Q:5-634,H:192-430^83.264%ID^E:2e-128^.^.	WP_082362806_1^WP_082362806_1^Q:59-466,H:273-407^34.6%ID^E:4.4e-13^.^.	RCV18277.1^RCV18277.1^Q:5-631,H:192-429^83.2%ID^E:4.6e-132^.^.	Seita.3G287400.2.p^Seita.3G287400.2.p^Q:2-211,H:192-430^83.264%ID^E:3.15e-140^.^.	WP_082362806_1^WP_082362806_1^Q:20-155,H:273-407^34.6%ID^E:9.9e-14^.^.	RCV18277.1^RCV18277.1^Q:2-210,H:192-429^83.2%ID^E:3.2e-133^.^.	PF00067.23^p450^Cytochrome P450^10-160^E:3.6e-44	.	.	GO:0005506^molecular_function^iron ion binding`GO:0016705^molecular_function^oxidoreductase activity, acting on paired donors, with incorporation or reduction of molecular oxygen`GO:0020037^molecular_function^heme binding`GO:0055114^biological_process^obsolete oxidation-reduction process	K00487
Transcript_171369	sp|Q9LZ31|C77A4_ARATH^sp|Q9LZ31|C77A4_ARATH^Q:271-1266,H:53-377^58.133%ID^E:6.36e-151^.^.`sp|Q9LZ31|C77A4_ARATH^sp|Q9LZ31|C77A4_ARATH^Q:1269-1673,H:378-511^59.259%ID^E:6.36e-151^.^.	Transcript_171369.p1	115-1455[+]	sp|O48928|C77A3_SOYBN^sp|O48928|C77A3_SOYBN^Q:7-400,H:5-390^51.759%ID^E:1.38e-143^.^.	Seita.7G088100.1.p^Seita.7G088100.1.p^Q:271-1266,H:62-395^87.425%ID^E:0^.^.`Seita.7G088100.1.p^Seita.7G088100.1.p^Q:1269-1688,H:396-535^90%ID^E:0^.^.	WP_020478271_1^WP_020478271_1^Q:229-1284,H:33-346^25.7%ID^E:8.8e-08^.^.	OEL19745.1^OEL19745.1^Q:115-1266,H:1-385^89.1%ID^E:1.6e-238^.^.	Seita.7G088100.1.p^Seita.7G088100.1.p^Q:31-384,H:40-395^87.921%ID^E:0^.^.	WP_020478271_1^WP_020478271_1^Q:39-390,H:33-346^25.7%ID^E:4.4e-08^.^.	OEL19745.1^OEL19745.1^Q:1-384,H:1-385^89.1%ID^E:1.1e-241^.^.	PF00067.23^p450^Cytochrome P450^42-387^E:1.9e-63	.	ExpAA=24.92^PredHel=1^Topology=i7-29o	GO:0005506^molecular_function^iron ion binding`GO:0016705^molecular_function^oxidoreductase activity, acting on paired donors, with incorporation or reduction of molecular oxygen`GO:0020037^molecular_function^heme binding`GO:0055114^biological_process^obsolete oxidation-reduction process	K21995
Transcript_175334	sp|B6SSW8|C14B3_MAIZE^sp|B6SSW8|C14B3_MAIZE^Q:2-601,H:131-330^90.5%ID^E:1.74e-115^.^.	Transcript_175334.p1	2-601[+]	sp|B6SSW8|C14B3_MAIZE^sp|B6SSW8|C14B3_MAIZE^Q:1-200,H:131-330^90.5%ID^E:2.1e-121^.^.	Seita.9G415500.2.p^Seita.9G415500.2.p^Q:2-601,H:19-218^90%ID^E:6.33e-117^.^.	.	XP_039829265.1^XP_039829265.1^Q:2-601,H:33-232^90%ID^E:2.1e-124^.^.	Seita.9G415500.2.p^Seita.9G415500.2.p^Q:1-200,H:19-218^90%ID^E:9.72e-123^.^.	.	XP_039829265.1^XP_039829265.1^Q:1-200,H:33-232^90%ID^E:2.1e-124^.^.	PF00067.23^p450^Cytochrome P450^17-165^E:2.7e-15	.	.	GO:0005506^molecular_function^iron ion binding`GO:0016705^molecular_function^oxidoreductase activity, acting on paired donors, with incorporation or reduction of molecular oxygen`GO:0020037^molecular_function^heme binding`GO:0055114^biological_process^obsolete oxidation-reduction process	.
Transcript_175588	sp|Q9ZUX1|C94C1_ARATH^sp|Q9ZUX1|C94C1_ARATH^Q:9-764,H:144-395^57.647%ID^E:4.43e-88^.^.	Transcript_175588.p1	3-764[+]	sp|Q9ZUX1|C94C1_ARATH^sp|Q9ZUX1|C94C1_ARATH^Q:3-254,H:144-395^57.647%ID^E:1.61e-95^.^.	Seita.5G388600.1.p^Seita.5G388600.1.p^Q:9-764,H:166-421^92.578%ID^E:1.44e-156^.^.	WP_007142046_1^WP_007142046_1^Q:81-728,H:151-364^28.2%ID^E:1.4e-17^.^.	XP_025814460.1^XP_025814460.1^Q:9-764,H:166-417^94%ID^E:3.8e-161^.^.	Seita.5G388600.1.p^Seita.5G388600.1.p^Q:3-254,H:166-421^92.578%ID^E:1.01e-166^.^.	WP_007142046_1^WP_007142046_1^Q:27-242,H:151-364^28.2%ID^E:1.4e-17^.^.	XP_025814460.1^XP_025814460.1^Q:3-254,H:166-417^94%ID^E:3.8e-161^.^.	PF00067.23^p450^Cytochrome P450^22-254^E:1.5e-32	.	.	GO:0005506^molecular_function^iron ion binding`GO:0016705^molecular_function^oxidoreductase activity, acting on paired donors, with incorporation or reduction of molecular oxygen`GO:0020037^molecular_function^heme binding`GO:0055114^biological_process^obsolete oxidation-reduction process	K20624
Transcript_176338	sp|Q93VK5|LUT5_ARATH^sp|Q93VK5|LUT5_ARATH^Q:9-710,H:362-595^78.205%ID^E:1.32e-132^.^.	Transcript_176338.p1	39-767[+]	sp|Q93VK5|LUT5_ARATH^sp|Q93VK5|LUT5_ARATH^Q:1-224,H:372-595^77.232%ID^E:1.31e-127^.^.	Seita.1G367300.1.p^Seita.1G367300.1.p^Q:9-767,H:395-646^92.49%ID^E:4.37e-169^.^.	WP_095978961_1^WP_095978961_1^Q:9-641,H:249-455^43.1%ID^E:1e-52^.^.	XP_025815469.1^XP_025815469.1^Q:9-764,H:388-639^93.7%ID^E:6.3e-165^.^.	Seita.1G367300.1.p^Seita.1G367300.1.p^Q:1-243,H:405-646^92.181%ID^E:4.1e-163^.^.	WP_095978961_1^WP_095978961_1^Q:1-201,H:259-455^42.8%ID^E:2.4e-49^.^.	XP_025815469.1^XP_025815469.1^Q:1-242,H:398-639^93.4%ID^E:2.8e-159^.^.	PF00067.23^p450^Cytochrome P450^1-180^E:8.1e-56	.	.	GO:0005506^molecular_function^iron ion binding`GO:0016705^molecular_function^oxidoreductase activity, acting on paired donors, with incorporation or reduction of molecular oxygen`GO:0020037^molecular_function^heme binding`GO:0055114^biological_process^obsolete oxidation-reduction process	K15747
Transcript_176339	sp|Q93VK5|LUT5_ARATH^sp|Q93VK5|LUT5_ARATH^Q:315-1739,H:36-506^73.263%ID^E:0^.^.	Transcript_176339.p1	204-1775[+]	sp|Q93VK5|LUT5_ARATH^sp|Q93VK5|LUT5_ARATH^Q:38-512,H:36-506^73.474%ID^E:0^.^.	Seita.1G367300.1.p^Seita.1G367300.1.p^Q:165-1739,H:1-539^85.9%ID^E:0^.^.	WP_093944523_1^WP_093944523_1^Q:636-1691,H:20-356^33.8%ID^E:1.6e-57^.^.	TVU27697.1^TVU27697.1^Q:165-1739,H:1-527^88.1%ID^E:0^.^.	Seita.1G367300.1.p^Seita.1G367300.1.p^Q:6-512,H:20-539^88.654%ID^E:0^.^.	WP_093944523_1^WP_093944523_1^Q:145-496,H:20-356^33.8%ID^E:6.4e-59^.^.	TVU27697.1^TVU27697.1^Q:1-512,H:14-527^88.3%ID^E:0^.^.	PF00067.23^p450^Cytochrome P450^128-497^E:1.1e-69	.	.	GO:0005506^molecular_function^iron ion binding`GO:0016705^molecular_function^oxidoreductase activity, acting on paired donors, with incorporation or reduction of molecular oxygen`GO:0020037^molecular_function^heme binding`GO:0055114^biological_process^obsolete oxidation-reduction process	K15747
Transcript_176932	sp|Q6WNQ8|C81E8_MEDTR^sp|Q6WNQ8|C81E8_MEDTR^Q:69-908,H:9-278^33.214%ID^E:1.99e-49^.^.	Transcript_176932.p1	48-1067[+]	sp|Q6WNQ8|C81E8_MEDTR^sp|Q6WNQ8|C81E8_MEDTR^Q:8-287,H:9-278^33.571%ID^E:2.13e-52^.^.	Seita.9G083300.1.p^Seita.9G083300.1.p^Q:48-908,H:1-292^81.164%ID^E:1.06e-157^.^.	.	TVU44887.1^TVU44887.1^Q:48-908,H:1-298^84.9%ID^E:5.6e-171^.^.	Seita.9G083300.1.p^Seita.9G083300.1.p^Q:1-287,H:1-292^81.164%ID^E:2.9e-159^.^.	.	TVU44887.1^TVU44887.1^Q:1-287,H:1-298^84.9%ID^E:7.7e-172^.^.	PF00067.23^p450^Cytochrome P450^32-288^E:7.4e-25	.	ExpAA=33.17^PredHel=1^Topology=i5-22o	GO:0005506^molecular_function^iron ion binding`GO:0016705^molecular_function^oxidoreductase activity, acting on paired donors, with incorporation or reduction of molecular oxygen`GO:0020037^molecular_function^heme binding`GO:0055114^biological_process^obsolete oxidation-reduction process	.
Transcript_177007	sp|Q8GSQ1|C85A1_ORYSJ^sp|Q8GSQ1|C85A1_ORYSJ^Q:7-1020,H:102-443^83.333%ID^E:0^.^.	Transcript_177007.p1	91-1104[+]	sp|Q8GSQ1|C85A1_ORYSJ^sp|Q8GSQ1|C85A1_ORYSJ^Q:1-310,H:130-443^82.484%ID^E:0^.^.	Seita.9G173500.1.p^Seita.9G173500.1.p^Q:7-1020,H:167-504^92.899%ID^E:0^.^.`Seita.9G173500.1.p^Seita.9G173500.1.p^Q:1014-1076,H:511-531^100%ID^E:4.03e-05^.^.	WP_062248717_1^WP_062248717_1^Q:1-1041,H:77-421^27.6%ID^E:3.4e-38^.^.	TVU46225.1^TVU46225.1^Q:7-1065,H:103-450^89.5%ID^E:1.4e-226^.^.	Seita.9G173500.1.p^Seita.9G173500.1.p^Q:1-310,H:195-504^92.258%ID^E:0^.^.	WP_062248717_1^WP_062248717_1^Q:72-317,H:177-421^31.3%ID^E:6.4e-35^.^.	TVU46225.1^TVU46225.1^Q:1-325,H:131-450^88.6%ID^E:1.3e-204^.^.	PF00067.23^p450^Cytochrome P450^76-311^E:1.6e-49	.	.	GO:0005506^molecular_function^iron ion binding`GO:0016705^molecular_function^oxidoreductase activity, acting on paired donors, with incorporation or reduction of molecular oxygen`GO:0020037^molecular_function^heme binding`GO:0055114^biological_process^obsolete oxidation-reduction process	K09590
Transcript_177599	sp|Q42797|TCMO_SOYBN^sp|Q42797|TCMO_SOYBN^Q:44-1537,H:1-503^77.137%ID^E:0^.^.	Transcript_177599.p2	44-1549[+]	sp|Q42797|TCMO_SOYBN^sp|Q42797|TCMO_SOYBN^Q:1-498,H:1-503^77.137%ID^E:0^.^.	Seita.3G287400.1.p^Seita.3G287400.1.p^Q:257-1549,H:41-471^95.592%ID^E:0^.^.	WP_012931691_1^WP_012931691_1^Q:140-1507,H:11-429^26.5%ID^E:4.1e-23^.^.	XP_034586390.1^XP_034586390.1^Q:44-1546,H:1-501^95%ID^E:0^.^.	Seita.3G287400.1.p^Seita.3G287400.1.p^Q:1-502,H:1-471^86.282%ID^E:0^.^.	WP_012931691_1^WP_012931691_1^Q:33-488,H:11-429^26.5%ID^E:2e-23^.^.	XP_034586390.1^XP_034586390.1^Q:1-501,H:1-501^95%ID^E:0^.^.	PF00067.23^p450^Cytochrome P450^34-487^E:7.3e-108	.	ExpAA=20.50^PredHel=1^Topology=i5-24o	GO:0005506^molecular_function^iron ion binding`GO:0016705^molecular_function^oxidoreductase activity, acting on paired donors, with incorporation or reduction of molecular oxygen`GO:0020037^molecular_function^heme binding`GO:0055114^biological_process^obsolete oxidation-reduction process	K00487
Transcript_177621	sp|Q93VK5|LUT5_ARATH^sp|Q93VK5|LUT5_ARATH^Q:120-467,H:112-227^81.897%ID^E:1.23e-95^.^.`sp|Q93VK5|LUT5_ARATH^sp|Q93VK5|LUT5_ARATH^Q:473-787,H:228-332^75.238%ID^E:1.23e-95^.^.	Transcript_177621.p1	3-542[+]	sp|Q93VK5|LUT5_ARATH^sp|Q93VK5|LUT5_ARATH^Q:12-155,H:87-227^70.139%ID^E:2.73e-63^.^.	Seita.1G367300.1.p^Seita.1G367300.1.p^Q:3-467,H:106-260^92.258%ID^E:4.46e-131^.^.`Seita.1G367300.1.p^Seita.1G367300.1.p^Q:473-808,H:261-372^97.321%ID^E:4.46e-131^.^.	.	KAG2654973.1^KAG2654973.1^Q:3-467,H:144-298^93.5%ID^E:4.5e-93^.^.	Seita.1G367300.1.p^Seita.1G367300.1.p^Q:1-155,H:106-260^92.258%ID^E:1.7e-84^.^.	.	KAG2654973.1^KAG2654973.1^Q:1-155,H:144-298^93.5%ID^E:1.4e-94^.^.	PF00067.23^p450^Cytochrome P450^56-159^E:6e-12	.	.	GO:0005506^molecular_function^iron ion binding`GO:0016705^molecular_function^oxidoreductase activity, acting on paired donors, with incorporation or reduction of molecular oxygen`GO:0020037^molecular_function^heme binding`GO:0055114^biological_process^obsolete oxidation-reduction process	K15747
Transcript_177718	sp|Q94IW5|C90D2_ORYSJ^sp|Q94IW5|C90D2_ORYSJ^Q:9-905,H:191-487^88.963%ID^E:0^.^.	Transcript_177718.p1	72-908[+]	sp|Q94IW5|C90D2_ORYSJ^sp|Q94IW5|C90D2_ORYSJ^Q:1-278,H:212-487^89.568%ID^E:0^.^.	Seita.5G139200.1.p^Seita.5G139200.1.p^Q:3-905,H:195-501^89.577%ID^E:0^.^.	WP_015118600_1^WP_015118600_1^Q:12-851,H:146-422^26.7%ID^E:9.8e-24^.^.	KAG0536078.1^KAG0536078.1^Q:3-905,H:63-366^91.1%ID^E:1.1e-194^.^.	Seita.5G139200.1.p^Seita.5G139200.1.p^Q:4-278,H:221-501^91.103%ID^E:0^.^.	WP_015118600_1^WP_015118600_1^Q:3-260,H:167-422^27.4%ID^E:2.4e-23^.^.	XP_039810734.1^XP_039810734.1^Q:3-278,H:227-508^92.9%ID^E:4.4e-180^.^.	PF00067.23^p450^Cytochrome P450^24-256^E:3.2e-43	.	.	GO:0005506^molecular_function^iron ion binding`GO:0016705^molecular_function^oxidoreductase activity, acting on paired donors, with incorporation or reduction of molecular oxygen`GO:0020037^molecular_function^heme binding`GO:0055114^biological_process^obsolete oxidation-reduction process	K12638
Transcript_178026	sp|Q9LUC6|C7A14_ARATH^sp|Q9LUC6|C7A14_ARATH^Q:370-1641,H:91-512^57.311%ID^E:1.53e-162^.^.	Transcript_178026.p1	406-1644[+]	sp|Q9LUC6|C7A14_ARATH^sp|Q9LUC6|C7A14_ARATH^Q:1-412,H:103-512^57.282%ID^E:4.88e-174^.^.	Seita.5G234700.2.p^Seita.5G234700.2.p^Q:376-1644,H:125-549^91.529%ID^E:0^.^.	WP_012684730_1^WP_012684730_1^Q:346-1638,H:26-445^30.7%ID^E:1.6e-57^.^.	XP_002455992.1^XP_002455992.1^Q:337-1641,H:93-523^89.7%ID^E:2.4e-289^.^.	Seita.5G234700.2.p^Seita.5G234700.2.p^Q:1-413,H:135-549^91.566%ID^E:0^.^.	WP_129889112_1^WP_129889112_1^Q:28-411,H:131-502^32.8%ID^E:1.5e-58^.^.	XP_002455992.1^XP_002455992.1^Q:1-412,H:111-523^91.8%ID^E:2.9e-281^.^.	PF00067.23^p450^Cytochrome P450^2-387^E:9.6e-84	.	.	GO:0005506^molecular_function^iron ion binding`GO:0016705^molecular_function^oxidoreductase activity, acting on paired donors, with incorporation or reduction of molecular oxygen`GO:0020037^molecular_function^heme binding`GO:0055114^biological_process^obsolete oxidation-reduction process	.
Transcript_178027	sp|Q9LUC6|C7A14_ARATH^sp|Q9LUC6|C7A14_ARATH^Q:190-1608,H:42-512^56.237%ID^E:1.16e-180^.^.	Transcript_178027.p1	40-1611[+]	sp|Q9LUC6|C7A14_ARATH^sp|Q9LUC6|C7A14_ARATH^Q:38-523,H:29-512^55.967%ID^E:0^.^.	Seita.5G234700.2.p^Seita.5G234700.2.p^Q:142-1611,H:58-549^90.041%ID^E:0^.^.	WP_012684730_1^WP_012684730_1^Q:319-1605,H:28-445^30.8%ID^E:6.4e-60^.^.	XP_002455992.1^XP_002455992.1^Q:40-1608,H:1-523^89.5%ID^E:0^.^.	Seita.5G234700.2.p^Seita.5G234700.2.p^Q:15-524,H:38-549^89.648%ID^E:0^.^.	WP_012684730_1^WP_012684730_1^Q:94-522,H:28-445^30.8%ID^E:6.1e-60^.^.	XP_002455992.1^XP_002455992.1^Q:1-523,H:1-523^89.5%ID^E:0^.^.	PF00067.23^p450^Cytochrome P450^95-498^E:6.9e-88	.	ExpAA=34.08^PredHel=1^Topology=i12-34o	GO:0005506^molecular_function^iron ion binding`GO:0016705^molecular_function^oxidoreductase activity, acting on paired donors, with incorporation or reduction of molecular oxygen`GO:0020037^molecular_function^heme binding`GO:0055114^biological_process^obsolete oxidation-reduction process	.
Transcript_178481	sp|Q42602|C89A2_ARATH^sp|Q42602|C89A2_ARATH^Q:6-791,H:194-504^47.771%ID^E:1.07e-76^.^.	Transcript_178481.p1	3-812[+]	sp|Q42602|C89A2_ARATH^sp|Q42602|C89A2_ARATH^Q:2-263,H:194-504^47.771%ID^E:7.21e-78^.^.	Seita.9G006900.1.p^Seita.9G006900.1.p^Q:6-797,H:210-512^75.248%ID^E:2.55e-154^.^.	WP_015182900_1^WP_015182900_1^Q:120-734,H:199-429^25.3%ID^E:1.1e-12^.^.	XP_002456895.1^XP_002456895.1^Q:6-800,H:213-517^78.4%ID^E:3e-157^.^.	Seita.9G006900.1.p^Seita.9G006900.1.p^Q:2-265,H:210-512^75.248%ID^E:2.27e-155^.^.	WP_015182900_1^WP_015182900_1^Q:40-244,H:199-429^25.3%ID^E:4.2e-13^.^.	XP_002456895.1^XP_002456895.1^Q:2-266,H:213-517^78.4%ID^E:1.8e-158^.^.	PF00067.23^p450^Cytochrome P450^19-154^E:1.7e-22`PF00067.23^p450^Cytochrome P450^154-253^E:2.3e-22	.	.	GO:0005506^molecular_function^iron ion binding`GO:0016705^molecular_function^oxidoreductase activity, acting on paired donors, with incorporation or reduction of molecular oxygen`GO:0020037^molecular_function^heme binding`GO:0055114^biological_process^obsolete oxidation-reduction process	K24184
Transcript_178634	sp|P93846|CP51_SORBI^sp|P93846|CP51_SORBI^Q:12-1454,H:1-492^90.447%ID^E:0^.^.	Transcript_178634.p1	171-1457[+]	sp|P93846|CP51_SORBI^sp|P93846|CP51_SORBI^Q:1-428,H:58-492^93.563%ID^E:0^.^.	Seita.8G135900.1.p^Seita.8G135900.1.p^Q:9-1457,H:1-490^92.245%ID^E:0^.^.	APR75533_1^APR75533_1^Q:111-1445,H:20-464^39.9%ID^E:9.2e-110^.^.	TVU24575.1^TVU24575.1^Q:6-1454,H:130-619^94.7%ID^E:0^.^.	Seita.8G135900.1.p^Seita.8G135900.1.p^Q:1-429,H:55-490^93.578%ID^E:0^.^.	APR75533_1^APR75533_1^Q:1-425,H:41-464^39.3%ID^E:2.5e-106^.^.	XP_025827370.1^XP_025827370.1^Q:1-428,H:55-489^94.7%ID^E:3.8e-305^.^.	PF00067.23^p450^Cytochrome P450^13-405^E:4.5e-59	.	.	GO:0005506^molecular_function^iron ion binding`GO:0016705^molecular_function^oxidoreductase activity, acting on paired donors, with incorporation or reduction of molecular oxygen`GO:0020037^molecular_function^heme binding`GO:0055114^biological_process^obsolete oxidation-reduction process	K05917
Transcript_180498	sp|Q9FMY1|C86B1_ARATH^sp|Q9FMY1|C86B1_ARATH^Q:4-462,H:302-453^71.242%ID^E:4.92e-63^.^.	Transcript_180498.p1	1-465[+]	sp|Q9FMY1|C86B1_ARATH^sp|Q9FMY1|C86B1_ARATH^Q:2-154,H:302-453^71.242%ID^E:2.13e-69^.^.	Seita.9G214500.2.p^Seita.9G214500.2.p^Q:1-462,H:298-448^94.156%ID^E:2.07e-88^.^.	WP_012384792_1^WP_012384792_1^Q:4-459,H:235-372^30.9%ID^E:2.2e-17^.^.	OEL18865.1^OEL18865.1^Q:1-462,H:300-453^96.1%ID^E:4.4e-96^.^.	Seita.9G214500.2.p^Seita.9G214500.2.p^Q:1-154,H:298-448^94.156%ID^E:2.8e-99^.^.	WP_012384792_1^WP_012384792_1^Q:2-153,H:235-372^30.9%ID^E:2.2e-17^.^.	OEL18865.1^OEL18865.1^Q:1-154,H:300-453^96.1%ID^E:4.4e-96^.^.	PF00067.23^p450^Cytochrome P450^2-153^E:2e-29	.	.	GO:0005506^molecular_function^iron ion binding`GO:0016705^molecular_function^oxidoreductase activity, acting on paired donors, with incorporation or reduction of molecular oxygen`GO:0020037^molecular_function^heme binding`GO:0055114^biological_process^obsolete oxidation-reduction process	K15402
Transcript_180946	sp|Q6TBX7|LUT1_ARATH^sp|Q6TBX7|LUT1_ARATH^Q:320-601,H:446-539^70.213%ID^E:8.7e-44^.^.	Transcript_180946.p1	263-616[+]	sp|Q6TBX7|LUT1_ARATH^sp|Q6TBX7|LUT1_ARATH^Q:20-113,H:446-539^70.213%ID^E:1.99e-45^.^.	Seita.9G336100.4.p^Seita.9G336100.4.p^Q:320-628,H:293-395^84.466%ID^E:3.19e-57^.^.	WP_011552379_1^WP_011552379_1^Q:326-595,H:370-456^34.4%ID^E:2.5e-10^.^.	VAH17859.1^VAH17859.1^Q:320-628,H:118-220^82.5%ID^E:6.1e-51^.^.	Seita.9G336100.4.p^Seita.9G336100.4.p^Q:20-117,H:293-390^86.735%ID^E:3.65e-58^.^.	WP_011552379_1^WP_011552379_1^Q:22-111,H:370-456^34.4%ID^E:2.1e-11^.^.	RCV43964.1^RCV43964.1^Q:20-116,H:293-389^87.6%ID^E:2.7e-51^.^.	PF00067.23^p450^Cytochrome P450^21-97^E:1.3e-14	.	.	GO:0005506^molecular_function^iron ion binding`GO:0016705^molecular_function^oxidoreductase activity, acting on paired donors, with incorporation or reduction of molecular oxygen`GO:0020037^molecular_function^heme binding`GO:0055114^biological_process^obsolete oxidation-reduction process	K09837
Transcript_181206	sp|P93147|C81E1_GLYEC^sp|P93147|C81E1_GLYEC^Q:3-884,H:37-320^35.034%ID^E:1.56e-51^.^.	Transcript_181206.p1	3-884[+]	sp|P93147|C81E1_GLYEC^sp|P93147|C81E1_GLYEC^Q:1-294,H:37-320^34.694%ID^E:1.53e-58^.^.	Seita.9G083300.1.p^Seita.9G083300.1.p^Q:3-884,H:41-334^84.014%ID^E:1.8e-161^.^.	.	PUZ36927.1^PUZ36927.1^Q:3-884,H:41-334^86.1%ID^E:1.3e-175^.^.	Seita.9G083300.1.p^Seita.9G083300.1.p^Q:1-294,H:41-334^84.014%ID^E:1.63e-170^.^.	.	PUZ36927.1^PUZ36927.1^Q:1-294,H:41-334^86.1%ID^E:1.3e-175^.^.	PF00067.23^p450^Cytochrome P450^2-293^E:2.3e-31	.	.	GO:0005506^molecular_function^iron ion binding`GO:0016705^molecular_function^oxidoreductase activity, acting on paired donors, with incorporation or reduction of molecular oxygen`GO:0020037^molecular_function^heme binding`GO:0055114^biological_process^obsolete oxidation-reduction process	.
Transcript_182392	sp|Q5CCK3|C90B2_ORYSJ^sp|Q5CCK3|C90B2_ORYSJ^Q:2-1000,H:94-421^89.189%ID^E:0^.^.`sp|Q5CCK3|C90B2_ORYSJ^sp|Q5CCK3|C90B2_ORYSJ^Q:1053-1223,H:437-493^92.982%ID^E:9.18e-28^.^.	Transcript_182392.p1	2-1237[+]	sp|Q5CCK3|C90B2_ORYSJ^sp|Q5CCK3|C90B2_ORYSJ^Q:1-333,H:94-421^89.489%ID^E:0^.^.	Seita.9G480100.2.p^Seita.9G480100.2.p^Q:2-1000,H:87-415^92.793%ID^E:0^.^.`Seita.9G480100.2.p^Seita.9G480100.2.p^Q:1053-1223,H:434-490^92.982%ID^E:4.95e-28^.^.	WP_015170525_1^WP_015170525_1^Q:2-1000,H:44-361^27.3%ID^E:2.6e-33^.^.	KAG2553570.1^KAG2553570.1^Q:2-1231,H:90-500^88.1%ID^E:1.7e-244^.^.	Seita.9G480100.3.p^Seita.9G480100.3.p^Q:1-333,H:87-415^92.793%ID^E:0^.^.	WP_015170525_1^WP_015170525_1^Q:1-333,H:44-361^27.3%ID^E:1.5e-33^.^.	KAG2553570.1^KAG2553570.1^Q:1-410,H:90-500^88.1%ID^E:1.3e-244^.^.	PF00067.23^p450^Cytochrome P450^47-333^E:2e-35	.	.	GO:0005506^molecular_function^iron ion binding`GO:0016705^molecular_function^oxidoreductase activity, acting on paired donors, with incorporation or reduction of molecular oxygen`GO:0020037^molecular_function^heme binding`GO:0055114^biological_process^obsolete oxidation-reduction process	K09587
Transcript_183023	sp|Q04468|TCMO_HELTU^sp|Q04468|TCMO_HELTU^Q:457-2,H:168-323^75.641%ID^E:3.02e-128^.^.`sp|Q04468|TCMO_HELTU^sp|Q04468|TCMO_HELTU^Q:891-478,H:25-162^84.058%ID^E:3.02e-128^.^.	Transcript_183023.p2	2-919[-]	sp|Q04468|TCMO_HELTU^sp|Q04468|TCMO_HELTU^Q:134-306,H:147-323^67.797%ID^E:1.05e-81^.^.	Seita.3G287400.1.p^Seita.3G287400.1.p^Q:457-2,H:137-288^94.737%ID^E:1.75e-131^.^.`Seita.3G287400.1.p^Seita.3G287400.1.p^Q:750-478,H:41-131^97.802%ID^E:1.75e-131^.^.	WP_011830956_1^WP_011830956_1^Q:861-499,H:30-158^29%ID^E:1.3e-06^.^.	OEL20592.1^OEL20592.1^Q:457-2,H:122-273^96.7%ID^E:1.4e-95^.^.	Seita.3G287400.2.p^Seita.3G287400.2.p^Q:155-306,H:96-247^94.737%ID^E:4.75e-102^.^.	.	OEL20592.1^OEL20592.1^Q:155-306,H:122-273^96.7%ID^E:1.4e-95^.^.	PF00067.23^p450^Cytochrome P450^158-305^E:1.2e-17	.	.	GO:0005506^molecular_function^iron ion binding`GO:0016705^molecular_function^oxidoreductase activity, acting on paired donors, with incorporation or reduction of molecular oxygen`GO:0020037^molecular_function^heme binding`GO:0055114^biological_process^obsolete oxidation-reduction process	K00487
Transcript_183179	sp|Q42602|C89A2_ARATH^sp|Q42602|C89A2_ARATH^Q:14-949,H:171-503^50.733%ID^E:2.25e-87^.^.	Transcript_183179.p1	38-961[+]	sp|Q42602|C89A2_ARATH^sp|Q42602|C89A2_ARATH^Q:1-304,H:179-503^51.652%ID^E:7.8e-93^.^.	Seita.9G193100.1.p^Seita.9G193100.1.p^Q:11-961,H:181-530^74.571%ID^E:2.9e-165^.^.	WP_007142046_1^WP_007142046_1^Q:362-889,H:250-444^28.4%ID^E:3.6e-14^.^.	PUZ38295.1^PUZ38295.1^Q:11-955,H:178-526^75.1%ID^E:1.1e-177^.^.	Seita.9G193100.1.p^Seita.9G193100.1.p^Q:1-308,H:190-530^74.194%ID^E:8.25e-170^.^.	WP_007142046_1^WP_007142046_1^Q:109-284,H:250-444^28.4%ID^E:1.6e-14^.^.	PUZ38295.1^PUZ38295.1^Q:1-306,H:187-526^74.7%ID^E:1.1e-171^.^.	PF00067.23^p450^Cytochrome P450^8-201^E:4e-30`PF00067.23^p450^Cytochrome P450^205-301^E:2.8e-19	sigP:1^11^0.493^YES	.	GO:0005506^molecular_function^iron ion binding`GO:0016705^molecular_function^oxidoreductase activity, acting on paired donors, with incorporation or reduction of molecular oxygen`GO:0020037^molecular_function^heme binding`GO:0055114^biological_process^obsolete oxidation-reduction process	K24184
Transcript_185053	sp|Q9LUC5|C7A15_ARATH^sp|Q9LUC5|C7A15_ARATH^Q:6-1022,H:49-373^50%ID^E:4.4e-110^.^.	Transcript_185053.p1	3-1022[+]	sp|Q9LUC5|C7A15_ARATH^sp|Q9LUC5|C7A15_ARATH^Q:2-340,H:49-373^50%ID^E:5.15e-114^.^.	Seita.5G235000.1.p^Seita.5G235000.1.p^Q:3-1016,H:66-397^87.647%ID^E:0^.^.	WP_118503335_1^WP_118503335_1^Q:258-962,H:70-288^31%ID^E:6.2e-19^.^.	CAD6230719.1^CAD6230719.1^Q:3-1022,H:65-396^87.6%ID^E:3.9e-216^.^.	Seita.5G235000.1.p^Seita.5G235000.1.p^Q:1-338,H:66-397^87.647%ID^E:0^.^.	WP_118503335_1^WP_118503335_1^Q:86-320,H:70-288^31%ID^E:6.2e-19^.^.	CAD6230719.1^CAD6230719.1^Q:1-340,H:65-396^87.6%ID^E:3.9e-216^.^.	PF00067.23^p450^Cytochrome P450^39-337^E:1.7e-40	.	.	GO:0005506^molecular_function^iron ion binding`GO:0016705^molecular_function^oxidoreductase activity, acting on paired donors, with incorporation or reduction of molecular oxygen`GO:0020037^molecular_function^heme binding`GO:0055114^biological_process^obsolete oxidation-reduction process	.
Transcript_186236	sp|Q5CCK1|C90A4_ORYSJ^sp|Q5CCK1|C90A4_ORYSJ^Q:1-780,H:240-499^88.077%ID^E:2.23e-171^.^.	Transcript_186236.p1	112-789[+]	sp|Q5CCK1|C90A4_ORYSJ^sp|Q5CCK1|C90A4_ORYSJ^Q:1-223,H:277-499^90.135%ID^E:8.58e-150^.^.	Seita.7G318000.1.p^Seita.7G318000.1.p^Q:1-780,H:236-495^91.923%ID^E:1.06e-178^.^.	WP_014393646_1^WP_014393646_1^Q:109-768,H:231-449^29.8%ID^E:1.6e-20^.^.	TVU50814.1^TVU50814.1^Q:1-783,H:238-498^93.9%ID^E:4.5e-173^.^.	Seita.8G027000.1.p^Seita.8G027000.1.p^Q:1-223,H:278-500^95.516%ID^E:2.11e-159^.^.	WP_014393646_1^WP_014393646_1^Q:7-219,H:240-449^30.1%ID^E:3.8e-21^.^.	CAD6343697.1^CAD6343697.1^Q:1-222,H:1-222^94.1%ID^E:1.1e-153^.^.	PF00067.23^p450^Cytochrome P450^7-200^E:1.9e-50	.	.	GO:0005506^molecular_function^iron ion binding`GO:0016705^molecular_function^oxidoreductase activity, acting on paired donors, with incorporation or reduction of molecular oxygen`GO:0020037^molecular_function^heme binding`GO:0055114^biological_process^obsolete oxidation-reduction process	K09588
Transcript_187319	sp|Q9LUC5|C7A15_ARATH^sp|Q9LUC5|C7A15_ARATH^Q:122-1657,H:7-512^54.581%ID^E:0^.^.	Transcript_187319.p1	2-1660[+]	sp|Q9LUC5|C7A15_ARATH^sp|Q9LUC5|C7A15_ARATH^Q:41-552,H:7-512^54.581%ID^E:0^.^.	Seita.5G235000.1.p^Seita.5G235000.1.p^Q:86-1657,H:14-538^78.828%ID^E:0^.^.	WP_012684730_1^WP_012684730_1^Q:314-1654,H:11-445^31.1%ID^E:2.1e-56^.^.	CAB3473660.1^CAB3473660.1^Q:89-1657,H:13-533^78.4%ID^E:2.8e-308^.^.	Seita.5G235000.1.p^Seita.5G235000.1.p^Q:29-552,H:14-538^78.828%ID^E:0^.^.	WP_012684730_1^WP_012684730_1^Q:105-551,H:11-445^31.1%ID^E:6.6e-57^.^.	CAB3473660.1^CAB3473660.1^Q:30-552,H:13-533^78.4%ID^E:4e-309^.^.	PF00067.23^p450^Cytochrome P450^120-528^E:1.5e-85	.	.	GO:0005506^molecular_function^iron ion binding`GO:0016705^molecular_function^oxidoreductase activity, acting on paired donors, with incorporation or reduction of molecular oxygen`GO:0020037^molecular_function^heme binding`GO:0055114^biological_process^obsolete oxidation-reduction process	.
Transcript_187447	sp|O48956|C98A1_SORBI^sp|O48956|C98A1_SORBI^Q:1117-104,H:1-337^78.698%ID^E:6.06e-180^.^.	Transcript_187447.p2	2-1117[-]	sp|O48956|C98A1_SORBI^sp|O48956|C98A1_SORBI^Q:1-338,H:1-337^78.698%ID^E:0^.^.	Seita.3G194300.1.p^Seita.3G194300.1.p^Q:1117-104,H:1-337^79.586%ID^E:0^.^.	WP_066208050_1^WP_066208050_1^Q:1015-41,H:12-338^21%ID^E:0.00011^.^.	PUZ54339.1^PUZ54339.1^Q:1117-104,H:1-338^87.9%ID^E:7.5e-210^.^.	Seita.3G194300.1.p^Seita.3G194300.1.p^Q:1-338,H:1-337^79.586%ID^E:0^.^.	WP_066208050_1^WP_066208050_1^Q:35-359,H:12-338^21%ID^E:8.4e-05^.^.	PUZ54339.1^PUZ54339.1^Q:1-338,H:1-338^87.9%ID^E:9.1e-211^.^.	PF00067.23^p450^Cytochrome P450^33-339^E:3.8e-45	.	ExpAA=22.20^PredHel=1^Topology=i7-29o	GO:0005506^molecular_function^iron ion binding`GO:0016705^molecular_function^oxidoreductase activity, acting on paired donors, with incorporation or reduction of molecular oxygen`GO:0020037^molecular_function^heme binding`GO:0055114^biological_process^obsolete oxidation-reduction process	K09754
Transcript_187662	sp|Q42602|C89A2_ARATH^sp|Q42602|C89A2_ARATH^Q:636-235,H:374-505^67.91%ID^E:1.34e-57^.^.	Transcript_187662.p2	217-636[-]	sp|Q42602|C89A2_ARATH^sp|Q42602|C89A2_ARATH^Q:1-134,H:374-505^67.91%ID^E:6.47e-59^.^.	Seita.6G061400.1.p^Seita.6G061400.1.p^Q:636-223,H:387-524^91.304%ID^E:8.85e-85^.^.	WP_015118600_1^WP_015118600_1^Q:618-259,H:323-435^36.7%ID^E:1.7e-11^.^.	PUZ74988.1^PUZ74988.1^Q:636-229,H:377-512^93.4%ID^E:4.1e-83^.^.	Seita.6G061400.1.p^Seita.6G061400.1.p^Q:1-138,H:387-524^91.304%ID^E:7.15e-86^.^.	WP_015118600_1^WP_015118600_1^Q:7-126,H:323-435^36.7%ID^E:1.9e-12^.^.	PUZ74988.1^PUZ74988.1^Q:1-136,H:377-512^93.4%ID^E:2.4e-84^.^.	PF00067.23^p450^Cytochrome P450^3-123^E:7.2e-31	.	.	GO:0005506^molecular_function^iron ion binding`GO:0016705^molecular_function^oxidoreductase activity, acting on paired donors, with incorporation or reduction of molecular oxygen`GO:0020037^molecular_function^heme binding`GO:0055114^biological_process^obsolete oxidation-reduction process	K24184
Transcript_188375	sp|Q8W586|QQT2_ARATH^sp|Q8W586|QQT2_ARATH^Q:701-1657,H:19-339^75.701%ID^E:1.94e-161^.^.	Transcript_188375.p1	146-1765[+]	sp|Q8W586|QQT2_ARATH^sp|Q8W586|QQT2_ARATH^Q:176-517,H:9-352^72.674%ID^E:0^.^.	Seita.9G426600.1.p^Seita.9G426600.1.p^Q:701-1666,H:40-361^94.41%ID^E:0^.^.	WP_020962258_1^WP_020962258_1^Q:764-1441,H:4-231^33.9%ID^E:2.1e-32^.^.	CAD6210931.1^CAD6210931.1^Q:641-1729,H:1-362^91.5%ID^E:1.6e-220^.^.	Seita.9G426600.1.p^Seita.9G426600.1.p^Q:167-507,H:22-361^92.669%ID^E:0^.^.	WP_020962258_1^WP_020962258_1^Q:207-432,H:4-231^33.9%ID^E:1.4e-32^.^.	CAD6210931.1^CAD6210931.1^Q:166-528,H:1-362^91.5%ID^E:2.7e-221^.^.	PF00067.23^p450^Cytochrome P450^1-169^E:2.5e-22`PF00009.28^GTP_EFTU^Elongation factor Tu GTP binding domain^207-447^E:4.2e-07`PF03029.18^ATP_bind_1^Conserved hypothetical ATP binding protein^211-449^E:1.2e-76	.	.	GO:0005506^molecular_function^iron ion binding`GO:0016705^molecular_function^oxidoreductase activity, acting on paired donors, with incorporation or reduction of molecular oxygen`GO:0020037^molecular_function^heme binding`GO:0055114^biological_process^obsolete oxidation-reduction process`GO:0003924^molecular_function^GTPase activity`GO:0005525^molecular_function^GTP binding	K24104
Transcript_188829	sp|Q8GSQ1|C85A1_ORYSJ^sp|Q8GSQ1|C85A1_ORYSJ^Q:2-688,H:76-308^80.258%ID^E:1.22e-127^.^.`sp|Q8GSQ1|C85A1_ORYSJ^sp|Q8GSQ1|C85A1_ORYSJ^Q:736-948,H:294-364^77.465%ID^E:3.29e-27^.^.	Transcript_188829.p1	2-763[+]	sp|Q8GSQ1|C85A1_ORYSJ^sp|Q8GSQ1|C85A1_ORYSJ^Q:1-229,H:76-308^80.258%ID^E:1.54e-129^.^.	Seita.9G173500.1.p^Seita.9G173500.1.p^Q:2-700,H:141-373^90.558%ID^E:1.27e-148^.^.`Seita.9G173500.1.p^Seita.9G173500.1.p^Q:736-948,H:355-425^83.099%ID^E:1.68e-29^.^.	WP_062248717_1^WP_062248717_1^Q:5-688,H:54-280^26.5%ID^E:7.7e-19^.^.	KAF8674480.1^KAF8674480.1^Q:2-688,H:77-305^92.1%ID^E:3.3e-142^.^.	Seita.9G173500.1.p^Seita.9G173500.1.p^Q:1-233,H:141-373^90.558%ID^E:1.43e-150^.^.	WP_062248717_1^WP_062248717_1^Q:2-229,H:54-280^26.5%ID^E:1.2e-19^.^.	KAF8674480.1^KAF8674480.1^Q:1-229,H:77-305^92.1%ID^E:6.8e-144^.^.	PF00067.23^p450^Cytochrome P450^130-229^E:1.2e-09	.	.	GO:0005506^molecular_function^iron ion binding`GO:0016705^molecular_function^oxidoreductase activity, acting on paired donors, with incorporation or reduction of molecular oxygen`GO:0020037^molecular_function^heme binding`GO:0055114^biological_process^obsolete oxidation-reduction process	K09590
Transcript_189098	sp|Q6YTF1|C76M8_ORYSJ^sp|Q6YTF1|C76M8_ORYSJ^Q:1-1104,H:125-495^58.445%ID^E:1.58e-153^.^.	Transcript_189098.p1	1-1140[+]	sp|Q6YTF1|C76M8_ORYSJ^sp|Q6YTF1|C76M8_ORYSJ^Q:1-368,H:125-495^58.445%ID^E:1.83e-154^.^.	Seita.6G176900.1.p^Seita.6G176900.1.p^Q:1-1104,H:134-503^68.633%ID^E:4.33e-173^.^.	WP_015187329_1^WP_015187329_1^Q:172-1035,H:146-419^29.6%ID^E:2.7e-24^.^.	XP_025819973.1^XP_025819973.1^Q:1-1101,H:122-492^70%ID^E:7.1e-179^.^.	Seita.6G176900.1.p^Seita.6G176900.1.p^Q:1-368,H:134-503^68.633%ID^E:2.72e-174^.^.	WP_015187329_1^WP_015187329_1^Q:58-345,H:146-419^29.6%ID^E:1.1e-24^.^.	XP_025819973.1^XP_025819973.1^Q:1-367,H:122-492^70%ID^E:7.2e-180^.^.	PF00067.23^p450^Cytochrome P450^2-352^E:4.8e-78	.	.	GO:0005506^molecular_function^iron ion binding`GO:0016705^molecular_function^oxidoreductase activity, acting on paired donors, with incorporation or reduction of molecular oxygen`GO:0020037^molecular_function^heme binding`GO:0055114^biological_process^obsolete oxidation-reduction process	.
Transcript_189557	sp|Q8GSQ1|C85A1_ORYSJ^sp|Q8GSQ1|C85A1_ORYSJ^Q:3-1175,H:105-469^78.481%ID^E:0^.^.	Transcript_189557.p1	78-1025[+]	sp|Q8GSQ1|C85A1_ORYSJ^sp|Q8GSQ1|C85A1_ORYSJ^Q:1-308,H:130-441^83.974%ID^E:0^.^.	Seita.9G173500.1.p^Seita.9G173500.1.p^Q:3-1178,H:170-531^87.245%ID^E:0^.^.	WP_062248717_1^WP_062248717_1^Q:15-1001,H:86-412^27.8%ID^E:1.5e-36^.^.	XP_004982466.2^XP_004982466.2^Q:3-1175,H:170-530^87.2%ID^E:1.2e-241^.^.	Seita.9G173500.1.p^Seita.9G173500.1.p^Q:1-308,H:195-502^93.831%ID^E:0^.^.	WP_062248717_1^WP_062248717_1^Q:72-308,H:177-412^31.7%ID^E:7.2e-35^.^.	TVU46225.1^TVU46225.1^Q:1-308,H:131-438^93.5%ID^E:4.7e-208^.^.	PF00067.23^p450^Cytochrome P450^76-308^E:1.6e-50	.	.	GO:0005506^molecular_function^iron ion binding`GO:0016705^molecular_function^oxidoreductase activity, acting on paired donors, with incorporation or reduction of molecular oxygen`GO:0020037^molecular_function^heme binding`GO:0055114^biological_process^obsolete oxidation-reduction process	K09590
Transcript_189799	sp|O18596|C4D10_DROMT^sp|O18596|C4D10_DROMT^Q:243-386,H:437-482^43.75%ID^E:1.94e-06^.^.	Transcript_189799.p1	3-395[+]	sp|O18596|C4D10_DROMT^sp|O18596|C4D10_DROMT^Q:81-128,H:437-482^43.75%ID^E:1.31e-06^.^.	Seita.2G411800.1.p^Seita.2G411800.1.p^Q:276-383,H:503-538^38.889%ID^E:0.000117^.^.	WP_015121928_1^WP_015121928_1^Q:243-386,H:361-419^35.6%ID^E:0.00031^.^.	XP_013426174.1^XP_013426174.1^Q:3-395,H:442-571^80.2%ID^E:1.3e-62^.^.	Seita.2G201000.1.p^Seita.2G201000.1.p^Q:69-131,H:453-516^34.783%ID^E:2.18e-05^.^.	WP_015121928_1^WP_015121928_1^Q:81-128,H:361-419^35.6%ID^E:0.00031^.^.	XP_013426174.1^XP_013426174.1^Q:1-131,H:442-571^80.2%ID^E:1.3e-62^.^.	PF00067.23^p450^Cytochrome P450^90-128^E:7.9e-11	.	.	GO:0005506^molecular_function^iron ion binding`GO:0016705^molecular_function^oxidoreductase activity, acting on paired donors, with incorporation or reduction of molecular oxygen`GO:0020037^molecular_function^heme binding`GO:0055114^biological_process^obsolete oxidation-reduction process	.
Transcript_189965	sp|Q7XYS3|C74A2_ORYSJ^sp|Q7XYS3|C74A2_ORYSJ^Q:161-1537,H:16-471^78.091%ID^E:0^.^.	Transcript_189965.p1	110-1555[+]	sp|Q7XYS3|C74A2_ORYSJ^sp|Q7XYS3|C74A2_ORYSJ^Q:12-476,H:10-471^78.373%ID^E:0^.^.	Seita.9G483700.1.p^Seita.9G483700.1.p^Q:161-1549,H:19-481^88.985%ID^E:0^.^.	WP_044964618_1^WP_044964618_1^Q:1010-1456,H:296-430^29.5%ID^E:0.00074^.^.	QHA94737.1^QHA94737.1^Q:110-1549,H:1-480^90.8%ID^E:0^.^.	Seita.9G483700.1.p^Seita.9G483700.1.p^Q:1-480,H:1-481^88.358%ID^E:0^.^.	WP_044964618_1^WP_044964618_1^Q:301-449,H:296-430^29.5%ID^E:0.00051^.^.	QHA94737.1^QHA94737.1^Q:1-480,H:1-480^90.8%ID^E:0^.^.	PF00067.23^p450^Cytochrome P450^300-451^E:5.8e-14	.	.	GO:0005506^molecular_function^iron ion binding`GO:0016705^molecular_function^oxidoreductase activity, acting on paired donors, with incorporation or reduction of molecular oxygen`GO:0020037^molecular_function^heme binding`GO:0055114^biological_process^obsolete oxidation-reduction process	K01723
Transcript_192718	sp|F4IK45|C70B2_ARATH^sp|F4IK45|C70B2_ARATH^Q:212-1684,H:78-568^49.393%ID^E:5.62e-178^.^.	Transcript_192718.p1	155-1699[+]	sp|F4IK45|C70B2_ARATH^sp|F4IK45|C70B2_ARATH^Q:20-510,H:78-568^49.393%ID^E:4.43e-179^.^.	Seita.2G404400.1.p^Seita.2G404400.1.p^Q:212-1690,H:20-512^90.872%ID^E:0^.^.	WP_015187329_1^WP_015187329_1^Q:284-1687,H:10-445^28.4%ID^E:3.4e-56^.^.	XP_004958443.1^XP_004958443.1^Q:155-1690,H:1-512^90.8%ID^E:0^.^.	Seita.2G404400.1.p^Seita.2G404400.1.p^Q:20-512,H:20-512^90.872%ID^E:0^.^.	WP_015187329_1^WP_015187329_1^Q:44-511,H:10-445^28.4%ID^E:2.1e-57^.^.	XP_004958443.1^XP_004958443.1^Q:1-512,H:1-512^90.8%ID^E:0^.^.	PF00067.23^p450^Cytochrome P450^85-488^E:3.5e-83	.	ExpAA=22.16^PredHel=1^Topology=i7-29o	GO:0005506^molecular_function^iron ion binding`GO:0016705^molecular_function^oxidoreductase activity, acting on paired donors, with incorporation or reduction of molecular oxygen`GO:0020037^molecular_function^heme binding`GO:0055114^biological_process^obsolete oxidation-reduction process	K20660
Transcript_193470	sp|Q43257|C71C4_MAIZE^sp|Q43257|C71C4_MAIZE^Q:65-760,H:305-536^62.069%ID^E:1.87e-91^.^.	Transcript_193470.p1	2-775[+]	sp|Q43255|C71C2_MAIZE^sp|Q43255|C71C2_MAIZE^Q:10-254,H:287-534^56%ID^E:5.37e-95^.^.	Seita.6G097500.1.p^Seita.6G097500.1.p^Q:2-787,H:276-537^78.626%ID^E:1.08e-136^.^.	WP_012412539_1^WP_012412539_1^Q:122-745,H:311-508^31.3%ID^E:8.8e-23^.^.	XP_004973108.1^XP_004973108.1^Q:2-787,H:276-537^78.6%ID^E:1.5e-142^.^.	Seita.6G097500.1.p^Seita.6G097500.1.p^Q:1-253,H:276-528^80.632%ID^E:2.3e-142^.^.	WP_012412539_1^WP_012412539_1^Q:41-248,H:311-508^31.3%ID^E:2.2e-23^.^.	XP_004973108.1^XP_004973108.1^Q:1-253,H:276-528^80.6%ID^E:3.7e-143^.^.	PF00067.23^p450^Cytochrome P450^20-248^E:6.9e-68	.	.	GO:0005506^molecular_function^iron ion binding`GO:0016705^molecular_function^oxidoreductase activity, acting on paired donors, with incorporation or reduction of molecular oxygen`GO:0020037^molecular_function^heme binding`GO:0055114^biological_process^obsolete oxidation-reduction process	.
Transcript_193722	sp|Q43255|C71C2_MAIZE^sp|Q43255|C71C2_MAIZE^Q:4-882,H:237-528^45.085%ID^E:1.35e-82^.^.	Transcript_193722.p1	1-909[+]	sp|Q43255|C71C2_MAIZE^sp|Q43255|C71C2_MAIZE^Q:2-294,H:237-528^45.085%ID^E:9.31e-84^.^.	Seita.7G155400.1.p^Seita.7G155400.1.p^Q:10-882,H:228-512^56.655%ID^E:4.32e-108^.^.	AKU99574_1^AKU99574_1^Q:169-903,H:226-454^27.1%ID^E:1.4e-18^.^.	OQU80202.1^OQU80202.1^Q:4-882,H:140-433^59.8%ID^E:4.7e-113^.^.	Seita.7G155400.1.p^Seita.7G155400.1.p^Q:4-294,H:228-512^56.655%ID^E:4.05e-109^.^.	AKU99574_1^AKU99574_1^Q:57-301,H:226-454^27.1%ID^E:5.4e-19^.^.	OQU80202.1^OQU80202.1^Q:2-294,H:140-433^59.8%ID^E:5.1e-114^.^.	PF00067.23^p450^Cytochrome P450^38-275^E:2.2e-61	.	.	GO:0005506^molecular_function^iron ion binding`GO:0016705^molecular_function^oxidoreductase activity, acting on paired donors, with incorporation or reduction of molecular oxygen`GO:0020037^molecular_function^heme binding`GO:0055114^biological_process^obsolete oxidation-reduction process	.
Transcript_194420	sp|Q5CCK1|C90A4_ORYSJ^sp|Q5CCK1|C90A4_ORYSJ^Q:203-1609,H:34-500^88.486%ID^E:0^.^.	Transcript_194420.p1	113-1681[+]	sp|Q5CCK1|C90A4_ORYSJ^sp|Q5CCK1|C90A4_ORYSJ^Q:26-499,H:23-500^87.083%ID^E:0^.^.	Seita.8G027000.1.p^Seita.8G027000.1.p^Q:206-1612,H:33-502^90.426%ID^E:0^.^.	WP_015183764_1^WP_015183764_1^Q:233-1594,H:12-441^30%ID^E:3.3e-50^.^.	TVU50814.1^TVU50814.1^Q:113-1612,H:1-499^91%ID^E:0^.^.	Seita.7G318000.1.p^Seita.7G318000.1.p^Q:27-499,H:23-496^90.295%ID^E:0^.^.	WP_015183764_1^WP_015183764_1^Q:41-494,H:12-441^30%ID^E:1.4e-51^.^.	TVU50814.1^TVU50814.1^Q:1-500,H:1-499^90.6%ID^E:0^.^.	PF00067.23^p450^Cytochrome P450^42-475^E:3e-61	.	ExpAA=32.08^PredHel=1^Topology=i5-27o	GO:0005506^molecular_function^iron ion binding`GO:0016705^molecular_function^oxidoreductase activity, acting on paired donors, with incorporation or reduction of molecular oxygen`GO:0020037^molecular_function^heme binding`GO:0055114^biological_process^obsolete oxidation-reduction process	K09588
Transcript_196648	sp|Q05JG2|ABAH1_ORYSJ^sp|Q05JG2|ABAH1_ORYSJ^Q:166-945,H:229-467^54.373%ID^E:7.82e-84^.^.	Transcript_196648.p1	118-948[+]	sp|Q05JG2|ABAH1_ORYSJ^sp|Q05JG2|ABAH1_ORYSJ^Q:17-276,H:229-467^54.373%ID^E:7.72e-87^.^.	Seita.9G193100.1.p^Seita.9G193100.1.p^Q:1-876,H:196-501^63.399%ID^E:9.58e-119^.^.	AKU99430_1^AKU99430_1^Q:10-945,H:175-464^28.3%ID^E:2.4e-24^.^.	PUZ38295.1^PUZ38295.1^Q:1-876,H:193-499^63.5%ID^E:2e-118^.^.	Seita.9G193100.1.p^Seita.9G193100.1.p^Q:1-253,H:235-501^62.172%ID^E:6.01e-98^.^.	AKU99430_1^AKU99430_1^Q:45-276,H:236-464^30.8%ID^E:8.6e-24^.^.	KAG2547887.1^KAG2547887.1^Q:1-253,H:232-492^63.1%ID^E:3.2e-98^.^.	PF00067.23^p450^Cytochrome P450^16-252^E:1.9e-62	.	.	GO:0005506^molecular_function^iron ion binding`GO:0016705^molecular_function^oxidoreductase activity, acting on paired donors, with incorporation or reduction of molecular oxygen`GO:0020037^molecular_function^heme binding`GO:0055114^biological_process^obsolete oxidation-reduction process	K09843
Transcript_196755	sp|Q42797|TCMO_SOYBN^sp|Q42797|TCMO_SOYBN^Q:1886-384,H:1-506^79.249%ID^E:0^.^.	Transcript_196755.p2	381-1886[-]	sp|Q42797|TCMO_SOYBN^sp|Q42797|TCMO_SOYBN^Q:1-501,H:1-506^79.249%ID^E:0^.^.	Seita.3G287400.1.p^Seita.3G287400.1.p^Q:1673-393,H:41-467^92.506%ID^E:0^.^.	WP_012931691_1^WP_012931691_1^Q:1790-483,H:11-417^27.1%ID^E:3.6e-24^.^.	XP_025807311.1^XP_025807311.1^Q:1886-393,H:1-498^92.6%ID^E:0^.^.	Seita.5G361200.1.p^Seita.5G361200.1.p^Q:1-502,H:1-506^79.249%ID^E:0^.^.	WP_012931691_1^WP_012931691_1^Q:33-468,H:11-417^27.1%ID^E:1.3e-24^.^.	XP_025807311.1^XP_025807311.1^Q:1-498,H:1-498^92.6%ID^E:0^.^.	PF00067.23^p450^Cytochrome P450^34-491^E:4e-109	.	ExpAA=20.31^PredHel=1^Topology=i5-24o	GO:0005506^molecular_function^iron ion binding`GO:0016705^molecular_function^oxidoreductase activity, acting on paired donors, with incorporation or reduction of molecular oxygen`GO:0020037^molecular_function^heme binding`GO:0055114^biological_process^obsolete oxidation-reduction process	K00487
Transcript_197744	sp|A6YIH8|C7D55_HYOMU^sp|A6YIH8|C7D55_HYOMU^Q:5-988,H:52-374^47.734%ID^E:9.67e-96^.^.	Transcript_197744.p1	2-1000[+]	sp|A6YIH8|C7D55_HYOMU^sp|A6YIH8|C7D55_HYOMU^Q:2-329,H:52-374^47.734%ID^E:8.71e-96^.^.	Seita.6G150500.1.p^Seita.6G150500.1.p^Q:2-994,H:55-387^87.087%ID^E:0^.^.	APR79856_1^APR79856_1^Q:20-964,H:18-308^23.5%ID^E:5.6e-13^.^.	KAF8728647.1^KAF8728647.1^Q:5-994,H:8-339^90.7%ID^E:2.5e-209^.^.	Seita.6G150500.1.p^Seita.6G150500.1.p^Q:1-331,H:55-387^87.087%ID^E:0^.^.	APR79856_1^APR79856_1^Q:7-321,H:18-308^23.5%ID^E:5.6e-13^.^.	KAF8728647.1^KAF8728647.1^Q:2-331,H:8-339^90.7%ID^E:2.5e-209^.^.	PF00067.23^p450^Cytochrome P450^3-329^E:1.9e-48	.	.	GO:0005506^molecular_function^iron ion binding`GO:0016705^molecular_function^oxidoreductase activity, acting on paired donors, with incorporation or reduction of molecular oxygen`GO:0020037^molecular_function^heme binding`GO:0055114^biological_process^obsolete oxidation-reduction process	.
Transcript_198844	sp|O48956|C98A1_SORBI^sp|O48956|C98A1_SORBI^Q:190-1083,H:1-297^78.188%ID^E:6.3e-154^.^.`sp|O48956|C98A1_SORBI^sp|O48956|C98A1_SORBI^Q:1130-1297,H:274-337^59.375%ID^E:4.96e-11^.^.	Transcript_198844.p1	190-1113[+]	sp|O48956|C98A1_SORBI^sp|O48956|C98A1_SORBI^Q:1-298,H:1-297^78.188%ID^E:4.76e-166^.^.	Seita.3G194300.1.p^Seita.3G194300.1.p^Q:190-1083,H:1-297^79.195%ID^E:1.91e-156^.^.`Seita.3G194300.1.p^Seita.3G194300.1.p^Q:1130-1297,H:274-337^59.375%ID^E:4.16e-12^.^.	.	RLM93122.1^RLM93122.1^Q:190-1089,H:1-300^88.7%ID^E:3.7e-190^.^.	Seita.3G194300.1.p^Seita.3G194300.1.p^Q:1-298,H:1-297^79.195%ID^E:9.71e-176^.^.	.	RLM93122.1^RLM93122.1^Q:1-300,H:1-300^88.7%ID^E:1.2e-192^.^.	PF00067.23^p450^Cytochrome P450^33-290^E:9.6e-31	.	ExpAA=22.14^PredHel=1^Topology=i7-29o	GO:0005506^molecular_function^iron ion binding`GO:0016705^molecular_function^oxidoreductase activity, acting on paired donors, with incorporation or reduction of molecular oxygen`GO:0020037^molecular_function^heme binding`GO:0055114^biological_process^obsolete oxidation-reduction process	K09754
Transcript_199773	sp|Q9LUC5|C7A15_ARATH^sp|Q9LUC5|C7A15_ARATH^Q:1015-2286,H:93-512^58.353%ID^E:2.29e-177^.^.`sp|Q9LUC5|C7A15_ARATH^sp|Q9LUC5|C7A15_ARATH^Q:208-405,H:32-96^46.97%ID^E:7.1e-07^.^.	Transcript_199773.p1	1021-2289[+]	sp|Q9LUC5|C7A15_ARATH^sp|Q9LUC5|C7A15_ARATH^Q:3-422,H:97-512^58.67%ID^E:0^.^.	Seita.5G234500.1.p^Seita.5G234500.1.p^Q:1015-2289,H:96-519^88.471%ID^E:0^.^.`Seita.5G234500.1.p^Seita.5G234500.1.p^Q:109-396,H:1-96^82.292%ID^E:1.55e-25^.^.	WP_012684730_1^WP_012684730_1^Q:1015-2283,H:36-445^32.1%ID^E:6.8e-64^.^.	XP_002458200.1^XP_002458200.1^Q:88-2286,H:1-525^63.3%ID^E:6.79999999999994e-311^.^.	Seita.5G234500.1.p^Seita.5G234500.1.p^Q:1-423,H:98-519^88.416%ID^E:0^.^.	WP_012684730_1^WP_012684730_1^Q:6-421,H:43-445^32.4%ID^E:4e-68^.^.	XP_034595910.1^XP_034595910.1^Q:1-422,H:98-517^88.6%ID^E:8.1e-280^.^.	PF00067.23^p450^Cytochrome P450^5-398^E:1.9e-85	.	.	GO:0005506^molecular_function^iron ion binding`GO:0016705^molecular_function^oxidoreductase activity, acting on paired donors, with incorporation or reduction of molecular oxygen`GO:0020037^molecular_function^heme binding`GO:0055114^biological_process^obsolete oxidation-reduction process	.
Transcript_202183	sp|P93846|CP51_SORBI^sp|P93846|CP51_SORBI^Q:136-1599,H:1-492^91.87%ID^E:0^.^.	Transcript_202183.p1	100-1602[+]	sp|P93846|CP51_SORBI^sp|P93846|CP51_SORBI^Q:13-500,H:1-492^92.276%ID^E:0^.^.	Seita.8G135900.1.p^Seita.8G135900.1.p^Q:133-1602,H:1-490^94.286%ID^E:0^.^.	APR75533_1^APR75533_1^Q:235-1590,H:20-464^40.4%ID^E:7e-111^.^.	TVU24575.1^TVU24575.1^Q:124-1599,H:128-619^95.5%ID^E:0^.^.	Seita.8G135900.1.p^Seita.8G135900.1.p^Q:12-501,H:1-490^94.286%ID^E:0^.^.	APR75533_1^APR75533_1^Q:46-497,H:20-464^40.4%ID^E:8.8e-113^.^.	TVU24575.1^TVU24575.1^Q:9-500,H:128-619^95.5%ID^E:0^.^.	PF00067.23^p450^Cytochrome P450^50-475^E:3.6e-62	.	ExpAA=20.95^PredHel=1^Topology=i21-40o	GO:0005506^molecular_function^iron ion binding`GO:0016705^molecular_function^oxidoreductase activity, acting on paired donors, with incorporation or reduction of molecular oxygen`GO:0020037^molecular_function^heme binding`GO:0055114^biological_process^obsolete oxidation-reduction process	K05917
Transcript_203697	sp|D1MI46|C76BA_SWEMU^sp|D1MI46|C76BA_SWEMU^Q:2-1000,H:167-495^49.102%ID^E:6.37e-107^.^.	Transcript_203697.p1	2-1003[+]	sp|D1MI46|C76BA_SWEMU^sp|D1MI46|C76BA_SWEMU^Q:1-333,H:167-495^50.898%ID^E:1.12e-112^.^.	Seita.9G189800.1.p^Seita.9G189800.1.p^Q:2-1003,H:167-501^85.075%ID^E:0^.^.	WP_099555641_1^WP_099555641_1^Q:47-997,H:185-480^31.8%ID^E:1.4e-34^.^.	XP_004982584.1^XP_004982584.1^Q:2-1000,H:167-500^85%ID^E:3.5e-203^.^.	Seita.9G189800.1.p^Seita.9G189800.1.p^Q:1-334,H:167-501^85.075%ID^E:0^.^.	WP_099555641_1^WP_099555641_1^Q:16-332,H:185-480^31.8%ID^E:5.2e-35^.^.	XP_004982584.1^XP_004982584.1^Q:1-333,H:167-500^85%ID^E:5.1e-204^.^.	PF00067.23^p450^Cytochrome P450^12-316^E:2.1e-80	.	.	GO:0005506^molecular_function^iron ion binding`GO:0016705^molecular_function^oxidoreductase activity, acting on paired donors, with incorporation or reduction of molecular oxygen`GO:0020037^molecular_function^heme binding`GO:0055114^biological_process^obsolete oxidation-reduction process	.
Transcript_204384	sp|Q9LUC5|C7A15_ARATH^sp|Q9LUC5|C7A15_ARATH^Q:149-1036,H:16-310^43.289%ID^E:5.67e-74^.^.	Transcript_204384.p1	2-1042[+]	sp|Q9LUC5|C7A15_ARATH^sp|Q9LUC5|C7A15_ARATH^Q:41-345,H:7-310^42.345%ID^E:1.01e-81^.^.	Seita.5G235200.1.p^Seita.5G235200.1.p^Q:83-1042,H:1-321^74.845%ID^E:1.64e-144^.^.	WP_129893819_1^WP_129893819_1^Q:437-1018,H:78-266^27.9%ID^E:2.2e-12^.^.	TVU35835.1^TVU35835.1^Q:80-1042,H:2-324^76.8%ID^E:1.5e-172^.^.	Seita.5G235300.1.p^Seita.5G235300.1.p^Q:42-347,H:12-317^69.608%ID^E:1.61e-155^.^.	WP_129893819_1^WP_129893819_1^Q:146-339,H:78-266^27.9%ID^E:2.2e-12^.^.	TVU35835.1^TVU35835.1^Q:27-347,H:2-324^76.8%ID^E:1.5e-172^.^.	PF00067.23^p450^Cytochrome P450^123-339^E:8e-24	.	.	GO:0005506^molecular_function^iron ion binding`GO:0016705^molecular_function^oxidoreductase activity, acting on paired donors, with incorporation or reduction of molecular oxygen`GO:0020037^molecular_function^heme binding`GO:0055114^biological_process^obsolete oxidation-reduction process	.
Transcript_204705	sp|Q50EK3|C04C1_PINTA^sp|Q50EK3|C04C1_PINTA^Q:55-405,H:389-503^62.393%ID^E:5.76e-40^.^.	Transcript_204705.p1	46-441[+]	sp|Q50EK3|C04C1_PINTA^sp|Q50EK3|C04C1_PINTA^Q:4-120,H:389-503^62.393%ID^E:1.06e-43^.^.	Seita.7G206600.1.p^Seita.7G206600.1.p^Q:55-441,H:381-509^91.473%ID^E:2.1e-79^.^.	WP_102755556_1^WP_102755556_1^Q:76-423,H:333-438^34.5%ID^E:3.2e-09^.^.	CAD6342320.1^CAD6342320.1^Q:55-435,H:315-441^92.9%ID^E:8.5e-79^.^.	Seita.7G206600.1.p^Seita.7G206600.1.p^Q:4-132,H:381-509^91.473%ID^E:8.46e-84^.^.	WP_102755556_1^WP_102755556_1^Q:11-118,H:333-433^34.3%ID^E:8.4e-11^.^.	CAD6342320.1^CAD6342320.1^Q:4-131,H:315-442^92.2%ID^E:1.1e-82^.^.	PF00067.23^p450^Cytochrome P450^6-105^E:1.5e-23	.	.	GO:0005506^molecular_function^iron ion binding`GO:0016705^molecular_function^oxidoreductase activity, acting on paired donors, with incorporation or reduction of molecular oxygen`GO:0020037^molecular_function^heme binding`GO:0055114^biological_process^obsolete oxidation-reduction process	.
Transcript_205379	.	Transcript_205379.p1	107-1297[+]	sp|Q9VXY0|CP4S3_DROME^sp|Q9VXY0|CP4S3_DROME^Q:44-395,H:2-341^25.474%ID^E:1.32e-05^.^.	Seita.2G411800.1.p^Seita.2G411800.1.p^Q:119-1297,H:6-398^80.662%ID^E:0^.^.	.	XP_004958510.1^XP_004958510.1^Q:113-1297,H:4-398^80.8%ID^E:1.6e-229^.^.	Seita.2G411800.1.p^Seita.2G411800.1.p^Q:2-397,H:3-398^80.556%ID^E:0^.^.	.	XP_004958510.1^XP_004958510.1^Q:3-397,H:4-398^80.8%ID^E:5.7e-230^.^.	PF00067.23^p450^Cytochrome P450^94-395^E:6.8e-18	.	ExpAA=45.05^PredHel=2^Topology=o10-32i45-67o	GO:0005506^molecular_function^iron ion binding`GO:0016705^molecular_function^oxidoreductase activity, acting on paired donors, with incorporation or reduction of molecular oxygen`GO:0020037^molecular_function^heme binding`GO:0055114^biological_process^obsolete oxidation-reduction process	.
Transcript_206050	sp|Q9LUC6|C7A14_ARATH^sp|Q9LUC6|C7A14_ARATH^Q:303-1514,H:47-445^52.099%ID^E:1.27e-147^.^.	Transcript_206050.p1	135-1514[+]	sp|Q9LUC6|C7A14_ARATH^sp|Q9LUC6|C7A14_ARATH^Q:33-460,H:23-445^52.214%ID^E:5.1e-161^.^.	Seita.5G235000.1.p^Seita.5G235000.1.p^Q:225-1511,H:39-470^81.25%ID^E:0^.^.	WP_047859842_1^WP_047859842_1^Q:435-1487,H:36-372^32.9%ID^E:1.1e-35^.^.	RLM93015.1^RLM93015.1^Q:168-1511,H:17-463^79.1%ID^E:2.3e-255^.^.	Seita.5G235000.1.p^Seita.5G235000.1.p^Q:12-459,H:22-470^79.601%ID^E:0^.^.	WP_047859842_1^WP_047859842_1^Q:101-451,H:36-372^32.9%ID^E:5.5e-36^.^.	RLM93015.1^RLM93015.1^Q:12-459,H:17-463^79.1%ID^E:4.1e-256^.^.	PF00067.23^p450^Cytochrome P450^96-453^E:9.6e-63	.	.	GO:0005506^molecular_function^iron ion binding`GO:0016705^molecular_function^oxidoreductase activity, acting on paired donors, with incorporation or reduction of molecular oxygen`GO:0020037^molecular_function^heme binding`GO:0055114^biological_process^obsolete oxidation-reduction process	.
Transcript_206165	sp|Q5CCK1|C90A4_ORYSJ^sp|Q5CCK1|C90A4_ORYSJ^Q:203-1609,H:34-500^88.273%ID^E:0^.^.	Transcript_206165.p1	113-1615[+]	sp|Q5CCK1|C90A4_ORYSJ^sp|Q5CCK1|C90A4_ORYSJ^Q:26-499,H:23-500^86.875%ID^E:0^.^.	Seita.8G027000.1.p^Seita.8G027000.1.p^Q:206-1615,H:33-503^90.87%ID^E:0^.^.	WP_015183764_1^WP_015183764_1^Q:233-1594,H:12-441^30%ID^E:3.6e-51^.^.	TVU50814.1^TVU50814.1^Q:113-1612,H:1-499^91.4%ID^E:0^.^.	Seita.7G318000.1.p^Seita.7G318000.1.p^Q:27-499,H:23-496^90.506%ID^E:0^.^.	WP_015183764_1^WP_015183764_1^Q:41-494,H:12-441^30%ID^E:8.6e-52^.^.	TVU50814.1^TVU50814.1^Q:1-500,H:1-499^91%ID^E:0^.^.	PF00067.23^p450^Cytochrome P450^42-474^E:2.6e-61	.	ExpAA=32.12^PredHel=1^Topology=i5-27o	GO:0005506^molecular_function^iron ion binding`GO:0016705^molecular_function^oxidoreductase activity, acting on paired donors, with incorporation or reduction of molecular oxygen`GO:0020037^molecular_function^heme binding`GO:0055114^biological_process^obsolete oxidation-reduction process	K09588
Transcript_206204	sp|Q9Y7G5|PHACA_EMEND^sp|Q9Y7G5|PHACA_EMEND^Q:3-563,H:94-280^73.262%ID^E:1.47e-96^.^.	Transcript_206204.p1	3-563[+]	sp|Q9Y7G5|PHACA_EMEND^sp|Q9Y7G5|PHACA_EMEND^Q:1-187,H:94-280^73.262%ID^E:1.33e-96^.^.	.	.	KAF2034924.1^KAF2034924.1^Q:3-563,H:94-280^96.8%ID^E:1.9e-125^.^.	.	.	KAF2034924.1^KAF2034924.1^Q:1-187,H:94-280^96.8%ID^E:1.9e-125^.^.	PF00067.23^p450^Cytochrome P450^30-171^E:5.5e-06	.	.	GO:0005506^molecular_function^iron ion binding`GO:0016705^molecular_function^oxidoreductase activity, acting on paired donors, with incorporation or reduction of molecular oxygen`GO:0020037^molecular_function^heme binding`GO:0055114^biological_process^obsolete oxidation-reduction process	K10437
Transcript_206853	sp|P48522|TCMO_CATRO^sp|P48522|TCMO_CATRO^Q:2-1036,H:161-505^84.348%ID^E:0^.^.	Transcript_206853.p1	113-1039[+]	sp|P48522|TCMO_CATRO^sp|P48522|TCMO_CATRO^Q:2-308,H:199-505^85.016%ID^E:0^.^.	Seita.5G361200.1.p^Seita.5G361200.1.p^Q:2-1039,H:161-506^89.595%ID^E:0^.^.	WP_082362806_1^WP_082362806_1^Q:386-937,H:276-454^34.4%ID^E:2.6e-19^.^.	XP_034593517.1^XP_034593517.1^Q:2-1036,H:161-505^89.6%ID^E:4.2e-224^.^.	Seita.5G361200.1.p^Seita.5G361200.1.p^Q:1-309,H:198-506^88.673%ID^E:0^.^.	WP_082362806_1^WP_082362806_1^Q:92-275,H:276-454^34.4%ID^E:3.1e-20^.^.	BAJ95120.1^BAJ95120.1^Q:1-308,H:198-505^88.6%ID^E:4e-200^.^.	PF00067.23^p450^Cytochrome P450^2-298^E:5.3e-73	.	.	GO:0005506^molecular_function^iron ion binding`GO:0016705^molecular_function^oxidoreductase activity, acting on paired donors, with incorporation or reduction of molecular oxygen`GO:0020037^molecular_function^heme binding`GO:0055114^biological_process^obsolete oxidation-reduction process	K00487
Transcript_207228	sp|O48956|C98A1_SORBI^sp|O48956|C98A1_SORBI^Q:190-1728,H:1-512^89.084%ID^E:0^.^.	Transcript_207228.p1	190-1731[+]	sp|O48956|C98A1_SORBI^sp|O48956|C98A1_SORBI^Q:1-513,H:1-512^89.084%ID^E:0^.^.	Seita.3G194300.1.p^Seita.3G194300.1.p^Q:190-1731,H:1-513^88.327%ID^E:0^.^.	WP_076350519_1^WP_076350519_1^Q:280-1596,H:9-425^27.2%ID^E:3.4e-30^.^.	XP_002440001.1^XP_002440001.1^Q:190-1728,H:1-512^89.1%ID^E:0^.^.	Seita.3G194300.1.p^Seita.3G194300.1.p^Q:1-514,H:1-513^88.327%ID^E:0^.^.	WP_076350519_1^WP_076350519_1^Q:31-469,H:9-425^27.2%ID^E:7.8e-31^.^.	XP_002440001.1^XP_002440001.1^Q:1-513,H:1-512^89.1%ID^E:0^.^.	PF00067.23^p450^Cytochrome P450^33-483^E:7.5e-108	.	ExpAA=22.31^PredHel=1^Topology=i7-29o	GO:0005506^molecular_function^iron ion binding`GO:0016705^molecular_function^oxidoreductase activity, acting on paired donors, with incorporation or reduction of molecular oxygen`GO:0020037^molecular_function^heme binding`GO:0055114^biological_process^obsolete oxidation-reduction process	K09754
Transcript_207673	sp|F4IK45|C70B2_ARATH^sp|F4IK45|C70B2_ARATH^Q:176-1669,H:78-571^51%ID^E:0^.^.	Transcript_207673.p1	107-1675[+]	sp|F4IK45|C70B2_ARATH^sp|F4IK45|C70B2_ARATH^Q:24-521,H:78-571^51%ID^E:0^.^.	Seita.9G391300.1.p^Seita.9G391300.1.p^Q:176-1675,H:25-524^65%ID^E:0^.^.	WP_015248643_1^WP_015248643_1^Q:356-1660,H:32-453^30.1%ID^E:5.1e-48^.^.	XP_021304248.1^XP_021304248.1^Q:113-1672,H:2-522^82.9%ID^E:2.80000000019531e-314^.^.	Seita.9G391300.1.p^Seita.9G391300.1.p^Q:24-523,H:25-524^65%ID^E:0^.^.	WP_015248643_1^WP_015248643_1^Q:84-518,H:32-453^30.1%ID^E:5.5e-49^.^.	XP_021304248.1^XP_021304248.1^Q:3-522,H:2-522^82.9%ID^E:0^.^.	PF00067.23^p450^Cytochrome P450^87-496^E:1.9e-82	sigP:1^17^0.568^YES	ExpAA=21.93^PredHel=1^Topology=i5-27o	GO:0005506^molecular_function^iron ion binding`GO:0016705^molecular_function^oxidoreductase activity, acting on paired donors, with incorporation or reduction of molecular oxygen`GO:0020037^molecular_function^heme binding`GO:0055114^biological_process^obsolete oxidation-reduction process	K20660
Transcript_208135	sp|Q42602|C89A2_ARATH^sp|Q42602|C89A2_ARATH^Q:2-1042,H:138-497^54.821%ID^E:2.06e-126^.^.	Transcript_208135.p1	104-1096[+]	sp|Q42602|C89A2_ARATH^sp|Q42602|C89A2_ARATH^Q:1-320,H:172-504^56.25%ID^E:1.92e-117^.^.	Seita.9G006900.1.p^Seita.9G006900.1.p^Q:2-1042,H:152-503^85.511%ID^E:0^.^.	WP_128476053_1^WP_128476053_1^Q:242-1000,H:215-458^33.1%ID^E:1.3e-22^.^.	XP_039787558.1^XP_039787558.1^Q:2-1093,H:152-521^87.1%ID^E:1.4e-226^.^.	Seita.9G006900.1.p^Seita.9G006900.1.p^Q:1-328,H:188-518^86.405%ID^E:0^.^.	WP_128476053_1^WP_128476053_1^Q:47-299,H:215-458^33.1%ID^E:1.9e-23^.^.	XP_039787558.1^XP_039787558.1^Q:1-330,H:188-521^89.3%ID^E:9.6e-211^.^.	PF00067.23^p450^Cytochrome P450^3-310^E:3.4e-66	.	.	GO:0005506^molecular_function^iron ion binding`GO:0016705^molecular_function^oxidoreductase activity, acting on paired donors, with incorporation or reduction of molecular oxygen`GO:0020037^molecular_function^heme binding`GO:0055114^biological_process^obsolete oxidation-reduction process	K24184
Transcript_209539	sp|Q9LUC6|C7A14_ARATH^sp|Q9LUC6|C7A14_ARATH^Q:1076-2125,H:164-512^59.429%ID^E:5.9e-139^.^.`sp|Q9LUC6|C7A14_ARATH^sp|Q9LUC6|C7A14_ARATH^Q:748-993,H:91-171^48.78%ID^E:8.21e-12^.^.	Transcript_209539.p1	1049-2128[+]	sp|Q9LUC6|C7A14_ARATH^sp|Q9LUC6|C7A14_ARATH^Q:10-359,H:164-512^59.429%ID^E:2.95e-154^.^.	Seita.5G234700.2.p^Seita.5G234700.2.p^Q:1076-2128,H:197-549^90.085%ID^E:0^.^.`Seita.5G234700.2.p^Seita.5G234700.2.p^Q:754-993,H:125-204^87.5%ID^E:8.26e-30^.^.`Seita.5G234700.2.p^Seita.5G234700.2.p^Q:78-434,H:7-125^72.269%ID^E:8.31e-22^.^.	WP_076350519_1^WP_076350519_1^Q:1118-2143,H:122-455^31.4%ID^E:1.2e-43^.^.	XP_002455992.1^XP_002455992.1^Q:1079-2125,H:174-523^90.9%ID^E:6.6e-228^.^.	Seita.5G234700.2.p^Seita.5G234700.2.p^Q:10-360,H:197-549^90.085%ID^E:0^.^.	WP_012684730_1^WP_012684730_1^Q:42-358,H:135-445^33.6%ID^E:2.7e-46^.^.	XP_002455992.1^XP_002455992.1^Q:11-359,H:174-523^90.9%ID^E:2.2e-234^.^.	PF00067.23^p450^Cytochrome P450^12-335^E:2.4e-73	.	.	GO:0005506^molecular_function^iron ion binding`GO:0016705^molecular_function^oxidoreductase activity, acting on paired donors, with incorporation or reduction of molecular oxygen`GO:0020037^molecular_function^heme binding`GO:0055114^biological_process^obsolete oxidation-reduction process	.
Transcript_210087	sp|P48522|TCMO_CATRO^sp|P48522|TCMO_CATRO^Q:1-1323,H:65-505^85.261%ID^E:0^.^.	Transcript_210087.p1	157-1326[+]	sp|P48522|TCMO_CATRO^sp|P48522|TCMO_CATRO^Q:1-389,H:117-505^84.062%ID^E:0^.^.	Seita.5G361200.1.p^Seita.5G361200.1.p^Q:1-1326,H:65-506^87.33%ID^E:0^.^.	WP_013320740_1^WP_013320740_1^Q:1-1218,H:33-414^25.5%ID^E:2.6e-24^.^.	XP_034593517.1^XP_034593517.1^Q:1-1323,H:65-505^87.3%ID^E:2.7e-284^.^.	Seita.5G361200.1.p^Seita.5G361200.1.p^Q:1-390,H:117-506^86.667%ID^E:0^.^.	WP_099511112_1^WP_099511112_1^Q:4-356,H:98-443^27.9%ID^E:7.6e-22^.^.	XP_034593517.1^XP_034593517.1^Q:1-389,H:117-505^86.6%ID^E:1.1e-249^.^.	PF00067.23^p450^Cytochrome P450^2-379^E:2.1e-88	.	.	GO:0005506^molecular_function^iron ion binding`GO:0016705^molecular_function^oxidoreductase activity, acting on paired donors, with incorporation or reduction of molecular oxygen`GO:0020037^molecular_function^heme binding`GO:0055114^biological_process^obsolete oxidation-reduction process	K00487
Transcript_210206	sp|Q7XYS3|C74A2_ORYSJ^sp|Q7XYS3|C74A2_ORYSJ^Q:237-1631,H:10-471^77.73%ID^E:0^.^.	Transcript_210206.p1	207-1649[+]	sp|Q7XYS3|C74A2_ORYSJ^sp|Q7XYS3|C74A2_ORYSJ^Q:11-475,H:10-471^77.73%ID^E:0^.^.	Seita.9G483700.1.p^Seita.9G483700.1.p^Q:207-1649,H:1-483^87.992%ID^E:0^.^.	WP_044964618_1^WP_044964618_1^Q:1104-1550,H:296-430^29.5%ID^E:0.00074^.^.	QHA94737.1^QHA94737.1^Q:207-1646,H:1-481^90.2%ID^E:0^.^.	Seita.9G483700.1.p^Seita.9G483700.1.p^Q:1-481,H:1-483^87.992%ID^E:0^.^.	WP_044964618_1^WP_044964618_1^Q:300-448,H:296-430^29.5%ID^E:0.00051^.^.	QHA94737.1^QHA94737.1^Q:1-480,H:1-481^90.2%ID^E:0^.^.	PF00067.23^p450^Cytochrome P450^299-450^E:5.7e-14	.	.	GO:0005506^molecular_function^iron ion binding`GO:0016705^molecular_function^oxidoreductase activity, acting on paired donors, with incorporation or reduction of molecular oxygen`GO:0020037^molecular_function^heme binding`GO:0055114^biological_process^obsolete oxidation-reduction process	K01723
Transcript_211066	sp|Q9LUC5|C7A15_ARATH^sp|Q9LUC5|C7A15_ARATH^Q:208-1665,H:32-512^54.825%ID^E:0^.^.	Transcript_211066.p1	163-1671[+]	sp|Q9LUC5|C7A15_ARATH^sp|Q9LUC5|C7A15_ARATH^Q:8-501,H:24-512^54.747%ID^E:0^.^.	Seita.5G234500.1.p^Seita.5G234500.1.p^Q:208-1665,H:34-518^84.774%ID^E:0^.^.	WP_012684730_1^WP_012684730_1^Q:319-1662,H:9-445^31.3%ID^E:2.9e-64^.^.	XP_002458200.1^XP_002458200.1^Q:88-1665,H:1-525^85.6%ID^E:0^.^.	Seita.5G234500.1.p^Seita.5G234500.1.p^Q:8-501,H:26-518^84.615%ID^E:0^.^.	WP_012684730_1^WP_012684730_1^Q:53-500,H:9-445^31.3%ID^E:1.4e-66^.^.	XP_002458200.1^XP_002458200.1^Q:1-501,H:26-525^85.6%ID^E:0^.^.	PF00067.23^p450^Cytochrome P450^70-493^E:6.4e-87	.	.	GO:0005506^molecular_function^iron ion binding`GO:0016705^molecular_function^oxidoreductase activity, acting on paired donors, with incorporation or reduction of molecular oxygen`GO:0020037^molecular_function^heme binding`GO:0055114^biological_process^obsolete oxidation-reduction process	.
Transcript_212129	sp|Q43250|C71C1_MAIZE^sp|Q43250|C71C1_MAIZE^Q:797-240,H:350-530^55.319%ID^E:3.04e-66^.^.	Transcript_212129.p1	234-797[-]	sp|Q43250|C71C1_MAIZE^sp|Q43250|C71C1_MAIZE^Q:1-186,H:350-530^55.851%ID^E:7.82e-71^.^.	Seita.5G085000.1.p^Seita.5G085000.1.p^Q:797-234,H:361-544^75.263%ID^E:6.5e-97^.^.	WP_010995533_1^WP_010995533_1^Q:737-330,H:361-490^33.8%ID^E:4.9e-17^.^.	RLN04842.1^RLN04842.1^Q:797-243,H:350-528^77.8%ID^E:1.3e-98^.^.	Seita.5G085000.1.p^Seita.5G085000.1.p^Q:1-188,H:361-544^75.789%ID^E:1.55e-103^.^.	WP_010995533_1^WP_010995533_1^Q:21-156,H:361-490^33.8%ID^E:7.5e-18^.^.	RLN04842.1^RLN04842.1^Q:1-186,H:350-529^77.4%ID^E:4.6e-100^.^.	PF00067.23^p450^Cytochrome P450^1-171^E:6e-49	.	.	GO:0005506^molecular_function^iron ion binding`GO:0016705^molecular_function^oxidoreductase activity, acting on paired donors, with incorporation or reduction of molecular oxygen`GO:0020037^molecular_function^heme binding`GO:0055114^biological_process^obsolete oxidation-reduction process	.
Transcript_212358	sp|Q7X7X4|C99A2_ORYSJ^sp|Q7X7X4|C99A2_ORYSJ^Q:540-4,H:205-383^79.33%ID^E:3.22e-98^.^.	Transcript_212358.p1	1-540[-]	sp|Q7X7X4|C99A2_ORYSJ^sp|Q7X7X4|C99A2_ORYSJ^Q:1-179,H:205-383^79.33%ID^E:2.9e-98^.^.	Seita.6G023100.1.p^Seita.6G023100.1.p^Q:540-4,H:175-353^78.771%ID^E:2.42e-100^.^.	WP_015898038_1^WP_015898038_1^Q:348-4,H:215-329^31.6%ID^E:4.2e-08^.^.	XP_004956321.1^XP_004956321.1^Q:540-4,H:175-353^81%ID^E:6.9e-96^.^.	Seita.6G023100.1.p^Seita.6G023100.1.p^Q:1-179,H:175-353^78.771%ID^E:2.18e-100^.^.	WP_015898038_1^WP_015898038_1^Q:65-179,H:215-329^31.6%ID^E:4.2e-08^.^.	XP_004956321.1^XP_004956321.1^Q:1-179,H:175-353^81%ID^E:6.9e-96^.^.	PF00067.23^p450^Cytochrome P450^11-179^E:3.2e-18	.	.	GO:0005506^molecular_function^iron ion binding`GO:0016705^molecular_function^oxidoreductase activity, acting on paired donors, with incorporation or reduction of molecular oxygen`GO:0020037^molecular_function^heme binding`GO:0055114^biological_process^obsolete oxidation-reduction process	.
Transcript_213088	sp|Q9Y7G5|PHACA_EMEND^sp|Q9Y7G5|PHACA_EMEND^Q:3-584,H:94-287^75.258%ID^E:3.01e-101^.^.	Transcript_213088.p1	3-584[+]	sp|Q9Y7G5|PHACA_EMEND^sp|Q9Y7G5|PHACA_EMEND^Q:1-194,H:94-287^75.258%ID^E:2.71e-101^.^.	.	.	XP_018387466.1^XP_018387466.1^Q:3-584,H:94-287^100%ID^E:4.2e-134^.^.	.	.	XP_018387466.1^XP_018387466.1^Q:1-194,H:94-287^100%ID^E:4.2e-134^.^.	PF00067.23^p450^Cytochrome P450^30-177^E:1.1e-05	.	.	GO:0005506^molecular_function^iron ion binding`GO:0016705^molecular_function^oxidoreductase activity, acting on paired donors, with incorporation or reduction of molecular oxygen`GO:0020037^molecular_function^heme binding`GO:0055114^biological_process^obsolete oxidation-reduction process	K10437
Transcript_213206	sp|F4IK45|C70B2_ARATH^sp|F4IK45|C70B2_ARATH^Q:1587-2801,H:207-571^43.765%ID^E:2.16e-98^.^.`sp|F4IK45|C70B2_ARATH^sp|F4IK45|C70B2_ARATH^Q:1027-1263,H:150-228^51.899%ID^E:8.67e-20^.^.`sp|F4IK45|C70B2_ARATH^sp|F4IK45|C70B2_ARATH^Q:364-579,H:84-155^40.278%ID^E:1.4e-11^.^.	Transcript_213206.p1	1977-2813[+]	sp|F4IK45|C70B2_ARATH^sp|F4IK45|C70B2_ARATH^Q:7-275,H:307-571^52.222%ID^E:4.15e-94^.^.	Seita.9G391300.1.p^Seita.9G391300.1.p^Q:1617-2804,H:163-523^72.222%ID^E:0^.^.`Seita.9G391300.1.p^Seita.9G391300.1.p^Q:1027-1299,H:96-184^67.033%ID^E:4.14e-33^.^.`Seita.9G391300.1.p^Seita.9G391300.1.p^Q:346-579,H:24-101^67.949%ID^E:7.17e-31^.^.	WP_015747845_1^WP_015747845_1^Q:2013-2792,H:206-461^35.2%ID^E:9.2e-31^.^.	RLN15641.1^RLN15641.1^Q:1617-2810,H:164-526^73.1%ID^E:4.4e-189^.^.	Seita.9G391300.1.p^Seita.9G391300.1.p^Q:6-276,H:253-523^81.181%ID^E:8.59e-165^.^.	WP_015747845_1^WP_015747845_1^Q:21-272,H:214-461^35.9%ID^E:3.4e-34^.^.	XP_004984267.1^XP_004984267.1^Q:7-275,H:254-522^81.8%ID^E:5.7e-155^.^.	PF00067.23^p450^Cytochrome P450^3-252^E:5e-58	.	.	GO:0005506^molecular_function^iron ion binding`GO:0016705^molecular_function^oxidoreductase activity, acting on paired donors, with incorporation or reduction of molecular oxygen`GO:0020037^molecular_function^heme binding`GO:0055114^biological_process^obsolete oxidation-reduction process	K20660
Transcript_213409	sp|Q9LUC6|C7A14_ARATH^sp|Q9LUC6|C7A14_ARATH^Q:275-1336,H:26-373^51.549%ID^E:1.71e-123^.^.	Transcript_213409.p1	167-1396[+]	sp|Q9LUC5|C7A15_ARATH^sp|Q9LUC5|C7A15_ARATH^Q:23-390,H:12-373^50.407%ID^E:9.03e-128^.^.	Seita.5G235000.1.p^Seita.5G235000.1.p^Q:167-1330,H:1-397^87.154%ID^E:0^.^.	WP_012684730_1^WP_012684730_1^Q:410-1327,H:11-305^26.9%ID^E:6.1e-20^.^.	XP_004969236.1^XP_004969236.1^Q:167-1330,H:1-397^87.2%ID^E:2.7e-249^.^.	Seita.5G235000.1.p^Seita.5G235000.1.p^Q:1-388,H:1-397^87.154%ID^E:0^.^.	WP_012684730_1^WP_012684730_1^Q:82-387,H:11-305^26.9%ID^E:3.2e-20^.^.	XP_004969236.1^XP_004969236.1^Q:1-388,H:1-397^87.2%ID^E:9e-251^.^.	PF00067.23^p450^Cytochrome P450^97-390^E:2.6e-42	.	.	GO:0005506^molecular_function^iron ion binding`GO:0016705^molecular_function^oxidoreductase activity, acting on paired donors, with incorporation or reduction of molecular oxygen`GO:0020037^molecular_function^heme binding`GO:0055114^biological_process^obsolete oxidation-reduction process	.
Transcript_213923	sp|P17549|CP53_ASPNG^sp|P17549|CP53_ASPNG^Q:406-50,H:92-211^71.667%ID^E:1.72e-53^.^.	Transcript_213923.p1	2-406[-]	sp|P17549|CP53_ASPNG^sp|P17549|CP53_ASPNG^Q:1-119,H:92-211^71.667%ID^E:1.55e-53^.^.	.	.	OWY50253.1^OWY50253.1^Q:406-5,H:91-224^94.8%ID^E:1.5e-83^.^.	.	.	OWY50253.1^OWY50253.1^Q:1-134,H:91-224^94.8%ID^E:1.5e-83^.^.	PF00067.23^p450^Cytochrome P450^5-114^E:6e-11	.	.	GO:0005506^molecular_function^iron ion binding`GO:0016705^molecular_function^oxidoreductase activity, acting on paired donors, with incorporation or reduction of molecular oxygen`GO:0020037^molecular_function^heme binding`GO:0055114^biological_process^obsolete oxidation-reduction process	K07824
Transcript_214176	sp|O23066|C86A2_ARATH^sp|O23066|C86A2_ARATH^Q:3-1100,H:155-520^72.011%ID^E:0^.^.	Transcript_214176.p1	48-1154[+]	sp|B3RFJ6|86A22_PETHY^sp|B3RFJ6|86A22_PETHY^Q:4-361,H:175-530^70.474%ID^E:0^.^.	Seita.7G197000.1.p^Seita.7G197000.1.p^Q:3-1121,H:155-532^89.418%ID^E:0^.^.	WP_083857478_1^WP_083857478_1^Q:51-1052,H:149-464^28.9%ID^E:1.8e-28^.^.	OQU85673.1^OQU85673.1^Q:3-1151,H:107-494^91.8%ID^E:1.5e-255^.^.	Seita.7G197000.1.p^Seita.7G197000.1.p^Q:4-358,H:173-532^91.111%ID^E:0^.^.	WP_083857478_1^WP_083857478_1^Q:2-335,H:149-464^28.9%ID^E:1.5e-29^.^.	OQU85673.1^OQU85673.1^Q:3-368,H:124-494^92.7%ID^E:1.9e-249^.^.	PF00067.23^p450^Cytochrome P450^4-333^E:5.4e-55	.	.	GO:0005506^molecular_function^iron ion binding`GO:0016705^molecular_function^oxidoreductase activity, acting on paired donors, with incorporation or reduction of molecular oxygen`GO:0020037^molecular_function^heme binding`GO:0055114^biological_process^obsolete oxidation-reduction process	K15398
Transcript_214467	sp|Q50EK3|C04C1_PINTA^sp|Q50EK3|C04C1_PINTA^Q:35-1243,H:30-438^50.966%ID^E:1.8e-131^.^.	Transcript_214467.p1	2-1495[+]	sp|Q50EK3|C04C1_PINTA^sp|Q50EK3|C04C1_PINTA^Q:3-416,H:21-440^51.294%ID^E:1.38e-153^.^.	Seita.7G206500.1.p^Seita.7G206500.1.p^Q:50-1243,H:31-429^83.709%ID^E:0^.^.	WP_068615611_1^WP_068615611_1^Q:68-1288,H:24-377^24.8%ID^E:4.7e-20^.^.	TVT99725.1^TVT99725.1^Q:2-1255,H:95-512^87.1%ID^E:2.6e-263^.^.	Seita.7G206600.2.p^Seita.7G206600.2.p^Q:22-429,H:36-441^85.366%ID^E:0^.^.	WP_068615611_1^WP_068615611_1^Q:23-429,H:24-377^24.8%ID^E:3.6e-20^.^.	TVT99725.1^TVT99725.1^Q:1-418,H:95-512^87.1%ID^E:4.8e-264^.^.	PF00067.23^p450^Cytochrome P450^25-418^E:6.7e-58	sigP:1^17^0.673^YES	.	GO:0005506^molecular_function^iron ion binding`GO:0016705^molecular_function^oxidoreductase activity, acting on paired donors, with incorporation or reduction of molecular oxygen`GO:0020037^molecular_function^heme binding`GO:0055114^biological_process^obsolete oxidation-reduction process	.
Transcript_214598	sp|Q9LUC6|C7A14_ARATH^sp|Q9LUC6|C7A14_ARATH^Q:4-360,H:394-512^61.345%ID^E:3.17e-48^.^.	Transcript_214598.p1	1-363[+]	sp|Q9LUC6|C7A14_ARATH^sp|Q9LUC6|C7A14_ARATH^Q:2-120,H:394-512^61.345%ID^E:5.85e-49^.^.	Seita.5G235000.1.p^Seita.5G235000.1.p^Q:1-360,H:419-538^80%ID^E:1.96e-66^.^.	WP_076350519_1^WP_076350519_1^Q:7-378,H:334-455^39.5%ID^E:9.9e-25^.^.	ACF85391.1^ACF85391.1^Q:1-360,H:20-139^80%ID^E:2.6e-68^.^.	Seita.5G235000.1.p^Seita.5G235000.1.p^Q:1-120,H:419-538^80%ID^E:3.43e-67^.^.	WP_076350519_1^WP_076350519_1^Q:3-118,H:334-447^40.5%ID^E:3.1e-24^.^.	ACF85391.1^ACF85391.1^Q:1-120,H:20-139^80%ID^E:5e-69^.^.	PF00067.23^p450^Cytochrome P450^3-96^E:1.2e-28	.	.	GO:0005506^molecular_function^iron ion binding`GO:0016705^molecular_function^oxidoreductase activity, acting on paired donors, with incorporation or reduction of molecular oxygen`GO:0020037^molecular_function^heme binding`GO:0055114^biological_process^obsolete oxidation-reduction process	.
Transcript_214957	sp|Q5CCK1|C90A4_ORYSJ^sp|Q5CCK1|C90A4_ORYSJ^Q:203-1204,H:34-367^87.798%ID^E:0^.^.	Transcript_214957.p1	113-1300[+]	sp|Q5CCK1|C90A4_ORYSJ^sp|Q5CCK1|C90A4_ORYSJ^Q:26-364,H:23-367^85.879%ID^E:0^.^.	Seita.7G318000.1.p^Seita.7G318000.1.p^Q:206-1204,H:28-363^88.69%ID^E:0^.^.	WP_015183764_1^WP_015183764_1^Q:233-1195,H:12-307^31.3%ID^E:3.9e-31^.^.	TVU50814.1^TVU50814.1^Q:113-1204,H:1-365^89.3%ID^E:1.6e-212^.^.	Seita.7G318000.1.p^Seita.7G318000.1.p^Q:27-364,H:23-363^88.27%ID^E:0^.^.	WP_015183764_1^WP_015183764_1^Q:41-361,H:12-307^31.3%ID^E:2e-31^.^.	TVU50814.1^TVU50814.1^Q:1-364,H:1-365^88.8%ID^E:4.3e-212^.^.	PF00067.23^p450^Cytochrome P450^42-361^E:7.4e-22	.	ExpAA=33.83^PredHel=1^Topology=i5-27o	GO:0005506^molecular_function^iron ion binding`GO:0016705^molecular_function^oxidoreductase activity, acting on paired donors, with incorporation or reduction of molecular oxygen`GO:0020037^molecular_function^heme binding`GO:0055114^biological_process^obsolete oxidation-reduction process	K09588
Transcript_215364	sp|O23066|C86A2_ARATH^sp|O23066|C86A2_ARATH^Q:3-1100,H:155-520^72.011%ID^E:0^.^.	Transcript_215364.p1	48-1154[+]	sp|B3RFJ6|86A22_PETHY^sp|B3RFJ6|86A22_PETHY^Q:4-361,H:175-530^70.474%ID^E:0^.^.	Seita.7G197000.1.p^Seita.7G197000.1.p^Q:3-1121,H:155-532^89.418%ID^E:0^.^.	WP_083857478_1^WP_083857478_1^Q:51-1052,H:149-464^28.9%ID^E:1.2e-28^.^.	OQU85673.1^OQU85673.1^Q:3-1151,H:107-494^92%ID^E:2.2e-256^.^.	Seita.7G197000.1.p^Seita.7G197000.1.p^Q:4-358,H:173-532^91.111%ID^E:0^.^.	WP_083857478_1^WP_083857478_1^Q:2-335,H:149-464^28.9%ID^E:1.5e-29^.^.	OQU85673.1^OQU85673.1^Q:3-368,H:124-494^93%ID^E:2.3e-250^.^.	PF00067.23^p450^Cytochrome P450^4-333^E:5.4e-55	.	.	GO:0005506^molecular_function^iron ion binding`GO:0016705^molecular_function^oxidoreductase activity, acting on paired donors, with incorporation or reduction of molecular oxygen`GO:0020037^molecular_function^heme binding`GO:0055114^biological_process^obsolete oxidation-reduction process	K15398
Transcript_217287	sp|P20852|CP2A5_MOUSE^sp|P20852|CP2A5_MOUSE^Q:109-627,H:35-206^27.072%ID^E:0.000472^.^.	Transcript_217287.p1	1-1068[+]	sp|P24455|CP2A9_MESAU^sp|P24455|CP2A9_MESAU^Q:7-356,H:1-343^23.562%ID^E:1.65e-07^.^.	Seita.2G411800.1.p^Seita.2G411800.1.p^Q:100-1068,H:76-398^80.186%ID^E:0^.^.	.	XP_004958510.1^XP_004958510.1^Q:7-1068,H:45-398^81.4%ID^E:7.6e-205^.^.	Seita.2G411800.1.p^Seita.2G411800.1.p^Q:3-356,H:45-398^81.356%ID^E:0^.^.	.	XP_004958510.1^XP_004958510.1^Q:3-356,H:45-398^81.4%ID^E:7.6e-205^.^.	PF00067.23^p450^Cytochrome P450^53-354^E:2.8e-18	.	ExpAA=21.71^PredHel=1^Topology=i7-26o	GO:0005506^molecular_function^iron ion binding`GO:0016705^molecular_function^oxidoreductase activity, acting on paired donors, with incorporation or reduction of molecular oxygen`GO:0020037^molecular_function^heme binding`GO:0055114^biological_process^obsolete oxidation-reduction process	.
Transcript_217400	sp|F4IK45|C70B2_ARATH^sp|F4IK45|C70B2_ARATH^Q:183-572,H:344-471^35.606%ID^E:3.33e-13^.^.	Transcript_217400.p1	3-572[+]	sp|F4IK45|C70B2_ARATH^sp|F4IK45|C70B2_ARATH^Q:61-190,H:344-471^35.606%ID^E:2.99e-13^.^.	Seita.5G234700.1.p^Seita.5G234700.1.p^Q:132-521,H:312-443^30.303%ID^E:1.02e-13^.^.	WP_015121181_1^WP_015121181_1^Q:75-494,H:202-329^32.1%ID^E:3.8e-08^.^.	KAF4618218.1^KAF4618218.1^Q:3-572,H:242-431^75.9%ID^E:1.2e-92^.^.	Seita.5G234700.1.p^Seita.5G234700.1.p^Q:44-173,H:312-443^30.303%ID^E:9.17e-14^.^.	WP_015121181_1^WP_015121181_1^Q:25-164,H:202-329^32.1%ID^E:3.8e-08^.^.	KAF4618218.1^KAF4618218.1^Q:1-190,H:242-431^75.9%ID^E:1.2e-92^.^.	PF00067.23^p450^Cytochrome P450^7-174^E:2.5e-19	.	.	GO:0005506^molecular_function^iron ion binding`GO:0016705^molecular_function^oxidoreductase activity, acting on paired donors, with incorporation or reduction of molecular oxygen`GO:0020037^molecular_function^heme binding`GO:0055114^biological_process^obsolete oxidation-reduction process	.
Transcript_217580	sp|Q9LUC5|C7A15_ARATH^sp|Q9LUC5|C7A15_ARATH^Q:208-1665,H:32-512^56.879%ID^E:0^.^.	Transcript_217580.p1	163-1668[+]	sp|Q9LUC5|C7A15_ARATH^sp|Q9LUC5|C7A15_ARATH^Q:8-501,H:24-512^56.768%ID^E:0^.^.	Seita.5G234500.1.p^Seita.5G234500.1.p^Q:208-1668,H:34-519^87.68%ID^E:0^.^.	WP_012684730_1^WP_012684730_1^Q:319-1662,H:9-445^31.7%ID^E:7e-68^.^.	XP_002458200.1^XP_002458200.1^Q:88-1665,H:1-525^88.2%ID^E:0^.^.	Seita.5G234500.1.p^Seita.5G234500.1.p^Q:8-502,H:26-519^87.475%ID^E:0^.^.	WP_012684730_1^WP_012684730_1^Q:53-500,H:9-445^31.7%ID^E:7.8e-70^.^.	XP_002458200.1^XP_002458200.1^Q:1-501,H:26-525^88.4%ID^E:0^.^.	PF00067.23^p450^Cytochrome P450^70-477^E:3.5e-88	.	.	GO:0005506^molecular_function^iron ion binding`GO:0016705^molecular_function^oxidoreductase activity, acting on paired donors, with incorporation or reduction of molecular oxygen`GO:0020037^molecular_function^heme binding`GO:0055114^biological_process^obsolete oxidation-reduction process	.
Transcript_219231	sp|Q5CCK3|C90B2_ORYSJ^sp|Q5CCK3|C90B2_ORYSJ^Q:2-697,H:138-364^87.931%ID^E:1.7e-125^.^.	Transcript_219231.p1	2-748[+]	sp|Q5CCK3|C90B2_ORYSJ^sp|Q5CCK3|C90B2_ORYSJ^Q:1-232,H:138-364^88.362%ID^E:2.85e-130^.^.	Seita.9G480100.3.p^Seita.9G480100.3.p^Q:2-697,H:131-358^91.379%ID^E:3.01e-133^.^.	WP_062248717_1^WP_062248717_1^Q:5-712,H:91-311^27.1%ID^E:6.1e-11^.^.	ONL95423.1^ONL95423.1^Q:2-838,H:134-414^79.6%ID^E:3.3e-141^.^.	Seita.9G480100.3.p^Seita.9G480100.3.p^Q:1-232,H:131-358^91.379%ID^E:2.53e-138^.^.	WP_062248717_1^WP_062248717_1^Q:2-242,H:91-317^26.4%ID^E:3.5e-11^.^.	RCV45776.1^RCV45776.1^Q:1-232,H:131-358^91.4%ID^E:1.6e-141^.^.	PF00067.23^p450^Cytochrome P450^7-231^E:1.8e-13	.	.	GO:0005506^molecular_function^iron ion binding`GO:0016705^molecular_function^oxidoreductase activity, acting on paired donors, with incorporation or reduction of molecular oxygen`GO:0020037^molecular_function^heme binding`GO:0055114^biological_process^obsolete oxidation-reduction process	K09587
Transcript_220268	sp|Q6WNQ8|C81E8_MEDTR^sp|Q6WNQ8|C81E8_MEDTR^Q:263-1162,H:30-319^36.667%ID^E:3.89e-57^.^.	Transcript_220268.p1	158-1162[+]	sp|Q6WNQ8|C81E8_MEDTR^sp|Q6WNQ8|C81E8_MEDTR^Q:36-335,H:30-319^37%ID^E:3.09e-65^.^.	Seita.9G083600.1.p^Seita.9G083600.1.p^Q:158-1162,H:1-338^79.882%ID^E:9.6e-178^.^.	.	RLN42354.1^RLN42354.1^Q:158-1162,H:1-335^81.4%ID^E:1.1e-183^.^.	Seita.9G083600.1.p^Seita.9G083600.1.p^Q:1-335,H:1-338^79.882%ID^E:0^.^.	.	RLN42354.1^RLN42354.1^Q:1-335,H:1-335^81.4%ID^E:2.8e-184^.^.	PF00067.23^p450^Cytochrome P450^39-334^E:3e-34	sigP:1^22^0.71^YES	ExpAA=29.10^PredHel=1^Topology=o4-22i	GO:0005506^molecular_function^iron ion binding`GO:0016705^molecular_function^oxidoreductase activity, acting on paired donors, with incorporation or reduction of molecular oxygen`GO:0020037^molecular_function^heme binding`GO:0055114^biological_process^obsolete oxidation-reduction process	.
Transcript_220994	sp|Q50EK3|C04C1_PINTA^sp|Q50EK3|C04C1_PINTA^Q:55-405,H:389-503^62.393%ID^E:3.95e-42^.^.	Transcript_220994.p1	46-441[+]	sp|Q50EK3|C04C1_PINTA^sp|Q50EK3|C04C1_PINTA^Q:4-120,H:389-503^62.393%ID^E:8.96e-45^.^.	Seita.7G206600.1.p^Seita.7G206600.1.p^Q:55-441,H:381-509^91.473%ID^E:1.93e-82^.^.	WP_102755556_1^WP_102755556_1^Q:76-399,H:333-433^34.3%ID^E:7.3e-10^.^.	CAD6342320.1^CAD6342320.1^Q:55-438,H:315-442^93%ID^E:3e-82^.^.	Seita.7G206600.1.p^Seita.7G206600.1.p^Q:4-132,H:381-509^91.473%ID^E:4.19e-84^.^.	WP_102755556_1^WP_102755556_1^Q:11-118,H:333-433^34.3%ID^E:8.4e-11^.^.	CAD6342320.1^CAD6342320.1^Q:4-131,H:315-442^93%ID^E:2.8e-83^.^.	PF00067.23^p450^Cytochrome P450^6-105^E:1.5e-23	.	.	GO:0005506^molecular_function^iron ion binding`GO:0016705^molecular_function^oxidoreductase activity, acting on paired donors, with incorporation or reduction of molecular oxygen`GO:0020037^molecular_function^heme binding`GO:0055114^biological_process^obsolete oxidation-reduction process	.
Transcript_221269	sp|P93147|C81E1_GLYEC^sp|P93147|C81E1_GLYEC^Q:188-1702,H:13-498^41.584%ID^E:1.62e-134^.^.	Transcript_221269.p1	158-1711[+]	sp|P93147|C81E1_GLYEC^sp|P93147|C81E1_GLYEC^Q:11-515,H:13-498^41.782%ID^E:1.19e-142^.^.	Seita.9G083300.1.p^Seita.9G083300.1.p^Q:158-1711,H:1-516^79.537%ID^E:0^.^.	WP_076350519_1^WP_076350519_1^Q:272-1615,H:11-430^27%ID^E:7.5e-34^.^.	XP_034571271.1^XP_034571271.1^Q:158-1708,H:1-515^80.3%ID^E:6.8e-298^.^.	Seita.9G083600.1.p^Seita.9G083600.1.p^Q:1-518,H:1-524^77.672%ID^E:0^.^.	WP_076350519_1^WP_076350519_1^Q:39-486,H:11-430^27%ID^E:1.7e-34^.^.	XP_034571271.1^XP_034571271.1^Q:1-517,H:1-515^80.3%ID^E:7.8e-300^.^.	PF00067.23^p450^Cytochrome P450^39-495^E:1.2e-93	sigP:1^22^0.71^YES	ExpAA=36.46^PredHel=2^Topology=o4-22i108-130o	GO:0005506^molecular_function^iron ion binding`GO:0016705^molecular_function^oxidoreductase activity, acting on paired donors, with incorporation or reduction of molecular oxygen`GO:0020037^molecular_function^heme binding`GO:0055114^biological_process^obsolete oxidation-reduction process	.
Transcript_222242	sp|P17549|CP53_ASPNG^sp|P17549|CP53_ASPNG^Q:335-9,H:250-359^66.364%ID^E:1.74e-41^.^.	Transcript_222242.p1	3-335[-]	sp|P17549|CP53_ASPNG^sp|P17549|CP53_ASPNG^Q:1-109,H:250-359^66.364%ID^E:1.56e-41^.^.	Seita.J005300.1.p^Seita.J005300.1.p^Q:224-27,H:270-337^38.235%ID^E:7.1e-06^.^.	WP_013879989_1^WP_013879989_1^Q:224-3,H:229-301^37.3%ID^E:1.5e-05^.^.	XP_033586937.1^XP_033586937.1^Q:335-3,H:245-355^84.7%ID^E:1.3e-54^.^.	Seita.J005300.1.p^Seita.J005300.1.p^Q:38-103,H:270-337^38.235%ID^E:6.39e-06^.^.	WP_013879989_1^WP_013879989_1^Q:38-111,H:229-301^37.3%ID^E:1.5e-05^.^.	XP_033586937.1^XP_033586937.1^Q:1-111,H:245-355^84.7%ID^E:1.3e-54^.^.	PF00067.23^p450^Cytochrome P450^7-106^E:3.1e-21	.	.	GO:0005506^molecular_function^iron ion binding`GO:0016705^molecular_function^oxidoreductase activity, acting on paired donors, with incorporation or reduction of molecular oxygen`GO:0020037^molecular_function^heme binding`GO:0055114^biological_process^obsolete oxidation-reduction process	K07824
Transcript_222479	sp|P93147|C81E1_GLYEC^sp|P93147|C81E1_GLYEC^Q:98-1300,H:10-398^38.155%ID^E:1.15e-94^.^.	Transcript_222479.p1	80-1300[+]	sp|P93147|C81E1_GLYEC^sp|P93147|C81E1_GLYEC^Q:6-407,H:4-398^38.272%ID^E:2.38e-102^.^.	Seita.9G083300.1.p^Seita.9G083300.1.p^Q:80-1300,H:1-412^81.553%ID^E:0^.^.	WP_095976971_1^WP_095976971_1^Q:179-1291,H:3-342^27.7%ID^E:1.4e-24^.^.	CAD6206738.1^CAD6206738.1^Q:74-1300,H:114-533^82.1%ID^E:1.7e-244^.^.	Seita.9G083300.1.p^Seita.9G083300.1.p^Q:1-407,H:1-412^81.553%ID^E:0^.^.	WP_095976971_1^WP_095976971_1^Q:34-404,H:3-342^27.7%ID^E:9.5e-25^.^.	CAD6206738.1^CAD6206738.1^Q:1-407,H:116-533^82.5%ID^E:1.2e-244^.^.	PF00067.23^p450^Cytochrome P450^32-407^E:3.9e-66	.	ExpAA=18.24^PredHel=1^Topology=i5-22o	GO:0005506^molecular_function^iron ion binding`GO:0016705^molecular_function^oxidoreductase activity, acting on paired donors, with incorporation or reduction of molecular oxygen`GO:0020037^molecular_function^heme binding`GO:0055114^biological_process^obsolete oxidation-reduction process	.
Transcript_222703	sp|Q43250|C71C1_MAIZE^sp|Q43250|C71C1_MAIZE^Q:519-1928,H:65-530^55.063%ID^E:1.53e-172^.^.	Transcript_222703.p1	312-1934[+]	sp|Q43255|C71C2_MAIZE^sp|Q43255|C71C2_MAIZE^Q:9-534,H:8-531^53.672%ID^E:0^.^.	Seita.6G004100.1.p^Seita.6G004100.1.p^Q:438-1928,H:37-529^80.561%ID^E:0^.^.	WP_128476056_1^WP_128476056_1^Q:498-1877,H:31-462^25.2%ID^E:1e-25^.^.	XP_040257329.1^XP_040257329.1^Q:330-1931,H:3-537^78%ID^E:2.3e-298^.^.	Seita.6G004100.1.p^Seita.6G004100.1.p^Q:1-539,H:1-529^77.491%ID^E:0^.^.	WP_128476056_1^WP_128476056_1^Q:63-522,H:31-462^25.2%ID^E:4.1e-26^.^.	XP_040257329.1^XP_040257329.1^Q:7-540,H:3-537^78%ID^E:1.1e-301^.^.	PF00067.23^p450^Cytochrome P450^62-524^E:4.8e-94	.	ExpAA=30.72^PredHel=1^Topology=i20-42o	GO:0005506^molecular_function^iron ion binding`GO:0016705^molecular_function^oxidoreductase activity, acting on paired donors, with incorporation or reduction of molecular oxygen`GO:0020037^molecular_function^heme binding`GO:0055114^biological_process^obsolete oxidation-reduction process	.
Transcript_222780	sp|Q6TBX7|LUT1_ARATH^sp|Q6TBX7|LUT1_ARATH^Q:300-1142,H:56-332^76.512%ID^E:9.97e-148^.^.	Transcript_222780.p1	159-1169[+]	sp|Q6TBX7|LUT1_ARATH^sp|Q6TBX7|LUT1_ARATH^Q:48-328,H:56-332^77.936%ID^E:4.66e-156^.^.	Seita.9G336100.5.p^Seita.9G336100.5.p^Q:282-1142,H:47-331^89.236%ID^E:6.51e-177^.^.	.	KAF8697842.1^KAF8697842.1^Q:159-1142,H:1-331^90.4%ID^E:1e-192^.^.	Seita.9G336100.5.p^Seita.9G336100.5.p^Q:25-328,H:27-331^89.644%ID^E:0^.^.	.	KAF8697842.1^KAF8697842.1^Q:1-328,H:1-331^90.4%ID^E:1e-194^.^.	PF00067.23^p450^Cytochrome P450^96-300^E:7.5e-23	.	.	GO:0005506^molecular_function^iron ion binding`GO:0016705^molecular_function^oxidoreductase activity, acting on paired donors, with incorporation or reduction of molecular oxygen`GO:0020037^molecular_function^heme binding`GO:0055114^biological_process^obsolete oxidation-reduction process	K09837
Transcript_222840	sp|Q949M3|FABG3_BRANA^sp|Q949M3|FABG3_BRANA^Q:1572-2312,H:69-315^85.425%ID^E:3.76e-124^.^.	Transcript_222840.p2	67-480[+]	sp|B9DFU2|MAX1_ARATH^sp|B9DFU2|MAX1_ARATH^Q:26-135,H:21-132^58.929%ID^E:1.49e-35^.^.	Seita.1G166400.1.p^Seita.1G166400.1.p^Q:1458-2315,H:25-310^96.516%ID^E:8.63e-156^.^.	WP_015163654_1^WP_015163654_1^Q:1575-2309,H:4-245^66.5%ID^E:5.1e-98^.^.	XP_004952535.1^XP_004952535.1^Q:1446-2309,H:21-308^96.9%ID^E:2.7e-173^.^.	Seita.1G035200.3.p^Seita.1G035200.3.p^Q:1-135,H:1-133^89.63%ID^E:3.5e-82^.^.	WP_033112057_1^WP_033112057_1^Q:46-130,H:3-84^30.7%ID^E:2.3e-05^.^.	OEL32318.1^OEL32318.1^Q:1-135,H:1-135^88.9%ID^E:3.7e-78^.^.	PF00067.23^p450^Cytochrome P450^51-121^E:6.8e-11	.	ExpAA=22.70^PredHel=1^Topology=i21-43o	GO:0005506^molecular_function^iron ion binding`GO:0016705^molecular_function^oxidoreductase activity, acting on paired donors, with incorporation or reduction of molecular oxygen`GO:0020037^molecular_function^heme binding`GO:0055114^biological_process^obsolete oxidation-reduction process	K20771
Transcript_223146	sp|Q5CCK3|C90B2_ORYSJ^sp|Q5CCK3|C90B2_ORYSJ^Q:124-993,H:197-493^87.542%ID^E:1.18e-176^.^.	Transcript_223146.p1	46-1029[+]	sp|Q5CCK3|C90B2_ORYSJ^sp|Q5CCK3|C90B2_ORYSJ^Q:15-327,H:186-504^84.375%ID^E:0^.^.	Seita.9G480100.2.p^Seita.9G480100.2.p^Q:124-993,H:191-490^90.333%ID^E:0^.^.	WP_062248717_1^WP_062248717_1^Q:127-1008,H:149-441^31.4%ID^E:2.8e-36^.^.	XP_039779140.1^XP_039779140.1^Q:124-1020,H:196-494^94%ID^E:1.9e-200^.^.	Seita.9G480100.2.p^Seita.9G480100.2.p^Q:27-326,H:191-500^89.677%ID^E:0^.^.	WP_062248717_1^WP_062248717_1^Q:28-321,H:149-441^31.4%ID^E:1.9e-37^.^.	XP_039779140.1^XP_039779140.1^Q:27-325,H:196-494^94%ID^E:1.1e-202^.^.	PF00067.23^p450^Cytochrome P450^61-300^E:1.1e-50	.	.	GO:0005506^molecular_function^iron ion binding`GO:0016705^molecular_function^oxidoreductase activity, acting on paired donors, with incorporation or reduction of molecular oxygen`GO:0020037^molecular_function^heme binding`GO:0055114^biological_process^obsolete oxidation-reduction process	K09587
Transcript_223161	sp|Q9FMY1|C86B1_ARATH^sp|Q9FMY1|C86B1_ARATH^Q:437-60,H:420-545^76.19%ID^E:3.64e-63^.^.	Transcript_223161.p2	57-371[-]	sp|Q9FMY1|C86B1_ARATH^sp|Q9FMY1|C86B1_ARATH^Q:1-104,H:442-545^75.962%ID^E:1.04e-52^.^.	Seita.9G214500.2.p^Seita.9G214500.2.p^Q:437-66,H:415-538^91.935%ID^E:9.85e-77^.^.	WP_012684730_1^WP_012684730_1^Q:500-75,H:310-446^32.9%ID^E:1.2e-10^.^.	ACF83271.1^ACF83271.1^Q:437-60,H:25-150^93.7%ID^E:7.5e-82^.^.	Seita.9G214500.2.p^Seita.9G214500.2.p^Q:1-102,H:437-538^93.137%ID^E:2.55e-64^.^.	WP_012684730_1^WP_012684730_1^Q:2-99,H:350-446^35.4%ID^E:3.7e-09^.^.	ACF83271.1^ACF83271.1^Q:1-104,H:47-150^95.2%ID^E:1e-68^.^.	PF00067.23^p450^Cytochrome P450^1-88^E:1.4e-16	.	.	GO:0005506^molecular_function^iron ion binding`GO:0016705^molecular_function^oxidoreductase activity, acting on paired donors, with incorporation or reduction of molecular oxygen`GO:0020037^molecular_function^heme binding`GO:0055114^biological_process^obsolete oxidation-reduction process	K15402
Transcript_224012	sp|Q9LUC6|C7A14_ARATH^sp|Q9LUC6|C7A14_ARATH^Q:288-1706,H:42-512^56.448%ID^E:0^.^.	Transcript_224012.p1	135-1709[+]	sp|Q9LUC6|C7A14_ARATH^sp|Q9LUC6|C7A14_ARATH^Q:39-524,H:29-512^56.173%ID^E:0^.^.	Seita.5G234700.2.p^Seita.5G234700.2.p^Q:90-1709,H:8-549^87.269%ID^E:0^.^.	WP_012684730_1^WP_012684730_1^Q:417-1703,H:28-445^30.3%ID^E:1.6e-57^.^.	XP_034598067.1^XP_034598067.1^Q:93-1706,H:9-548^87.8%ID^E:0^.^.	Seita.5G234700.2.p^Seita.5G234700.2.p^Q:1-525,H:23-549^88.805%ID^E:0^.^.	WP_012684730_1^WP_012684730_1^Q:95-523,H:28-445^30.3%ID^E:1.8e-58^.^.	XP_002455992.1^XP_002455992.1^Q:1-524,H:1-523^89%ID^E:0^.^.	PF00067.23^p450^Cytochrome P450^96-500^E:2.4e-87	.	ExpAA=30.01^PredHel=1^Topology=i13-35o	GO:0005506^molecular_function^iron ion binding`GO:0016705^molecular_function^oxidoreductase activity, acting on paired donors, with incorporation or reduction of molecular oxygen`GO:0020037^molecular_function^heme binding`GO:0055114^biological_process^obsolete oxidation-reduction process	.
Transcript_225800	sp|Q42602|C89A2_ARATH^sp|Q42602|C89A2_ARATH^Q:11-1036,H:164-503^56.686%ID^E:1.93e-105^.^.	Transcript_225800.p1	2-1048[+]	sp|Q42602|C89A2_ARATH^sp|Q42602|C89A2_ARATH^Q:4-345,H:164-503^56.977%ID^E:5.96e-120^.^.	Seita.9G192600.1.p^Seita.9G192600.1.p^Q:11-1045,H:166-511^83.237%ID^E:0^.^.	WP_011708097_1^WP_011708097_1^Q:278-973,H:208-425^32.3%ID^E:3e-20^.^.	XP_034572487.1^XP_034572487.1^Q:11-1042,H:166-510^84.1%ID^E:3.4e-209^.^.	Seita.9G192600.1.p^Seita.9G192600.1.p^Q:4-348,H:166-511^83.237%ID^E:0^.^.	WP_011708097_1^WP_011708097_1^Q:93-324,H:208-425^32.3%ID^E:1.3e-20^.^.	XP_034572487.1^XP_034572487.1^Q:4-347,H:166-510^84.1%ID^E:9.8e-210^.^.	PF00067.23^p450^Cytochrome P450^13-342^E:1.9e-70	sigP:1^29^0.495^YES	.	GO:0005506^molecular_function^iron ion binding`GO:0016705^molecular_function^oxidoreductase activity, acting on paired donors, with incorporation or reduction of molecular oxygen`GO:0020037^molecular_function^heme binding`GO:0055114^biological_process^obsolete oxidation-reduction process	K24184
Transcript_225921	sp|O48956|C98A1_SORBI^sp|O48956|C98A1_SORBI^Q:3-1328,H:71-512^88.462%ID^E:0^.^.	Transcript_225921.p1	3-1331[+]	sp|O48956|C98A1_SORBI^sp|O48956|C98A1_SORBI^Q:1-442,H:71-512^88.462%ID^E:0^.^.	Seita.3G194300.1.p^Seita.3G194300.1.p^Q:3-1331,H:71-513^88.262%ID^E:0^.^.	WP_096058225_1^WP_096058225_1^Q:468-1205,H:191-439^32.9%ID^E:3.7e-28^.^.	XP_039837740.1^XP_039837740.1^Q:3-1328,H:71-512^88.5%ID^E:1.4e-290^.^.	Seita.3G194300.1.p^Seita.3G194300.1.p^Q:1-443,H:71-513^88.262%ID^E:0^.^.	WP_096058225_1^WP_096058225_1^Q:156-401,H:191-439^32.9%ID^E:1.3e-28^.^.	XP_039837740.1^XP_039837740.1^Q:1-442,H:71-512^88.5%ID^E:3.5e-292^.^.	PF00067.23^p450^Cytochrome P450^5-409^E:7.9e-97	.	.	GO:0005506^molecular_function^iron ion binding`GO:0016705^molecular_function^oxidoreductase activity, acting on paired donors, with incorporation or reduction of molecular oxygen`GO:0020037^molecular_function^heme binding`GO:0055114^biological_process^obsolete oxidation-reduction process	K09754
Transcript_226314	sp|Q9SRQ1|C89A9_ARATH^sp|Q9SRQ1|C89A9_ARATH^Q:642-280,H:389-509^53.279%ID^E:7.37e-41^.^.	Transcript_226314.p2	274-642[-]	sp|Q9SRQ1|C89A9_ARATH^sp|Q9SRQ1|C89A9_ARATH^Q:1-121,H:389-509^53.279%ID^E:6.84e-44^.^.	Seita.9G408200.1.p^Seita.9G408200.1.p^Q:642-274,H:392-514^89.431%ID^E:5.45e-72^.^.	.	TKV96174.1^TKV96174.1^Q:642-277,H:187-308^86.1%ID^E:2e-70^.^.	Seita.9G408200.1.p^Seita.9G408200.1.p^Q:1-123,H:392-514^89.431%ID^E:1.39e-73^.^.	WP_012937047_1^WP_012937047_1^Q:22-96,H:341-406^32%ID^E:0.00046^.^.	TKV96174.1^TKV96174.1^Q:1-122,H:187-308^86.1%ID^E:7.9e-72^.^.	PF00067.23^p450^Cytochrome P450^1-113^E:2.8e-24	.	.	GO:0005506^molecular_function^iron ion binding`GO:0016705^molecular_function^oxidoreductase activity, acting on paired donors, with incorporation or reduction of molecular oxygen`GO:0020037^molecular_function^heme binding`GO:0055114^biological_process^obsolete oxidation-reduction process	K24184
Transcript_227352	sp|P93147|C81E1_GLYEC^sp|P93147|C81E1_GLYEC^Q:60-1274,H:4-398^38.025%ID^E:2.83e-95^.^.	Transcript_227352.p1	3-1274[+]	sp|P93147|C81E1_GLYEC^sp|P93147|C81E1_GLYEC^Q:20-424,H:4-398^38.272%ID^E:3.94e-102^.^.	Seita.9G083300.1.p^Seita.9G083300.1.p^Q:45-1274,H:1-412^82.282%ID^E:0^.^.	WP_095976971_1^WP_095976971_1^Q:153-1265,H:3-342^27.7%ID^E:2.2e-24^.^.	XP_002466416.2^XP_002466416.2^Q:9-1274,H:26-456^79.8%ID^E:2.9e-246^.^.	Seita.9G083300.1.p^Seita.9G083300.1.p^Q:15-424,H:1-412^82.282%ID^E:0^.^.	WP_095976971_1^WP_095976971_1^Q:51-421,H:3-342^27.7%ID^E:2.2e-24^.^.	XP_002466416.2^XP_002466416.2^Q:3-424,H:26-456^79.8%ID^E:2.9e-246^.^.	PF00067.23^p450^Cytochrome P450^49-424^E:4.5e-66	.	ExpAA=18.52^PredHel=1^Topology=i19-36o	GO:0005506^molecular_function^iron ion binding`GO:0016705^molecular_function^oxidoreductase activity, acting on paired donors, with incorporation or reduction of molecular oxygen`GO:0020037^molecular_function^heme binding`GO:0055114^biological_process^obsolete oxidation-reduction process	.
Transcript_227987	sp|Q43257|C71C4_MAIZE^sp|Q43257|C71C4_MAIZE^Q:229-1614,H:67-527^57.451%ID^E:8.37e-175^.^.	Transcript_227987.p1	1-1656[+]	sp|Q43250|C71C1_MAIZE^sp|Q43250|C71C1_MAIZE^Q:74-550,H:52-530^55.487%ID^E:0^.^.	Seita.6G004100.1.p^Seita.6G004100.1.p^Q:193-1614,H:45-517^79.455%ID^E:0^.^.	WP_128476056_1^WP_128476056_1^Q:232-1620,H:32-472^26.7%ID^E:2.2e-28^.^.	KAF7013308.1^KAF7013308.1^Q:127-1653,H:31-537^77.9%ID^E:1.8e-279^.^.	Seita.6G004100.1.p^Seita.6G004100.1.p^Q:50-550,H:23-529^77.104%ID^E:0^.^.	WP_128476056_1^WP_128476056_1^Q:78-540,H:32-472^26.7%ID^E:1.4e-28^.^.	KAF7013308.1^KAF7013308.1^Q:43-551,H:31-537^77.9%ID^E:2.5e-280^.^.	PF00067.23^p450^Cytochrome P450^78-540^E:2.2e-97	.	ExpAA=23.77^PredHel=1^Topology=i40-62o	GO:0005506^molecular_function^iron ion binding`GO:0016705^molecular_function^oxidoreductase activity, acting on paired donors, with incorporation or reduction of molecular oxygen`GO:0020037^molecular_function^heme binding`GO:0055114^biological_process^obsolete oxidation-reduction process	.
Transcript_228766	sp|B6SSW8|C14B3_MAIZE^sp|B6SSW8|C14B3_MAIZE^Q:3-746,H:163-366^73.79%ID^E:1.48e-109^.^.	Transcript_228766.p1	3-746[+]	sp|B6SSW8|C14B3_MAIZE^sp|B6SSW8|C14B3_MAIZE^Q:1-248,H:163-366^73.79%ID^E:2.8e-115^.^.	Seita.9G415500.2.p^Seita.9G415500.2.p^Q:3-746,H:51-254^73.79%ID^E:1.12e-111^.^.	WP_011994996_1^WP_011994996_1^Q:501-746,H:234-313^37.8%ID^E:1.3e-09^.^.	XP_037420806.1^XP_037420806.1^Q:3-746,H:155-388^76.2%ID^E:1.6e-120^.^.	Seita.9G415500.2.p^Seita.9G415500.2.p^Q:1-248,H:51-254^73.79%ID^E:2.46e-117^.^.	WP_011994996_1^WP_011994996_1^Q:167-248,H:234-313^37.8%ID^E:1.3e-09^.^.	XP_037420806.1^XP_037420806.1^Q:1-248,H:155-388^76.2%ID^E:1.6e-120^.^.	PF00067.23^p450^Cytochrome P450^2-246^E:1.1e-19	.	.	GO:0005506^molecular_function^iron ion binding`GO:0016705^molecular_function^oxidoreductase activity, acting on paired donors, with incorporation or reduction of molecular oxygen`GO:0020037^molecular_function^heme binding`GO:0055114^biological_process^obsolete oxidation-reduction process	.
Transcript_228928	sp|Q96423|TCMO_GLYEC^sp|Q96423|TCMO_GLYEC^Q:2-1036,H:161-505^87.246%ID^E:0^.^.	Transcript_228928.p1	113-1039[+]	sp|Q96423|TCMO_GLYEC^sp|Q96423|TCMO_GLYEC^Q:2-308,H:199-505^87.948%ID^E:0^.^.	Seita.5G361200.1.p^Seita.5G361200.1.p^Q:2-1039,H:161-506^93.642%ID^E:0^.^.	WP_082175520_1^WP_082175520_1^Q:437-937,H:393-551^35.3%ID^E:6.2e-21^.^.	CAB3474636.1^CAB3474636.1^Q:2-1036,H:161-505^93.9%ID^E:4.2e-237^.^.	Seita.5G361200.1.p^Seita.5G361200.1.p^Q:1-309,H:198-506^93.204%ID^E:0^.^.	WP_082175520_1^WP_082175520_1^Q:109-275,H:393-551^35.3%ID^E:7.4e-22^.^.	XP_025819603.1^XP_025819603.1^Q:1-308,H:198-505^93.8%ID^E:9.6e-213^.^.	PF00067.23^p450^Cytochrome P450^2-298^E:8.5e-78	.	.	GO:0005506^molecular_function^iron ion binding`GO:0016705^molecular_function^oxidoreductase activity, acting on paired donors, with incorporation or reduction of molecular oxygen`GO:0020037^molecular_function^heme binding`GO:0055114^biological_process^obsolete oxidation-reduction process	K00487
Transcript_229098	sp|Q42797|TCMO_SOYBN^sp|Q42797|TCMO_SOYBN^Q:1700-282,H:26-503^78.87%ID^E:0^.^.	Transcript_229098.p2	270-1775[-]	sp|Q42797|TCMO_SOYBN^sp|Q42797|TCMO_SOYBN^Q:1-498,H:1-503^78.529%ID^E:0^.^.	Seita.3G287400.1.p^Seita.3G287400.1.p^Q:1562-270,H:41-471^94.432%ID^E:0^.^.	WP_013320740_1^WP_013320740_1^Q:1589-378,H:31-414^25.4%ID^E:3.5e-23^.^.	RLN28080.1^RLN28080.1^Q:1775-273,H:1-501^90.6%ID^E:0^.^.	Seita.3G287400.1.p^Seita.3G287400.1.p^Q:72-502,H:41-471^94.432%ID^E:0^.^.	WP_013320740_1^WP_013320740_1^Q:63-466,H:31-414^25.4%ID^E:1.7e-23^.^.	RLN28080.1^RLN28080.1^Q:1-501,H:1-501^90.6%ID^E:0^.^.	PF00067.23^p450^Cytochrome P450^34-487^E:3e-108	.	.	GO:0005506^molecular_function^iron ion binding`GO:0016705^molecular_function^oxidoreductase activity, acting on paired donors, with incorporation or reduction of molecular oxygen`GO:0020037^molecular_function^heme binding`GO:0055114^biological_process^obsolete oxidation-reduction process	K00487
Transcript_229244	sp|Q43257|C71C4_MAIZE^sp|Q43257|C71C4_MAIZE^Q:229-1623,H:67-530^57.725%ID^E:1.3e-177^.^.	Transcript_229244.p1	1-1656[+]	sp|Q43250|C71C1_MAIZE^sp|Q43250|C71C1_MAIZE^Q:74-550,H:52-530^55.487%ID^E:0^.^.	Seita.6G004100.1.p^Seita.6G004100.1.p^Q:193-1623,H:45-520^79.375%ID^E:0^.^.	WP_128476056_1^WP_128476056_1^Q:232-1599,H:32-462^25.9%ID^E:4.3e-27^.^.	XP_040257329.1^XP_040257329.1^Q:127-1653,H:31-537^77.3%ID^E:1.2e-277^.^.	Seita.6G004100.1.p^Seita.6G004100.1.p^Q:50-550,H:23-529^77.104%ID^E:0^.^.	WP_128476056_1^WP_128476056_1^Q:78-533,H:32-462^25.9%ID^E:3e-27^.^.	XP_040257329.1^XP_040257329.1^Q:43-551,H:31-537^77.3%ID^E:1.2e-278^.^.	PF00067.23^p450^Cytochrome P450^78-535^E:7.2e-96	.	ExpAA=23.77^PredHel=1^Topology=i40-62o	GO:0005506^molecular_function^iron ion binding`GO:0016705^molecular_function^oxidoreductase activity, acting on paired donors, with incorporation or reduction of molecular oxygen`GO:0020037^molecular_function^heme binding`GO:0055114^biological_process^obsolete oxidation-reduction process	.
Transcript_230079	sp|F4IK45|C70B2_ARATH^sp|F4IK45|C70B2_ARATH^Q:10-1488,H:84-571^50%ID^E:2.55e-172^.^.`sp|F4IK45|C70B2_ARATH^sp|F4IK45|C70B2_ARATH^Q:2387-1707,H:150-370^45.217%ID^E:4.29e-52^.^.`sp|F4IK45|C70B2_ARATH^sp|F4IK45|C70B2_ARATH^Q:2939-2733,H:84-152^40.58%ID^E:1.21e-10^.^.	Transcript_230079.p1	1-1500[+]	sp|F4IK45|C70B2_ARATH^sp|F4IK45|C70B2_ARATH^Q:4-496,H:84-571^50%ID^E:2.08e-180^.^.	Seita.9G391300.1.p^Seita.9G391300.1.p^Q:1-1488,H:27-522^67.944%ID^E:0^.^.`Seita.9G391300.1.p^Seita.9G391300.1.p^Q:2387-1707,H:96-322^77.974%ID^E:4.66e-118^.^.`Seita.9G391300.1.p^Seita.9G391300.1.p^Q:2957-2742,H:24-95^70.833%ID^E:1.83e-30^.^.	WP_012684730_1^WP_012684730_1^Q:199-1482,H:33-445^30.3%ID^E:1.9e-46^.^.	XP_021304248.1^XP_021304248.1^Q:1-1491,H:26-522^78.5%ID^E:6.4e-281^.^.	Seita.9G391300.1.p^Seita.9G391300.1.p^Q:1-496,H:27-522^67.944%ID^E:0^.^.	WP_012684730_1^WP_012684730_1^Q:67-494,H:33-445^30.3%ID^E:9.4e-49^.^.	XP_021304248.1^XP_021304248.1^Q:1-497,H:26-522^78.5%ID^E:2.8e-290^.^.	PF00067.23^p450^Cytochrome P450^62-473^E:1e-84	.	.	GO:0005506^molecular_function^iron ion binding`GO:0016705^molecular_function^oxidoreductase activity, acting on paired donors, with incorporation or reduction of molecular oxygen`GO:0020037^molecular_function^heme binding`GO:0055114^biological_process^obsolete oxidation-reduction process	K20660
Transcript_230079	sp|F4IK45|C70B2_ARATH^sp|F4IK45|C70B2_ARATH^Q:10-1488,H:84-571^50%ID^E:2.55e-172^.^.`sp|F4IK45|C70B2_ARATH^sp|F4IK45|C70B2_ARATH^Q:2387-1707,H:150-370^45.217%ID^E:4.29e-52^.^.`sp|F4IK45|C70B2_ARATH^sp|F4IK45|C70B2_ARATH^Q:2939-2733,H:84-152^40.58%ID^E:1.21e-10^.^.	Transcript_230079.p2	1665-2357[-]	sp|F4IK45|C70B2_ARATH^sp|F4IK45|C70B2_ARATH^Q:2-217,H:161-370^44.292%ID^E:3.72e-53^.^.	Seita.9G391300.1.p^Seita.9G391300.1.p^Q:1-1488,H:27-522^67.944%ID^E:0^.^.`Seita.9G391300.1.p^Seita.9G391300.1.p^Q:2387-1707,H:96-322^77.974%ID^E:4.66e-118^.^.`Seita.9G391300.1.p^Seita.9G391300.1.p^Q:2957-2742,H:24-95^70.833%ID^E:1.83e-30^.^.	WP_012684730_1^WP_012684730_1^Q:199-1482,H:33-445^30.3%ID^E:1.9e-46^.^.	XP_021304248.1^XP_021304248.1^Q:1-1491,H:26-522^78.5%ID^E:6.4e-281^.^.	Seita.9G391300.1.p^Seita.9G391300.1.p^Q:2-217,H:107-322^77.778%ID^E:6.67e-121^.^.	WP_075094331_1^WP_075094331_1^Q:10-220,H:59-264^24%ID^E:1.8e-05^.^.	TVU46878.1^TVU46878.1^Q:2-217,H:134-349^85.2%ID^E:8.1e-123^.^.	PF00067.23^p450^Cytochrome P450^4-220^E:3.2e-20	.	.	GO:0005506^molecular_function^iron ion binding`GO:0016705^molecular_function^oxidoreductase activity, acting on paired donors, with incorporation or reduction of molecular oxygen`GO:0020037^molecular_function^heme binding`GO:0055114^biological_process^obsolete oxidation-reduction process	K20660
Transcript_230599	sp|Q0J185|ABAH3_ORYSJ^sp|Q0J185|ABAH3_ORYSJ^Q:371-1099,H:1-242^81.707%ID^E:1.29e-139^.^.	Transcript_230599.p1	113-1102[+]	sp|Q0J185|ABAH3_ORYSJ^sp|Q0J185|ABAH3_ORYSJ^Q:87-329,H:1-242^81.707%ID^E:4.93e-141^.^.	Seita.2G229900.1.p^Seita.2G229900.1.p^Q:371-1087,H:1-240^84.711%ID^E:2.11e-140^.^.	WP_012165379_1^WP_012165379_1^Q:497-1063,H:10-195^34.2%ID^E:2.4e-21^.^.	XP_040383443.1^XP_040383443.1^Q:374-1087,H:3-233^84.9%ID^E:2e-138^.^.	Seita.2G229900.1.p^Seita.2G229900.1.p^Q:87-329,H:1-244^83.333%ID^E:1.32e-141^.^.	WP_012165379_1^WP_012165379_1^Q:129-317,H:10-195^34.2%ID^E:6.2e-22^.^.	XP_040383443.1^XP_040383443.1^Q:88-325,H:3-233^84.9%ID^E:1.2e-139^.^.	PF00067.23^p450^Cytochrome P450^132-303^E:5.6e-13	.	ExpAA=23.60^PredHel=1^Topology=o86-108i	GO:0005506^molecular_function^iron ion binding`GO:0016705^molecular_function^oxidoreductase activity, acting on paired donors, with incorporation or reduction of molecular oxygen`GO:0020037^molecular_function^heme binding`GO:0055114^biological_process^obsolete oxidation-reduction process	K09843
Transcript_231380	sp|Q43250|C71C1_MAIZE^sp|Q43250|C71C1_MAIZE^Q:139-1158,H:183-518^52.616%ID^E:1.51e-117^.^.	Transcript_231380.p1	175-1200[+]	sp|Q43250|C71C1_MAIZE^sp|Q43250|C71C1_MAIZE^Q:1-340,H:197-530^52.632%ID^E:6.02e-131^.^.	Seita.6G004100.1.p^Seita.6G004100.1.p^Q:121-1158,H:176-517^79.598%ID^E:0^.^.	WP_128476056_1^WP_128476056_1^Q:160-1164,H:155-472^27.9%ID^E:1.2e-24^.^.	XP_002443696.1^XP_002443696.1^Q:121-1197,H:185-536^79.9%ID^E:2.3e-203^.^.	Seita.6G004100.1.p^Seita.6G004100.1.p^Q:1-340,H:194-529^78.947%ID^E:0^.^.	WP_128476056_1^WP_128476056_1^Q:29-330,H:187-472^28.6%ID^E:3.5e-24^.^.	XP_025821676.1^XP_025821676.1^Q:1-338,H:203-533^81.1%ID^E:6.8e-197^.^.	PF00067.23^p450^Cytochrome P450^1-330^E:3.2e-74	.	.	GO:0005506^molecular_function^iron ion binding`GO:0016705^molecular_function^oxidoreductase activity, acting on paired donors, with incorporation or reduction of molecular oxygen`GO:0020037^molecular_function^heme binding`GO:0055114^biological_process^obsolete oxidation-reduction process	.
Transcript_232090	sp|Q9LUC6|C7A14_ARATH^sp|Q9LUC6|C7A14_ARATH^Q:303-1715,H:47-512^52.754%ID^E:0^.^.	Transcript_232090.p1	135-1721[+]	sp|Q9LUC6|C7A14_ARATH^sp|Q9LUC6|C7A14_ARATH^Q:33-527,H:23-512^52.621%ID^E:0^.^.	Seita.5G235000.1.p^Seita.5G235000.1.p^Q:225-1721,H:39-540^85.259%ID^E:0^.^.	WP_012684730_1^WP_012684730_1^Q:417-1712,H:28-445^30%ID^E:1.6e-50^.^.	CAD6230719.1^CAD6230719.1^Q:168-1718,H:21-536^83.6%ID^E:0^.^.	Seita.5G235000.1.p^Seita.5G235000.1.p^Q:12-529,H:22-540^83.493%ID^E:0^.^.	WP_012684730_1^WP_012684730_1^Q:95-526,H:28-445^30%ID^E:4.5e-51^.^.	CAD6230719.1^CAD6230719.1^Q:12-528,H:21-536^83.6%ID^E:0^.^.	PF00067.23^p450^Cytochrome P450^96-520^E:2.1e-82	.	.	GO:0005506^molecular_function^iron ion binding`GO:0016705^molecular_function^oxidoreductase activity, acting on paired donors, with incorporation or reduction of molecular oxygen`GO:0020037^molecular_function^heme binding`GO:0055114^biological_process^obsolete oxidation-reduction process	.
Transcript_232300	sp|Q94IW5|C90D2_ORYSJ^sp|Q94IW5|C90D2_ORYSJ^Q:6-1028,H:85-418^84.751%ID^E:0^.^.	Transcript_232300.p1	3-1109[+]	sp|Q94IW5|C90D2_ORYSJ^sp|Q94IW5|C90D2_ORYSJ^Q:2-342,H:85-418^84.751%ID^E:0^.^.	Seita.5G139200.1.p^Seita.5G139200.1.p^Q:3-1046,H:87-438^88.102%ID^E:0^.^.	WP_015118600_1^WP_015118600_1^Q:3-1040,H:40-370^25.5%ID^E:1e-31^.^.	RLM91514.1^RLM91514.1^Q:6-1046,H:97-446^90.6%ID^E:1.8e-218^.^.	Seita.5G139200.1.p^Seita.5G139200.1.p^Q:1-348,H:87-438^88.385%ID^E:0^.^.	WP_015118600_1^WP_015118600_1^Q:1-346,H:40-370^25.5%ID^E:8.7e-32^.^.	RLM91514.1^RLM91514.1^Q:2-348,H:97-446^90.6%ID^E:1.2e-218^.^.	PF00067.23^p450^Cytochrome P450^5-345^E:1.1e-30	.	.	GO:0005506^molecular_function^iron ion binding`GO:0016705^molecular_function^oxidoreductase activity, acting on paired donors, with incorporation or reduction of molecular oxygen`GO:0020037^molecular_function^heme binding`GO:0055114^biological_process^obsolete oxidation-reduction process	K12638
Transcript_233382	sp|Q94IW5|C90D2_ORYSJ^sp|Q94IW5|C90D2_ORYSJ^Q:1-999,H:160-487^84.685%ID^E:0^.^.	Transcript_233382.p1	25-1002[+]	sp|Q94IW5|C90D2_ORYSJ^sp|Q94IW5|C90D2_ORYSJ^Q:1-325,H:168-487^84.923%ID^E:0^.^.	Seita.5G139200.1.p^Seita.5G139200.1.p^Q:1-999,H:163-501^89.086%ID^E:0^.^.	WP_015118600_1^WP_015118600_1^Q:10-945,H:117-422^25.6%ID^E:7.3e-24^.^.	XP_039810734.1^XP_039810734.1^Q:1-999,H:170-508^91.4%ID^E:1.5e-214^.^.	Seita.5G139200.1.p^Seita.5G139200.1.p^Q:1-325,H:171-501^89.124%ID^E:0^.^.	WP_015118600_1^WP_015118600_1^Q:28-307,H:146-422^26.7%ID^E:2e-24^.^.	XP_039810734.1^XP_039810734.1^Q:1-325,H:178-508^91.5%ID^E:1.5e-212^.^.	PF00067.23^p450^Cytochrome P450^67-303^E:2.1e-43	.	.	GO:0005506^molecular_function^iron ion binding`GO:0016705^molecular_function^oxidoreductase activity, acting on paired donors, with incorporation or reduction of molecular oxygen`GO:0020037^molecular_function^heme binding`GO:0055114^biological_process^obsolete oxidation-reduction process	K12638
Transcript_235575	sp|Q5CCK1|C90A4_ORYSJ^sp|Q5CCK1|C90A4_ORYSJ^Q:277-1677,H:34-499^88.223%ID^E:0^.^.	Transcript_235575.p1	202-1686[+]	sp|Q5CCK1|C90A4_ORYSJ^sp|Q5CCK1|C90A4_ORYSJ^Q:21-492,H:23-499^87.029%ID^E:0^.^.	Seita.8G027000.1.p^Seita.8G027000.1.p^Q:286-1677,H:36-500^90.753%ID^E:0^.^.	WP_015183764_1^WP_015183764_1^Q:295-1665,H:9-441^29.8%ID^E:3.3e-50^.^.	TVU50814.1^TVU50814.1^Q:241-1680,H:18-498^90.9%ID^E:0^.^.	Seita.7G318000.1.p^Seita.7G318000.1.p^Q:22-492,H:23-495^90.063%ID^E:0^.^.	WP_015183764_1^WP_015183764_1^Q:32-488,H:9-441^29.8%ID^E:2.8e-51^.^.	TVU50814.1^TVU50814.1^Q:14-493,H:18-498^90.9%ID^E:0^.^.	PF00067.23^p450^Cytochrome P450^36-468^E:1.2e-61	.	.	GO:0005506^molecular_function^iron ion binding`GO:0016705^molecular_function^oxidoreductase activity, acting on paired donors, with incorporation or reduction of molecular oxygen`GO:0020037^molecular_function^heme binding`GO:0055114^biological_process^obsolete oxidation-reduction process	K09588
Transcript_235972	sp|P24465|C71A1_PERAE^sp|P24465|C71A1_PERAE^Q:4-1164,H:111-498^47.848%ID^E:1.45e-106^.^.	Transcript_235972.p1	1-1179[+]	sp|P24465|C71A1_PERAE^sp|P24465|C71A1_PERAE^Q:2-388,H:111-498^47.848%ID^E:9.44e-122^.^.	Seita.5G009900.1.p^Seita.5G009900.1.p^Q:1-1176,H:121-523^61.139%ID^E:5.48e-154^.^.	WP_012408123_1^WP_012408123_1^Q:211-1140,H:147-443^26.7%ID^E:9.3e-21^.^.	CAD6240667.1^CAD6240667.1^Q:10-1170,H:119-513^69.7%ID^E:5.8e-186^.^.	Seita.5G009900.1.p^Seita.5G009900.1.p^Q:1-392,H:121-523^61.881%ID^E:1.1e-175^.^.	WP_012408123_1^WP_012408123_1^Q:71-384,H:147-447^26.7%ID^E:1.7e-21^.^.	CAD6240667.1^CAD6240667.1^Q:4-390,H:119-513^69.7%ID^E:3.5e-188^.^.	PF00067.23^p450^Cytochrome P450^4-382^E:1.9e-79	.	.	GO:0005506^molecular_function^iron ion binding`GO:0016705^molecular_function^oxidoreductase activity, acting on paired donors, with incorporation or reduction of molecular oxygen`GO:0020037^molecular_function^heme binding`GO:0055114^biological_process^obsolete oxidation-reduction process	.
Transcript_236322	sp|Q9LUC6|C7A14_ARATH^sp|Q9LUC6|C7A14_ARATH^Q:288-1814,H:42-512^52.456%ID^E:8.44e-176^.^.	Transcript_236322.p2	135-914[+]	sp|Q9LUC8|C7A13_ARATH^sp|Q9LUC8|C7A13_ARATH^Q:39-258,H:29-247^50.455%ID^E:1.96e-72^.^.	Seita.5G234700.2.p^Seita.5G234700.2.p^Q:90-1817,H:8-549^81.834%ID^E:0^.^.	WP_012684730_1^WP_012684730_1^Q:417-1811,H:28-445^28.6%ID^E:3e-54^.^.	XP_034598067.1^XP_034598067.1^Q:93-1814,H:9-548^82.3%ID^E:0^.^.	Seita.5G234700.2.p^Seita.5G234700.2.p^Q:1-259,H:23-281^86.873%ID^E:1.54e-144^.^.	WP_091798371_1^WP_091798371_1^Q:97-242,H:28-172^29.1%ID^E:1.4e-10^.^.	XP_034598067.1^XP_034598067.1^Q:1-259,H:23-281^87.3%ID^E:9.8e-164^.^.	PF00067.23^p450^Cytochrome P450^96-236^E:1.4e-16	.	ExpAA=22.28^PredHel=1^Topology=o20-42i	GO:0005506^molecular_function^iron ion binding`GO:0016705^molecular_function^oxidoreductase activity, acting on paired donors, with incorporation or reduction of molecular oxygen`GO:0020037^molecular_function^heme binding`GO:0055114^biological_process^obsolete oxidation-reduction process	.
Transcript_236322	sp|Q9LUC6|C7A14_ARATH^sp|Q9LUC6|C7A14_ARATH^Q:288-1814,H:42-512^52.456%ID^E:8.44e-176^.^.	Transcript_236322.p1	981-1817[+]	sp|Q9LUC6|C7A14_ARATH^sp|Q9LUC6|C7A14_ARATH^Q:14-278,H:249-512^63.019%ID^E:1.63e-119^.^.	Seita.5G234700.2.p^Seita.5G234700.2.p^Q:90-1817,H:8-549^81.834%ID^E:0^.^.	WP_012684730_1^WP_012684730_1^Q:417-1811,H:28-445^28.6%ID^E:3e-54^.^.	XP_034598067.1^XP_034598067.1^Q:93-1814,H:9-548^82.3%ID^E:0^.^.	Seita.5G234700.2.p^Seita.5G234700.2.p^Q:14-279,H:282-549^90.672%ID^E:8.31e-177^.^.	WP_013946779_1^WP_013946779_1^Q:18-278,H:202-454^35.1%ID^E:3.2e-46^.^.	XP_002455992.1^XP_002455992.1^Q:14-278,H:258-523^92.1%ID^E:2.7e-175^.^.	PF00067.23^p450^Cytochrome P450^8-254^E:1.5e-66	.	.	GO:0005506^molecular_function^iron ion binding`GO:0016705^molecular_function^oxidoreductase activity, acting on paired donors, with incorporation or reduction of molecular oxygen`GO:0020037^molecular_function^heme binding`GO:0055114^biological_process^obsolete oxidation-reduction process	.
Transcript_236371	sp|Q43250|C71C1_MAIZE^sp|Q43250|C71C1_MAIZE^Q:519-1892,H:65-518^55.195%ID^E:5.01e-170^.^.	Transcript_236371.p1	312-1934[+]	sp|Q43255|C71C2_MAIZE^sp|Q43255|C71C2_MAIZE^Q:9-535,H:8-532^53.947%ID^E:0^.^.	Seita.6G004100.1.p^Seita.6G004100.1.p^Q:438-1892,H:37-517^81.109%ID^E:0^.^.	WP_128476056_1^WP_128476056_1^Q:498-1898,H:31-472^25.7%ID^E:5.3e-26^.^.	KAF7013308.1^KAF7013308.1^Q:330-1931,H:3-537^79%ID^E:1.5e-300^.^.	Seita.6G004100.1.p^Seita.6G004100.1.p^Q:1-539,H:1-529^77.86%ID^E:0^.^.	WP_128476056_1^WP_128476056_1^Q:63-529,H:31-472^25.7%ID^E:2.2e-26^.^.	KAF7013308.1^KAF7013308.1^Q:7-540,H:3-537^79%ID^E:3.4e-303^.^.	PF00067.23^p450^Cytochrome P450^62-529^E:5.2e-95	.	ExpAA=30.21^PredHel=1^Topology=i20-42o	GO:0005506^molecular_function^iron ion binding`GO:0016705^molecular_function^oxidoreductase activity, acting on paired donors, with incorporation or reduction of molecular oxygen`GO:0020037^molecular_function^heme binding`GO:0055114^biological_process^obsolete oxidation-reduction process	.
Transcript_236824	sp|Q9LUC6|C7A14_ARATH^sp|Q9LUC6|C7A14_ARATH^Q:509-1663,H:165-512^53.247%ID^E:1.64e-141^.^.`sp|Q9LUC6|C7A14_ARATH^sp|Q9LUC6|C7A14_ARATH^Q:1-423,H:32-171^47.518%ID^E:1.64e-141^.^.	Transcript_236824.p1	830-1666[+]	sp|Q9LUC6|C7A14_ARATH^sp|Q9LUC6|C7A14_ARATH^Q:14-278,H:249-512^62.642%ID^E:2.52e-118^.^.	Seita.5G234700.2.p^Seita.5G234700.2.p^Q:506-1666,H:197-549^83.033%ID^E:0^.^.`Seita.5G234700.2.p^Seita.5G234700.2.p^Q:1-423,H:64-204^84.397%ID^E:0^.^.	WP_013179376_1^WP_013179376_1^Q:869-1633,H:183-426^39.2%ID^E:8e-46^.^.	XP_002455992.1^XP_002455992.1^Q:509-1663,H:174-523^83.2%ID^E:2.2e-224^.^.	Seita.5G234700.2.p^Seita.5G234700.2.p^Q:14-279,H:282-549^91.045%ID^E:1.65e-176^.^.	WP_013179376_1^WP_013179376_1^Q:14-268,H:183-426^39.2%ID^E:7.2e-49^.^.	XP_002455992.1^XP_002455992.1^Q:14-278,H:258-523^92.5%ID^E:1.5e-174^.^.	PF00067.23^p450^Cytochrome P450^8-254^E:3.1e-67	.	.	GO:0005506^molecular_function^iron ion binding`GO:0016705^molecular_function^oxidoreductase activity, acting on paired donors, with incorporation or reduction of molecular oxygen`GO:0020037^molecular_function^heme binding`GO:0055114^biological_process^obsolete oxidation-reduction process	.
Transcript_237030	sp|Q9LUC6|C7A14_ARATH^sp|Q9LUC6|C7A14_ARATH^Q:509-1663,H:165-512^53.247%ID^E:1.74e-141^.^.`sp|Q9LUC6|C7A14_ARATH^sp|Q9LUC6|C7A14_ARATH^Q:1-423,H:32-171^47.518%ID^E:1.74e-141^.^.	Transcript_237030.p1	830-1666[+]	sp|Q9LUC6|C7A14_ARATH^sp|Q9LUC6|C7A14_ARATH^Q:14-278,H:249-512^62.642%ID^E:2.52e-118^.^.	Seita.5G234700.2.p^Seita.5G234700.2.p^Q:506-1666,H:197-549^83.033%ID^E:0^.^.`Seita.5G234700.2.p^Seita.5G234700.2.p^Q:1-423,H:64-204^84.397%ID^E:0^.^.	WP_013179376_1^WP_013179376_1^Q:869-1633,H:183-426^39.2%ID^E:1.2e-45^.^.	XP_002455992.1^XP_002455992.1^Q:509-1663,H:174-523^83.2%ID^E:2.2e-224^.^.	Seita.5G234700.2.p^Seita.5G234700.2.p^Q:14-279,H:282-549^91.045%ID^E:1.65e-176^.^.	WP_013179376_1^WP_013179376_1^Q:14-268,H:183-426^39.2%ID^E:7.2e-49^.^.	XP_002455992.1^XP_002455992.1^Q:14-278,H:258-523^92.5%ID^E:1.5e-174^.^.	PF00067.23^p450^Cytochrome P450^8-254^E:3.1e-67	.	.	GO:0005506^molecular_function^iron ion binding`GO:0016705^molecular_function^oxidoreductase activity, acting on paired donors, with incorporation or reduction of molecular oxygen`GO:0020037^molecular_function^heme binding`GO:0055114^biological_process^obsolete oxidation-reduction process	.
Transcript_237285	sp|B6SSW8|C14B3_MAIZE^sp|B6SSW8|C14B3_MAIZE^Q:3-338,H:113-224^94.643%ID^E:8.24e-56^.^.	Transcript_237285.p1	3-338[+]	sp|Q0DS59|C14B2_ORYSJ^sp|Q0DS59|C14B2_ORYSJ^Q:1-112,H:123-234^95.536%ID^E:7.06e-62^.^.	Seita.9G415500.2.p^Seita.9G415500.2.p^Q:3-338,H:1-112^94.643%ID^E:8.06e-58^.^.	WP_003602597_1^WP_003602597_1^Q:27-263,H:65-143^29.1%ID^E:0.00013^.^.	ONL97683.1^ONL97683.1^Q:3-338,H:114-225^94.6%ID^E:2.4e-68^.^.	Seita.9G415500.2.p^Seita.9G415500.2.p^Q:1-112,H:1-112^94.643%ID^E:1.47e-63^.^.	WP_003602597_1^WP_003602597_1^Q:9-87,H:65-143^29.1%ID^E:0.00013^.^.	ONL97683.1^ONL97683.1^Q:1-112,H:114-225^94.6%ID^E:2.4e-68^.^.	PF00067.23^p450^Cytochrome P450^32-111^E:6.3e-08	.	.	GO:0005506^molecular_function^iron ion binding`GO:0016705^molecular_function^oxidoreductase activity, acting on paired donors, with incorporation or reduction of molecular oxygen`GO:0020037^molecular_function^heme binding`GO:0055114^biological_process^obsolete oxidation-reduction process	.
Transcript_238279	sp|Q7XHW5|C14B1_ORYSJ^sp|Q7XHW5|C14B1_ORYSJ^Q:576-1,H:99-291^74.872%ID^E:3.68e-95^.^.	Transcript_238279.p2	1-546[-]	sp|Q7XHW5|C14B1_ORYSJ^sp|Q7XHW5|C14B1_ORYSJ^Q:1-182,H:109-291^74.595%ID^E:3.62e-88^.^.	Seita.2G434000.3.p^Seita.2G434000.3.p^Q:576-1,H:29-222^81.443%ID^E:4.26e-109^.^.	WP_044008384_1^WP_044008384_1^Q:531-10,H:55-221^26.7%ID^E:1.2e-07^.^.	RLN34875.1^RLN34875.1^Q:576-1,H:93-285^83.4%ID^E:1.3e-104^.^.	Seita.2G434000.3.p^Seita.2G434000.3.p^Q:1-182,H:39-222^80.978%ID^E:9.64e-102^.^.	WP_044008384_1^WP_044008384_1^Q:6-179,H:55-221^26.7%ID^E:4.4e-08^.^.	RLN34875.1^RLN34875.1^Q:1-182,H:103-285^82.5%ID^E:6.8e-96^.^.	PF00067.23^p450^Cytochrome P450^34-179^E:2.6e-11	.	.	GO:0005506^molecular_function^iron ion binding`GO:0016705^molecular_function^oxidoreductase activity, acting on paired donors, with incorporation or reduction of molecular oxygen`GO:0020037^molecular_function^heme binding`GO:0055114^biological_process^obsolete oxidation-reduction process	.
Transcript_239199	sp|Q0J185|ABAH3_ORYSJ^sp|Q0J185|ABAH3_ORYSJ^Q:371-1492,H:1-373^87.831%ID^E:0^.^.	Transcript_239199.p1	113-1552[+]	sp|Q0J185|ABAH3_ORYSJ^sp|Q0J185|ABAH3_ORYSJ^Q:87-460,H:1-373^87.831%ID^E:0^.^.	Seita.2G229900.1.p^Seita.2G229900.1.p^Q:371-1492,H:1-375^87.798%ID^E:0^.^.	WP_095981653_1^WP_095981653_1^Q:497-1492,H:71-393^29.9%ID^E:1.5e-39^.^.	XP_040383443.1^XP_040383443.1^Q:374-1492,H:3-369^88.8%ID^E:2.9e-233^.^.	Seita.2G229900.1.p^Seita.2G229900.1.p^Q:87-460,H:1-375^87.798%ID^E:0^.^.	WP_095981653_1^WP_095981653_1^Q:129-460,H:71-393^29.9%ID^E:4.6e-40^.^.	XP_040383443.1^XP_040383443.1^Q:88-460,H:3-369^88.8%ID^E:1.9e-234^.^.	PF00067.23^p450^Cytochrome P450^132-461^E:2.6e-41	.	ExpAA=24.16^PredHel=1^Topology=i86-108o	GO:0005506^molecular_function^iron ion binding`GO:0016705^molecular_function^oxidoreductase activity, acting on paired donors, with incorporation or reduction of molecular oxygen`GO:0020037^molecular_function^heme binding`GO:0055114^biological_process^obsolete oxidation-reduction process	K09843
Transcript_239264	sp|Q43257|C71C4_MAIZE^sp|Q43257|C71C4_MAIZE^Q:229-1623,H:67-530^57.94%ID^E:3.44e-178^.^.	Transcript_239264.p1	1-1656[+]	sp|Q43250|C71C1_MAIZE^sp|Q43250|C71C1_MAIZE^Q:74-550,H:52-530^55.28%ID^E:0^.^.	Seita.6G004100.1.p^Seita.6G004100.1.p^Q:193-1650,H:45-529^78.732%ID^E:0^.^.	WP_128476056_1^WP_128476056_1^Q:232-1599,H:32-462^25.9%ID^E:3.1e-27^.^.	XP_040257329.1^XP_040257329.1^Q:127-1653,H:31-537^76.8%ID^E:1.5e-276^.^.	Seita.6G004100.1.p^Seita.6G004100.1.p^Q:50-550,H:23-529^76.517%ID^E:0^.^.	WP_128476056_1^WP_128476056_1^Q:78-533,H:32-462^25.9%ID^E:2.2e-27^.^.	XP_040257329.1^XP_040257329.1^Q:43-551,H:31-537^76.8%ID^E:1.3e-277^.^.	PF00067.23^p450^Cytochrome P450^78-535^E:8.1e-96	.	ExpAA=23.75^PredHel=1^Topology=i40-62o	GO:0005506^molecular_function^iron ion binding`GO:0016705^molecular_function^oxidoreductase activity, acting on paired donors, with incorporation or reduction of molecular oxygen`GO:0020037^molecular_function^heme binding`GO:0055114^biological_process^obsolete oxidation-reduction process	.
Transcript_239389	sp|Q43255|C71C2_MAIZE^sp|Q43255|C71C2_MAIZE^Q:4-714,H:237-474^50.207%ID^E:3.02e-66^.^.	Transcript_239389.p1	1-714[+]	sp|Q43255|C71C2_MAIZE^sp|Q43255|C71C2_MAIZE^Q:2-238,H:237-474^50.207%ID^E:6.16e-77^.^.	Seita.6G097500.1.p^Seita.6G097500.1.p^Q:4-714,H:225-467^73.663%ID^E:1.32e-115^.^.	WP_047853828_1^WP_047853828_1^Q:121-651,H:190-367^33.5%ID^E:9.5e-16^.^.	OQU80202.1^OQU80202.1^Q:4-714,H:140-377^79.8%ID^E:3.2e-127^.^.	Seita.6G097500.1.p^Seita.6G097500.1.p^Q:2-238,H:225-467^73.663%ID^E:3.97e-115^.^.	WP_047853828_1^WP_047853828_1^Q:41-217,H:190-367^33.5%ID^E:9.5e-16^.^.	OQU80202.1^OQU80202.1^Q:2-238,H:140-377^79.8%ID^E:3.2e-127^.^.	PF00067.23^p450^Cytochrome P450^38-238^E:1.6e-55	.	.	GO:0005506^molecular_function^iron ion binding`GO:0016705^molecular_function^oxidoreductase activity, acting on paired donors, with incorporation or reduction of molecular oxygen`GO:0020037^molecular_function^heme binding`GO:0055114^biological_process^obsolete oxidation-reduction process	.
Transcript_240039	sp|P37124|C77A2_SOLME^sp|P37124|C77A2_SOLME^Q:402-1361,H:54-366^41.615%ID^E:6.99e-76^.^.	Transcript_240039.p1	273-1478[+]	sp|O48928|C77A3_SOYBN^sp|O48928|C77A3_SOYBN^Q:4-363,H:8-361^39.118%ID^E:2.2e-95^.^.	Seita.4G260400.2.p^Seita.4G260400.2.p^Q:273-1361,H:1-364^94.231%ID^E:0^.^.	.	PUZ59451.1^PUZ59451.1^Q:273-1361,H:1-364^95.1%ID^E:2e-243^.^.	Seita.4G260400.2.p^Seita.4G260400.2.p^Q:1-363,H:1-364^94.231%ID^E:0^.^.	.	PUZ59451.1^PUZ59451.1^Q:1-363,H:1-364^95.1%ID^E:8.5e-247^.^.	PF00067.23^p450^Cytochrome P450^33-363^E:1.1e-48	sigP:1^16^0.596^YES	.	GO:0005506^molecular_function^iron ion binding`GO:0016705^molecular_function^oxidoreductase activity, acting on paired donors, with incorporation or reduction of molecular oxygen`GO:0020037^molecular_function^heme binding`GO:0055114^biological_process^obsolete oxidation-reduction process	K21995
Transcript_240870	sp|O48927|C78A3_SOYBN^sp|O48927|C78A3_SOYBN^Q:96-434,H:290-396^32.479%ID^E:1.42e-08^.^.	Transcript_240870.p1	3-458[+]	sp|O48927|C78A3_SOYBN^sp|O48927|C78A3_SOYBN^Q:32-139,H:290-391^33.036%ID^E:5.83e-08^.^.	Seita.2G411800.1.p^Seita.2G411800.1.p^Q:3-446,H:285-432^76.351%ID^E:6.2e-73^.^.	.	XP_034582396.1^XP_034582396.1^Q:3-452,H:285-431^76.7%ID^E:5.8e-67^.^.	Seita.2G411800.1.p^Seita.2G411800.1.p^Q:1-148,H:285-432^76.351%ID^E:1.31e-73^.^.	.	XP_034582396.1^XP_034582396.1^Q:1-150,H:285-431^76.7%ID^E:8.7e-68^.^.	PF00067.23^p450^Cytochrome P450^54-145^E:3.8e-12	.	.	GO:0005506^molecular_function^iron ion binding`GO:0016705^molecular_function^oxidoreductase activity, acting on paired donors, with incorporation or reduction of molecular oxygen`GO:0020037^molecular_function^heme binding`GO:0055114^biological_process^obsolete oxidation-reduction process	.
Transcript_241134	sp|Q04468|TCMO_HELTU^sp|Q04468|TCMO_HELTU^Q:159-872,H:25-262^81.513%ID^E:8.61e-141^.^.	Transcript_241134.p1	87-875[+]	sp|Q42797|TCMO_SOYBN^sp|Q42797|TCMO_SOYBN^Q:1-262,H:1-262^79.771%ID^E:2.35e-155^.^.	Seita.5G361200.1.p^Seita.5G361200.1.p^Q:159-872,H:25-262^83.193%ID^E:1.15e-143^.^.	WP_011830956_1^WP_011830956_1^Q:171-551,H:24-158^27%ID^E:3.4e-05^.^.	ACE88962.1^ACE88962.1^Q:87-872,H:1-262^93.5%ID^E:4.4e-171^.^.	Seita.5G361200.1.p^Seita.5G361200.1.p^Q:1-262,H:1-262^83.588%ID^E:1.25e-161^.^.	WP_011830956_1^WP_011830956_1^Q:29-155,H:24-158^27%ID^E:1.1e-05^.^.	ACE88962.1^ACE88962.1^Q:1-262,H:1-262^93.5%ID^E:7.6e-173^.^.	PF00067.23^p450^Cytochrome P450^34-256^E:1.2e-38	.	.	GO:0005506^molecular_function^iron ion binding`GO:0016705^molecular_function^oxidoreductase activity, acting on paired donors, with incorporation or reduction of molecular oxygen`GO:0020037^molecular_function^heme binding`GO:0055114^biological_process^obsolete oxidation-reduction process	K00487
Transcript_241375	sp|Q43257|C71C4_MAIZE^sp|Q43257|C71C4_MAIZE^Q:3-839,H:253-530^58.781%ID^E:3.12e-100^.^.	Transcript_241375.p1	3-872[+]	sp|Q43250|C71C1_MAIZE^sp|Q43250|C71C1_MAIZE^Q:1-288,H:244-530^54.138%ID^E:1.68e-112^.^.	Seita.5G085000.1.p^Seita.5G085000.1.p^Q:3-872,H:255-544^81.164%ID^E:4.43e-162^.^.	WP_012412539_1^WP_012412539_1^Q:201-776,H:305-489^33.3%ID^E:4.7e-23^.^.	XP_025821676.1^XP_025821676.1^Q:3-860,H:250-533^82.9%ID^E:7.7e-170^.^.	Seita.5G085000.1.p^Seita.5G085000.1.p^Q:1-290,H:255-544^81.164%ID^E:6.96e-179^.^.	WP_012412539_1^WP_012412539_1^Q:67-258,H:305-489^33.3%ID^E:1.9e-23^.^.	XP_025821676.1^XP_025821676.1^Q:1-283,H:250-530^83.7%ID^E:9.2e-171^.^.	PF00067.23^p450^Cytochrome P450^17-273^E:5.8e-70	.	.	GO:0005506^molecular_function^iron ion binding`GO:0016705^molecular_function^oxidoreductase activity, acting on paired donors, with incorporation or reduction of molecular oxygen`GO:0020037^molecular_function^heme binding`GO:0055114^biological_process^obsolete oxidation-reduction process	.
Transcript_242783	sp|Q5Z5R4|C7016_ORYSJ^sp|Q5Z5R4|C7016_ORYSJ^Q:208-1620,H:34-504^81.316%ID^E:0^.^.	Transcript_242783.p1	1-1626[+]	sp|Q5Z5R4|C7016_ORYSJ^sp|Q5Z5R4|C7016_ORYSJ^Q:66-540,H:30-504^80.842%ID^E:0^.^.	Seita.4G235400.1.p^Seita.4G235400.1.p^Q:208-1626,H:38-511^89.03%ID^E:0^.^.	WP_099511112_1^WP_099511112_1^Q:811-1623,H:191-465^29.3%ID^E:5.6e-23^.^.	XP_002438597.1^XP_002438597.1^Q:94-1623,H:1-508^86.3%ID^E:0^.^.	Seita.4G235400.1.p^Seita.4G235400.1.p^Q:68-542,H:36-511^89.076%ID^E:0^.^.	WP_099511112_1^WP_099511112_1^Q:271-541,H:191-465^29.3%ID^E:2.9e-23^.^.	XP_002438597.1^XP_002438597.1^Q:32-541,H:1-508^86.3%ID^E:0^.^.	PF00067.23^p450^Cytochrome P450^77-518^E:3.7e-77	.	.	GO:0005506^molecular_function^iron ion binding`GO:0016705^molecular_function^oxidoreductase activity, acting on paired donors, with incorporation or reduction of molecular oxygen`GO:0020037^molecular_function^heme binding`GO:0055114^biological_process^obsolete oxidation-reduction process	K04122
Transcript_242932	sp|Q43257|C71C4_MAIZE^sp|Q43257|C71C4_MAIZE^Q:519-1397,H:77-368^58.362%ID^E:6.46e-102^.^.	Transcript_242932.p1	312-1526[+]	sp|Q43257|C71C4_MAIZE^sp|Q43257|C71C4_MAIZE^Q:55-369,H:62-375^59.365%ID^E:3.39e-122^.^.	Seita.6G004100.1.p^Seita.6G004100.1.p^Q:438-1412,H:37-361^84.049%ID^E:4.51e-176^.^.	.	KAF7013308.1^KAF7013308.1^Q:330-1415,H:3-371^78.9%ID^E:3.9e-191^.^.	Seita.6G004100.1.p^Seita.6G004100.1.p^Q:1-371,H:1-364^79.357%ID^E:0^.^.	.	KAF7013308.1^KAF7013308.1^Q:7-368,H:3-371^78.9%ID^E:2.5e-196^.^.	PF00067.23^p450^Cytochrome P450^62-368^E:1.2e-43	.	ExpAA=25.84^PredHel=1^Topology=o20-42i	GO:0005506^molecular_function^iron ion binding`GO:0016705^molecular_function^oxidoreductase activity, acting on paired donors, with incorporation or reduction of molecular oxygen`GO:0020037^molecular_function^heme binding`GO:0055114^biological_process^obsolete oxidation-reduction process	.
Transcript_243743	sp|Q9LUC6|C7A14_ARATH^sp|Q9LUC6|C7A14_ARATH^Q:275-1753,H:26-512^53.239%ID^E:0^.^.	Transcript_243743.p1	167-1759[+]	sp|Q9LUC5|C7A15_ARATH^sp|Q9LUC5|C7A15_ARATH^Q:23-529,H:12-512^51.969%ID^E:0^.^.	Seita.5G235000.1.p^Seita.5G235000.1.p^Q:167-1759,H:1-540^88.333%ID^E:0^.^.	WP_047854097_1^WP_047854097_1^Q:446-1753,H:30-457^30.1%ID^E:4.1e-52^.^.	XP_004969236.1^XP_004969236.1^Q:167-1756,H:1-539^88.3%ID^E:0^.^.	Seita.5G235000.1.p^Seita.5G235000.1.p^Q:1-531,H:1-540^88.333%ID^E:0^.^.	WP_047854097_1^WP_047854097_1^Q:94-529,H:30-457^30.1%ID^E:8.8e-53^.^.	XP_004969236.1^XP_004969236.1^Q:1-530,H:1-539^88.3%ID^E:0^.^.	PF00067.23^p450^Cytochrome P450^97-522^E:2e-84	.	.	GO:0005506^molecular_function^iron ion binding`GO:0016705^molecular_function^oxidoreductase activity, acting on paired donors, with incorporation or reduction of molecular oxygen`GO:0020037^molecular_function^heme binding`GO:0055114^biological_process^obsolete oxidation-reduction process	.
Transcript_244522	sp|O48956|C98A1_SORBI^sp|O48956|C98A1_SORBI^Q:190-1725,H:1-512^89.474%ID^E:0^.^.	Transcript_244522.p1	190-1728[+]	sp|O48956|C98A1_SORBI^sp|O48956|C98A1_SORBI^Q:1-512,H:1-512^89.474%ID^E:0^.^.	Seita.3G194300.1.p^Seita.3G194300.1.p^Q:190-1728,H:1-513^89.3%ID^E:0^.^.	WP_012408123_1^WP_012408123_1^Q:289-1599,H:9-421^26.7%ID^E:1.7e-28^.^.	XP_039837740.1^XP_039837740.1^Q:190-1725,H:1-512^90.3%ID^E:0^.^.	Seita.3G194300.1.p^Seita.3G194300.1.p^Q:1-513,H:1-513^89.3%ID^E:0^.^.	WP_012408123_1^WP_012408123_1^Q:34-470,H:9-421^26.7%ID^E:4.1e-29^.^.	XP_039837740.1^XP_039837740.1^Q:1-512,H:1-512^90.3%ID^E:0^.^.	PF00067.23^p450^Cytochrome P450^33-480^E:1.6e-107	.	ExpAA=22.26^PredHel=1^Topology=i7-29o	GO:0005506^molecular_function^iron ion binding`GO:0016705^molecular_function^oxidoreductase activity, acting on paired donors, with incorporation or reduction of molecular oxygen`GO:0020037^molecular_function^heme binding`GO:0055114^biological_process^obsolete oxidation-reduction process	K09754
Transcript_245210	sp|P93147|C81E1_GLYEC^sp|P93147|C81E1_GLYEC^Q:110-1114,H:172-497^42.09%ID^E:9.46e-83^.^.	Transcript_245210.p1	50-1126[+]	sp|Q6WNQ8|C81E8_MEDTR^sp|Q6WNQ8|C81E8_MEDTR^Q:1-348,H:152-490^43.266%ID^E:8.32e-97^.^.	Seita.9G083300.1.p^Seita.9G083300.1.p^Q:2-1126,H:143-516^78.667%ID^E:0^.^.	WP_012392273_1^WP_012392273_1^Q:230-1087,H:162-443^33.2%ID^E:1.4e-29^.^.	RLN42354.1^RLN42354.1^Q:2-1123,H:145-518^81.6%ID^E:9.4e-213^.^.	Seita.9G083600.1.p^Seita.9G083600.1.p^Q:1-359,H:164-524^79.282%ID^E:0^.^.	WP_012392273_1^WP_012392273_1^Q:61-346,H:162-443^33.2%ID^E:3e-30^.^.	RLN42354.1^RLN42354.1^Q:1-358,H:161-518^81.6%ID^E:9.1e-204^.^.	PF00067.23^p450^Cytochrome P450^18-334^E:1.6e-67	.	.	GO:0005506^molecular_function^iron ion binding`GO:0016705^molecular_function^oxidoreductase activity, acting on paired donors, with incorporation or reduction of molecular oxygen`GO:0020037^molecular_function^heme binding`GO:0055114^biological_process^obsolete oxidation-reduction process	.
Transcript_245894	sp|Q9LUC6|C7A14_ARATH^sp|Q9LUC6|C7A14_ARATH^Q:275-1753,H:26-512^55.668%ID^E:0^.^.	Transcript_245894.p1	167-1756[+]	sp|Q9LUC5|C7A15_ARATH^sp|Q9LUC5|C7A15_ARATH^Q:23-529,H:12-512^54.331%ID^E:0^.^.	Seita.5G235000.1.p^Seita.5G235000.1.p^Q:167-1753,H:1-538^80.297%ID^E:0^.^.	WP_012684730_1^WP_012684730_1^Q:410-1750,H:11-445^31.5%ID^E:5.3e-58^.^.	XP_004969236.1^XP_004969236.1^Q:167-1753,H:1-538^80.3%ID^E:0^.^.	Seita.5G235000.1.p^Seita.5G235000.1.p^Q:1-529,H:1-538^80.297%ID^E:0^.^.	WP_012684730_1^WP_012684730_1^Q:82-528,H:11-445^31.5%ID^E:7.3e-59^.^.	XP_004969236.1^XP_004969236.1^Q:1-529,H:1-538^80.3%ID^E:0^.^.	PF00067.23^p450^Cytochrome P450^97-504^E:4.8e-86	.	.	GO:0005506^molecular_function^iron ion binding`GO:0016705^molecular_function^oxidoreductase activity, acting on paired donors, with incorporation or reduction of molecular oxygen`GO:0020037^molecular_function^heme binding`GO:0055114^biological_process^obsolete oxidation-reduction process	.
Transcript_246652	sp|Q6TBX7|LUT1_ARATH^sp|Q6TBX7|LUT1_ARATH^Q:218-466,H:331-413^85.542%ID^E:2.64e-43^.^.	Transcript_246652.p1	212-541[+]	sp|Q6TBX7|LUT1_ARATH^sp|Q6TBX7|LUT1_ARATH^Q:3-85,H:331-413^85.542%ID^E:4.53e-45^.^.	Seita.9G336100.4.p^Seita.9G336100.4.p^Q:218-466,H:178-260^95.181%ID^E:3.7e-49^.^.	WP_015248643_1^WP_015248643_1^Q:221-475,H:252-334^50.6%ID^E:2.6e-17^.^.	VAH06028.1^VAH06028.1^Q:212-466,H:1-85^95.3%ID^E:1.5e-48^.^.	Seita.9G336100.4.p^Seita.9G336100.4.p^Q:3-85,H:178-260^95.181%ID^E:1.7e-50^.^.	WP_015248643_1^WP_015248643_1^Q:4-88,H:252-334^50.6%ID^E:1.3e-17^.^.	VAH06028.1^VAH06028.1^Q:1-85,H:1-85^95.3%ID^E:7.7e-49^.^.	PF00067.23^p450^Cytochrome P450^7-84^E:3.5e-20	.	.	GO:0005506^molecular_function^iron ion binding`GO:0016705^molecular_function^oxidoreductase activity, acting on paired donors, with incorporation or reduction of molecular oxygen`GO:0020037^molecular_function^heme binding`GO:0055114^biological_process^obsolete oxidation-reduction process	K09837
Transcript_246833	sp|Q9ZNR0|C78A6_ARATH^sp|Q9ZNR0|C78A6_ARATH^Q:115-1074,H:9-325^54.573%ID^E:8.29e-91^.^.	Transcript_246833.p1	82-1191[+]	sp|Q9ZNR0|C78A6_ARATH^sp|Q9ZNR0|C78A6_ARATH^Q:12-331,H:9-325^55.488%ID^E:9.13e-115^.^.	Seita.6G237000.1.p^Seita.6G237000.1.p^Q:82-1074,H:1-335^81.176%ID^E:4.08e-143^.^.	.	OEL31231.1^OEL31231.1^Q:82-1074,H:1-334^84.1%ID^E:3.8e-190^.^.	Seita.6G237000.1.p^Seita.6G237000.1.p^Q:1-331,H:1-335^81.471%ID^E:4.56e-172^.^.	.	OEL31231.1^OEL31231.1^Q:1-331,H:1-334^84.1%ID^E:5e-191^.^.	PF00067.23^p450^Cytochrome P450^71-329^E:1.3e-17	.	ExpAA=21.92^PredHel=1^Topology=i26-48o	GO:0005506^molecular_function^iron ion binding`GO:0016705^molecular_function^oxidoreductase activity, acting on paired donors, with incorporation or reduction of molecular oxygen`GO:0020037^molecular_function^heme binding`GO:0055114^biological_process^obsolete oxidation-reduction process	K20619
Transcript_247603	sp|Q8GSQ1|C85A1_ORYSJ^sp|Q8GSQ1|C85A1_ORYSJ^Q:2-856,H:76-364^82.007%ID^E:3.08e-170^.^.	Transcript_247603.p1	2-910[+]	sp|Q8GSQ1|C85A1_ORYSJ^sp|Q8GSQ1|C85A1_ORYSJ^Q:1-285,H:76-364^82.007%ID^E:1.51e-170^.^.	Seita.9G173500.1.p^Seita.9G173500.1.p^Q:2-856,H:141-425^92.982%ID^E:0^.^.	WP_062248717_1^WP_062248717_1^Q:5-856,H:54-332^26.9%ID^E:1.2e-26^.^.	KAF8674480.1^KAF8674480.1^Q:2-856,H:77-361^93%ID^E:4.7e-186^.^.	Seita.9G173500.1.p^Seita.9G173500.1.p^Q:1-285,H:141-425^92.982%ID^E:0^.^.	WP_062248717_1^WP_062248717_1^Q:2-285,H:54-332^26.9%ID^E:7.7e-27^.^.	KAF8674480.1^KAF8674480.1^Q:1-285,H:77-361^93%ID^E:2.2e-186^.^.	PF00067.23^p450^Cytochrome P450^130-285^E:7.1e-24	.	.	GO:0005506^molecular_function^iron ion binding`GO:0016705^molecular_function^oxidoreductase activity, acting on paired donors, with incorporation or reduction of molecular oxygen`GO:0020037^molecular_function^heme binding`GO:0055114^biological_process^obsolete oxidation-reduction process	K09590
Transcript_248316	sp|O48928|C77A3_SOYBN^sp|O48928|C77A3_SOYBN^Q:2-793,H:238-506^52.574%ID^E:7.36e-97^.^.	Transcript_248316.p2	74-808[+]	sp|Q9LZ31|C77A4_ARATH^sp|Q9LZ31|C77A4_ARATH^Q:5-240,H:278-511^58.824%ID^E:1.74e-97^.^.	Seita.7G088100.1.p^Seita.7G088100.1.p^Q:98-808,H:300-535^81.857%ID^E:5.22e-138^.^.	WP_065920928_1^WP_065920928_1^Q:86-715,H:214-411^31.4%ID^E:2.8e-19^.^.	AGT16905.1^AGT16905.1^Q:2-805,H:264-543^75.1%ID^E:7.9e-137^.^.	Seita.7G088100.1.p^Seita.7G088100.1.p^Q:9-245,H:300-535^81.857%ID^E:3.72e-140^.^.	WP_065920928_1^WP_065920928_1^Q:5-214,H:214-411^31.4%ID^E:2.7e-20^.^.	XP_002446399.1^XP_002446399.1^Q:10-244,H:311-544^86%ID^E:9.5e-139^.^.	PF00067.23^p450^Cytochrome P450^21-226^E:3.6e-60	.	.	GO:0005506^molecular_function^iron ion binding`GO:0016705^molecular_function^oxidoreductase activity, acting on paired donors, with incorporation or reduction of molecular oxygen`GO:0020037^molecular_function^heme binding`GO:0055114^biological_process^obsolete oxidation-reduction process	K21995
Transcript_248631	sp|Q9LUC6|C7A14_ARATH^sp|Q9LUC6|C7A14_ARATH^Q:766-1920,H:165-512^53.247%ID^E:1.04e-135^.^.`sp|Q9LUC6|C7A14_ARATH^sp|Q9LUC6|C7A14_ARATH^Q:303-680,H:47-171^46.032%ID^E:1.04e-135^.^.	Transcript_248631.p1	1087-1923[+]	sp|Q9LUC6|C7A14_ARATH^sp|Q9LUC6|C7A14_ARATH^Q:14-278,H:249-512^62.642%ID^E:6.68e-118^.^.	Seita.5G234700.2.p^Seita.5G234700.2.p^Q:763-1923,H:197-549^82.519%ID^E:0^.^.`Seita.5G234700.2.p^Seita.5G234700.2.p^Q:87-680,H:7-204^79.293%ID^E:0^.^.	WP_013179376_1^WP_013179376_1^Q:1126-1890,H:183-426^38.8%ID^E:1.3e-44^.^.	XP_002455992.1^XP_002455992.1^Q:766-1920,H:174-523^82.6%ID^E:2.2e-222^.^.	Seita.5G234700.2.p^Seita.5G234700.2.p^Q:14-279,H:282-549^90.672%ID^E:1.39e-175^.^.	WP_013179376_1^WP_013179376_1^Q:14-268,H:183-426^38.8%ID^E:3.9e-48^.^.	XP_002455992.1^XP_002455992.1^Q:14-278,H:258-523^92.1%ID^E:8.8e-174^.^.	PF00067.23^p450^Cytochrome P450^8-254^E:5.4e-67	.	.	GO:0005506^molecular_function^iron ion binding`GO:0016705^molecular_function^oxidoreductase activity, acting on paired donors, with incorporation or reduction of molecular oxygen`GO:0020037^molecular_function^heme binding`GO:0055114^biological_process^obsolete oxidation-reduction process	.
Transcript_248928	sp|Q43257|C71C4_MAIZE^sp|Q43257|C71C4_MAIZE^Q:229-1128,H:67-367^59.801%ID^E:6.86e-114^.^.	Transcript_248928.p1	1-1206[+]	sp|Q43257|C71C4_MAIZE^sp|Q43257|C71C4_MAIZE^Q:77-384,H:67-375^58.9%ID^E:7.04e-118^.^.	Seita.6G004100.1.p^Seita.6G004100.1.p^Q:193-1128,H:45-355^81.847%ID^E:0^.^.	.	KAF7013308.1^KAF7013308.1^Q:127-1152,H:31-372^76.8%ID^E:1.7e-169^.^.	Seita.6G004100.1.p^Seita.6G004100.1.p^Q:50-386,H:23-364^77.168%ID^E:0^.^.	.	KAF7013308.1^KAF7013308.1^Q:43-384,H:31-372^76.8%ID^E:3e-172^.^.	PF00067.23^p450^Cytochrome P450^78-383^E:1.8e-45	.	ExpAA=23.45^PredHel=1^Topology=i40-62o	GO:0005506^molecular_function^iron ion binding`GO:0016705^molecular_function^oxidoreductase activity, acting on paired donors, with incorporation or reduction of molecular oxygen`GO:0020037^molecular_function^heme binding`GO:0055114^biological_process^obsolete oxidation-reduction process	.
Transcript_249148	sp|Q9VVN6|CP312_DROME^sp|Q9VVN6|CP312_DROME^Q:449-1378,H:75-388^23.939%ID^E:2.05e-10^.^.	Transcript_249148.p1	107-1411[+]	sp|Q9VVN6|CP312_DROME^sp|Q9VVN6|CP312_DROME^Q:115-424,H:75-388^23.939%ID^E:1.26e-10^.^.	Seita.2G411800.1.p^Seita.2G411800.1.p^Q:119-1399,H:6-432^81.499%ID^E:0^.^.	.	XP_004958510.1^XP_004958510.1^Q:113-1405,H:4-431^81.7%ID^E:5.5e-253^.^.	Seita.2G411800.1.p^Seita.2G411800.1.p^Q:2-431,H:3-432^81.395%ID^E:0^.^.	.	XP_004958510.1^XP_004958510.1^Q:3-433,H:4-431^81.7%ID^E:4.2e-254^.^.	PF00067.23^p450^Cytochrome P450^96-428^E:2.4e-26	.	ExpAA=44.92^PredHel=2^Topology=o10-32i45-67o	GO:0005506^molecular_function^iron ion binding`GO:0016705^molecular_function^oxidoreductase activity, acting on paired donors, with incorporation or reduction of molecular oxygen`GO:0020037^molecular_function^heme binding`GO:0055114^biological_process^obsolete oxidation-reduction process	.
Transcript_249257	sp|Q42602|C89A2_ARATH^sp|Q42602|C89A2_ARATH^Q:2-970,H:184-503^54.462%ID^E:4.5e-94^.^.	Transcript_249257.p1	2-976[+]	sp|Q42602|C89A2_ARATH^sp|Q42602|C89A2_ARATH^Q:1-323,H:184-503^54.769%ID^E:3.87e-109^.^.	Seita.9G192600.1.p^Seita.9G192600.1.p^Q:2-970,H:187-508^81.115%ID^E:2.76e-167^.^.	WP_013879284_1^WP_013879284_1^Q:359-973,H:272-463^32.2%ID^E:3e-22^.^.	RLN43071.1^RLN43071.1^Q:2-970,H:186-507^82%ID^E:1.2e-186^.^.	Seita.9G192600.1.p^Seita.9G192600.1.p^Q:1-323,H:187-508^81.115%ID^E:0^.^.	WP_013879284_1^WP_013879284_1^Q:120-324,H:272-463^32.2%ID^E:9.8e-23^.^.	RLN43071.1^RLN43071.1^Q:1-323,H:186-507^82%ID^E:4.8e-188^.^.	PF00067.23^p450^Cytochrome P450^4-314^E:1.2e-68	.	.	GO:0005506^molecular_function^iron ion binding`GO:0016705^molecular_function^oxidoreductase activity, acting on paired donors, with incorporation or reduction of molecular oxygen`GO:0020037^molecular_function^heme binding`GO:0055114^biological_process^obsolete oxidation-reduction process	K24184
Transcript_249507	sp|Q9LMX7|C78A5_ARATH^sp|Q9LMX7|C78A5_ARATH^Q:491-991,H:304-472^30.409%ID^E:4.1e-14^.^.	Transcript_249507.p1	2-955[+]	sp|Q9LMX7|C78A5_ARATH^sp|Q9LMX7|C78A5_ARATH^Q:164-309,H:304-451^32%ID^E:3.28e-13^.^.	Seita.2G411800.1.p^Seita.2G411800.1.p^Q:2-937,H:178-489^76.603%ID^E:7.67e-175^.^.	.	XP_034582396.1^XP_034582396.1^Q:2-937,H:178-489^76.6%ID^E:3.2e-164^.^.	Seita.2G411800.1.p^Seita.2G411800.1.p^Q:1-312,H:178-489^76.603%ID^E:1.53e-175^.^.	WP_013179376_1^WP_013179376_1^Q:159-295,H:231-363^25.5%ID^E:0.00097^.^.	XP_034582396.1^XP_034582396.1^Q:1-312,H:178-489^76.6%ID^E:1.1e-164^.^.	PF00067.23^p450^Cytochrome P450^34-300^E:2.7e-29	.	.	GO:0005506^molecular_function^iron ion binding`GO:0016705^molecular_function^oxidoreductase activity, acting on paired donors, with incorporation or reduction of molecular oxygen`GO:0020037^molecular_function^heme binding`GO:0055114^biological_process^obsolete oxidation-reduction process	.
Transcript_249888	sp|P93846|CP51_SORBI^sp|P93846|CP51_SORBI^Q:136-1599,H:1-492^92.073%ID^E:0^.^.	Transcript_249888.p1	100-1602[+]	sp|P93846|CP51_SORBI^sp|P93846|CP51_SORBI^Q:13-500,H:1-492^92.48%ID^E:0^.^.	Seita.8G135900.1.p^Seita.8G135900.1.p^Q:133-1602,H:1-490^94.694%ID^E:0^.^.	APR75533_1^APR75533_1^Q:235-1590,H:20-464^40.4%ID^E:1.7e-111^.^.	RLM58124.1^RLM58124.1^Q:121-1599,H:4-496^95.1%ID^E:0^.^.	Seita.8G135900.1.p^Seita.8G135900.1.p^Q:12-501,H:1-490^94.694%ID^E:0^.^.	APR75533_1^APR75533_1^Q:46-497,H:20-464^40.4%ID^E:1.6e-113^.^.	RLM58124.1^RLM58124.1^Q:8-500,H:4-496^95.1%ID^E:0^.^.	PF00067.23^p450^Cytochrome P450^50-475^E:5.1e-62	.	ExpAA=21.41^PredHel=1^Topology=i21-40o	GO:0005506^molecular_function^iron ion binding`GO:0016705^molecular_function^oxidoreductase activity, acting on paired donors, with incorporation or reduction of molecular oxygen`GO:0020037^molecular_function^heme binding`GO:0055114^biological_process^obsolete oxidation-reduction process	K05917
Transcript_250257	sp|Q9LUC6|C7A14_ARATH^sp|Q9LUC6|C7A14_ARATH^Q:275-1753,H:26-512^55.668%ID^E:0^.^.	Transcript_250257.p1	167-1756[+]	sp|Q9LUC5|C7A15_ARATH^sp|Q9LUC5|C7A15_ARATH^Q:23-529,H:12-512^54.331%ID^E:0^.^.	Seita.5G235000.1.p^Seita.5G235000.1.p^Q:167-1753,H:1-538^80.297%ID^E:0^.^.	WP_012684730_1^WP_012684730_1^Q:410-1750,H:11-445^31.5%ID^E:3.3e-58^.^.	XP_004969236.1^XP_004969236.1^Q:167-1753,H:1-538^80.3%ID^E:0^.^.	Seita.5G235000.1.p^Seita.5G235000.1.p^Q:1-529,H:1-538^80.297%ID^E:0^.^.	WP_012684730_1^WP_012684730_1^Q:82-528,H:11-445^31.5%ID^E:7.3e-59^.^.	XP_004969236.1^XP_004969236.1^Q:1-529,H:1-538^80.3%ID^E:0^.^.	PF00067.23^p450^Cytochrome P450^97-504^E:4.8e-86	.	.	GO:0005506^molecular_function^iron ion binding`GO:0016705^molecular_function^oxidoreductase activity, acting on paired donors, with incorporation or reduction of molecular oxygen`GO:0020037^molecular_function^heme binding`GO:0055114^biological_process^obsolete oxidation-reduction process	.
Transcript_250759	sp|Q7XYS3|C74A2_ORYSJ^sp|Q7XYS3|C74A2_ORYSJ^Q:161-1537,H:16-471^78.308%ID^E:0^.^.	Transcript_250759.p1	110-1555[+]	sp|Q7XYS3|C74A2_ORYSJ^sp|Q7XYS3|C74A2_ORYSJ^Q:12-476,H:10-471^78.587%ID^E:0^.^.	Seita.9G483700.1.p^Seita.9G483700.1.p^Q:161-1549,H:19-481^88.553%ID^E:0^.^.	.	QHA94737.1^QHA94737.1^Q:110-1549,H:1-480^90.4%ID^E:0^.^.	Seita.9G483700.1.p^Seita.9G483700.1.p^Q:1-480,H:1-481^87.942%ID^E:0^.^.	WP_044964618_1^WP_044964618_1^Q:301-449,H:296-430^29.5%ID^E:0.0009^.^.	QHA94737.1^QHA94737.1^Q:1-480,H:1-480^90.4%ID^E:0^.^.	PF00067.23^p450^Cytochrome P450^301-451^E:8.5e-14	.	.	GO:0005506^molecular_function^iron ion binding`GO:0016705^molecular_function^oxidoreductase activity, acting on paired donors, with incorporation or reduction of molecular oxygen`GO:0020037^molecular_function^heme binding`GO:0055114^biological_process^obsolete oxidation-reduction process	K01723
Transcript_251076	sp|Q7XYS3|C74A2_ORYSJ^sp|Q7XYS3|C74A2_ORYSJ^Q:237-1631,H:10-471^78.373%ID^E:0^.^.	Transcript_251076.p1	207-1649[+]	sp|Q7XYS3|C74A2_ORYSJ^sp|Q7XYS3|C74A2_ORYSJ^Q:11-475,H:10-471^78.373%ID^E:0^.^.	Seita.9G483700.1.p^Seita.9G483700.1.p^Q:207-1643,H:1-481^87.734%ID^E:0^.^.	.	QHA94737.1^QHA94737.1^Q:207-1643,H:1-480^90.2%ID^E:0^.^.	Seita.9G483700.1.p^Seita.9G483700.1.p^Q:1-479,H:1-481^87.734%ID^E:0^.^.	WP_044964618_1^WP_044964618_1^Q:300-448,H:296-430^29.5%ID^E:0.0009^.^.	QHA94737.1^QHA94737.1^Q:1-479,H:1-480^90.2%ID^E:0^.^.	PF00067.23^p450^Cytochrome P450^300-450^E:8.4e-14	.	.	GO:0005506^molecular_function^iron ion binding`GO:0016705^molecular_function^oxidoreductase activity, acting on paired donors, with incorporation or reduction of molecular oxygen`GO:0020037^molecular_function^heme binding`GO:0055114^biological_process^obsolete oxidation-reduction process	K01723
Transcript_251878	sp|Q6TBX7|LUT1_ARATH^sp|Q6TBX7|LUT1_ARATH^Q:300-1385,H:56-413^78.729%ID^E:0^.^.`sp|Q6TBX7|LUT1_ARATH^sp|Q6TBX7|LUT1_ARATH^Q:1451-1831,H:413-539^74.016%ID^E:0^.^.	Transcript_251878.p4	1523-1876[+]	sp|Q6TBX7|LUT1_ARATH^sp|Q6TBX7|LUT1_ARATH^Q:1-103,H:437-539^75.728%ID^E:1.43e-54^.^.	Seita.9G336100.5.p^Seita.9G336100.5.p^Q:282-1385,H:47-412^90.786%ID^E:0^.^.`Seita.9G336100.5.p^Seita.9G336100.5.p^Q:1451-1861,H:412-548^93.431%ID^E:0^.^.	WP_015248643_1^WP_015248643_1^Q:444-1394,H:35-334^31.1%ID^E:3.3e-32^.^.	KAF8728026.1^KAF8728026.1^Q:159-1397,H:1-422^89.2%ID^E:8.3e-247^.^.	Seita.9G336100.4.p^Seita.9G336100.4.p^Q:1-113,H:284-396^93.805%ID^E:2.76e-74^.^.	WP_011552379_1^WP_011552379_1^Q:1-98,H:359-453^37.8%ID^E:1.5e-16^.^.	KAG0550346.1^KAG0550346.1^Q:1-116,H:226-341^92.2%ID^E:1.1e-69^.^.	PF00067.23^p450^Cytochrome P450^1-88^E:5.3e-22	.	.	GO:0005506^molecular_function^iron ion binding`GO:0016705^molecular_function^oxidoreductase activity, acting on paired donors, with incorporation or reduction of molecular oxygen`GO:0020037^molecular_function^heme binding`GO:0055114^biological_process^obsolete oxidation-reduction process	K09837
Transcript_251878	sp|Q6TBX7|LUT1_ARATH^sp|Q6TBX7|LUT1_ARATH^Q:300-1385,H:56-413^78.729%ID^E:0^.^.`sp|Q6TBX7|LUT1_ARATH^sp|Q6TBX7|LUT1_ARATH^Q:1451-1831,H:413-539^74.016%ID^E:0^.^.	Transcript_251878.p1	159-1460[+]	sp|Q6TBX7|LUT1_ARATH^sp|Q6TBX7|LUT1_ARATH^Q:48-409,H:56-413^79.834%ID^E:0^.^.	Seita.9G336100.5.p^Seita.9G336100.5.p^Q:282-1385,H:47-412^90.786%ID^E:0^.^.`Seita.9G336100.5.p^Seita.9G336100.5.p^Q:1451-1861,H:412-548^93.431%ID^E:0^.^.	WP_015248643_1^WP_015248643_1^Q:444-1394,H:35-334^31.1%ID^E:3.3e-32^.^.	KAF8728026.1^KAF8728026.1^Q:159-1397,H:1-422^89.2%ID^E:8.3e-247^.^.	Seita.9G336100.5.p^Seita.9G336100.5.p^Q:25-409,H:27-412^91.026%ID^E:0^.^.	WP_015248643_1^WP_015248643_1^Q:96-412,H:35-334^31.1%ID^E:1.2e-33^.^.	KAF8728026.1^KAF8728026.1^Q:1-413,H:1-422^89.2%ID^E:8e-253^.^.	PF00067.23^p450^Cytochrome P450^96-408^E:2.3e-47	.	.	GO:0005506^molecular_function^iron ion binding`GO:0016705^molecular_function^oxidoreductase activity, acting on paired donors, with incorporation or reduction of molecular oxygen`GO:0020037^molecular_function^heme binding`GO:0055114^biological_process^obsolete oxidation-reduction process	K09837
Transcript_253381	sp|Q9LUC6|C7A14_ARATH^sp|Q9LUC6|C7A14_ARATH^Q:805-1845,H:170-512^56.322%ID^E:2.04e-150^.^.`sp|Q9LUC6|C7A14_ARATH^sp|Q9LUC6|C7A14_ARATH^Q:275-745,H:26-178^45.223%ID^E:2.04e-150^.^.	Transcript_253381.p1	895-1851[+]	sp|Q9LUC6|C7A14_ARATH^sp|Q9LUC6|C7A14_ARATH^Q:1-317,H:201-512^57.098%ID^E:1.34e-131^.^.	Seita.5G235000.1.p^Seita.5G235000.1.p^Q:778-1851,H:181-540^85.833%ID^E:0^.^.`Seita.5G235000.1.p^Seita.5G235000.1.p^Q:167-700,H:1-185^84.324%ID^E:0^.^.	WP_129889112_1^WP_129889112_1^Q:775-1842,H:159-501^32.3%ID^E:1.9e-42^.^.	BAO73906.1^BAO73906.1^Q:775-1848,H:2-362^84.2%ID^E:2.9e-220^.^.	Seita.5G235000.1.p^Seita.5G235000.1.p^Q:1-319,H:220-540^87.227%ID^E:0^.^.	WP_076350519_1^WP_076350519_1^Q:50-315,H:194-447^35.3%ID^E:4.4e-43^.^.	BAO73906.1^BAO73906.1^Q:1-318,H:45-362^86.2%ID^E:7.2e-202^.^.	PF00067.23^p450^Cytochrome P450^2-311^E:3.4e-64	.	.	GO:0005506^molecular_function^iron ion binding`GO:0016705^molecular_function^oxidoreductase activity, acting on paired donors, with incorporation or reduction of molecular oxygen`GO:0020037^molecular_function^heme binding`GO:0055114^biological_process^obsolete oxidation-reduction process	.
Transcript_253628	sp|Q9LUC6|C7A14_ARATH^sp|Q9LUC6|C7A14_ARATH^Q:303-1706,H:47-512^56.197%ID^E:2.02e-180^.^.	Transcript_253628.p1	135-1709[+]	sp|Q9LUC6|C7A14_ARATH^sp|Q9LUC6|C7A14_ARATH^Q:33-524,H:23-512^55.894%ID^E:0^.^.	Seita.5G234700.2.p^Seita.5G234700.2.p^Q:90-1709,H:8-549^87.823%ID^E:0^.^.	WP_012684730_1^WP_012684730_1^Q:417-1703,H:28-445^30.6%ID^E:4.3e-58^.^.	XP_034598067.1^XP_034598067.1^Q:93-1706,H:9-548^88.3%ID^E:0^.^.	Seita.5G234700.2.p^Seita.5G234700.2.p^Q:1-525,H:23-549^89.374%ID^E:0^.^.	WP_012684730_1^WP_012684730_1^Q:95-523,H:28-445^30.6%ID^E:4.7e-59^.^.	TKW15516.1^TKW15516.1^Q:1-524,H:32-557^89.7%ID^E:0^.^.	PF00067.23^p450^Cytochrome P450^96-500^E:9.9e-87	.	.	GO:0005506^molecular_function^iron ion binding`GO:0016705^molecular_function^oxidoreductase activity, acting on paired donors, with incorporation or reduction of molecular oxygen`GO:0020037^molecular_function^heme binding`GO:0055114^biological_process^obsolete oxidation-reduction process	.
Transcript_253641	sp|B9G934|C14C3_ORYSJ^sp|B9G934|C14C3_ORYSJ^Q:461-1087,H:293-483^27.962%ID^E:2.53e-18^.^.	Transcript_253641.p1	2-1186[+]	sp|B9G934|C14C3_ORYSJ^sp|B9G934|C14C3_ORYSJ^Q:154-362,H:293-483^27.962%ID^E:6.4e-19^.^.	Seita.2G411800.1.p^Seita.2G411800.1.p^Q:2-1186,H:178-572^78.228%ID^E:0^.^.	WP_080807392_1^WP_080807392_1^Q:98-1123,H:146-446^21.5%ID^E:3.5e-15^.^.	XP_004958510.1^XP_004958510.1^Q:2-1183,H:178-571^78.2%ID^E:7.1e-216^.^.	Seita.2G411800.1.p^Seita.2G411800.1.p^Q:1-395,H:178-572^78.228%ID^E:0^.^.	WP_080807392_1^WP_080807392_1^Q:33-374,H:146-446^21.5%ID^E:1.4e-15^.^.	XP_004958510.1^XP_004958510.1^Q:1-394,H:178-571^78.2%ID^E:3.8e-218^.^.	PF00067.23^p450^Cytochrome P450^34-369^E:5.1e-40	.	.	GO:0005506^molecular_function^iron ion binding`GO:0016705^molecular_function^oxidoreductase activity, acting on paired donors, with incorporation or reduction of molecular oxygen`GO:0020037^molecular_function^heme binding`GO:0055114^biological_process^obsolete oxidation-reduction process	.
Transcript_256179	sp|O48956|C98A1_SORBI^sp|O48956|C98A1_SORBI^Q:138-779,H:298-512^94.419%ID^E:5e-144^.^.	Transcript_256179.p1	42-782[+]	sp|O48956|C98A1_SORBI^sp|O48956|C98A1_SORBI^Q:33-246,H:298-512^94.419%ID^E:4.61e-146^.^.	Seita.3G194300.1.p^Seita.3G194300.1.p^Q:138-782,H:298-513^93.981%ID^E:8.03e-145^.^.	WP_012237517_1^WP_012237517_1^Q:129-662,H:256-430^34.4%ID^E:1.5e-24^.^.	KAF8715922.1^KAF8715922.1^Q:138-779,H:298-512^94.9%ID^E:3.2e-141^.^.	Seita.3G194300.1.p^Seita.3G194300.1.p^Q:33-247,H:298-513^93.981%ID^E:9.82e-147^.^.	WP_012237517_1^WP_012237517_1^Q:30-207,H:256-430^34.4%ID^E:1.8e-25^.^.	KAF8715922.1^KAF8715922.1^Q:33-246,H:298-512^94.9%ID^E:7e-142^.^.	PF00067.23^p450^Cytochrome P450^31-214^E:4.1e-71	.	.	GO:0005506^molecular_function^iron ion binding`GO:0016705^molecular_function^oxidoreductase activity, acting on paired donors, with incorporation or reduction of molecular oxygen`GO:0020037^molecular_function^heme binding`GO:0055114^biological_process^obsolete oxidation-reduction process	K09754
Transcript_256352	sp|Q9LUC6|C7A14_ARATH^sp|Q9LUC6|C7A14_ARATH^Q:303-1706,H:47-512^55.983%ID^E:3.26e-179^.^.	Transcript_256352.p1	135-1709[+]	sp|Q9LUC6|C7A14_ARATH^sp|Q9LUC6|C7A14_ARATH^Q:33-524,H:23-512^55.691%ID^E:0^.^.	Seita.5G234700.2.p^Seita.5G234700.2.p^Q:90-1709,H:8-549^88.007%ID^E:0^.^.	WP_012684730_1^WP_012684730_1^Q:417-1703,H:28-445^31%ID^E:2.9e-60^.^.	XP_034598067.1^XP_034598067.1^Q:93-1706,H:9-548^88.5%ID^E:0^.^.	Seita.5G234700.2.p^Seita.5G234700.2.p^Q:1-525,H:23-549^89.564%ID^E:0^.^.	WP_012684730_1^WP_012684730_1^Q:95-523,H:28-445^31%ID^E:1.2e-60^.^.	TKW15516.1^TKW15516.1^Q:1-524,H:32-557^89.9%ID^E:0^.^.	PF00067.23^p450^Cytochrome P450^96-499^E:2.1e-87	.	.	GO:0005506^molecular_function^iron ion binding`GO:0016705^molecular_function^oxidoreductase activity, acting on paired donors, with incorporation or reduction of molecular oxygen`GO:0020037^molecular_function^heme binding`GO:0055114^biological_process^obsolete oxidation-reduction process	.
Transcript_256806	sp|Q9LUC6|C7A14_ARATH^sp|Q9LUC6|C7A14_ARATH^Q:275-1753,H:26-512^53.441%ID^E:0^.^.	Transcript_256806.p1	167-1759[+]	sp|Q9LUC6|C7A14_ARATH^sp|Q9LUC6|C7A14_ARATH^Q:34-529,H:23-512^53.722%ID^E:0^.^.	Seita.5G235000.1.p^Seita.5G235000.1.p^Q:167-1759,H:1-540^86.111%ID^E:0^.^.	WP_047854097_1^WP_047854097_1^Q:446-1753,H:30-457^31.1%ID^E:1.6e-53^.^.	XP_004969236.1^XP_004969236.1^Q:167-1756,H:1-539^85.9%ID^E:0^.^.	Seita.5G235000.1.p^Seita.5G235000.1.p^Q:1-531,H:1-540^86.296%ID^E:0^.^.	WP_047854097_1^WP_047854097_1^Q:94-529,H:30-457^31.1%ID^E:3.2e-54^.^.	XP_004969236.1^XP_004969236.1^Q:1-530,H:1-539^85.9%ID^E:0^.^.	PF00067.23^p450^Cytochrome P450^97-522^E:2e-83	.	.	GO:0005506^molecular_function^iron ion binding`GO:0016705^molecular_function^oxidoreductase activity, acting on paired donors, with incorporation or reduction of molecular oxygen`GO:0020037^molecular_function^heme binding`GO:0055114^biological_process^obsolete oxidation-reduction process	.
Transcript_256937	sp|Q42797|TCMO_SOYBN^sp|Q42797|TCMO_SOYBN^Q:989-282,H:268-503^78.814%ID^E:1.45e-121^.^.	Transcript_256937.p2	270-983[-]	sp|Q42797|TCMO_SOYBN^sp|Q42797|TCMO_SOYBN^Q:4-234,H:273-503^80.087%ID^E:3.52e-136^.^.	Seita.3G287400.2.p^Seita.3G287400.2.p^Q:992-270,H:190-430^95.851%ID^E:5.1e-157^.^.	WP_013320740_1^WP_013320740_1^Q:875-378,H:258-414^35.5%ID^E:4.2e-20^.^.	RCV18277.1^RCV18277.1^Q:992-273,H:190-429^95.8%ID^E:9.6e-164^.^.	Seita.3G287400.1.p^Seita.3G287400.1.p^Q:1-238,H:234-471^96.639%ID^E:2.34e-171^.^.	WP_013320740_1^WP_013320740_1^Q:37-202,H:258-414^35.5%ID^E:3.7e-21^.^.	RCV18277.1^RCV18277.1^Q:1-237,H:193-429^96.6%ID^E:2.4e-164^.^.	PF00067.23^p450^Cytochrome P450^8-223^E:9.9e-64	.	.	GO:0005506^molecular_function^iron ion binding`GO:0016705^molecular_function^oxidoreductase activity, acting on paired donors, with incorporation or reduction of molecular oxygen`GO:0020037^molecular_function^heme binding`GO:0055114^biological_process^obsolete oxidation-reduction process	K00487
Transcript_257709	sp|Q42602|C89A2_ARATH^sp|Q42602|C89A2_ARATH^Q:1-972,H:166-503^47.661%ID^E:1.93e-90^.^.	Transcript_257709.p2	1-978[+]	sp|Q42602|C89A2_ARATH^sp|Q42602|C89A2_ARATH^Q:1-324,H:166-503^47.661%ID^E:6.01e-97^.^.	Seita.9G408200.1.p^Seita.9G408200.1.p^Q:10-978,H:189-514^74.54%ID^E:4.18e-165^.^.	WP_012937047_1^WP_012937047_1^Q:1-897,H:128-406^26.2%ID^E:3.6e-20^.^.	XP_025798311.1^XP_025798311.1^Q:1-975,H:182-505^82%ID^E:6.3e-187^.^.	Seita.9G408200.1.p^Seita.9G408200.1.p^Q:4-326,H:189-514^74.54%ID^E:3.72e-175^.^.	WP_012937047_1^WP_012937047_1^Q:1-299,H:128-406^26.2%ID^E:2.9e-20^.^.	XP_025798311.1^XP_025798311.1^Q:1-325,H:182-505^82%ID^E:5.4e-187^.^.	PF00067.23^p450^Cytochrome P450^5-314^E:4.4e-63	.	.	GO:0005506^molecular_function^iron ion binding`GO:0016705^molecular_function^oxidoreductase activity, acting on paired donors, with incorporation or reduction of molecular oxygen`GO:0020037^molecular_function^heme binding`GO:0055114^biological_process^obsolete oxidation-reduction process	K24184
Transcript_258750	sp|Q9LUC6|C7A14_ARATH^sp|Q9LUC6|C7A14_ARATH^Q:1-1449,H:32-512^56.108%ID^E:0^.^.	Transcript_258750.p1	118-1452[+]	sp|Q9LUC6|C7A14_ARATH^sp|Q9LUC6|C7A14_ARATH^Q:1-444,H:71-512^56.757%ID^E:0^.^.	Seita.5G234700.2.p^Seita.5G234700.2.p^Q:1-1452,H:64-549^90.535%ID^E:0^.^.	WP_012684730_1^WP_012684730_1^Q:160-1446,H:28-445^30.8%ID^E:6.2e-60^.^.	XP_002455992.1^XP_002455992.1^Q:1-1449,H:40-523^91.3%ID^E:0^.^.	Seita.5G234700.2.p^Seita.5G234700.2.p^Q:1-445,H:103-549^91.051%ID^E:0^.^.	WP_012684730_1^WP_012684730_1^Q:15-443,H:28-445^30.8%ID^E:1.2e-60^.^.	XP_002455992.1^XP_002455992.1^Q:1-444,H:79-523^91.5%ID^E:4.7e-307^.^.	PF00067.23^p450^Cytochrome P450^16-419^E:3.2e-88	.	.	GO:0005506^molecular_function^iron ion binding`GO:0016705^molecular_function^oxidoreductase activity, acting on paired donors, with incorporation or reduction of molecular oxygen`GO:0020037^molecular_function^heme binding`GO:0055114^biological_process^obsolete oxidation-reduction process	.
Transcript_259572	sp|Q9LZ31|C77A4_ARATH^sp|Q9LZ31|C77A4_ARATH^Q:257-1657,H:53-511^58.458%ID^E:0^.^.	Transcript_259572.p1	95-1672[+]	sp|O48928|C77A3_SOYBN^sp|O48928|C77A3_SOYBN^Q:6-522,H:2-507^53.668%ID^E:0^.^.	Seita.7G088100.1.p^Seita.7G088100.1.p^Q:257-1672,H:62-535^87.975%ID^E:0^.^.	WP_015187329_1^WP_015187329_1^Q:227-1576,H:9-422^23.9%ID^E:6.3e-20^.^.	RLM64369.1^RLM64369.1^Q:2-1669,H:109-665^84.6%ID^E:0^.^.	Seita.7G088100.1.p^Seita.7G088100.1.p^Q:1-526,H:8-535^86.174%ID^E:0^.^.	WP_015187329_1^WP_015187329_1^Q:45-494,H:9-422^23.9%ID^E:3.4e-20^.^.	CAD6261033.1^CAD6261033.1^Q:8-525,H:7-525^89%ID^E:0^.^.	PF00067.23^p450^Cytochrome P450^44-507^E:4.8e-96	.	ExpAA=32.21^PredHel=1^Topology=o10-32i	GO:0005506^molecular_function^iron ion binding`GO:0016705^molecular_function^oxidoreductase activity, acting on paired donors, with incorporation or reduction of molecular oxygen`GO:0020037^molecular_function^heme binding`GO:0055114^biological_process^obsolete oxidation-reduction process	K21995
Transcript_259575	sp|Q0J185|ABAH3_ORYSJ^sp|Q0J185|ABAH3_ORYSJ^Q:127-1356,H:1-409^88.406%ID^E:0^.^.	Transcript_259575.p1	1-1359[+]	sp|Q0J185|ABAH3_ORYSJ^sp|Q0J185|ABAH3_ORYSJ^Q:43-452,H:1-409^88.406%ID^E:0^.^.	Seita.2G229900.1.p^Seita.2G229900.1.p^Q:127-1356,H:1-411^88.136%ID^E:0^.^.	WP_095981653_1^WP_095981653_1^Q:253-1350,H:71-426^31.2%ID^E:1e-48^.^.	XP_040383443.1^XP_040383443.1^Q:130-1356,H:3-405^89.5%ID^E:2.7e-261^.^.	Seita.2G229900.1.p^Seita.2G229900.1.p^Q:43-452,H:1-411^88.136%ID^E:0^.^.	WP_095981653_1^WP_095981653_1^Q:85-450,H:71-426^31.2%ID^E:2.3e-50^.^.	XP_040383443.1^XP_040383443.1^Q:44-452,H:3-405^89.5%ID^E:1.5e-264^.^.	PF00067.23^p450^Cytochrome P450^88-451^E:9.2e-57	.	ExpAA=29.86^PredHel=1^Topology=o42-64i	GO:0005506^molecular_function^iron ion binding`GO:0016705^molecular_function^oxidoreductase activity, acting on paired donors, with incorporation or reduction of molecular oxygen`GO:0020037^molecular_function^heme binding`GO:0055114^biological_process^obsolete oxidation-reduction process	K09843
Transcript_261041	sp|Q6F4F5|C724B_ORYSJ^sp|Q6F4F5|C724B_ORYSJ^Q:3-320,H:268-373^85.849%ID^E:7.76e-59^.^.	Transcript_261041.p1	3-320[+]	sp|Q6F4F5|C724B_ORYSJ^sp|Q6F4F5|C724B_ORYSJ^Q:1-106,H:268-373^85.849%ID^E:6.99e-59^.^.	Seita.7G132100.1.p^Seita.7G132100.1.p^Q:3-320,H:273-378^91.509%ID^E:5.83e-66^.^.	WP_054049430_1^WP_054049430_1^Q:18-254,H:237-311^34.2%ID^E:8e-05^.^.	XP_004975917.1^XP_004975917.1^Q:3-320,H:273-378^91.5%ID^E:1.1e-57^.^.	Seita.7G132100.1.p^Seita.7G132100.1.p^Q:1-106,H:273-378^91.509%ID^E:5.25e-66^.^.	WP_054049430_1^WP_054049430_1^Q:6-84,H:237-311^34.2%ID^E:8e-05^.^.	XP_004975917.1^XP_004975917.1^Q:1-106,H:273-378^91.5%ID^E:1.1e-57^.^.	PF00067.23^p450^Cytochrome P450^5-105^E:2.4e-16	.	ExpAA=19.36^PredHel=1^Topology=o15-37i	GO:0005506^molecular_function^iron ion binding`GO:0016705^molecular_function^oxidoreductase activity, acting on paired donors, with incorporation or reduction of molecular oxygen`GO:0020037^molecular_function^heme binding`GO:0055114^biological_process^obsolete oxidation-reduction process	K12639
Transcript_263436	sp|Q42602|C89A2_ARATH^sp|Q42602|C89A2_ARATH^Q:1202-207,H:164-493^56.287%ID^E:6.33e-104^.^.	Transcript_263436.p1	147-1211[-]	sp|Q42602|C89A2_ARATH^sp|Q42602|C89A2_ARATH^Q:4-346,H:164-504^56.232%ID^E:2.12e-123^.^.	Seita.9G192600.1.p^Seita.9G192600.1.p^Q:1202-147,H:166-518^88.102%ID^E:0^.^.	APR79856_1^APR79856_1^Q:1130-174,H:142-434^27.5%ID^E:3.6e-21^.^.	RLN43071.1^RLN43071.1^Q:1211-168,H:165-510^90.2%ID^E:1.3e-227^.^.	Seita.9G192600.1.p^Seita.9G192600.1.p^Q:4-355,H:166-518^88.102%ID^E:0^.^.	APR79856_1^APR79856_1^Q:28-353,H:142-441^27.2%ID^E:1.3e-21^.^.	RLN43071.1^RLN43071.1^Q:1-348,H:165-510^90.2%ID^E:2e-228^.^.	PF00067.23^p450^Cytochrome P450^13-336^E:4.9e-72	sigP:1^29^0.495^YES	.	GO:0005506^molecular_function^iron ion binding`GO:0016705^molecular_function^oxidoreductase activity, acting on paired donors, with incorporation or reduction of molecular oxygen`GO:0020037^molecular_function^heme binding`GO:0055114^biological_process^obsolete oxidation-reduction process	K24184
Transcript_263744	sp|Q9LZ31|C77A4_ARATH^sp|Q9LZ31|C77A4_ARATH^Q:271-1671,H:53-511^58.458%ID^E:0^.^.	Transcript_263744.p1	115-1686[+]	sp|O48928|C77A3_SOYBN^sp|O48928|C77A3_SOYBN^Q:7-520,H:5-507^54.457%ID^E:0^.^.	Seita.7G088100.1.p^Seita.7G088100.1.p^Q:271-1686,H:62-535^87.975%ID^E:0^.^.	WP_015187329_1^WP_015187329_1^Q:241-1590,H:9-422^23.9%ID^E:6.5e-20^.^.	RLM64369.1^RLM64369.1^Q:37-1683,H:117-665^86.1%ID^E:0^.^.	Seita.7G088100.1.p^Seita.7G088100.1.p^Q:31-524,H:40-535^88.306%ID^E:0^.^.	WP_015187329_1^WP_015187329_1^Q:43-492,H:9-422^23.9%ID^E:3.4e-20^.^.	CAD6261033.1^CAD6261033.1^Q:8-523,H:9-525^89.4%ID^E:0^.^.	PF00067.23^p450^Cytochrome P450^42-505^E:4.8e-96	.	ExpAA=26.23^PredHel=1^Topology=i7-29o	GO:0005506^molecular_function^iron ion binding`GO:0016705^molecular_function^oxidoreductase activity, acting on paired donors, with incorporation or reduction of molecular oxygen`GO:0020037^molecular_function^heme binding`GO:0055114^biological_process^obsolete oxidation-reduction process	K21995
Transcript_264882	sp|Q43257|C71C4_MAIZE^sp|Q43257|C71C4_MAIZE^Q:229-1683,H:67-527^55.556%ID^E:1.88e-171^.^.	Transcript_264882.p1	715-1725[+]	sp|Q43250|C71C1_MAIZE^sp|Q43250|C71C1_MAIZE^Q:1-335,H:197-530^54.599%ID^E:7.18e-136^.^.	Seita.6G004100.1.p^Seita.6G004100.1.p^Q:193-1683,H:45-517^76.846%ID^E:0^.^.	WP_128476056_1^WP_128476056_1^Q:232-1689,H:32-472^25.3%ID^E:1.4e-24^.^.	XP_025821676.1^XP_025821676.1^Q:181-1713,H:52-533^78.7%ID^E:3.4e-279^.^.	Seita.5G085000.1.p^Seita.5G085000.1.p^Q:1-337,H:208-544^82.596%ID^E:0^.^.	WP_128476056_1^WP_128476056_1^Q:29-325,H:187-472^28.5%ID^E:1.5e-23^.^.	XP_025821676.1^XP_025821676.1^Q:1-333,H:203-533^85.6%ID^E:5e-205^.^.	PF00067.23^p450^Cytochrome P450^1-325^E:2.1e-74	.	.	GO:0005506^molecular_function^iron ion binding`GO:0016705^molecular_function^oxidoreductase activity, acting on paired donors, with incorporation or reduction of molecular oxygen`GO:0020037^molecular_function^heme binding`GO:0055114^biological_process^obsolete oxidation-reduction process	.
Transcript_265389	sp|Q42602|C89A2_ARATH^sp|Q42602|C89A2_ARATH^Q:11-1045,H:164-506^56.196%ID^E:3.6e-107^.^.	Transcript_265389.p1	2-1048[+]	sp|Q42602|C89A2_ARATH^sp|Q42602|C89A2_ARATH^Q:4-348,H:164-506^56.484%ID^E:7.59e-122^.^.	Seita.9G192600.1.p^Seita.9G192600.1.p^Q:11-1045,H:166-511^85.549%ID^E:0^.^.	WP_013879284_1^WP_013879284_1^Q:428-1036,H:272-462^33%ID^E:6.5e-22^.^.	RLN43071.1^RLN43071.1^Q:2-1042,H:165-509^86.5%ID^E:3.5e-216^.^.	Seita.9G192600.1.p^Seita.9G192600.1.p^Q:4-348,H:166-511^85.549%ID^E:0^.^.	WP_013879284_1^WP_013879284_1^Q:143-325,H:272-444^34.4%ID^E:3.8e-22^.^.	RLN43071.1^RLN43071.1^Q:1-347,H:165-509^86.5%ID^E:1.1e-216^.^.	PF00067.23^p450^Cytochrome P450^13-342^E:3.7e-73	sigP:1^29^0.495^YES	.	GO:0005506^molecular_function^iron ion binding`GO:0016705^molecular_function^oxidoreductase activity, acting on paired donors, with incorporation or reduction of molecular oxygen`GO:0020037^molecular_function^heme binding`GO:0055114^biological_process^obsolete oxidation-reduction process	K24184
Transcript_265587	sp|Q93VK5|LUT5_ARATH^sp|Q93VK5|LUT5_ARATH^Q:273-1271,H:174-506^82.282%ID^E:0^.^.`sp|Q93VK5|LUT5_ARATH^sp|Q93VK5|LUT5_ARATH^Q:4-174,H:118-174^80.702%ID^E:1.73e-21^.^.	Transcript_265587.p1	240-1307[+]	sp|Q93VK5|LUT5_ARATH^sp|Q93VK5|LUT5_ARATH^Q:12-344,H:174-506^82.282%ID^E:0^.^.	Seita.1G367300.1.p^Seita.1G367300.1.p^Q:273-1271,H:207-539^94.294%ID^E:0^.^.`Seita.1G367300.1.p^Seita.1G367300.1.p^Q:1-174,H:150-207^93.103%ID^E:4.61e-27^.^.	WP_095978961_1^WP_095978961_1^Q:282-1223,H:78-377^32.5%ID^E:1.8e-48^.^.	TVU27697.1^TVU27697.1^Q:273-1271,H:195-527^96.1%ID^E:5.4e-231^.^.	Seita.1G367300.1.p^Seita.1G367300.1.p^Q:12-344,H:207-539^94.294%ID^E:0^.^.	WP_095978961_1^WP_095978961_1^Q:15-328,H:78-377^32.5%ID^E:1.9e-49^.^.	TVU27697.1^TVU27697.1^Q:12-344,H:195-527^96.1%ID^E:1.3e-232^.^.	PF00067.23^p450^Cytochrome P450^19-329^E:8e-61	.	.	GO:0005506^molecular_function^iron ion binding`GO:0016705^molecular_function^oxidoreductase activity, acting on paired donors, with incorporation or reduction of molecular oxygen`GO:0020037^molecular_function^heme binding`GO:0055114^biological_process^obsolete oxidation-reduction process	K15747
Transcript_266656	sp|Q43078|C97B1_PEA^sp|Q43078|C97B1_PEA^Q:132-932,H:148-412^78.358%ID^E:1.53e-148^.^.	Transcript_266656.p1	270-959[+]	sp|Q43078|C97B1_PEA^sp|Q43078|C97B1_PEA^Q:1-221,H:191-412^80.18%ID^E:2.73e-125^.^.	Seita.1G070400.3.p^Seita.1G070400.3.p^Q:120-932,H:135-397^90.775%ID^E:1.49e-173^.^.	WP_129889112_1^WP_129889112_1^Q:132-929,H:126-363^28.4%ID^E:3.9e-23^.^.	TVU32783.1^TVU32783.1^Q:120-947,H:208-479^90.6%ID^E:3.1e-166^.^.	Seita.1G070400.3.p^Seita.1G070400.3.p^Q:1-221,H:181-397^91.855%ID^E:3.85e-144^.^.	NP_845528_1^NP_845528_1^Q:32-221,H:142-318^30.1%ID^E:1.8e-18^.^.	TVU32783.1^TVU32783.1^Q:1-221,H:254-474^94.1%ID^E:8.8e-137^.^.	PF00067.23^p450^Cytochrome P450^19-222^E:3.9e-26	.	.	GO:0005506^molecular_function^iron ion binding`GO:0016705^molecular_function^oxidoreductase activity, acting on paired donors, with incorporation or reduction of molecular oxygen`GO:0020037^molecular_function^heme binding`GO:0055114^biological_process^obsolete oxidation-reduction process	K24543
Transcript_269230	sp|O65012|C78A4_PINRA^sp|O65012|C78A4_PINRA^Q:184-1506,H:106-521^25.442%ID^E:5.91e-21^.^.	Transcript_269230.p1	1-1590[+]	sp|O65012|C78A4_PINRA^sp|O65012|C78A4_PINRA^Q:62-502,H:106-521^25.442%ID^E:1.61e-21^.^.	Seita.2G411800.1.p^Seita.2G411800.1.p^Q:100-1590,H:76-572^80.08%ID^E:0^.^.	WP_080807392_1^WP_080807392_1^Q:97-1527,H:15-446^24.2%ID^E:4.5e-28^.^.	XP_004958510.1^XP_004958510.1^Q:7-1587,H:45-571^80.8%ID^E:1.2e-306^.^.	Seita.2G411800.1.p^Seita.2G411800.1.p^Q:3-530,H:45-572^80.871%ID^E:0^.^.	WP_080807392_1^WP_080807392_1^Q:33-509,H:15-446^24.2%ID^E:1.7e-28^.^.	XP_004958510.1^XP_004958510.1^Q:3-529,H:45-571^80.8%ID^E:6.4e-309^.^.	PF00067.23^p450^Cytochrome P450^53-504^E:3.2e-50	.	ExpAA=22.56^PredHel=1^Topology=i7-26o	GO:0005506^molecular_function^iron ion binding`GO:0016705^molecular_function^oxidoreductase activity, acting on paired donors, with incorporation or reduction of molecular oxygen`GO:0020037^molecular_function^heme binding`GO:0055114^biological_process^obsolete oxidation-reduction process	.
Transcript_269744	sp|Q42797|TCMO_SOYBN^sp|Q42797|TCMO_SOYBN^Q:1694-282,H:28-503^78.361%ID^E:0^.^.	Transcript_269744.p2	270-1775[-]	sp|Q42797|TCMO_SOYBN^sp|Q42797|TCMO_SOYBN^Q:1-498,H:1-503^77.932%ID^E:0^.^.	Seita.3G287400.1.p^Seita.3G287400.1.p^Q:1562-270,H:41-471^95.128%ID^E:0^.^.	WP_013320740_1^WP_013320740_1^Q:1592-378,H:30-414^26%ID^E:2.9e-24^.^.	XP_034586390.1^XP_034586390.1^Q:1775-273,H:1-501^95.2%ID^E:0^.^.	Seita.3G287400.1.p^Seita.3G287400.1.p^Q:1-502,H:1-471^86.282%ID^E:0^.^.	WP_013320740_1^WP_013320740_1^Q:62-466,H:30-414^26%ID^E:1.1e-24^.^.	XP_034586390.1^XP_034586390.1^Q:1-501,H:1-501^95.2%ID^E:0^.^.	PF00067.23^p450^Cytochrome P450^34-487^E:2.4e-108	.	ExpAA=16.59^PredHel=1^Topology=i5-24o	GO:0005506^molecular_function^iron ion binding`GO:0016705^molecular_function^oxidoreductase activity, acting on paired donors, with incorporation or reduction of molecular oxygen`GO:0020037^molecular_function^heme binding`GO:0055114^biological_process^obsolete oxidation-reduction process	K00487
Transcript_270286	sp|Q9LUC6|C7A14_ARATH^sp|Q9LUC6|C7A14_ARATH^Q:1997-3283,H:89-512^54.651%ID^E:4.75e-161^.^.`sp|Q9LUC6|C7A14_ARATH^sp|Q9LUC6|C7A14_ARATH^Q:275-499,H:26-100^43.421%ID^E:3.45e-08^.^.	Transcript_270286.p1	2003-3289[+]	sp|Q9LUC6|C7A14_ARATH^sp|Q9LUC6|C7A14_ARATH^Q:3-427,H:93-512^55.164%ID^E:5.39e-174^.^.	Seita.5G235000.1.p^Seita.5G235000.1.p^Q:2009-3289,H:112-540^87.413%ID^E:0^.^.`Seita.5G235000.1.p^Seita.5G235000.1.p^Q:167-499,H:1-119^77.311%ID^E:7.06e-32^.^.	WP_047854097_1^WP_047854097_1^Q:2030-3283,H:48-457^31%ID^E:2.6e-48^.^.	CAD6230719.1^CAD6230719.1^Q:2009-3286,H:111-536^87.6%ID^E:3.6e-265^.^.	Seita.5G235000.1.p^Seita.5G235000.1.p^Q:3-429,H:112-540^87.646%ID^E:0^.^.	WP_047854097_1^WP_047854097_1^Q:10-427,H:48-457^31%ID^E:1.3e-51^.^.	CAD6230719.1^CAD6230719.1^Q:3-428,H:111-536^87.6%ID^E:4.9e-278^.^.	PF00067.23^p450^Cytochrome P450^3-420^E:3e-81	.	.	GO:0005506^molecular_function^iron ion binding`GO:0016705^molecular_function^oxidoreductase activity, acting on paired donors, with incorporation or reduction of molecular oxygen`GO:0020037^molecular_function^heme binding`GO:0055114^biological_process^obsolete oxidation-reduction process	.
Transcript_270567	sp|Q42797|TCMO_SOYBN^sp|Q42797|TCMO_SOYBN^Q:1700-288,H:28-503^78.361%ID^E:0^.^.	Transcript_270567.p2	276-1781[-]	sp|Q42797|TCMO_SOYBN^sp|Q42797|TCMO_SOYBN^Q:1-498,H:1-503^77.932%ID^E:0^.^.	Seita.3G287400.1.p^Seita.3G287400.1.p^Q:1568-276,H:41-471^95.128%ID^E:0^.^.	WP_013320740_1^WP_013320740_1^Q:1598-384,H:30-414^26%ID^E:2.9e-24^.^.	XP_034586390.1^XP_034586390.1^Q:1781-279,H:1-501^95.2%ID^E:0^.^.	Seita.3G287400.1.p^Seita.3G287400.1.p^Q:1-502,H:1-471^86.282%ID^E:0^.^.	WP_013320740_1^WP_013320740_1^Q:62-466,H:30-414^26%ID^E:1.1e-24^.^.	XP_034586390.1^XP_034586390.1^Q:1-501,H:1-501^95.2%ID^E:0^.^.	PF00067.23^p450^Cytochrome P450^34-487^E:2.4e-108	.	ExpAA=16.59^PredHel=1^Topology=i5-24o	GO:0005506^molecular_function^iron ion binding`GO:0016705^molecular_function^oxidoreductase activity, acting on paired donors, with incorporation or reduction of molecular oxygen`GO:0020037^molecular_function^heme binding`GO:0055114^biological_process^obsolete oxidation-reduction process	K00487
Transcript_270925	sp|Q9LUC6|C7A14_ARATH^sp|Q9LUC6|C7A14_ARATH^Q:506-1555,H:164-512^58.571%ID^E:1.09e-147^.^.`sp|Q9LUC6|C7A14_ARATH^sp|Q9LUC6|C7A14_ARATH^Q:1-423,H:32-171^48.227%ID^E:1.09e-147^.^.	Transcript_270925.p1	479-1558[+]	sp|Q9LUC6|C7A14_ARATH^sp|Q9LUC6|C7A14_ARATH^Q:11-359,H:165-512^58.739%ID^E:1.07e-151^.^.	Seita.5G234700.2.p^Seita.5G234700.2.p^Q:506-1558,H:197-549^91.501%ID^E:0^.^.`Seita.5G234700.2.p^Seita.5G234700.2.p^Q:1-423,H:64-204^85.816%ID^E:0^.^.	WP_012684730_1^WP_012684730_1^Q:602-1552,H:135-445^34.3%ID^E:9.1e-47^.^.	XP_002455992.1^XP_002455992.1^Q:509-1555,H:174-523^91.7%ID^E:3.1e-232^.^.	Seita.5G234700.2.p^Seita.5G234700.2.p^Q:10-360,H:197-549^91.501%ID^E:0^.^.	WP_012684730_1^WP_012684730_1^Q:42-358,H:135-445^34.3%ID^E:1.8e-48^.^.	XP_002455992.1^XP_002455992.1^Q:11-359,H:174-523^91.7%ID^E:1.3e-235^.^.	PF00067.23^p450^Cytochrome P450^12-334^E:3.1e-73	.	.	GO:0005506^molecular_function^iron ion binding`GO:0016705^molecular_function^oxidoreductase activity, acting on paired donors, with incorporation or reduction of molecular oxygen`GO:0020037^molecular_function^heme binding`GO:0055114^biological_process^obsolete oxidation-reduction process	.
Transcript_270934	sp|Q5CCK1|C90A4_ORYSJ^sp|Q5CCK1|C90A4_ORYSJ^Q:1-804,H:156-423^88.806%ID^E:1.34e-177^.^.`sp|Q5CCK1|C90A4_ORYSJ^sp|Q5CCK1|C90A4_ORYSJ^Q:872-1138,H:412-500^79.775%ID^E:9.32e-40^.^.	Transcript_270934.p1	1-915[+]	sp|Q5CCK1|C90A4_ORYSJ^sp|Q5CCK1|C90A4_ORYSJ^Q:1-268,H:156-423^88.806%ID^E:1.39e-179^.^.	Seita.7G318000.1.p^Seita.7G318000.1.p^Q:1-801,H:152-418^92.135%ID^E:0^.^.`Seita.7G318000.1.p^Seita.7G318000.1.p^Q:872-1138,H:408-496^85.393%ID^E:2.65e-44^.^.	WP_014556782_1^WP_014556782_1^Q:43-801,H:139-382^23.2%ID^E:9.3e-11^.^.	TVU50814.1^TVU50814.1^Q:1-801,H:154-420^93.3%ID^E:8e-172^.^.	Seita.7G318000.1.p^Seita.7G318000.1.p^Q:1-267,H:152-418^92.135%ID^E:0^.^.	WP_014556782_1^WP_014556782_1^Q:15-267,H:139-382^23.2%ID^E:3.4e-11^.^.	TVU50814.1^TVU50814.1^Q:1-267,H:154-420^93.3%ID^E:1.1e-173^.^.	PF00067.23^p450^Cytochrome P450^26-267^E:4.6e-39	.	.	GO:0005506^molecular_function^iron ion binding`GO:0016705^molecular_function^oxidoreductase activity, acting on paired donors, with incorporation or reduction of molecular oxygen`GO:0020037^molecular_function^heme binding`GO:0055114^biological_process^obsolete oxidation-reduction process	K09588
Transcript_271122	sp|Q43257|C71C4_MAIZE^sp|Q43257|C71C4_MAIZE^Q:395-1837,H:77-530^53.638%ID^E:2.67e-160^.^.	Transcript_271122.p1	857-1870[+]	sp|Q43250|C71C1_MAIZE^sp|Q43250|C71C1_MAIZE^Q:1-336,H:197-530^53.55%ID^E:7.41e-133^.^.	Seita.6G004100.1.p^Seita.6G004100.1.p^Q:314-1837,H:37-520^78.039%ID^E:0^.^.	WP_012408123_1^WP_012408123_1^Q:365-1825,H:7-441^23.2%ID^E:1.6e-26^.^.	XP_040257329.1^XP_040257329.1^Q:206-1867,H:3-537^75.6%ID^E:7.3e-295^.^.	Seita.6G004100.1.p^Seita.6G004100.1.p^Q:1-336,H:194-529^80.178%ID^E:0^.^.	WP_128476056_1^WP_128476056_1^Q:29-319,H:187-462^28.2%ID^E:4.4e-24^.^.	XP_025821676.1^XP_025821676.1^Q:1-334,H:203-533^81.4%ID^E:4.1e-197^.^.	PF00067.23^p450^Cytochrome P450^1-321^E:7.9e-74	.	.	GO:0005506^molecular_function^iron ion binding`GO:0016705^molecular_function^oxidoreductase activity, acting on paired donors, with incorporation or reduction of molecular oxygen`GO:0020037^molecular_function^heme binding`GO:0055114^biological_process^obsolete oxidation-reduction process	.
Transcript_271295	sp|Q9LUC6|C7A14_ARATH^sp|Q9LUC6|C7A14_ARATH^Q:763-1812,H:164-512^58.571%ID^E:2.01e-141^.^.`sp|Q9LUC6|C7A14_ARATH^sp|Q9LUC6|C7A14_ARATH^Q:303-680,H:47-171^46.032%ID^E:2.01e-141^.^.	Transcript_271295.p1	736-1815[+]	sp|Q9LUC6|C7A14_ARATH^sp|Q9LUC6|C7A14_ARATH^Q:11-359,H:165-512^58.739%ID^E:1.93e-151^.^.	Seita.5G234700.2.p^Seita.5G234700.2.p^Q:763-1815,H:197-549^91.218%ID^E:0^.^.`Seita.5G234700.2.p^Seita.5G234700.2.p^Q:87-680,H:7-204^79.293%ID^E:0^.^.	WP_012684730_1^WP_012684730_1^Q:859-1809,H:135-445^34.3%ID^E:1.6e-46^.^.	XP_002455992.1^XP_002455992.1^Q:766-1812,H:174-523^91.4%ID^E:3.8e-231^.^.	Seita.5G234700.2.p^Seita.5G234700.2.p^Q:10-360,H:197-549^91.218%ID^E:0^.^.	WP_012684730_1^WP_012684730_1^Q:42-358,H:135-445^34.3%ID^E:1.3e-48^.^.	XP_002455992.1^XP_002455992.1^Q:11-359,H:174-523^91.4%ID^E:1.9e-235^.^.	PF00067.23^p450^Cytochrome P450^12-334^E:3.7e-73	.	.	GO:0005506^molecular_function^iron ion binding`GO:0016705^molecular_function^oxidoreductase activity, acting on paired donors, with incorporation or reduction of molecular oxygen`GO:0020037^molecular_function^heme binding`GO:0055114^biological_process^obsolete oxidation-reduction process	.
Transcript_271652	sp|O48956|C98A1_SORBI^sp|O48956|C98A1_SORBI^Q:3-1325,H:71-512^95.023%ID^E:0^.^.	Transcript_271652.p1	3-1328[+]	sp|O48956|C98A1_SORBI^sp|O48956|C98A1_SORBI^Q:1-441,H:71-512^95.023%ID^E:0^.^.	Seita.3G194300.1.p^Seita.3G194300.1.p^Q:3-1328,H:71-513^94.808%ID^E:0^.^.	WP_103427479_1^WP_103427479_1^Q:420-1232,H:163-429^28.4%ID^E:2e-23^.^.	XP_039837740.1^XP_039837740.1^Q:3-1325,H:71-512^95.5%ID^E:3.60000000000001e-310^.^.	Seita.3G194300.1.p^Seita.3G194300.1.p^Q:1-442,H:71-513^94.808%ID^E:0^.^.	WP_103427479_1^WP_103427479_1^Q:140-410,H:163-429^28.4%ID^E:9.3e-24^.^.	XP_039837740.1^XP_039837740.1^Q:1-441,H:71-512^95.5%ID^E:1.19999999999999e-310^.^.	PF00067.23^p450^Cytochrome P450^5-409^E:1.2e-96	.	.	GO:0005506^molecular_function^iron ion binding`GO:0016705^molecular_function^oxidoreductase activity, acting on paired donors, with incorporation or reduction of molecular oxygen`GO:0020037^molecular_function^heme binding`GO:0055114^biological_process^obsolete oxidation-reduction process	K09754
Transcript_272389	sp|Q9LUC5|C7A15_ARATH^sp|Q9LUC5|C7A15_ARATH^Q:76-1179,H:153-512^57.724%ID^E:1.24e-149^.^.	Transcript_272389.p1	40-1182[+]	sp|Q9LUC5|C7A15_ARATH^sp|Q9LUC5|C7A15_ARATH^Q:13-380,H:153-512^57.724%ID^E:1.53e-152^.^.	Seita.5G234500.1.p^Seita.5G234500.1.p^Q:76-1182,H:157-519^85.366%ID^E:0^.^.	WP_012684730_1^WP_012684730_1^Q:157-1176,H:121-445^32.7%ID^E:5.7e-50^.^.	XP_034595910.1^XP_034595910.1^Q:76-1179,H:157-517^85.6%ID^E:1.5e-223^.^.	Seita.5G234500.1.p^Seita.5G234500.1.p^Q:13-381,H:157-519^85.366%ID^E:0^.^.	WP_012684730_1^WP_012684730_1^Q:40-379,H:121-445^32.7%ID^E:1.4e-51^.^.	XP_034595910.1^XP_034595910.1^Q:13-380,H:157-517^85.6%ID^E:2.3e-226^.^.	PF00067.23^p450^Cytochrome P450^20-356^E:4.8e-71	.	.	GO:0005506^molecular_function^iron ion binding`GO:0016705^molecular_function^oxidoreductase activity, acting on paired donors, with incorporation or reduction of molecular oxygen`GO:0020037^molecular_function^heme binding`GO:0055114^biological_process^obsolete oxidation-reduction process	.
Transcript_272420	sp|Q7X7X4|C99A2_ORYSJ^sp|Q7X7X4|C99A2_ORYSJ^Q:1-978,H:174-505^77.41%ID^E:0^.^.	Transcript_272420.p1	1-978[+]	sp|Q7X7X4|C99A2_ORYSJ^sp|Q7X7X4|C99A2_ORYSJ^Q:1-326,H:174-505^77.41%ID^E:0^.^.	Seita.2G145900.2.p^Seita.2G145900.2.p^Q:1-978,H:150-475^81.595%ID^E:0^.^.	WP_015898038_1^WP_015898038_1^Q:268-957,H:215-442^33.8%ID^E:3.7e-29^.^.	TKW32164.1^TKW32164.1^Q:1-978,H:7-332^81.3%ID^E:5.8e-200^.^.	Seita.2G145900.2.p^Seita.2G145900.2.p^Q:1-326,H:150-475^81.595%ID^E:0^.^.	WP_015898038_1^WP_015898038_1^Q:90-319,H:215-442^33.8%ID^E:3.7e-29^.^.	TKW32164.1^TKW32164.1^Q:1-326,H:7-332^81.3%ID^E:5.8e-200^.^.	PF00067.23^p450^Cytochrome P450^2-322^E:1.9e-66	.	.	GO:0005506^molecular_function^iron ion binding`GO:0016705^molecular_function^oxidoreductase activity, acting on paired donors, with incorporation or reduction of molecular oxygen`GO:0020037^molecular_function^heme binding`GO:0055114^biological_process^obsolete oxidation-reduction process	.
Transcript_274023	sp|Q7XHW5|C14B1_ORYSJ^sp|Q7XHW5|C14B1_ORYSJ^Q:2-592,H:180-390^70.142%ID^E:7.01e-86^.^.	Transcript_274023.p1	2-592[+]	sp|Q7XHW5|C14B1_ORYSJ^sp|Q7XHW5|C14B1_ORYSJ^Q:1-197,H:180-390^70.616%ID^E:1.92e-89^.^.	Seita.2G434000.3.p^Seita.2G434000.3.p^Q:2-592,H:110-314^80%ID^E:1.19e-102^.^.	WP_106470877_1^WP_106470877_1^Q:53-586,H:134-312^30.1%ID^E:1.4e-12^.^.	RLN34875.1^RLN34875.1^Q:2-592,H:175-375^82.1%ID^E:9.8e-106^.^.	Seita.2G434000.3.p^Seita.2G434000.3.p^Q:1-197,H:110-314^80%ID^E:5.1e-109^.^.	WP_106470877_1^WP_106470877_1^Q:18-195,H:134-312^30.1%ID^E:1.4e-12^.^.	RLN34875.1^RLN34875.1^Q:1-197,H:175-375^82.1%ID^E:9.8e-106^.^.	PF00067.23^p450^Cytochrome P450^3-197^E:6.4e-22	.	.	GO:0005506^molecular_function^iron ion binding`GO:0016705^molecular_function^oxidoreductase activity, acting on paired donors, with incorporation or reduction of molecular oxygen`GO:0020037^molecular_function^heme binding`GO:0055114^biological_process^obsolete oxidation-reduction process	.
Transcript_274266	sp|O48956|C98A1_SORBI^sp|O48956|C98A1_SORBI^Q:138-782,H:298-512^91.628%ID^E:1.95e-141^.^.	Transcript_274266.p1	42-785[+]	sp|O48956|C98A1_SORBI^sp|O48956|C98A1_SORBI^Q:33-247,H:298-512^91.628%ID^E:2.3e-144^.^.	Seita.3G194300.1.p^Seita.3G194300.1.p^Q:138-785,H:298-513^89.815%ID^E:4.31e-140^.^.	WP_103427479_1^WP_103427479_1^Q:141-686,H:254-429^33.5%ID^E:9e-24^.^.	OEL12970.1^OEL12970.1^Q:135-782,H:328-543^93.1%ID^E:1.3e-139^.^.	Seita.3G194300.1.p^Seita.3G194300.1.p^Q:33-248,H:298-513^89.815%ID^E:6.01e-143^.^.	WP_103427479_1^WP_103427479_1^Q:34-215,H:254-429^33.5%ID^E:4.6e-25^.^.	OEL12970.1^OEL12970.1^Q:32-247,H:328-543^93.1%ID^E:4.9e-142^.^.	PF00067.23^p450^Cytochrome P450^31-217^E:1.6e-70	.	.	GO:0005506^molecular_function^iron ion binding`GO:0016705^molecular_function^oxidoreductase activity, acting on paired donors, with incorporation or reduction of molecular oxygen`GO:0020037^molecular_function^heme binding`GO:0055114^biological_process^obsolete oxidation-reduction process	K09754
Transcript_274566	sp|P24465|C71A1_PERAE^sp|P24465|C71A1_PERAE^Q:395-1792,H:40-498^46.398%ID^E:1.01e-108^.^.	Transcript_274566.p1	188-1810[+]	sp|P37117|C71A4_SOLME^sp|P37117|C71A4_SOLME^Q:45-538,H:26-506^43.662%ID^E:3.05e-142^.^.	Seita.5G010100.1.p^Seita.5G010100.1.p^Q:428-1804,H:55-510^70.996%ID^E:0^.^.	WP_012408123_1^WP_012408123_1^Q:365-1792,H:7-451^24.9%ID^E:1.6e-25^.^.	XP_025819176.1^XP_025819176.1^Q:365-1804,H:32-510^72.7%ID^E:1e-239^.^.	Seita.5G010300.1.p^Seita.5G010300.1.p^Q:59-541,H:32-515^70.697%ID^E:0^.^.	WP_012408123_1^WP_012408123_1^Q:60-527,H:7-443^24.9%ID^E:1.1e-25^.^.	XP_025819176.1^XP_025819176.1^Q:60-539,H:32-510^72.7%ID^E:2.9e-241^.^.	PF00067.23^p450^Cytochrome P450^62-513^E:4.8e-89	.	ExpAA=33.31^PredHel=1^Topology=i20-42o	GO:0005506^molecular_function^iron ion binding`GO:0016705^molecular_function^oxidoreductase activity, acting on paired donors, with incorporation or reduction of molecular oxygen`GO:0020037^molecular_function^heme binding`GO:0055114^biological_process^obsolete oxidation-reduction process	.
Transcript_274853	sp|Q7XYS3|C74A2_ORYSJ^sp|Q7XYS3|C74A2_ORYSJ^Q:161-1537,H:16-471^78.525%ID^E:0^.^.	Transcript_274853.p1	110-1555[+]	sp|Q7XYS3|C74A2_ORYSJ^sp|Q7XYS3|C74A2_ORYSJ^Q:12-476,H:10-471^78.801%ID^E:0^.^.	Seita.9G483700.1.p^Seita.9G483700.1.p^Q:161-1549,H:19-481^88.769%ID^E:0^.^.	.	QHA94737.1^QHA94737.1^Q:110-1549,H:1-480^90.6%ID^E:0^.^.	Seita.9G483700.1.p^Seita.9G483700.1.p^Q:1-480,H:1-481^88.15%ID^E:0^.^.	.	QHA94737.1^QHA94737.1^Q:1-480,H:1-480^90.6%ID^E:0^.^.	PF00067.23^p450^Cytochrome P450^301-451^E:9.4e-14	.	.	GO:0005506^molecular_function^iron ion binding`GO:0016705^molecular_function^oxidoreductase activity, acting on paired donors, with incorporation or reduction of molecular oxygen`GO:0020037^molecular_function^heme binding`GO:0055114^biological_process^obsolete oxidation-reduction process	K01723
Transcript_276556	sp|H1A988|C7254_GLYUR^sp|H1A988|C7254_GLYUR^Q:480-1790,H:98-503^25.336%ID^E:1.2e-19^.^.	Transcript_276556.p1	153-1799[+]	sp|Q64464|CP3AD_MOUSE^sp|Q64464|CP3AD_MOUSE^Q:58-538,H:11-466^24.449%ID^E:3.11e-21^.^.	Seita.2G411800.1.p^Seita.2G411800.1.p^Q:240-1766,H:30-538^81.336%ID^E:0^.^.	WP_080807392_1^WP_080807392_1^Q:375-1766,H:15-431^24.1%ID^E:2.9e-28^.^.	XP_004958510.1^XP_004958510.1^Q:153-1766,H:1-538^81.2%ID^E:0^.^.	Seita.2G411800.1.p^Seita.2G411800.1.p^Q:1-538,H:1-538^81.227%ID^E:0^.^.	WP_080807392_1^WP_080807392_1^Q:75-538,H:15-431^24.1%ID^E:1.5e-28^.^.	XP_004958510.1^XP_004958510.1^Q:1-538,H:1-538^81.2%ID^E:0^.^.	PF00067.23^p450^Cytochrome P450^97-539^E:1.3e-49	.	ExpAA=47.81^PredHel=2^Topology=o15-37i49-68o	GO:0005506^molecular_function^iron ion binding`GO:0016705^molecular_function^oxidoreductase activity, acting on paired donors, with incorporation or reduction of molecular oxygen`GO:0020037^molecular_function^heme binding`GO:0055114^biological_process^obsolete oxidation-reduction process	.
Transcript_276719	sp|Q9LUC6|C7A14_ARATH^sp|Q9LUC6|C7A14_ARATH^Q:275-1843,H:26-512^50.191%ID^E:0^.^.	Transcript_276719.p1	167-1396[+]	sp|Q9LUC6|C7A14_ARATH^sp|Q9LUC6|C7A14_ARATH^Q:34-390,H:23-373^52.235%ID^E:8.35e-127^.^.	Seita.5G235000.1.p^Seita.5G235000.1.p^Q:167-1849,H:1-540^81.404%ID^E:0^.^.	WP_047854097_1^WP_047854097_1^Q:446-1843,H:30-457^29%ID^E:1.6e-45^.^.	XP_004969236.1^XP_004969236.1^Q:167-1846,H:1-539^81.2%ID^E:0^.^.	Seita.5G235000.1.p^Seita.5G235000.1.p^Q:1-388,H:1-397^84.383%ID^E:0^.^.	WP_012684730_1^WP_012684730_1^Q:82-387,H:11-305^27%ID^E:1.7e-20^.^.	XP_004969236.1^XP_004969236.1^Q:1-388,H:1-397^83.9%ID^E:7e-241^.^.	PF00067.23^p450^Cytochrome P450^97-390^E:2.6e-41	.	.	GO:0005506^molecular_function^iron ion binding`GO:0016705^molecular_function^oxidoreductase activity, acting on paired donors, with incorporation or reduction of molecular oxygen`GO:0020037^molecular_function^heme binding`GO:0055114^biological_process^obsolete oxidation-reduction process	.
Transcript_276759	sp|Q9LUC5|C7A15_ARATH^sp|Q9LUC5|C7A15_ARATH^Q:3-1205,H:147-512^52.12%ID^E:3.36e-149^.^.	Transcript_276759.p1	3-758[+]	sp|Q9LUC5|C7A15_ARATH^sp|Q9LUC5|C7A15_ARATH^Q:1-232,H:147-373^56.897%ID^E:2.59e-90^.^.	Seita.5G235000.1.p^Seita.5G235000.1.p^Q:3-1211,H:167-540^82.222%ID^E:0^.^.	WP_129889112_1^WP_129889112_1^Q:6-1202,H:150-501^27.9%ID^E:6.6e-41^.^.	CAD6230719.1^CAD6230719.1^Q:3-1208,H:166-536^82.8%ID^E:1.6e-235^.^.	Seita.5G235000.1.p^Seita.5G235000.1.p^Q:1-230,H:167-397^87.5%ID^E:9.94e-143^.^.	WP_047859842_1^WP_047859842_1^Q:2-232,H:96-313^32.2%ID^E:1.2e-22^.^.	KAF8675958.1^KAF8675958.1^Q:1-232,H:58-288^85.8%ID^E:5.9e-140^.^.	PF00067.23^p450^Cytochrome P450^1-232^E:3.1e-33	.	.	GO:0005506^molecular_function^iron ion binding`GO:0016705^molecular_function^oxidoreductase activity, acting on paired donors, with incorporation or reduction of molecular oxygen`GO:0020037^molecular_function^heme binding`GO:0055114^biological_process^obsolete oxidation-reduction process	.
Transcript_276989	sp|Q43078|C97B1_PEA^sp|Q43078|C97B1_PEA^Q:132-1019,H:148-441^79.125%ID^E:1.44e-167^.^.	Transcript_276989.p1	270-1067[+]	sp|Q43078|C97B1_PEA^sp|Q43078|C97B1_PEA^Q:1-250,H:191-441^80.876%ID^E:4.92e-145^.^.	Seita.1G070400.3.p^Seita.1G070400.3.p^Q:120-1019,H:135-426^91.333%ID^E:0^.^.	WP_129889112_1^WP_129889112_1^Q:132-1019,H:126-393^29.5%ID^E:6.8e-28^.^.	TVU32783.1^TVU32783.1^Q:120-1019,H:208-503^93.7%ID^E:2.9e-187^.^.	Seita.1G070400.3.p^Seita.1G070400.3.p^Q:1-250,H:181-426^92.4%ID^E:2.87e-165^.^.	NP_845528_1^NP_845528_1^Q:32-236,H:142-333^32.2%ID^E:7e-24^.^.	TVU32783.1^TVU32783.1^Q:1-250,H:254-503^95.6%ID^E:5.8e-159^.^.	PF00067.23^p450^Cytochrome P450^19-252^E:5.2e-35	.	.	GO:0005506^molecular_function^iron ion binding`GO:0016705^molecular_function^oxidoreductase activity, acting on paired donors, with incorporation or reduction of molecular oxygen`GO:0020037^molecular_function^heme binding`GO:0055114^biological_process^obsolete oxidation-reduction process	K24543
[truncated: 254 more rows]

## Sheet: glutathione S-transferase 
transcript_id	sprot_Top_BLASTX_hit	prot_id	prot_coords	sprot_Top_BLASTP_hit	Sitablastx_BLASTX	cogblastx_BLASTX	nrblastx_BLASTX	Sitablastp_BLASTP	cogblastp_BLASTP	nrblastp_BLASTP	Pfam	SignalP	TmHMM	gene_ontology_Pfam	kegg
[truncated: 368 more rows]

## Sheet: glycosyltransferase 
transcript_id	sprot_Top_BLASTX_hit	prot_id	prot_coords	sprot_Top_BLASTP_hit	Sitablastx_BLASTX	cogblastx_BLASTX	nrblastx_BLASTX	Sitablastp_BLASTP	cogblastp_BLASTP	nrblastp_BLASTP	Pfam	SignalP	TmHMM	gene_ontology_Pfam	kegg
[truncated: 557 more rows]
