# Supplementary material for: Optimization and application of non-native Phragmites australis transcriptome assemblies
Source: PLoS One. 2023 Jan 23;18(1):e0280354. doi: 10.1371/journal.pone.0280354 (PMC9870158; doi:10.1371/journal.pone.0280354)
Supplement: S8 Data — (XLSX) [file pone.0280354.s016.xlsx]

## Sheet: SALT
transcript_id	sprot_Top_BLASTX_hit	prot_id	prot_coords	sprot_Top_BLASTP_hit	Sitablastx_BLASTX	cogblastx_BLASTX	nrblastx_BLASTX	Sitablastp_BLASTP	cogblastp_BLASTP	nrblastp_BLASTP	Pfam	SignalP	TmHMM	gene_ontology_Pfam	kegg
Transcript_47757	sp|A2WPN7|SALT_ORYSI^sp|A2WPN7|SALT_ORYSI^Q:163-429,H:2-88^44.444%ID^E:2.63e-15^.^.	.	.	.	Seita.9G372400.1.p^Seita.9G372400.1.p^Q:154-441,H:1-98^72.449%ID^E:1.45e-45^.^.	.	CAD6203951.1^CAD6203951.1^Q:112-441,H:44-153^67.3%ID^E:2.1e-49^.^.	.	.	.	.	.	.	.	.
Transcript_387957	sp|A2WPN7|SALT_ORYSI^sp|A2WPN7|SALT_ORYSI^Q:29-295,H:2-88^44.444%ID^E:4.96e-16^.^.	.	.	.	Seita.9G372400.1.p^Seita.9G372400.1.p^Q:20-307,H:1-98^72.449%ID^E:1.69e-46^.^.	.	CAD6203951.1^CAD6203951.1^Q:26-307,H:60-153^76.6%ID^E:1.4e-49^.^.	.	.	.	.	.	.	.	.
Transcript_387958	sp|A2WPN7|SALT_ORYSI^sp|A2WPN7|SALT_ORYSI^Q:279-13,H:2-88^44.444%ID^E:4.12e-16^.^.	.	.	.	Seita.9G372400.1.p^Seita.9G372400.1.p^Q:282-1,H:3-98^73.958%ID^E:9.07e-47^.^.	.	CAD6203951.1^CAD6203951.1^Q:282-1,H:60-153^76.6%ID^E:4e-49^.^.	.	.	.	.	.	.	.	.

## Sheet: NHX7
transcript_id	sprot_Top_BLASTX_hit	prot_id	prot_coords	sprot_Top_BLASTP_hit	Sitablastx_BLASTX	cogblastx_BLASTX	nrblastx_BLASTX	Sitablastp_BLASTP	cogblastp_BLASTP	nrblastp_BLASTP	Pfam	SignalP	TmHMM	gene_ontology_Pfam	kegg
Transcript_101048	sp|Q9LKW9|NHX7_ARATH^sp|Q9LKW9|NHX7_ARATH^Q:206-3574,H:33-1144^60.141%ID^E:0^.^.	Transcript_101048.p1	197-3586[+]	sp|Q9LKW9|NHX7_ARATH^sp|Q9LKW9|NHX7_ARATH^Q:4-1126,H:33-1144^60.545%ID^E:0^.^.	Seita.3G409000.1.p^Seita.3G409000.1.p^Q:203-3580,H:5-1147^87.598%ID^E:0^.^.	WP_012500358_1^WP_012500358_1^Q:218-2686,H:23-827^35.7%ID^E:5.6e-146^.^.	BAF41924.1^BAF41924.1^Q:197-3583,H:1-1129^100%ID^E:0^.^.	Seita.3G409000.1.p^Seita.3G409000.1.p^Q:3-1126,H:5-1145^88.276%ID^E:0^.^.	WP_012500358_1^WP_012500358_1^Q:8-830,H:23-827^35.7%ID^E:1.9e-148^.^.	BAF41924.1^BAF41924.1^Q:1-1129,H:1-1129^100%ID^E:0^.^.	PF00999.22^Na_H_Exchanger^Sodium/hydrogen exchanger family^10-422^E:1.8e-65	.	ExpAA=245.91^PredHel=13^Topology=i7-24o28-50i63-82o97-119i132-151o161-183i203-225o229-246i251-273o288-310i323-345o360-379i399-421o	GO:0015299^molecular_function^solute:proton antiporter activity`GO:0006812^biological_process^cation transport`GO:0055085^biological_process^transmembrane transport`GO:0016021^cellular_component^integral component of membrane	.
Transcript_215167	sp|Q9LKW9|NHX7_ARATH^sp|Q9LKW9|NHX7_ARATH^Q:206-310,H:33-67^94.286%ID^E:1.83e-13^.^.	.	.	.	Seita.3G409000.1.p^Seita.3G409000.1.p^Q:203-310,H:5-40^97.222%ID^E:9.91e-16^.^.	.	BAF41924.1^BAF41924.1^Q:197-310,H:1-38^100%ID^E:1.4e-13^.^.	.	.	.	.	.	.	.	.
Transcript_229543	sp|Q9LKW9|NHX7_ARATH^sp|Q9LKW9|NHX7_ARATH^Q:407-1825,H:203-671^67.437%ID^E:0^.^.	Transcript_229543.p2	1859-2218[-]	.	Seita.3G409000.1.p^Seita.3G409000.1.p^Q:407-1825,H:176-648^92.6%ID^E:0^.^.	WP_012500358_1^WP_012500358_1^Q:407-1825,H:192-648^34.3%ID^E:3.7e-68^.^.	BAF41924.1^BAF41924.1^Q:407-1825,H:174-646^100%ID^E:1e-306^.^.	.	.	.	.	.	.	.	.
Transcript_229543	sp|Q9LKW9|NHX7_ARATH^sp|Q9LKW9|NHX7_ARATH^Q:407-1825,H:203-671^67.437%ID^E:0^.^.	Transcript_229543.p1	380-1855[+]	sp|Q9LKW9|NHX7_ARATH^sp|Q9LKW9|NHX7_ARATH^Q:10-482,H:203-671^67.437%ID^E:0^.^.	Seita.3G409000.1.p^Seita.3G409000.1.p^Q:407-1825,H:176-648^92.6%ID^E:0^.^.	WP_012500358_1^WP_012500358_1^Q:407-1825,H:192-648^34.3%ID^E:3.7e-68^.^.	BAF41924.1^BAF41924.1^Q:407-1825,H:174-646^100%ID^E:1e-306^.^.	Seita.3G409000.1.p^Seita.3G409000.1.p^Q:10-482,H:176-648^92.6%ID^E:0^.^.	WP_012500358_1^WP_012500358_1^Q:10-482,H:192-648^34.3%ID^E:1.7e-70^.^.	BAF41924.1^BAF41924.1^Q:10-482,H:174-646^100%ID^E:1.09999999999999e-310^.^.	PF00999.22^Na_H_Exchanger^Sodium/hydrogen exchanger family^10-258^E:2.1e-29	.	ExpAA=153.94^PredHel=7^Topology=i39-61o65-82i87-109o124-146i159-181o196-215i235-257o	GO:0015299^molecular_function^solute:proton antiporter activity`GO:0006812^biological_process^cation transport`GO:0055085^biological_process^transmembrane transport`GO:0016021^cellular_component^integral component of membrane	.
Transcript_242715	sp|Q9LKW9|NHX7_ARATH^sp|Q9LKW9|NHX7_ARATH^Q:877-752,H:274-315^80.952%ID^E:5.53e-13^.^.	.	.	.	Seita.3G409000.1.p^Seita.3G409000.1.p^Q:877-752,H:247-288^92.857%ID^E:2.28e-17^.^.	.	ONM02406.1^ONM02406.1^Q:877-746,H:248-291^93.2%ID^E:7.5e-15^.^.	.	.	.	.	.	.	.	.
Transcript_255334	sp|Q9LKW9|NHX7_ARATH^sp|Q9LKW9|NHX7_ARATH^Q:206-2482,H:33-787^69.948%ID^E:0^.^.`sp|Q9LKW9|NHX7_ARATH^sp|Q9LKW9|NHX7_ARATH^Q:2581-2790,H:787-855^65.714%ID^E:2.08e-20^.^.	Transcript_255334.p1	197-2602[+]	sp|Q9LKW9|NHX7_ARATH^sp|Q9LKW9|NHX7_ARATH^Q:4-762,H:33-787^69.948%ID^E:0^.^.	Seita.3G409000.1.p^Seita.3G409000.1.p^Q:203-2482,H:5-764^93.553%ID^E:0^.^.`Seita.3G409000.1.p^Seita.3G409000.1.p^Q:2581-2790,H:764-833^90%ID^E:1.68e-33^.^.	WP_012500358_1^WP_012500358_1^Q:218-2491,H:23-767^36.6%ID^E:2.4e-145^.^.	BAF41924.1^BAF41924.1^Q:197-2482,H:1-762^100%ID^E:0^.^.	Seita.3G409000.1.p^Seita.3G409000.1.p^Q:3-762,H:5-764^93.553%ID^E:0^.^.	WP_012500358_1^WP_012500358_1^Q:8-765,H:23-767^36.6%ID^E:8.3e-148^.^.	BAF41924.1^BAF41924.1^Q:1-762,H:1-762^100%ID^E:0^.^.	PF00999.22^Na_H_Exchanger^Sodium/hydrogen exchanger family^10-422^E:8.2e-66	.	ExpAA=247.31^PredHel=13^Topology=i7-24o28-50i63-82o97-119i132-151o161-183i203-225o229-246i251-273o288-310i323-345o360-379i399-421o	GO:0015299^molecular_function^solute:proton antiporter activity`GO:0006812^biological_process^cation transport`GO:0055085^biological_process^transmembrane transport`GO:0016021^cellular_component^integral component of membrane	.
Transcript_272983	sp|Q9LKW9|NHX7_ARATH^sp|Q9LKW9|NHX7_ARATH^Q:206-2209,H:33-696^72.131%ID^E:0^.^.	Transcript_272983.p1	197-2209[+]	sp|Q9LKW9|NHX7_ARATH^sp|Q9LKW9|NHX7_ARATH^Q:4-671,H:33-696^72.131%ID^E:0^.^.	Seita.3G409000.1.p^Seita.3G409000.1.p^Q:203-2209,H:5-673^93.572%ID^E:0^.^.	WP_012500358_1^WP_012500358_1^Q:218-2206,H:23-672^38.6%ID^E:2.1e-136^.^.	BAF41924.1^BAF41924.1^Q:197-2209,H:1-671^100%ID^E:0^.^.	Seita.3G409000.1.p^Seita.3G409000.1.p^Q:3-671,H:5-673^93.572%ID^E:0^.^.	WP_012500358_1^WP_012500358_1^Q:8-670,H:23-672^38.6%ID^E:4e-137^.^.	BAF41924.1^BAF41924.1^Q:1-671,H:1-671^100%ID^E:0^.^.	PF00999.22^Na_H_Exchanger^Sodium/hydrogen exchanger family^10-422^E:5.1e-66	.	ExpAA=245.48^PredHel=13^Topology=i7-24o28-50i63-82o97-119i132-151o161-183i203-225o229-246i251-273o288-310i323-345o360-379i399-421o	GO:0015299^molecular_function^solute:proton antiporter activity`GO:0006812^biological_process^cation transport`GO:0055085^biological_process^transmembrane transport`GO:0016021^cellular_component^integral component of membrane	.
Transcript_280980	sp|Q9LKW9|NHX7_ARATH^sp|Q9LKW9|NHX7_ARATH^Q:421-2169,H:465-1047^55.219%ID^E:0^.^.	Transcript_280980.p1	439-2208[+]	sp|Q9LKW9|NHX7_ARATH^sp|Q9LKW9|NHX7_ARATH^Q:1-577,H:471-1047^55.102%ID^E:0^.^.	Seita.3G409000.1.p^Seita.3G409000.1.p^Q:421-2205,H:441-1048^86.371%ID^E:0^.^.	.	BAF41924.1^BAF41924.1^Q:406-2208,H:434-1034^99.8%ID^E:0^.^.	Seita.3G409000.1.p^Seita.3G409000.1.p^Q:1-589,H:447-1048^86.235%ID^E:0^.^.	.	BAF41924.1^BAF41924.1^Q:1-590,H:445-1034^100%ID^E:0^.^.	.	.	.	.	.
Transcript_284037	sp|Q9LKW9|NHX7_ARATH^sp|Q9LKW9|NHX7_ARATH^Q:274-1833,H:76-564^67.495%ID^E:0^.^.	Transcript_284037.p1	997-1833[+]	sp|Q9LKW9|NHX7_ARATH^sp|Q9LKW9|NHX7_ARATH^Q:1-279,H:289-564^68.085%ID^E:4.84e-120^.^.	Seita.3G409000.1.p^Seita.3G409000.1.p^Q:274-1833,H:49-540^87.115%ID^E:0^.^.	WP_012500358_1^WP_012500358_1^Q:295-1833,H:73-540^39.2%ID^E:2.4e-104^.^.	BAF41924.1^BAF41924.1^Q:274-1833,H:47-538^94.6%ID^E:5.89999997770216e-316^.^.	Seita.3G409000.1.p^Seita.3G409000.1.p^Q:1-279,H:262-540^90.681%ID^E:0^.^.	WP_012500358_1^WP_012500358_1^Q:1-279,H:280-540^35.8%ID^E:8e-42^.^.	BAF41924.1^BAF41924.1^Q:1-279,H:260-538^100%ID^E:1.7e-170^.^.	PF00999.22^Na_H_Exchanger^Sodium/hydrogen exchanger family^8-163^E:1.4e-18	.	ExpAA=85.53^PredHel=4^Topology=o29-51i64-86o101-120i140-162o	GO:0015299^molecular_function^solute:proton antiporter activity`GO:0006812^biological_process^cation transport`GO:0055085^biological_process^transmembrane transport`GO:0016021^cellular_component^integral component of membrane	.
Transcript_284037	sp|Q9LKW9|NHX7_ARATH^sp|Q9LKW9|NHX7_ARATH^Q:274-1833,H:76-564^67.495%ID^E:0^.^.	Transcript_284037.p2	397-777[+]	sp|Q3YL57|NHX8_ARATH^sp|Q3YL57|NHX8_ARATH^Q:1-120,H:115-234^75.833%ID^E:5.07e-53^.^.	Seita.3G409000.1.p^Seita.3G409000.1.p^Q:274-1833,H:49-540^87.115%ID^E:0^.^.	WP_012500358_1^WP_012500358_1^Q:295-1833,H:73-540^39.2%ID^E:2.4e-104^.^.	BAF41924.1^BAF41924.1^Q:274-1833,H:47-538^94.6%ID^E:5.89999997770216e-316^.^.	Seita.3G409000.1.p^Seita.3G409000.1.p^Q:1-120,H:90-209^95%ID^E:1.27e-65^.^.	WP_012500358_1^WP_012500358_1^Q:1-122,H:107-229^53.2%ID^E:3.3e-33^.^.	BAF41924.1^BAF41924.1^Q:1-120,H:88-207^100%ID^E:2.1e-67^.^.	PF00999.22^Na_H_Exchanger^Sodium/hydrogen exchanger family^1-122^E:9.3e-26	.	ExpAA=38.49^PredHel=2^Topology=i13-32o42-64i	GO:0015299^molecular_function^solute:proton antiporter activity`GO:0006812^biological_process^cation transport`GO:0055085^biological_process^transmembrane transport`GO:0016021^cellular_component^integral component of membrane	.
Transcript_292476	sp|Q9LKW9|NHX7_ARATH^sp|Q9LKW9|NHX7_ARATH^Q:282-2171,H:344-973^60.44%ID^E:0^.^.	Transcript_292476.p1	528-2207[+]	sp|Q9LKW9|NHX7_ARATH^sp|Q9LKW9|NHX7_ARATH^Q:1-548,H:424-973^59.64%ID^E:0^.^.	Seita.3G409000.1.p^Seita.3G409000.1.p^Q:294-2207,H:322-958^90.125%ID^E:0^.^.	WP_012500358_1^WP_012500358_1^Q:300-1826,H:336-827^28.3%ID^E:9.5e-52^.^.	BAF41924.1^BAF41924.1^Q:294-2207,H:320-957^100%ID^E:0^.^.	Seita.3G409000.1.p^Seita.3G409000.1.p^Q:1-560,H:400-958^90.357%ID^E:0^.^.	WP_057951787_1^WP_057951787_1^Q:2-434,H:467-892^25.1%ID^E:8.6e-35^.^.	BAF41924.1^BAF41924.1^Q:1-560,H:398-957^100%ID^E:0^.^.	.	.	ExpAA=20.40^PredHel=1^Topology=i2-24o	.	.
Transcript_302175	sp|Q9LKW9|NHX7_ARATH^sp|Q9LKW9|NHX7_ARATH^Q:5-1483,H:555-1047^54.491%ID^E:2.24e-170^.^.	Transcript_302175.p2	1908-2582[+]	sp|Q9SKI2|VPS2A_ARATH^sp|Q9SKI2|VPS2A_ARATH^Q:1-224,H:2-225^87.556%ID^E:8.59e-122^.^.	Seita.3G409000.1.p^Seita.3G409000.1.p^Q:11-1723,H:533-1121^82.542%ID^E:0^.^.	.	BAF41925.1^BAF41925.1^Q:11-1753,H:531-1111^98.8%ID^E:0^.^.	Seita.8G248400.1.p^Seita.8G248400.1.p^Q:1-225,H:1-226^94.69%ID^E:1.76e-133^.^.	.	XP_020155823.1^XP_020155823.1^Q:1-126,H:1-126^93.7%ID^E:2.6e-67^.^.	PF03357.22^Snf7^Snf7^17-186^E:3e-44	.	.	GO:0007034^biological_process^vacuolar transport	K12191
Transcript_302175	sp|Q9LKW9|NHX7_ARATH^sp|Q9LKW9|NHX7_ARATH^Q:5-1483,H:555-1047^54.491%ID^E:2.24e-170^.^.	Transcript_302175.p1	2-1963[+]	sp|Q9LKW9|NHX7_ARATH^sp|Q9LKW9|NHX7_ARATH^Q:2-562,H:555-1111^50.785%ID^E:4.04e-176^.^.	Seita.3G409000.1.p^Seita.3G409000.1.p^Q:11-1723,H:533-1121^82.542%ID^E:0^.^.	.	BAF41925.1^BAF41925.1^Q:11-1753,H:531-1111^98.8%ID^E:0^.^.	Seita.3G409000.1.p^Seita.3G409000.1.p^Q:4-574,H:533-1121^83.559%ID^E:0^.^.	.	BAF41925.1^BAF41925.1^Q:4-584,H:531-1111^98.8%ID^E:0^.^.	.	.	.	.	.
Transcript_312790	sp|Q9LKW9|NHX7_ARATH^sp|Q9LKW9|NHX7_ARATH^Q:879-1991,H:536-905^62.903%ID^E:1.38e-159^.^.`sp|Q9LKW9|NHX7_ARATH^sp|Q9LKW9|NHX7_ARATH^Q:3-887,H:150-441^74.915%ID^E:2.45e-132^.^.	Transcript_312790.p1	3-1991[+]	sp|Q9LKW9|NHX7_ARATH^sp|Q9LKW9|NHX7_ARATH^Q:293-663,H:536-905^62.903%ID^E:6.01e-160^.^.`sp|Q9LKW9|NHX7_ARATH^sp|Q9LKW9|NHX7_ARATH^Q:1-295,H:150-441^74.915%ID^E:1.43e-132^.^.	Seita.3G409000.1.p^Seita.3G409000.1.p^Q:876-1991,H:511-882^93.548%ID^E:0^.^.`Seita.3G409000.1.p^Seita.3G409000.1.p^Q:3-887,H:123-417^94.576%ID^E:0^.^.	WP_012500358_1^WP_012500358_1^Q:9-887,H:141-424^48.8%ID^E:1.1e-73^.^.	BAF41924.1^BAF41924.1^Q:3-1991,H:121-880^87.2%ID^E:0^.^.	Seita.3G409000.1.p^Seita.3G409000.1.p^Q:292-663,H:511-882^93.548%ID^E:0^.^.`Seita.3G409000.1.p^Seita.3G409000.1.p^Q:1-295,H:123-417^94.576%ID^E:0^.^.	WP_012500358_1^WP_012500358_1^Q:3-295,H:141-424^48.8%ID^E:1.1e-73^.^.	BAF41924.1^BAF41924.1^Q:1-663,H:121-880^87.2%ID^E:0^.^.	PF00999.22^Na_H_Exchanger^Sodium/hydrogen exchanger family^5-296^E:2.1e-47	sigP:1^24^0.552^YES	ExpAA=168.84^PredHel=7^Topology=i83-105o109-126i131-153o168-190i203-225o240-259i279-301o	GO:0015299^molecular_function^solute:proton antiporter activity`GO:0006812^biological_process^cation transport`GO:0055085^biological_process^transmembrane transport`GO:0016021^cellular_component^integral component of membrane	.
Transcript_349595	sp|Q9LKW9|NHX7_ARATH^sp|Q9LKW9|NHX7_ARATH^Q:249-2300,H:33-712^72.198%ID^E:0^.^.	Transcript_349595.p1	240-2300[+]	sp|Q9LKW9|NHX7_ARATH^sp|Q9LKW9|NHX7_ARATH^Q:4-687,H:33-712^72.198%ID^E:0^.^.	Seita.3G409000.1.p^Seita.3G409000.1.p^Q:246-2300,H:5-689^93.577%ID^E:0^.^.	WP_012500358_1^WP_012500358_1^Q:261-2291,H:23-686^38.5%ID^E:4e-139^.^.	BAF41924.1^BAF41924.1^Q:240-2300,H:1-687^100%ID^E:0^.^.	Seita.3G409000.1.p^Seita.3G409000.1.p^Q:3-687,H:5-689^93.577%ID^E:0^.^.	WP_012500358_1^WP_012500358_1^Q:8-684,H:23-686^38.5%ID^E:5.2e-140^.^.	BAF41924.1^BAF41924.1^Q:1-687,H:1-687^100%ID^E:0^.^.	PF00999.22^Na_H_Exchanger^Sodium/hydrogen exchanger family^10-422^E:5.4e-66	.	ExpAA=245.57^PredHel=13^Topology=i7-24o28-50i63-82o97-119i132-151o161-183i203-225o229-246i251-273o288-310i323-345o360-379i399-421o	GO:0015299^molecular_function^solute:proton antiporter activity`GO:0006812^biological_process^cation transport`GO:0055085^biological_process^transmembrane transport`GO:0016021^cellular_component^integral component of membrane	.

## Sheet: CIPK24
transcript_id	sprot_Top_BLASTX_hit	prot_id	prot_coords	sprot_Top_BLASTP_hit	Sitablastx_BLASTX	cogblastx_BLASTX	nrblastx_BLASTX	Sitablastp_BLASTP	cogblastp_BLASTP	nrblastp_BLASTP	Pfam	SignalP	TmHMM	gene_ontology_Pfam	kegg
Transcript_52467	sp|Q69Q47|CIPKO_ORYSJ^sp|Q69Q47|CIPKO_ORYSJ^Q:201-1379,H:62-453^89.313%ID^E:0^.^.	Transcript_52467.p1	3-1382[+]	sp|Q69Q47|CIPKO_ORYSJ^sp|Q69Q47|CIPKO_ORYSJ^Q:67-459,H:62-453^89.313%ID^E:0^.^.	Seita.4G221700.1.p^Seita.4G221700.1.p^Q:57-1385,H:22-452^83.784%ID^E:0^.^.	WP_068549611_1^WP_068549611_1^Q:213-794,H:53-244^35.2%ID^E:8.5e-26^.^.	XP_002438654.1^XP_002438654.1^Q:201-1379,H:58-449^93.9%ID^E:1.6e-263^.^.	Seita.4G221700.1.p^Seita.4G221700.1.p^Q:19-458,H:22-448^84.091%ID^E:0^.^.	WP_068549611_1^WP_068549611_1^Q:71-264,H:53-244^35.2%ID^E:1.2e-26^.^.	XP_002438654.1^XP_002438654.1^Q:67-459,H:58-449^93.9%ID^E:5e-267^.^.	PF07714.18^PK_Tyr_Ser-Thr^Protein tyrosine and serine/threonine kinase^60-271^E:1e-31`PF00069.26^Pkinase^Protein kinase domain^62-276^E:5.8e-64`PF14531.7^Kinase-like^Kinase-like^119-225^E:1.4e-07`PF03822.15^NAF^NAF domain^320-379^E:6.8e-19	.	.	GO:0004672^molecular_function^protein kinase activity`GO:0006468^biological_process^protein phosphorylation`GO:0005524^molecular_function^ATP binding`GO:0007165^biological_process^signal transduction	.
Transcript_161076	sp|Q69Q47|CIPKO_ORYSJ^sp|Q69Q47|CIPKO_ORYSJ^Q:214-2,H:55-125^94.366%ID^E:3.4e-51^.^.`sp|Q69Q47|CIPKO_ORYSJ^sp|Q69Q47|CIPKO_ORYSJ^Q:356-219,H:8-53^89.13%ID^E:3.4e-51^.^.	.	.	.	Seita.4G221700.1.p^Seita.4G221700.1.p^Q:214-2,H:51-121^91.549%ID^E:1.79e-51^.^.`Seita.4G221700.1.p^Seita.4G221700.1.p^Q:365-219,H:1-49^83.673%ID^E:1.79e-51^.^.	.	XP_006657117.3^XP_006657117.3^Q:214-2,H:57-127^95.8%ID^E:1.3e-34^.^.	.	.	.	.	.	.	.	.
Transcript_167935	sp|Q69Q47|CIPKO_ORYSJ^sp|Q69Q47|CIPKO_ORYSJ^Q:1-753,H:204-453^87.649%ID^E:2.83e-164^.^.	Transcript_167935.p1	1-756[+]	sp|Q69Q47|CIPKO_ORYSJ^sp|Q69Q47|CIPKO_ORYSJ^Q:1-251,H:204-453^87.649%ID^E:4.58e-165^.^.	Seita.4G221700.1.p^Seita.4G221700.1.p^Q:1-759,H:200-452^92.126%ID^E:4.91e-171^.^.	.	OEL30518.1^OEL30518.1^Q:1-753,H:223-472^94.4%ID^E:6.2e-164^.^.	Seita.4G221700.1.p^Seita.4G221700.1.p^Q:1-250,H:200-448^92.8%ID^E:1.89e-171^.^.	.	OEL30518.1^OEL30518.1^Q:1-251,H:223-472^94.4%ID^E:7.9e-165^.^.	PF03822.15^NAF^NAF domain^112-171^E:4.9e-20	.	.	GO:0007165^biological_process^signal transduction	.
Transcript_169433	sp|Q69Q47|CIPKO_ORYSJ^sp|Q69Q47|CIPKO_ORYSJ^Q:2-598,H:201-397^86.935%ID^E:6.22e-125^.^.	Transcript_169433.p1	2-598[+]	sp|Q69Q47|CIPKO_ORYSJ^sp|Q69Q47|CIPKO_ORYSJ^Q:1-199,H:201-397^86.935%ID^E:6.04e-125^.^.	Seita.4G221700.1.p^Seita.4G221700.1.p^Q:2-598,H:197-393^92.462%ID^E:3.26e-132^.^.	.	OEL30518.1^OEL30518.1^Q:2-598,H:220-416^94%ID^E:1.7e-124^.^.	Seita.4G221700.1.p^Seita.4G221700.1.p^Q:1-199,H:197-393^92.462%ID^E:2.72e-132^.^.	.	OEL30518.1^OEL30518.1^Q:1-199,H:220-416^94%ID^E:1.7e-124^.^.	PF00069.26^Pkinase^Protein kinase domain^1-71^E:3.7e-09`PF03822.15^NAF^NAF domain^116-175^E:3.2e-20	.	.	GO:0004672^molecular_function^protein kinase activity`GO:0005524^molecular_function^ATP binding`GO:0006468^biological_process^protein phosphorylation`GO:0007165^biological_process^signal transduction	.
Transcript_182443	sp|Q69Q47|CIPKO_ORYSJ^sp|Q69Q47|CIPKO_ORYSJ^Q:2-991,H:123-451^86.364%ID^E:0^.^.	Transcript_182443.p1	2-1015[+]	sp|Q69Q47|CIPKO_ORYSJ^sp|Q69Q47|CIPKO_ORYSJ^Q:1-330,H:123-451^86.364%ID^E:0^.^.	Seita.4G221700.1.p^Seita.4G221700.1.p^Q:2-979,H:119-443^91.718%ID^E:0^.^.	WP_068549611_1^WP_068549611_1^Q:2-412,H:110-244^38.1%ID^E:1.1e-19^.^.	XP_002438654.1^XP_002438654.1^Q:2-979,H:119-443^93.6%ID^E:1.9e-217^.^.	Seita.4G221700.1.p^Seita.4G221700.1.p^Q:1-326,H:119-443^91.718%ID^E:0^.^.	WP_068549611_1^WP_068549611_1^Q:1-137,H:110-244^38.1%ID^E:2.5e-20^.^.	XP_002438654.1^XP_002438654.1^Q:1-326,H:119-443^93.6%ID^E:3.4e-219^.^.	PF00069.26^Pkinase^Protein kinase domain^2-149^E:1.9e-43`PF07714.18^PK_Tyr_Ser-Thr^Protein tyrosine and serine/threonine kinase^2-144^E:2.8e-18`PF14531.7^Kinase-like^Kinase-like^2-98^E:3.7e-06`PF03822.15^NAF^NAF domain^193-252^E:4.3e-19	.	.	GO:0004672^molecular_function^protein kinase activity`GO:0005524^molecular_function^ATP binding`GO:0006468^biological_process^protein phosphorylation`GO:0007165^biological_process^signal transduction	.
Transcript_182444	sp|Q69Q47|CIPKO_ORYSJ^sp|Q69Q47|CIPKO_ORYSJ^Q:2-979,H:123-447^87.117%ID^E:0^.^.	Transcript_182444.p1	2-994[+]	sp|Q69Q47|CIPKO_ORYSJ^sp|Q69Q47|CIPKO_ORYSJ^Q:1-326,H:123-447^87.117%ID^E:0^.^.	Seita.4G221700.1.p^Seita.4G221700.1.p^Q:2-979,H:119-443^91.718%ID^E:0^.^.	WP_068549611_1^WP_068549611_1^Q:2-412,H:110-244^38.1%ID^E:1.2e-19^.^.	XP_002438654.1^XP_002438654.1^Q:2-979,H:119-443^93.6%ID^E:2.8e-217^.^.	Seita.4G221700.1.p^Seita.4G221700.1.p^Q:1-326,H:119-443^91.718%ID^E:0^.^.	WP_068549611_1^WP_068549611_1^Q:1-137,H:110-244^38.1%ID^E:2.2e-20^.^.	XP_002438654.1^XP_002438654.1^Q:1-326,H:119-443^93.6%ID^E:1.8e-219^.^.	PF00069.26^Pkinase^Protein kinase domain^2-149^E:1.8e-43`PF07714.18^PK_Tyr_Ser-Thr^Protein tyrosine and serine/threonine kinase^2-144^E:2.7e-18`PF14531.7^Kinase-like^Kinase-like^2-98^E:3.5e-06`PF03822.15^NAF^NAF domain^193-252^E:4.1e-19	.	.	GO:0004672^molecular_function^protein kinase activity`GO:0005524^molecular_function^ATP binding`GO:0006468^biological_process^protein phosphorylation`GO:0007165^biological_process^signal transduction	.
Transcript_212542	sp|Q69Q47|CIPKO_ORYSJ^sp|Q69Q47|CIPKO_ORYSJ^Q:408-1535,H:48-422^87.766%ID^E:0^.^.	Transcript_212542.p1	375-1568[+]	sp|Q69Q47|CIPKO_ORYSJ^sp|Q69Q47|CIPKO_ORYSJ^Q:12-387,H:48-422^87.766%ID^E:0^.^.	Seita.4G221700.1.p^Seita.4G221700.1.p^Q:408-1535,H:44-418^89.628%ID^E:0^.^.	WP_068549611_1^WP_068549611_1^Q:462-1043,H:53-244^35.2%ID^E:3.3e-26^.^.	XP_002438654.1^XP_002438654.1^Q:450-1535,H:58-418^93.9%ID^E:1.1e-240^.^.	Seita.4G221700.1.p^Seita.4G221700.1.p^Q:12-387,H:44-418^89.628%ID^E:0^.^.	WP_068549611_1^WP_068549611_1^Q:30-223,H:53-244^35.2%ID^E:1.7e-27^.^.	XP_002438654.1^XP_002438654.1^Q:26-387,H:58-418^93.9%ID^E:4.2e-245^.^.	PF07714.18^PK_Tyr_Ser-Thr^Protein tyrosine and serine/threonine kinase^25-230^E:1.1e-30`PF00069.26^Pkinase^Protein kinase domain^26-235^E:1.6e-63`PF14531.7^Kinase-like^Kinase-like^78-184^E:5e-07`PF03822.15^NAF^NAF domain^279-338^E:5.5e-19	.	.	GO:0004672^molecular_function^protein kinase activity`GO:0006468^biological_process^protein phosphorylation`GO:0005524^molecular_function^ATP binding`GO:0007165^biological_process^signal transduction	.
Transcript_227998	sp|Q69Q47|CIPKO_ORYSJ^sp|Q69Q47|CIPKO_ORYSJ^Q:74-1438,H:2-453^89.451%ID^E:0^.^.	Transcript_227998.p1	89-1441[+]	sp|Q69Q47|CIPKO_ORYSJ^sp|Q69Q47|CIPKO_ORYSJ^Q:4-450,H:8-453^90.38%ID^E:0^.^.	Seita.4G221700.1.p^Seita.4G221700.1.p^Q:89-1444,H:1-452^91.17%ID^E:0^.^.	WP_011683884_1^WP_011683884_1^Q:122-853,H:47-292^30.6%ID^E:2.1e-30^.^.	XP_002438654.1^XP_002438654.1^Q:89-1438,H:1-449^93.6%ID^E:1.6e-301^.^.	Seita.4G221700.1.p^Seita.4G221700.1.p^Q:1-449,H:1-448^91.537%ID^E:0^.^.	WP_011683884_1^WP_011683884_1^Q:12-255,H:47-292^30.6%ID^E:9.9e-32^.^.	XP_002438654.1^XP_002438654.1^Q:1-450,H:1-449^93.6%ID^E:1.4e-305^.^.	PF00069.26^Pkinase^Protein kinase domain^14-267^E:1.6e-74`PF07714.18^PK_Tyr_Ser-Thr^Protein tyrosine and serine/threonine kinase^15-262^E:2.5e-37`PF14531.7^Kinase-like^Kinase-like^110-216^E:1.5e-07`PF03822.15^NAF^NAF domain^311-370^E:6.6e-19	.	.	GO:0004672^molecular_function^protein kinase activity`GO:0005524^molecular_function^ATP binding`GO:0006468^biological_process^protein phosphorylation`GO:0007165^biological_process^signal transduction	.
Transcript_231783	sp|Q69Q47|CIPKO_ORYSJ^sp|Q69Q47|CIPKO_ORYSJ^Q:95-172,H:397-422^96.154%ID^E:1.06e-09^.^.	.	.	.	Seita.4G221700.1.p^Seita.4G221700.1.p^Q:95-172,H:393-418^88.462%ID^E:2.2e-09^.^.	.	PWZ18783.1^PWZ18783.1^Q:56-172,H:390-428^76.9%ID^E:7.8e-11^.^.	.	.	.	.	.	.	.	.
Transcript_233978	sp|Q69Q47|CIPKO_ORYSJ^sp|Q69Q47|CIPKO_ORYSJ^Q:3-278,H:331-422^94.565%ID^E:4.72e-54^.^.	Transcript_233978.p1	3-311[+]	sp|Q69Q47|CIPKO_ORYSJ^sp|Q69Q47|CIPKO_ORYSJ^Q:1-92,H:331-422^94.565%ID^E:3.18e-56^.^.	Seita.4G221700.1.p^Seita.4G221700.1.p^Q:3-278,H:327-418^90.217%ID^E:8.31e-51^.^.	.	AKA42979.1^AKA42979.1^Q:3-278,H:333-424^95.7%ID^E:3e-48^.^.	Seita.4G221700.1.p^Seita.4G221700.1.p^Q:1-92,H:327-418^90.217%ID^E:5.88e-53^.^.	.	AKA42979.1^AKA42979.1^Q:1-92,H:333-424^95.7%ID^E:1.4e-50^.^.	PF03822.15^NAF^NAF domain^1-43^E:1.8e-09	.	.	GO:0007165^biological_process^signal transduction	.
Transcript_247595	sp|Q69Q47|CIPKO_ORYSJ^sp|Q69Q47|CIPKO_ORYSJ^Q:201-1286,H:62-422^90.608%ID^E:0^.^.	Transcript_247595.p1	3-1319[+]	sp|Q69Q47|CIPKO_ORYSJ^sp|Q69Q47|CIPKO_ORYSJ^Q:67-428,H:62-422^90.608%ID^E:0^.^.	Seita.4G221700.1.p^Seita.4G221700.1.p^Q:57-1286,H:22-418^83.659%ID^E:0^.^.	WP_068549611_1^WP_068549611_1^Q:213-794,H:53-244^35.2%ID^E:2.4e-26^.^.	XP_002438654.1^XP_002438654.1^Q:201-1286,H:58-418^93.9%ID^E:4.2e-243^.^.	Seita.4G221700.1.p^Seita.4G221700.1.p^Q:19-428,H:22-418^83.659%ID^E:0^.^.	WP_068549611_1^WP_068549611_1^Q:71-264,H:53-244^35.2%ID^E:8.4e-27^.^.	XP_002438654.1^XP_002438654.1^Q:67-428,H:58-418^93.9%ID^E:1.5e-244^.^.	PF07714.18^PK_Tyr_Ser-Thr^Protein tyrosine and serine/threonine kinase^60-271^E:9.3e-32`PF00069.26^Pkinase^Protein kinase domain^62-276^E:5.2e-64`PF14531.7^Kinase-like^Kinase-like^119-225^E:1.3e-07`PF03822.15^NAF^NAF domain^320-379^E:6.3e-19	.	.	GO:0004672^molecular_function^protein kinase activity`GO:0006468^biological_process^protein phosphorylation`GO:0005524^molecular_function^ATP binding`GO:0007165^biological_process^signal transduction	.
Transcript_249525	sp|Q69Q47|CIPKO_ORYSJ^sp|Q69Q47|CIPKO_ORYSJ^Q:134-1405,H:2-422^90.33%ID^E:0^.^.	Transcript_249525.p1	149-1438[+]	sp|Q69Q47|CIPKO_ORYSJ^sp|Q69Q47|CIPKO_ORYSJ^Q:4-419,H:8-422^91.346%ID^E:0^.^.	Seita.4G221700.1.p^Seita.4G221700.1.p^Q:149-1405,H:1-418^91.647%ID^E:0^.^.	WP_011683884_1^WP_011683884_1^Q:182-913,H:47-292^30.2%ID^E:8.4e-30^.^.	XP_002438654.1^XP_002438654.1^Q:149-1405,H:1-418^93.8%ID^E:1.9e-280^.^.	Seita.4G221700.1.p^Seita.4G221700.1.p^Q:1-419,H:1-418^91.647%ID^E:0^.^.	WP_011683884_1^WP_011683884_1^Q:12-255,H:47-292^30.2%ID^E:5.5e-31^.^.	XP_002438654.1^XP_002438654.1^Q:1-419,H:1-418^93.8%ID^E:1.1e-283^.^.	PF00069.26^Pkinase^Protein kinase domain^14-267^E:1.9e-74`PF07714.18^PK_Tyr_Ser-Thr^Protein tyrosine and serine/threonine kinase^15-262^E:2.3e-37`PF14531.7^Kinase-like^Kinase-like^108-216^E:1e-07`PF03822.15^NAF^NAF domain^311-370^E:6.2e-19	.	.	GO:0004672^molecular_function^protein kinase activity`GO:0005524^molecular_function^ATP binding`GO:0006468^biological_process^protein phosphorylation`GO:0007165^biological_process^signal transduction	.
Transcript_255480	sp|Q69Q47|CIPKO_ORYSJ^sp|Q69Q47|CIPKO_ORYSJ^Q:74-1438,H:2-453^90.549%ID^E:0^.^.	Transcript_255480.p1	89-1441[+]	sp|Q69Q47|CIPKO_ORYSJ^sp|Q69Q47|CIPKO_ORYSJ^Q:4-450,H:8-453^91.499%ID^E:0^.^.	Seita.4G221700.1.p^Seita.4G221700.1.p^Q:89-1444,H:1-452^92.053%ID^E:0^.^.	WP_011683884_1^WP_011683884_1^Q:122-853,H:47-292^30.6%ID^E:1.8e-30^.^.	XP_002438654.1^XP_002438654.1^Q:89-1438,H:1-449^93.8%ID^E:2.1e-304^.^.	Seita.4G221700.1.p^Seita.4G221700.1.p^Q:1-449,H:1-448^92.428%ID^E:0^.^.	WP_011683884_1^WP_011683884_1^Q:12-255,H:47-292^30.6%ID^E:1.8e-31^.^.	XP_002438654.1^XP_002438654.1^Q:1-450,H:1-449^93.8%ID^E:4.3e-307^.^.	PF00069.26^Pkinase^Protein kinase domain^14-267^E:2.2e-74`PF07714.18^PK_Tyr_Ser-Thr^Protein tyrosine and serine/threonine kinase^15-262^E:1e-36`PF14531.7^Kinase-like^Kinase-like^109-216^E:5.2e-07`PF03822.15^NAF^NAF domain^311-370^E:1.2e-19	.	.	GO:0004672^molecular_function^protein kinase activity`GO:0005524^molecular_function^ATP binding`GO:0006468^biological_process^protein phosphorylation`GO:0007165^biological_process^signal transduction	.
Transcript_276455	sp|Q69Q47|CIPKO_ORYSJ^sp|Q69Q47|CIPKO_ORYSJ^Q:3-314,H:319-422^95.192%ID^E:3.67e-64^.^.	Transcript_276455.p1	3-347[+]	sp|Q69Q47|CIPKO_ORYSJ^sp|Q69Q47|CIPKO_ORYSJ^Q:1-104,H:319-422^95.192%ID^E:2.41e-65^.^.	Seita.4G221700.1.p^Seita.4G221700.1.p^Q:3-314,H:315-418^91.346%ID^E:7.01e-61^.^.	.	AKA42979.1^AKA42979.1^Q:3-314,H:321-424^96.2%ID^E:7.9e-58^.^.	Seita.4G221700.1.p^Seita.4G221700.1.p^Q:1-104,H:315-418^91.346%ID^E:3.89e-62^.^.	.	AKA42979.1^AKA42979.1^Q:1-104,H:321-424^96.2%ID^E:2.8e-59^.^.	PF03822.15^NAF^NAF domain^1-55^E:7.2e-18	.	.	GO:0007165^biological_process^signal transduction	.
Transcript_296950	sp|Q69Q47|CIPKO_ORYSJ^sp|Q69Q47|CIPKO_ORYSJ^Q:6-350,H:298-411^87.826%ID^E:6.61e-67^.^.	Transcript_296950.p1	3-350[+]	sp|Q69Q47|CIPKO_ORYSJ^sp|Q69Q47|CIPKO_ORYSJ^Q:2-116,H:298-411^87.826%ID^E:5.95e-67^.^.	Seita.4G221700.1.p^Seita.4G221700.1.p^Q:6-350,H:294-407^88.696%ID^E:5.46e-67^.^.	.	OEL30518.1^OEL30518.1^Q:6-350,H:317-430^92.2%ID^E:1.2e-61^.^.	Seita.4G221700.1.p^Seita.4G221700.1.p^Q:2-116,H:294-407^88.696%ID^E:4.92e-67^.^.	.	OEL30518.1^OEL30518.1^Q:2-116,H:317-430^92.2%ID^E:1.2e-61^.^.	PF03822.15^NAF^NAF domain^19-78^E:5e-20	.	.	GO:0007165^biological_process^signal transduction	.
Transcript_350085	sp|Q69Q47|CIPKO_ORYSJ^sp|Q69Q47|CIPKO_ORYSJ^Q:151-1515,H:2-453^88.352%ID^E:0^.^.	Transcript_350085.p1	166-1518[+]	sp|Q69Q47|CIPKO_ORYSJ^sp|Q69Q47|CIPKO_ORYSJ^Q:4-450,H:8-453^89.262%ID^E:0^.^.	Seita.4G221700.1.p^Seita.4G221700.1.p^Q:166-1521,H:1-452^90.949%ID^E:0^.^.	WP_011683884_1^WP_011683884_1^Q:199-999,H:47-317^31%ID^E:3.4e-31^.^.	XP_002438654.1^XP_002438654.1^Q:166-1515,H:1-449^93.3%ID^E:2e-299^.^.	Seita.4G221700.1.p^Seita.4G221700.1.p^Q:1-449,H:1-448^91.314%ID^E:0^.^.	WP_011683884_1^WP_011683884_1^Q:12-278,H:47-317^31%ID^E:1.2e-32^.^.	XP_002438654.1^XP_002438654.1^Q:1-450,H:1-449^93.3%ID^E:6.8e-304^.^.	PF00069.26^Pkinase^Protein kinase domain^14-267^E:9.4e-75`PF07714.18^PK_Tyr_Ser-Thr^Protein tyrosine and serine/threonine kinase^15-262^E:1.9e-37`PF14531.7^Kinase-like^Kinase-like^110-216^E:3.5e-07`PF03822.15^NAF^NAF domain^311-370^E:6.6e-19	.	.	GO:0004672^molecular_function^protein kinase activity`GO:0005524^molecular_function^ATP binding`GO:0006468^biological_process^protein phosphorylation`GO:0007165^biological_process^signal transduction	.
Transcript_361257	sp|Q69Q47|CIPKO_ORYSJ^sp|Q69Q47|CIPKO_ORYSJ^Q:3-911,H:152-453^89.769%ID^E:0^.^.	Transcript_361257.p1	3-914[+]	sp|Q69Q47|CIPKO_ORYSJ^sp|Q69Q47|CIPKO_ORYSJ^Q:1-303,H:152-453^89.769%ID^E:0^.^.	Seita.4G221700.1.p^Seita.4G221700.1.p^Q:3-917,H:148-452^92.81%ID^E:0^.^.	WP_099508440_1^WP_099508440_1^Q:81-350,H:202-299^34.7%ID^E:2.5e-06^.^.	CAD6339063.1^CAD6339063.1^Q:6-911,H:149-449^94%ID^E:3.3e-202^.^.	Seita.4G221700.1.p^Seita.4G221700.1.p^Q:1-302,H:148-448^93.377%ID^E:0^.^.	WP_099508440_1^WP_099508440_1^Q:27-116,H:202-299^34.7%ID^E:1.2e-06^.^.	CAD6339063.1^CAD6339063.1^Q:2-303,H:149-449^94%ID^E:2e-204^.^.	PF00069.26^Pkinase^Protein kinase domain^2-120^E:9.9e-27`PF07714.18^PK_Tyr_Ser-Thr^Protein tyrosine and serine/threonine kinase^3-115^E:8.8e-09`PF03822.15^NAF^NAF domain^164-223^E:6.8e-20	.	.	GO:0004672^molecular_function^protein kinase activity`GO:0005524^molecular_function^ATP binding`GO:0006468^biological_process^protein phosphorylation`GO:0007165^biological_process^signal transduction	.
Transcript_366781	sp|Q69Q47|CIPKO_ORYSJ^sp|Q69Q47|CIPKO_ORYSJ^Q:76-417,H:340-453^85.965%ID^E:7.17e-65^.^.	.	.	.	Seita.4G221700.1.p^Seita.4G221700.1.p^Q:76-423,H:336-452^86.325%ID^E:6.52e-64^.^.	.	APX39078.1^APX39078.1^Q:76-417,H:336-449^92.1%ID^E:2.7e-62^.^.	.	.	.	.	.	.	.	.
Transcript_380388	sp|Q69Q47|CIPKO_ORYSJ^sp|Q69Q47|CIPKO_ORYSJ^Q:149-1420,H:2-422^91.038%ID^E:0^.^.	Transcript_380388.p1	164-1453[+]	sp|Q69Q47|CIPKO_ORYSJ^sp|Q69Q47|CIPKO_ORYSJ^Q:4-419,H:8-422^92.067%ID^E:0^.^.	Seita.4G221700.1.p^Seita.4G221700.1.p^Q:164-1420,H:1-418^92.363%ID^E:0^.^.	WP_011683884_1^WP_011683884_1^Q:197-928,H:47-292^30.6%ID^E:1.3e-30^.^.	XP_002438654.1^XP_002438654.1^Q:164-1420,H:1-418^94%ID^E:6.6e-281^.^.	Seita.4G221700.1.p^Seita.4G221700.1.p^Q:1-419,H:1-418^92.363%ID^E:0^.^.	WP_011683884_1^WP_011683884_1^Q:12-255,H:47-292^30.6%ID^E:9.1e-32^.^.	XP_002438654.1^XP_002438654.1^Q:1-419,H:1-418^94%ID^E:3.8e-284^.^.	PF00069.26^Pkinase^Protein kinase domain^14-267^E:5.1e-74`PF07714.18^PK_Tyr_Ser-Thr^Protein tyrosine and serine/threonine kinase^15-262^E:1.2e-36`PF14531.7^Kinase-like^Kinase-like^108-216^E:4.2e-07`PF03822.15^NAF^NAF domain^311-370^E:1.2e-19	.	.	GO:0004672^molecular_function^protein kinase activity`GO:0005524^molecular_function^ATP binding`GO:0006468^biological_process^protein phosphorylation`GO:0007165^biological_process^signal transduction	.
Transcript_380389	sp|Q69Q47|CIPKO_ORYSJ^sp|Q69Q47|CIPKO_ORYSJ^Q:149-1513,H:2-453^89.231%ID^E:0^.^.	Transcript_380389.p1	164-1516[+]	sp|Q69Q47|CIPKO_ORYSJ^sp|Q69Q47|CIPKO_ORYSJ^Q:4-450,H:8-453^90.157%ID^E:0^.^.	Seita.4G221700.1.p^Seita.4G221700.1.p^Q:164-1519,H:1-452^91.17%ID^E:0^.^.	WP_011683884_1^WP_011683884_1^Q:197-928,H:47-292^31%ID^E:6.9e-31^.^.	XP_002438654.1^XP_002438654.1^Q:164-1513,H:1-449^93.8%ID^E:1e-300^.^.	Seita.4G221700.1.p^Seita.4G221700.1.p^Q:1-449,H:1-448^91.537%ID^E:0^.^.	WP_011683884_1^WP_011683884_1^Q:12-255,H:47-292^31%ID^E:5.5e-32^.^.	XP_002438654.1^XP_002438654.1^Q:1-450,H:1-449^93.8%ID^E:6.8e-304^.^.	PF00069.26^Pkinase^Protein kinase domain^14-267^E:8.3e-75`PF07714.18^PK_Tyr_Ser-Thr^Protein tyrosine and serine/threonine kinase^15-262^E:6.5e-38`PF14531.7^Kinase-like^Kinase-like^108-216^E:6.6e-07`PF03822.15^NAF^NAF domain^311-370^E:1.2e-19	.	.	GO:0004672^molecular_function^protein kinase activity`GO:0005524^molecular_function^ATP binding`GO:0006468^biological_process^protein phosphorylation`GO:0007165^biological_process^signal transduction	.
Transcript_380390	sp|Q69Q47|CIPKO_ORYSJ^sp|Q69Q47|CIPKO_ORYSJ^Q:149-1513,H:2-453^89.89%ID^E:0^.^.	Transcript_380390.p1	164-1516[+]	sp|Q69Q47|CIPKO_ORYSJ^sp|Q69Q47|CIPKO_ORYSJ^Q:4-450,H:8-453^90.828%ID^E:0^.^.	Seita.4G221700.1.p^Seita.4G221700.1.p^Q:164-1519,H:1-452^91.832%ID^E:0^.^.	WP_011683884_1^WP_011683884_1^Q:197-928,H:47-292^30.6%ID^E:1.6e-30^.^.	XP_002438654.1^XP_002438654.1^Q:164-1513,H:1-449^94%ID^E:1.9e-303^.^.	Seita.4G221700.1.p^Seita.4G221700.1.p^Q:1-449,H:1-448^92.205%ID^E:0^.^.	WP_011683884_1^WP_011683884_1^Q:12-255,H:47-292^30.6%ID^E:1.3e-31^.^.	XP_002438654.1^XP_002438654.1^Q:1-450,H:1-449^94%ID^E:1.2e-306^.^.	PF00069.26^Pkinase^Protein kinase domain^14-267^E:5.8e-74`PF07714.18^PK_Tyr_Ser-Thr^Protein tyrosine and serine/threonine kinase^15-262^E:1.4e-36`PF14531.7^Kinase-like^Kinase-like^108-216^E:4.6e-07`PF03822.15^NAF^NAF domain^311-370^E:1.2e-19	.	.	GO:0004672^molecular_function^protein kinase activity`GO:0005524^molecular_function^ATP binding`GO:0006468^biological_process^protein phosphorylation`GO:0007165^biological_process^signal transduction	.
Transcript_380391	sp|Q69Q47|CIPKO_ORYSJ^sp|Q69Q47|CIPKO_ORYSJ^Q:149-1420,H:2-422^89.858%ID^E:0^.^.	Transcript_380391.p1	164-1420[+]	sp|Q69Q47|CIPKO_ORYSJ^sp|Q69Q47|CIPKO_ORYSJ^Q:4-419,H:8-422^90.865%ID^E:0^.^.	Seita.4G221700.1.p^Seita.4G221700.1.p^Q:164-1420,H:1-418^91.169%ID^E:0^.^.	WP_011683884_1^WP_011683884_1^Q:197-928,H:47-292^31%ID^E:7.9e-32^.^.	XP_002438654.1^XP_002438654.1^Q:164-1420,H:1-418^93.3%ID^E:1.9e-279^.^.	Seita.4G221700.1.p^Seita.4G221700.1.p^Q:1-419,H:1-418^91.169%ID^E:0^.^.	WP_011683884_1^WP_011683884_1^Q:12-255,H:47-292^31%ID^E:3e-32^.^.	XP_002438654.1^XP_002438654.1^Q:1-419,H:1-418^93.3%ID^E:4.5e-280^.^.	PF00069.26^Pkinase^Protein kinase domain^14-267^E:6.7e-75`PF07714.18^PK_Tyr_Ser-Thr^Protein tyrosine and serine/threonine kinase^15-262^E:5.3e-38`PF14531.7^Kinase-like^Kinase-like^108-216^E:5.7e-07`PF03822.15^NAF^NAF domain^311-370^E:5.9e-19	.	.	GO:0004672^molecular_function^protein kinase activity`GO:0005524^molecular_function^ATP binding`GO:0006468^biological_process^protein phosphorylation`GO:0007165^biological_process^signal transduction	.

## Sheet: CNBL4
transcript_id	sprot_Top_BLASTX_hit	prot_id	prot_coords	sprot_Top_BLASTP_hit	Sitablastx_BLASTX	cogblastx_BLASTX	nrblastx_BLASTX	Sitablastp_BLASTP	cogblastp_BLASTP	nrblastp_BLASTP	Pfam	SignalP	TmHMM	gene_ontology_Pfam	kegg
Transcript_382	sp|Q75KU4|CNBL4_ORYSJ^sp|Q75KU4|CNBL4_ORYSJ^Q:1234-782,H:1-110^58.278%ID^E:1.48e-76^.^.`sp|Q75KU4|CNBL4_ORYSJ^sp|Q75KU4|CNBL4_ORYSJ^Q:674-393,H:117-210^88.298%ID^E:1.48e-76^.^.	.	.	.	Seita.3G166700.1.p^Seita.3G166700.1.p^Q:1234-782,H:1-111^59.603%ID^E:1.85e-76^.^.`Seita.3G166700.1.p^Seita.3G166700.1.p^Q:674-390,H:118-212^90.526%ID^E:1.85e-76^.^.	.	CAD6271457.1^CAD6271457.1^Q:695-393,H:111-211^90.1%ID^E:2.7e-52^.^.	.	.	.	.	.	.	.	.
Transcript_52533	sp|Q75KU4|CNBL4_ORYSJ^sp|Q75KU4|CNBL4_ORYSJ^Q:469-1023,H:26-210^87.568%ID^E:5e-102^.^.	Transcript_52533.p1	139-1026[+]	sp|Q3HRN8|CNBL9_ORYSJ^sp|Q3HRN8|CNBL9_ORYSJ^Q:1-295,H:1-290^60.067%ID^E:3.04e-122^.^.	Seita.3G166700.1.p^Seita.3G166700.1.p^Q:415-1026,H:10-212^87.255%ID^E:1.42e-109^.^.	.	AUQ32898.1^AUQ32898.1^Q:127-1023,H:21-318^65.9%ID^E:9.6e-117^.^.	Seita.5G259100.1.p^Seita.5G259100.1.p^Q:1-295,H:38-338^62.458%ID^E:1.81e-129^.^.	.	AUQ32899.1^AUQ32899.1^Q:1-295,H:1-294^66.4%ID^E:3.6e-119^.^.	PF13833.7^EF-hand_8^EF-hand domain pair^134-179^E:0.00077`PF13202.7^EF-hand_5^EF hand^158-179^E:0.00058`PF13499.7^EF-hand_7^EF-hand domain pair^192-261^E:9.6e-09`PF13833.7^EF-hand_8^EF-hand domain pair^206-257^E:0.038`PF13202.7^EF-hand_5^EF hand^238-262^E:4.7e-08	.	.	GO:0005509^molecular_function^calcium ion binding	K06268
Transcript_106567	sp|Q75KU4|CNBL4_ORYSJ^sp|Q75KU4|CNBL4_ORYSJ^Q:82-2,H:1-26^81.481%ID^E:7.2e-06^.^.	.	.	.	.	.	.	.	.	.	.	.	.	.	.
Transcript_216738	sp|Q75KU4|CNBL4_ORYSJ^sp|Q75KU4|CNBL4_ORYSJ^Q:15-605,H:1-156^64.975%ID^E:7.82e-71^.^.`sp|Q75KU4|CNBL4_ORYSJ^sp|Q75KU4|CNBL4_ORYSJ^Q:695-808,H:156-193^89.474%ID^E:7.82e-71^.^.	Transcript_216738.p1	261-734[+]	sp|Q75KU4|CNBL4_ORYSJ^sp|Q75KU4|CNBL4_ORYSJ^Q:1-115,H:42-156^87.826%ID^E:6.35e-67^.^.	Seita.3G166700.1.p^Seita.3G166700.1.p^Q:15-605,H:1-157^67.005%ID^E:8.86e-71^.^.`Seita.3G166700.1.p^Seita.3G166700.1.p^Q:695-808,H:157-194^89.474%ID^E:8.86e-71^.^.	.	TVU20472.1^TVU20472.1^Q:15-602,H:1-157^71.6%ID^E:3.4e-80^.^.	Seita.3G166700.1.p^Seita.3G166700.1.p^Q:1-115,H:43-157^93.913%ID^E:1.56e-73^.^.	.	XP_004961399.1^XP_004961399.1^Q:1-114,H:43-156^94.7%ID^E:9e-67^.^.	PF13833.7^EF-hand_8^EF-hand domain pair^8-53^E:0.00036`PF13202.7^EF-hand_5^EF hand^32-53^E:0.00024	.	.	GO:0005509^molecular_function^calcium ion binding	K06268
Transcript_255034	sp|Q75KU4|CNBL4_ORYSJ^sp|Q75KU4|CNBL4_ORYSJ^Q:698-862,H:156-210^89.091%ID^E:1.57e-64^.^.`sp|Q75KU4|CNBL4_ORYSJ^sp|Q75KU4|CNBL4_ORYSJ^Q:205-381,H:52-110^84.746%ID^E:1.57e-64^.^.`sp|Q75KU4|CNBL4_ORYSJ^sp|Q75KU4|CNBL4_ORYSJ^Q:9-113,H:20-54^71.429%ID^E:1.57e-64^.^.`sp|Q75KU4|CNBL4_ORYSJ^sp|Q75KU4|CNBL4_ORYSJ^Q:489-608,H:117-156^85%ID^E:1.57e-64^.^.	.	.	.	Seita.3G166700.1.p^Seita.3G166700.1.p^Q:205-381,H:53-111^91.525%ID^E:8.86e-69^.^.`Seita.3G166700.1.p^Seita.3G166700.1.p^Q:698-865,H:157-212^89.286%ID^E:8.86e-69^.^.`Seita.3G166700.1.p^Seita.3G166700.1.p^Q:9-113,H:21-55^77.143%ID^E:8.86e-69^.^.`Seita.3G166700.1.p^Seita.3G166700.1.p^Q:489-608,H:118-157^90%ID^E:8.86e-69^.^.	.	AQK87669.1^AQK87669.1^Q:211-399,H:55-117^85.7%ID^E:1.2e-26^.^.	.	.	.	.	.	.	.	.
Transcript_267517	sp|Q75KU4|CNBL4_ORYSJ^sp|Q75KU4|CNBL4_ORYSJ^Q:48-395,H:15-129^81.897%ID^E:1.45e-60^.^.	Transcript_267517.p1	3-458[+]	sp|Q75KU4|CNBL4_ORYSJ^sp|Q75KU4|CNBL4_ORYSJ^Q:16-131,H:15-129^81.897%ID^E:3.37e-61^.^.	Seita.3G166700.1.p^Seita.3G166700.1.p^Q:51-395,H:17-130^89.565%ID^E:2.7e-67^.^.	.	XP_004961399.1^XP_004961399.1^Q:51-395,H:17-130^89.6%ID^E:1e-61^.^.	Seita.3G166700.1.p^Seita.3G166700.1.p^Q:17-131,H:17-130^89.565%ID^E:5.68e-68^.^.	.	XP_004961399.1^XP_004961399.1^Q:17-131,H:17-130^89.6%ID^E:3.7e-62^.^.	PF13833.7^EF-hand_8^EF-hand domain pair^51-96^E:0.00029`PF13202.7^EF-hand_5^EF hand^75-96^E:0.00023	.	.	GO:0005509^molecular_function^calcium ion binding	K06268
Transcript_340572	sp|Q75KU4|CNBL4_ORYSJ^sp|Q75KU4|CNBL4_ORYSJ^Q:247-804,H:25-210^87.097%ID^E:1.56e-102^.^.	Transcript_340572.p1	1-807[+]	sp|Q75KU4|CNBL4_ORYSJ^sp|Q75KU4|CNBL4_ORYSJ^Q:72-268,H:15-210^84.264%ID^E:2.38e-116^.^.	Seita.3G166700.1.p^Seita.3G166700.1.p^Q:220-807,H:18-212^90.306%ID^E:4.76e-109^.^.	.	XP_004961399.1^XP_004961399.1^Q:217-804,H:17-211^89.8%ID^E:8.4e-114^.^.	Seita.3G166700.1.p^Seita.3G166700.1.p^Q:73-269,H:17-212^89.848%ID^E:2.66e-126^.^.	.	XP_004961399.1^XP_004961399.1^Q:73-268,H:17-211^89.8%ID^E:9e-117^.^.	PF13833.7^EF-hand_8^EF-hand domain pair^107-152^E:0.00071`PF13202.7^EF-hand_5^EF hand^131-152^E:0.00051`PF13499.7^EF-hand_7^EF-hand domain pair^165-234^E:8e-09`PF13833.7^EF-hand_8^EF-hand domain pair^179-230^E:0.032`PF13202.7^EF-hand_5^EF hand^211-235^E:4.1e-08	.	.	GO:0005509^molecular_function^calcium ion binding	K06268
Transcript_349143	sp|Q75KU4|CNBL4_ORYSJ^sp|Q75KU4|CNBL4_ORYSJ^Q:197-3,H:1-64^86.154%ID^E:2.29e-31^.^.	.	.	.	Seita.3G166700.1.p^Seita.3G166700.1.p^Q:197-3,H:1-65^83.077%ID^E:3.82e-29^.^.	.	QOL71362.1^QOL71362.1^Q:197-3,H:1-65^87.7%ID^E:3.5e-28^.^.	.	.	.	.	.	.	.	.
Transcript_398697	sp|Q75KU4|CNBL4_ORYSJ^sp|Q75KU4|CNBL4_ORYSJ^Q:82-2,H:1-26^81.481%ID^E:6.96e-06^.^.	.	.	.	.	.	CAF2086228.1^CAF2086228.1^Q:544-245,H:76-189^40.4%ID^E:0.00083^.^.	.	.	.	.	.	.	.	.

## Sheet: PK
transcript_id	sprot_Top_BLASTX_hit	prot_id	prot_coords	sprot_Top_BLASTP_hit	Sitablastx_BLASTX	cogblastx_BLASTX	nrblastx_BLASTX	Sitablastp_BLASTP	cogblastp_BLASTP	nrblastp_BLASTP	Pfam	SignalP	TmHMM	gene_ontology_Pfam	kegg
Transcript_99926	sp|Q8W1X2|PDXK_ARATH^sp|Q8W1X2|PDXK_ARATH^Q:447-1358,H:6-309^78.618%ID^E:2.3e-163^.^.	Transcript_99926.p1	432-1361[+]	sp|Q8W1X2|PDXK_ARATH^sp|Q8W1X2|PDXK_ARATH^Q:1-309,H:1-309^78.317%ID^E:0^.^.	Seita.3G379000.1.p^Seita.3G379000.1.p^Q:357-1355,H:42-375^90.419%ID^E:0^.^.	WP_096354643_1^WP_096354643_1^Q:483-1337,H:3-276^36.3%ID^E:3.7e-51^.^.	KAG0521571.1^KAG0521571.1^Q:303-1355,H:27-376^86.6%ID^E:4.5e-213^.^.	Seita.3G379000.2.p^Seita.3G379000.2.p^Q:1-308,H:1-308^93.506%ID^E:0^.^.	WP_096354643_1^WP_096354643_1^Q:18-302,H:3-276^36.3%ID^E:1.2e-53^.^.	XP_039802759.1^XP_039802759.1^Q:1-309,H:1-309^94.8%ID^E:6.9e-212^.^.	PF08543.13^Phos_pyr_kin^Phosphomethylpyrimidine kinase^93-266^E:5.6e-12`PF00294.25^PfkB^pfkB family carbohydrate kinase^145-259^E:2.8e-06	.	.	.	K00868
Transcript_99927	sp|Q8W1X2|PDXK_ARATH^sp|Q8W1X2|PDXK_ARATH^Q:120-1037,H:4-309^79.085%ID^E:2.69e-168^.^.	Transcript_99927.p1	111-1040[+]	sp|Q8W1X2|PDXK_ARATH^sp|Q8W1X2|PDXK_ARATH^Q:1-309,H:1-309^78.641%ID^E:0^.^.	Seita.3G379000.2.p^Seita.3G379000.2.p^Q:120-1034,H:4-308^94.426%ID^E:0^.^.	WP_096354643_1^WP_096354643_1^Q:162-1016,H:3-276^36%ID^E:2e-51^.^.	RLN01145.1^RLN01145.1^Q:111-1034,H:74-381^96.4%ID^E:4.3e-211^.^.	Seita.3G379000.1.p^Seita.3G379000.1.p^Q:1-308,H:68-375^94.481%ID^E:0^.^.	WP_096354643_1^WP_096354643_1^Q:18-302,H:3-276^36%ID^E:6.4e-53^.^.	RLN01145.1^RLN01145.1^Q:1-308,H:74-381^96.4%ID^E:5.8e-213^.^.	PF08543.13^Phos_pyr_kin^Phosphomethylpyrimidine kinase^93-267^E:2.7e-12`PF00294.25^PfkB^pfkB family carbohydrate kinase^145-258^E:6.7e-06	.	.	.	K00868
Transcript_124486	sp|Q8W1X2|PDXK_ARATH^sp|Q8W1X2|PDXK_ARATH^Q:72-983,H:6-309^79.605%ID^E:5.25e-169^.^.	Transcript_124486.p1	57-986[+]	sp|Q8W1X2|PDXK_ARATH^sp|Q8W1X2|PDXK_ARATH^Q:1-309,H:1-309^79.288%ID^E:0^.^.	Seita.3G379000.2.p^Seita.3G379000.2.p^Q:72-980,H:6-308^94.389%ID^E:0^.^.	WP_096354643_1^WP_096354643_1^Q:108-962,H:3-276^36%ID^E:1.9e-52^.^.	RLN01145.1^RLN01145.1^Q:42-980,H:69-381^95.8%ID^E:4.6e-214^.^.	Seita.3G379000.2.p^Seita.3G379000.2.p^Q:1-308,H:1-308^94.481%ID^E:0^.^.	WP_096354643_1^WP_096354643_1^Q:18-302,H:3-276^36%ID^E:9.1e-53^.^.	RLN01145.1^RLN01145.1^Q:1-308,H:74-381^96.4%ID^E:5.8e-213^.^.	PF08543.13^Phos_pyr_kin^Phosphomethylpyrimidine kinase^93-267^E:7.2e-13`PF00294.25^PfkB^pfkB family carbohydrate kinase^145-259^E:6.5e-07	.	.	.	K00868
Transcript_176313	sp|Q8W1X2|PDXK_ARATH^sp|Q8W1X2|PDXK_ARATH^Q:756-685,H:4-27^91.667%ID^E:3.65e-05^.^.	Transcript_176313.p1	410-1003[+]	.	Seita.3G379000.2.p^Seita.3G379000.2.p^Q:756-685,H:4-27^100%ID^E:1.29e-06^.^.`Seita.3G379000.2.p^Seita.3G379000.2.p^Q:58-2,H:26-44^94.737%ID^E:0.000439^.^.	.	RLN28387.1^RLN28387.1^Q:683-877,H:11-79^66.7%ID^E:1.3e-10^.^.	.	.	RLN28387.1^RLN28387.1^Q:92-156,H:11-79^66.7%ID^E:9.2e-12^.^.	.	.	.	.	.
Transcript_181830	sp|Q8W1X2|PDXK_ARATH^sp|Q8W1X2|PDXK_ARATH^Q:241-1152,H:6-309^79.605%ID^E:4.62e-166^.^.	Transcript_181830.p1	226-1155[+]	sp|Q8W1X2|PDXK_ARATH^sp|Q8W1X2|PDXK_ARATH^Q:1-309,H:1-309^79.288%ID^E:0^.^.	Seita.3G379000.1.p^Seita.3G379000.1.p^Q:151-1149,H:42-375^91.317%ID^E:0^.^.	WP_096354643_1^WP_096354643_1^Q:277-1131,H:3-276^36%ID^E:1.3e-50^.^.	TVU00348.1^TVU00348.1^Q:154-1152,H:41-373^91.6%ID^E:2.9e-215^.^.	Seita.3G379000.2.p^Seita.3G379000.2.p^Q:1-308,H:1-308^94.481%ID^E:0^.^.	WP_096354643_1^WP_096354643_1^Q:18-302,H:3-276^36%ID^E:9.1e-53^.^.	RLN01145.1^RLN01145.1^Q:1-308,H:74-381^96.4%ID^E:5.8e-213^.^.	PF08543.13^Phos_pyr_kin^Phosphomethylpyrimidine kinase^93-267^E:7.2e-13`PF00294.25^PfkB^pfkB family carbohydrate kinase^145-259^E:6.5e-07	.	.	.	K00868
Transcript_188486	sp|Q8W1X2|PDXK_ARATH^sp|Q8W1X2|PDXK_ARATH^Q:41-598,H:26-211^78.495%ID^E:5.12e-104^.^.	Transcript_188486.p1	2-610[+]	sp|Q8W1X2|PDXK_ARATH^sp|Q8W1X2|PDXK_ARATH^Q:14-199,H:26-211^78.495%ID^E:8.24e-105^.^.	Seita.3G379000.2.p^Seita.3G379000.2.p^Q:41-598,H:26-211^93.548%ID^E:1.28e-126^.^.	WP_106747121_1^WP_106747121_1^Q:47-559,H:13-185^42.8%ID^E:7.4e-43^.^.	XP_039802760.1^XP_039802760.1^Q:41-712,H:26-248^81.8%ID^E:2e-123^.^.	Seita.3G379000.2.p^Seita.3G379000.2.p^Q:14-199,H:26-211^93.548%ID^E:1.94e-127^.^.	WP_106747121_1^WP_106747121_1^Q:16-186,H:13-185^42.8%ID^E:1.7e-43^.^.	XP_039802760.1^XP_039802760.1^Q:14-199,H:26-211^95.2%ID^E:9.9e-124^.^.	PF08543.13^Phos_pyr_kin^Phosphomethylpyrimidine kinase^81-183^E:1.3e-11	.	.	.	K00868
Transcript_188792	sp|Q8W1X2|PDXK_ARATH^sp|Q8W1X2|PDXK_ARATH^Q:3-497,H:145-309^75.152%ID^E:1.63e-71^.^.	Transcript_188792.p1	3-500[+]	sp|Q8W1X2|PDXK_ARATH^sp|Q8W1X2|PDXK_ARATH^Q:1-165,H:145-309^75.152%ID^E:9.99e-84^.^.	Seita.3G379000.2.p^Seita.3G379000.2.p^Q:3-497,H:145-309^92.121%ID^E:4.09e-98^.^.	WP_096354643_1^WP_096354643_1^Q:3-476,H:132-276^30.7%ID^E:1.9e-14^.^.	XP_039802759.1^XP_039802759.1^Q:3-497,H:145-309^94.5%ID^E:1.6e-103^.^.	Seita.3G379000.2.p^Seita.3G379000.2.p^Q:1-164,H:145-308^92.683%ID^E:2.31e-110^.^.	WP_096354643_1^WP_096354643_1^Q:1-158,H:132-276^30.7%ID^E:2.4e-15^.^.	XP_039802759.1^XP_039802759.1^Q:1-165,H:145-309^94.5%ID^E:6.1e-105^.^.	PF00294.25^PfkB^pfkB family carbohydrate kinase^2-115^E:1.1e-06`PF08543.13^Phos_pyr_kin^Phosphomethylpyrimidine kinase^2-124^E:3.2e-06	.	.	.	K00868
Transcript_191729	sp|Q8W1X2|PDXK_ARATH^sp|Q8W1X2|PDXK_ARATH^Q:41-892,H:26-309^78.521%ID^E:1.07e-152^.^.	Transcript_191729.p1	2-895[+]	sp|Q8W1X2|PDXK_ARATH^sp|Q8W1X2|PDXK_ARATH^Q:14-297,H:26-309^78.521%ID^E:1.31e-165^.^.	Seita.3G379000.1.p^Seita.3G379000.1.p^Q:41-889,H:93-375^93.993%ID^E:0^.^.	WP_096354643_1^WP_096354643_1^Q:47-871,H:13-276^35.1%ID^E:4.3e-47^.^.	RLN01145.1^RLN01145.1^Q:41-889,H:99-381^96.1%ID^E:1.6e-192^.^.	Seita.3G379000.1.p^Seita.3G379000.1.p^Q:14-296,H:93-375^93.993%ID^E:0^.^.	WP_096354643_1^WP_096354643_1^Q:16-290,H:13-276^35.1%ID^E:1.3e-48^.^.	RLN01145.1^RLN01145.1^Q:14-296,H:99-381^96.1%ID^E:1.4e-194^.^.	PF08543.13^Phos_pyr_kin^Phosphomethylpyrimidine kinase^81-255^E:6.5e-13`PF00294.25^PfkB^pfkB family carbohydrate kinase^133-247^E:5.9e-07	.	.	.	K00868
Transcript_196429	sp|Q8W1X2|PDXK_ARATH^sp|Q8W1X2|PDXK_ARATH^Q:41-757,H:26-264^79.079%ID^E:8.77e-126^.^.	Transcript_196429.p1	2-784[+]	sp|Q8W1X2|PDXK_ARATH^sp|Q8W1X2|PDXK_ARATH^Q:14-252,H:26-264^79.079%ID^E:2.64e-137^.^.	Seita.3G379000.2.p^Seita.3G379000.2.p^Q:41-754,H:26-263^94.538%ID^E:3.7e-155^.^.	WP_011160784_1^WP_011160784_1^Q:38-844,H:17-285^35.3%ID^E:3.3e-45^.^.	KAG2621979.1^KAG2621979.1^Q:41-754,H:26-263^95.8%ID^E:2.9e-161^.^.	Seita.3G379000.2.p^Seita.3G379000.2.p^Q:14-251,H:26-263^94.538%ID^E:1.13e-166^.^.	WP_106747121_1^WP_106747121_1^Q:16-227,H:13-224^38.6%ID^E:2.4e-45^.^.	KAG2621979.1^KAG2621979.1^Q:14-251,H:26-263^95.8%ID^E:5.8e-162^.^.	PF08543.13^Phos_pyr_kin^Phosphomethylpyrimidine kinase^81-187^E:1.2e-12`PF00294.25^PfkB^pfkB family carbohydrate kinase^133-249^E:2.8e-07	.	.	.	K00868
Transcript_204328	sp|Q8W1X2|PDXK_ARATH^sp|Q8W1X2|PDXK_ARATH^Q:227-511,H:215-309^80%ID^E:7e-36^.^.	.	.	.	Seita.3G379000.2.p^Seita.3G379000.2.p^Q:215-511,H:211-309^90.909%ID^E:2.12e-48^.^.	.	XP_025808783.1^XP_025808783.1^Q:215-508,H:211-308^92.9%ID^E:1.2e-54^.^.	.	.	.	.	.	.	.	.
Transcript_218071	sp|Q8W1X2|PDXK_ARATH^sp|Q8W1X2|PDXK_ARATH^Q:41-598,H:26-211^79.032%ID^E:3.8e-104^.^.	Transcript_218071.p1	2-610[+]	sp|Q8W1X2|PDXK_ARATH^sp|Q8W1X2|PDXK_ARATH^Q:14-199,H:26-211^79.032%ID^E:1.1e-105^.^.	Seita.3G379000.2.p^Seita.3G379000.2.p^Q:41-631,H:26-222^89.848%ID^E:6.25e-127^.^.	WP_012169595_1^WP_012169595_1^Q:47-547,H:13-181^45%ID^E:3.3e-42^.^.	NP_001351339.1^NP_001351339.1^Q:41-631,H:26-222^90.9%ID^E:9.6e-123^.^.	Seita.3G379000.2.p^Seita.3G379000.2.p^Q:14-199,H:26-211^94.624%ID^E:7.75e-128^.^.	WP_012169595_1^WP_012169595_1^Q:16-182,H:13-181^45%ID^E:2.4e-43^.^.	NP_001351339.1^NP_001351339.1^Q:14-199,H:26-211^95.7%ID^E:2.1e-123^.^.	PF08543.13^Phos_pyr_kin^Phosphomethylpyrimidine kinase^81-185^E:1.6e-12`PF00294.25^PfkB^pfkB family carbohydrate kinase^133-182^E:4.7e-06	.	.	.	K00868
Transcript_233942	sp|Q8W1X2|PDXK_ARATH^sp|Q8W1X2|PDXK_ARATH^Q:273-1049,H:6-264^80.309%ID^E:1.3e-138^.^.	Transcript_233942.p1	258-1076[+]	sp|Q8W1X2|PDXK_ARATH^sp|Q8W1X2|PDXK_ARATH^Q:1-264,H:1-264^79.924%ID^E:1.37e-154^.^.	Seita.3G379000.2.p^Seita.3G379000.2.p^Q:273-1046,H:6-263^94.961%ID^E:3.79e-168^.^.	WP_011160784_1^WP_011160784_1^Q:288-1136,H:3-285^36.3%ID^E:1.5e-49^.^.	KAG0521571.1^KAG0521571.1^Q:129-1046,H:27-331^87.2%ID^E:4e-184^.^.	Seita.3G379000.2.p^Seita.3G379000.2.p^Q:1-263,H:1-263^95.057%ID^E:0^.^.	WP_011160784_1^WP_011160784_1^Q:11-259,H:3-247^37.8%ID^E:2.4e-50^.^.	KAG2621979.1^KAG2621979.1^Q:1-263,H:1-263^96.2%ID^E:2.4e-180^.^.	PF08543.13^Phos_pyr_kin^Phosphomethylpyrimidine kinase^93-199^E:1.4e-12`PF00294.25^PfkB^pfkB family carbohydrate kinase^145-261^E:3.2e-07	.	.	.	K00868
Transcript_266950	sp|Q8W1X2|PDXK_ARATH^sp|Q8W1X2|PDXK_ARATH^Q:410-1192,H:4-264^80.46%ID^E:7.97e-140^.^.	Transcript_266950.p1	401-1219[+]	sp|Q8W1X2|PDXK_ARATH^sp|Q8W1X2|PDXK_ARATH^Q:1-264,H:1-264^79.924%ID^E:1.99e-154^.^.	Seita.3G379000.2.p^Seita.3G379000.2.p^Q:410-1189,H:4-263^95.385%ID^E:1.46e-169^.^.	WP_011160784_1^WP_011160784_1^Q:431-1279,H:3-285^36.3%ID^E:4.8e-49^.^.	KAG0521571.1^KAG0521571.1^Q:374-1189,H:60-331^94.5%ID^E:3.6e-178^.^.	Seita.3G379000.2.p^Seita.3G379000.2.p^Q:1-263,H:1-263^95.437%ID^E:0^.^.	WP_011160784_1^WP_011160784_1^Q:11-259,H:3-247^37.8%ID^E:2.4e-50^.^.	KAG2621979.1^KAG2621979.1^Q:1-263,H:1-263^96.6%ID^E:1.7e-180^.^.	PF08543.13^Phos_pyr_kin^Phosphomethylpyrimidine kinase^93-199^E:1.4e-12`PF00294.25^PfkB^pfkB family carbohydrate kinase^145-261^E:3.2e-07	.	.	.	K00868
Transcript_282733	sp|Q8W1X2|PDXK_ARATH^sp|Q8W1X2|PDXK_ARATH^Q:61-549,H:147-309^73.62%ID^E:3.03e-68^.^.	Transcript_282733.p1	79-552[+]	sp|Q8W1X2|PDXK_ARATH^sp|Q8W1X2|PDXK_ARATH^Q:1-157,H:153-309^73.885%ID^E:2.87e-77^.^.	Seita.3G379000.2.p^Seita.3G379000.2.p^Q:61-546,H:147-308^91.358%ID^E:1.15e-94^.^.	WP_096354643_1^WP_096354643_1^Q:64-528,H:135-276^31.3%ID^E:4.4e-14^.^.	KAG2621979.1^KAG2621979.1^Q:61-546,H:147-308^93.8%ID^E:5.8e-100^.^.	Seita.3G379000.2.p^Seita.3G379000.2.p^Q:1-156,H:153-308^91.667%ID^E:1.64e-103^.^.	WP_096354643_1^WP_096354643_1^Q:1-150,H:140-276^31%ID^E:2.5e-13^.^.	KAG2621979.1^KAG2621979.1^Q:1-156,H:153-308^94.2%ID^E:3.4e-98^.^.	PF08543.13^Phos_pyr_kin^Phosphomethylpyrimidine kinase^2-116^E:0.00013	.	.	.	K00868
Transcript_283647	sp|Q8W1X2|PDXK_ARATH^sp|Q8W1X2|PDXK_ARATH^Q:113-475,H:189-309^75.207%ID^E:1.5e-46^.^.	Transcript_283647.p1	2-478[+]	sp|Q8W1X2|PDXK_ARATH^sp|Q8W1X2|PDXK_ARATH^Q:38-158,H:189-309^75.207%ID^E:2.57e-58^.^.	Seita.3G379000.2.p^Seita.3G379000.2.p^Q:113-475,H:189-309^90.909%ID^E:1.9e-64^.^.	.	XP_025808783.1^XP_025808783.1^Q:113-472,H:189-308^94.2%ID^E:9.2e-70^.^.	Seita.3G379000.2.p^Seita.3G379000.2.p^Q:38-158,H:189-309^90.909%ID^E:1.86e-76^.^.	.	XP_025808783.1^XP_025808783.1^Q:38-157,H:189-308^94.2%ID^E:5e-71^.^.	.	sigP:1^24^0.651^YES	ExpAA=22.16^PredHel=1^Topology=i20-42o	.	K00868
Transcript_293656	sp|Q8W1X2|PDXK_ARATH^sp|Q8W1X2|PDXK_ARATH^Q:167-102,H:147-168^86.364%ID^E:9.55e-05^.^.	.	.	.	Seita.3G379000.2.p^Seita.3G379000.2.p^Q:167-102,H:147-168^100%ID^E:1.89e-07^.^.	.	RZS17772.1^RZS17772.1^Q:167-102,H:1-22^100%ID^E:8.7e-05^.^.	.	.	.	.	.	.	.	.
Transcript_298834	sp|Q8W1X2|PDXK_ARATH^sp|Q8W1X2|PDXK_ARATH^Q:3-473,H:153-309^73.248%ID^E:1.53e-66^.^.	Transcript_298834.p1	3-476[+]	sp|Q8W1X2|PDXK_ARATH^sp|Q8W1X2|PDXK_ARATH^Q:1-157,H:153-309^73.248%ID^E:8.91e-77^.^.	Seita.3G379000.2.p^Seita.3G379000.2.p^Q:3-470,H:153-308^92.949%ID^E:1.55e-93^.^.	WP_096354643_1^WP_096354643_1^Q:3-452,H:140-276^31.6%ID^E:3.1e-13^.^.	KAG2621979.1^KAG2621979.1^Q:3-470,H:153-308^94.2%ID^E:1.5e-97^.^.	Seita.3G379000.2.p^Seita.3G379000.2.p^Q:1-156,H:153-308^92.949%ID^E:1.3e-104^.^.	WP_096354643_1^WP_096354643_1^Q:1-150,H:140-276^31.6%ID^E:1.8e-13^.^.	KAG2621979.1^KAG2621979.1^Q:1-156,H:153-308^94.2%ID^E:4.9e-98^.^.	PF08543.13^Phos_pyr_kin^Phosphomethylpyrimidine kinase^2-115^E:0.00014	.	.	.	K00868
Transcript_330347	sp|Q8W1X2|PDXK_ARATH^sp|Q8W1X2|PDXK_ARATH^Q:495-430,H:6-27^90.909%ID^E:0.000395^.^.	.	.	.	Seita.3G379000.1.p^Seita.3G379000.1.p^Q:585-430,H:42-94^75.472%ID^E:8.05e-06^.^.	.	RLN28387.1^RLN28387.1^Q:428-616,H:11-70^73%ID^E:4e-15^.^.	.	.	.	.	.	.	.	.
Transcript_377323	sp|Q8W1X2|PDXK_ARATH^sp|Q8W1X2|PDXK_ARATH^Q:120-1037,H:4-309^79.085%ID^E:2.69e-168^.^.	Transcript_377323.p1	111-1040[+]	sp|Q8W1X2|PDXK_ARATH^sp|Q8W1X2|PDXK_ARATH^Q:1-309,H:1-309^78.641%ID^E:0^.^.	Seita.3G379000.2.p^Seita.3G379000.2.p^Q:120-1034,H:4-308^94.426%ID^E:0^.^.	WP_096354643_1^WP_096354643_1^Q:162-1016,H:3-276^36%ID^E:2e-51^.^.	RLN01145.1^RLN01145.1^Q:111-1034,H:74-381^96.4%ID^E:4.3e-211^.^.	Seita.3G379000.1.p^Seita.3G379000.1.p^Q:1-308,H:68-375^94.481%ID^E:0^.^.	WP_096354643_1^WP_096354643_1^Q:18-302,H:3-276^36%ID^E:6.4e-53^.^.	RLN01145.1^RLN01145.1^Q:1-308,H:74-381^96.4%ID^E:5.8e-213^.^.	PF08543.13^Phos_pyr_kin^Phosphomethylpyrimidine kinase^93-267^E:2.7e-12`PF00294.25^PfkB^pfkB family carbohydrate kinase^145-258^E:6.7e-06	.	.	.	K00868

## Sheet: FLA4
transcript_id	sprot_Top_BLASTX_hit	prot_id	prot_coords	sprot_Top_BLASTP_hit	Sitablastx_BLASTX	cogblastx_BLASTX	nrblastx_BLASTX	Sitablastp_BLASTP	cogblastp_BLASTP	nrblastp_BLASTP	Pfam	SignalP	TmHMM	gene_ontology_Pfam	kegg
Transcript_62017	sp|Q9SNC3|FLA4_ARATH^sp|Q9SNC3|FLA4_ARATH^Q:69-419,H:253-369^64.407%ID^E:2.67e-39^.^.	Transcript_62017.p1	3-611[+]	sp|Q9SNC3|FLA4_ARATH^sp|Q9SNC3|FLA4_ARATH^Q:22-193,H:252-418^49.425%ID^E:7.33e-42^.^.	Seita.5G376800.2.p^Seita.5G376800.2.p^Q:78-569,H:254-415^82.927%ID^E:6.1e-90^.^.	.	XP_039849907.1^XP_039849907.1^Q:78-608,H:256-430^84.7%ID^E:4.5e-93^.^.	Seita.5G376800.4.p^Seita.5G376800.4.p^Q:26-192,H:254-418^82.635%ID^E:1.84e-95^.^.	.	XP_039849907.1^XP_039849907.1^Q:26-202,H:256-430^84.7%ID^E:2.6e-95^.^.	PF02469.23^Fasciclin^Fasciclin domain^38-122^E:1.8e-05	.	.	.	.
Transcript_76225	sp|Q9SNC3|FLA4_ARATH^sp|Q9SNC3|FLA4_ARATH^Q:2-619,H:153-369^59.174%ID^E:6.22e-77^.^.	Transcript_76225.p1	2-769[+]	sp|Q9SNC3|FLA4_ARATH^sp|Q9SNC3|FLA4_ARATH^Q:1-206,H:153-369^59.174%ID^E:5.6e-77^.^.	Seita.5G376800.2.p^Seita.5G376800.2.p^Q:5-769,H:163-417^86.275%ID^E:1.85e-156^.^.	.	PUZ54034.1^PUZ54034.1^Q:5-769,H:163-417^87.5%ID^E:7.5e-149^.^.	Seita.5G376800.2.p^Seita.5G376800.2.p^Q:2-256,H:163-417^86.275%ID^E:1.66e-156^.^.	.	PUZ54034.1^PUZ54034.1^Q:2-256,H:163-417^87.5%ID^E:7.5e-149^.^.	PF02469.23^Fasciclin^Fasciclin domain^55-189^E:1.1e-13	.	.	.	.
Transcript_87470	sp|Q9SNC3|FLA4_ARATH^sp|Q9SNC3|FLA4_ARATH^Q:252-1,H:33-117^48.235%ID^E:2.51e-13^.^.`sp|Q9SNC3|FLA4_ARATH^sp|Q9SNC3|FLA4_ARATH^Q:579-244,H:61-171^38.938%ID^E:6.15e-08^.^.	.	.	.	Seita.5G376800.4.p^Seita.5G376800.4.p^Q:579-241,H:69-181^89.381%ID^E:9.04e-39^.^.`Seita.5G376800.4.p^Seita.5G376800.4.p^Q:252-1,H:41-124^91.667%ID^E:2.41e-33^.^.	.	XP_025816549.1^XP_025816549.1^Q:579-241,H:69-181^92%ID^E:1.4e-56^.^.	.	.	.	.	.	.	.	.
Transcript_107160	sp|Q9SNC3|FLA4_ARATH^sp|Q9SNC3|FLA4_ARATH^Q:4-432,H:227-369^68.056%ID^E:6.4e-60^.^.	.	.	.	Seita.5G376800.2.p^Seita.5G376800.2.p^Q:1-462,H:224-377^88.312%ID^E:1.12e-93^.^.	.	OEL26020.1^OEL26020.1^Q:1-462,H:224-377^89.6%ID^E:4.5e-86^.^.	.	.	.	.	.	.	.	.
Transcript_152998	sp|Q9SNC3|FLA4_ARATH^sp|Q9SNC3|FLA4_ARATH^Q:3-332,H:250-360^67.568%ID^E:2.19e-44^.^.	Transcript_152998.p2	3-368[-]	.	Seita.3G217100.1.p^Seita.3G217100.1.p^Q:3-356,H:248-365^94.915%ID^E:4.95e-75^.^.	.	NP_001183114.1^NP_001183114.1^Q:3-332,H:27-136^96.4%ID^E:4.4e-64^.^.	.	.	.	.	.	.	.	.
Transcript_174134	sp|Q9SNC3|FLA4_ARATH^sp|Q9SNC3|FLA4_ARATH^Q:373-5,H:58-179^40.323%ID^E:9.98e-13^.^.	.	.	.	Seita.5G376800.2.p^Seita.5G376800.2.p^Q:373-5,H:66-188^89.431%ID^E:2e-46^.^.	.	XP_039812768.1^XP_039812768.1^Q:373-5,H:66-188^91.9%ID^E:4.9e-64^.^.	.	.	.	.	.	.	.	.
Transcript_200337	sp|Q9SNC3|FLA4_ARATH^sp|Q9SNC3|FLA4_ARATH^Q:3-206,H:302-369^57.971%ID^E:3.03e-16^.^.	Transcript_200337.p1	3-392[+]	sp|Q9SNC3|FLA4_ARATH^sp|Q9SNC3|FLA4_ARATH^Q:1-120,H:302-418^41.129%ID^E:1.55e-17^.^.	Seita.5G376800.2.p^Seita.5G376800.2.p^Q:3-350,H:300-415^80.172%ID^E:1.27e-61^.^.	.	XP_039849907.1^XP_039849907.1^Q:3-389,H:302-430^82.2%ID^E:2.8e-64^.^.	Seita.5G376800.2.p^Seita.5G376800.2.p^Q:1-119,H:300-418^79.832%ID^E:5.31e-65^.^.	.	XP_039849907.1^XP_039849907.1^Q:1-129,H:302-430^82.2%ID^E:1.2e-64^.^.	.	.	ExpAA=18.12^PredHel=1^Topology=i109-128o	.	.
Transcript_214488	sp|Q9SNC3|FLA4_ARATH^sp|Q9SNC3|FLA4_ARATH^Q:374-12,H:29-151^49.593%ID^E:7.13e-26^.^.	.	.	.	Seita.5G376800.2.p^Seita.5G376800.2.p^Q:377-3,H:36-160^95.2%ID^E:2.44e-64^.^.	.	RLN25673.1^RLN25673.1^Q:404-3,H:26-159^97%ID^E:3.3e-76^.^.	.	.	.	.	.	.	.	.
Transcript_217873	sp|Q9SNC3|FLA4_ARATH^sp|Q9SNC3|FLA4_ARATH^Q:9-344,H:248-360^68.142%ID^E:5.82e-45^.^.	Transcript_217873.p2	3-356[-]	.	Seita.3G217100.1.p^Seita.3G217100.1.p^Q:6-356,H:245-361^95.726%ID^E:3.42e-75^.^.	.	XP_004961853.1^XP_004961853.1^Q:6-356,H:245-361^95.7%ID^E:2e-66^.^.	.	.	.	.	.	.	.	.
Transcript_221169	sp|Q9SNC3|FLA4_ARATH^sp|Q9SNC3|FLA4_ARATH^Q:3-476,H:173-342^60.588%ID^E:1.81e-60^.^.	.	.	.	Seita.5G376800.2.p^Seita.5G376800.2.p^Q:3-476,H:182-339^93.671%ID^E:2.18e-101^.^.	.	RLN25673.1^RLN25673.1^Q:3-476,H:181-338^95.6%ID^E:8.9e-97^.^.	.	.	.	.	.	.	.	.
Transcript_231003	sp|Q9SNC3|FLA4_ARATH^sp|Q9SNC3|FLA4_ARATH^Q:20-427,H:234-369^67.883%ID^E:5.45e-54^.^.	.	.	.	Seita.5G376800.4.p^Seita.5G376800.4.p^Q:2-571,H:223-415^83.42%ID^E:4.75e-111^.^.	.	XP_039849907.1^XP_039849907.1^Q:2-610,H:225-430^85%ID^E:9.9e-114^.^.	.	.	.	.	.	.	.	.
Transcript_231496	sp|Q9SNC3|FLA4_ARATH^sp|Q9SNC3|FLA4_ARATH^Q:373-50,H:29-137^50.459%ID^E:8.81e-24^.^.	.	.	.	Seita.5G376800.2.p^Seita.5G376800.2.p^Q:376-2,H:36-160^92.8%ID^E:7.15e-63^.^.	.	RLN25673.1^RLN25673.1^Q:403-2,H:26-159^94.8%ID^E:7.5e-75^.^.	.	.	.	.	.	.	.	.
Transcript_317079	sp|Q9SNC3|FLA4_ARATH^sp|Q9SNC3|FLA4_ARATH^Q:460-5,H:29-179^43.791%ID^E:6.34e-26^.^.	.	.	.	Seita.5G376800.2.p^Seita.5G376800.2.p^Q:463-5,H:36-188^92.157%ID^E:2.44e-68^.^.	.	XP_039812768.1^XP_039812768.1^Q:487-5,H:28-188^93.8%ID^E:2.9e-89^.^.	.	.	.	.	.	.	.	.
Transcript_399843	sp|Q9SNC3|FLA4_ARATH^sp|Q9SNC3|FLA4_ARATH^Q:9-374,H:238-360^69.919%ID^E:2.28e-52^.^.	Transcript_399843.p3	3-428[-]	.	Seita.3G217100.1.p^Seita.3G217100.1.p^Q:9-398,H:236-365^96.923%ID^E:1.41e-85^.^.	WP_114985494_1^WP_114985494_1^Q:12-407,H:63-182^36.3%ID^E:1.7e-06^.^.	XP_004961853.1^XP_004961853.1^Q:9-389,H:236-362^96.9%ID^E:1e-74^.^.	.	.	.	.	.	.	.	.
Transcript_404271	sp|Q9SNC3|FLA4_ARATH^sp|Q9SNC3|FLA4_ARATH^Q:261-13,H:30-113^52.381%ID^E:1.51e-16^.^.	.	.	.	Seita.5G376800.4.p^Seita.5G376800.4.p^Q:261-1,H:38-124^93.103%ID^E:9.2e-37^.^.	.	CAD6235999.1^CAD6235999.1^Q:360-4,H:1-122^89.3%ID^E:9e-55^.^.	.	.	.	.	.	.	.	.
Transcript_421474	sp|Q9SNC3|FLA4_ARATH^sp|Q9SNC3|FLA4_ARATH^Q:20-319,H:234-334^70.297%ID^E:3e-41^.^.	.	.	.	Seita.5G376800.4.p^Seita.5G376800.4.p^Q:2-319,H:223-331^89.908%ID^E:3.52e-63^.^.	.	RLN25673.1^RLN25673.1^Q:2-319,H:222-330^90.8%ID^E:8.8e-58^.^.	.	.	.	.	.	.	.	.
